# Supplementary material for: Network modeling of kinase inhibitor polypharmacology reveals pathways targeted in chemical screens
Source: PLoS One. 2017 Oct 12;12(10):e0185650. doi: 10.1371/journal.pone.0185650 (PMC5638242; doi:10.1371/journal.pone.0185650)
Supplement: S1 Table — (ZIP) [file pone.0185650.s003.zip › S1_Table.Kinase_measurements.txt]

KI	Veh 64pm	Veh 64pm	Veh 320pm	Veh 320pm	Veh 1.6nM	Veh 1.6nM	Veh 8nM	Veh 8nM	Veh 40nM	Veh 40nM	Veh 200nM	Veh 200nM	Veh 1000nM	Veh 1000nM	Veh 5000nM	Veh 5000nM	Gem 64pm	Gem 64pm	Gem 320pm	Gem 320pm	Gem 1.6nM	Gem 1.6nM	Gem 8nM	Gem 8nM	Gem 40nM	Gem 40nM	Gem 200nM	Gem 200nM	Gem 1000nM	Gem 1000nM	Gem 5000nM	Gem 5000nM
118500	115656	121296	117444	116936	112992	121352	115328	121600	111516	109872	120096	117812	108276	103872	104380	106224	108076	111144	107448	110460	106920	107536	118440	115924	105668	102272	107192	109308	101076	102260	101368	96040
118501	111368	117912	119144	115596	110800	120244	118068	118624	106060	106760	115152	118716	103404	106692	106236	105972	110596	118724	117064	120004	115796	115668	120844	118104	111188	106208	105900	113808	106056	107076	103592	99444
121767	119220	118912	115076	120160	115200	118760	113752	121364	103920	108024	109488	109572	77720	78020	72704	68668	107476	112744	108888	111052	105884	110860	113856	110760	96904	98732	102368	104360	94684	87536	75740	66420
121790	120568	121140	120600	116368	114756	118680	120328	120264	107432	110340	121712	118704	107396	111400	114764	117392	115520	118420	117708	116448	116008	115892	120428	119128	113788	105868	107268	114772	108596	102484	109084	99000
124011	120332	119548	119168	115256	116740	118356	119428	121308	100968	98392	114788	89264	87212	85992	80908	85164	103364	115268	104836	111440	106708	108444	113100	109760	99332	94572	81748	91500	76792	76100	70924	2840
124012	120296	116140	119540	122452	113288	120624	118084	118632	100628	99796	108860	107508	88640	88920	90488	93748	117860	120052	121172	118820	116568	118360	119200	117148	95592	95020	101700	104372	85784	84132	86468	68208
124018	118840	119768	117016	126620	110948	120196	115584	126340	108224	107700	117140	119504	104532	103700	109532	113160	107412	115844	107928	108900	106556	110932	109900	110912	105556	95400	94840	101608	94204	89056	89636	82600
124020	118688	122132	119512	121016	110692	119624	122660	122208	102972	112236	115588	114116	102280	101384	110144	112820	116288	120968	123976	115568	113488	113492	117224	115068	106644	102180	108276	116840	104900	103756	102728	97112
126870	118552	121084	117132	123620	110520	120044	117732	122320	114448	124476	129796	131000	67088	45608	48424	48800	107952	109068	108540	108296	107636	113064	119756	110380	112084	110792	114036	124124	57544	63516	38536	41836
126871	120224	120232	116956	120872	114184	119108	121580	122272	114328	125584	132776	132748	58592	44540	48220	49964	112052	118584	123752	117332	114924	116148	117912	117804	119148	112468	114444	134932	57432	48616	38720	49080
128125	123352	121712	122704	127052	114248	124160	121652	127168	107844	116020	118136	117932	114340	113324	122408	126280	108380	112964	113620	116208	108964	113508	115564	112384	108636	102460	101048	112244	102172	109052	109772	103808
128135	118476	115212	117432	118224	112188	119924	119528	123008	102196	111456	117636	116756	109640	106752	115200	113356	108692	119292	112624	112956	111572	114568	116468	113072	106504	104108	109568	110376	104952	107532	109764	87724
164640	123348	119088	120376	123364	110584	118828	120032	124912	104508	115140	118064	116424	110740	111092	109416	121532	106532	114172	111996	107260	105376	111224	111252	105388	107848	101232	106528	111456	106776	98420	85592	27536
171260	117472	118232	126888	120276	111680	119120	122332	124100	103380	114080	119040	116012	107036	106456	115772	119464	113344	118320	108892	114608	111264	113180	116308	112968	112804	98740	108040	109844	104524	103684	100592	92852
189404	122208	128380	126152	119708	112256	120916	121064	122768	105176	115028	117732	116368	111140	102292	109612	95184	106164	114276	112112	111260	103660	113520	114932	115920	104840	104616	103676	110028	102672	98632	91976	89972
189405	119924	121628	123408	122572	115976	122096	121668	122924	104696	113184	117744	116804	99696	71120	69532	65628	110768	123780	115116	113940	110248	116936	119100	118220	112900	105496	112548	112476	101892	96620	83268	75316
189406	125740	123596	123536	122548	112936	122568	127196	125748	123300	126976	135268	141932	124568	97620	92404	69804	110020	122192	113244	111760	111388	112920	122204	121952	114852	114068	117404	118112	108664	106424	72124	40948
196870	120184	118436	120036	123656	113332	118804	117228	121712	101484	112568	113688	113792	107356	104332	109308	106296	114312	117556	115936	115920	111024	111504	117988	114652	102456	102988	106596	109952	106696	104732	103388	97200
197221	121060	121996	120240	122344	112724	120368	117712	122728	107448	110776	114300	115368	106496	90420	97956	95140	108440	114400	110876	112964	104848	112224	115320	112436	101512	106136	104680	109228	101676	104084	98320	89004
203290	118692	123452	120500	119948	116836	116992	117708	122788	106584	108080	111320	108512	106772	101312	111084	114712	110880	118552	118512	112740	108584	113968	120580	114764	101596	101536	89084	105024	95668	96292	99064	88956
203297	119580	118784	115820	123436	113648	120432	120480	129220	110188	114204	117724	118616	106204	104564	112012	103256	107624	109124	108956	107052	104660	108532	110308	108784	100576	97832	102760	104196	91296	89812	88012	88308
203600	122320	124792	119264	120036	115212	125408	119388	128572	114636	109200	121900	126268	114128	110844	118524	117760	118768	121580	113876	122280	117328	121076	122760	122092	115736	112008	114056	114796	109836	111196	108616	118480
203696	128472	124492	121268	118764	116836	123376	123636	124132	109472	111932	119624	128092	110356	108836	111592	115324	108072	110348	110340	112736	108740	108268	112000	111748	105496	103104	105036	105520	99592	98092	97072	101184
217695	123092	119128	116996	121668	113568	120704	122180	125392	110428	107116	115308	114504	63760	66988	67112	60352	113328	119572	117204	119800	113000	111612	124152	116044	109188	105800	109420	111904	86412	83844	80172	53564
217696	122000	120432	120724	119920	111016	119732	124396	123876	107864	110788	118428	123188	117924	118024	125772	107228	105644	109592	103792	108700	106676	105696	113932	109088	105348	106200	111328	114176	103492	103720	97704	54988
217714	120772	120204	120032	119980	116372	126336	129152	136564	76276	79760	20996	16848	5992	5556	3716	2916	118404	121068	124548	127432	126308	126744	124976	130840	84672	17732	18128	24416	13228	13140	5404	3268
217720	125040	126180	118088	125612	112348	122784	124592	124024	108208	113940	117828	121796	113168	108044	118560	117160	106016	107208	107076	106196	104156	110732	112300	105008	97688	97940	97924	101556	92020	94752	92080	96632
218696	127480	125108	118372	121152	108956	124344	121400	122468	108008	119404	118212	122844	108388	108804	119512	120344	116452	118320	120152	126600	120108	115584	122292	117084	106420	111132	108688	118480	105736	105648	104224	113836
218710	120016	120612	116780	120248	109228	120592	123772	121824	105548	115116	115340	120888	107604	104360	106488	106280	107056	107672	105012	111492	104928	106660	109668	106956	103500	99440	98092	99520	93832	94420	92092	93368
219476	119924	119572	113080	119824	106396	117756	116388	119536	104936	113276	111620	110636	91644	84484	91204	86676	114192	123944	119276	118656	111612	113344	121280	122440	106676	104260	98680	105620	85460	87232	62668	61052
219477	129592	128856	122652	127456	115228	125096	127396	130692	111300	119716	119560	127336	113820	109156	119976	123712	107608	113408	111068	103748	104512	110540	111964	108840	106968	102708	103592	106436	92120	97064	96932	96464
219478	124640	115628	116752	121472	109248	120276	121200	120480	105280	111840	110856	116256	101692	83840	80760	4532	118264	119920	115964	112496	113828	112384	115796	115380	109096	101880	104932	107208	101912	97964	60764	1936
219479	120952	125416	120432	125016	114268	122144	122768	123584	108276	114944	117720	118564	108628	102544	108580	111032	105352	114196	111916	102796	106948	109292	109868	105480	108272	99396	100104	102592	93928	93824	91516	86848
219491	119268	120000	118120	123600	112004	126828	126372	128948	50540	56376	28316	33056	26708	26072	28712	30932	114852	119844	115532	115504	109528	121516	130256	125256	37604	34904	32736	36904	31804	31020	30100	31320
220285	128352	132312	122712	124184	117404	127592	125472	128488	110556	116000	119844	118584	111084	96128	95224	85744	108584	115372	120336	113056	110564	108928	115640	107492	107432	105400	99860	105584	97684	96512	82816	77228
220486	127516	122332	123640	121396	114980	122288	118476	125056	108144	116288	119564	118624	105972	100548	102668	106144	121116	119088	116604	125092	113392	120124	121736	116564	112948	102172	107164	113016	108748	103776	102408	102764
234503	119580	123080	118932	122748	111652	119224	118680	125240	103980	111056	117372	124812	109788	111016	113092	118520	110112	109520	112436	113716	105372	111724	118128	108144	105524	104104	102260	101384	101832	103340	94248	102116
234505	121984	121044	116800	121768	113500	124116	118424	125752	108040	111292	117652	124792	108676	102716	108800	112368	120104	120852	122172	123476	113992	117796	122900	117180	110096	108428	106364	111436	103728	101632	93528	84828
238803	130228	127956	122960	122340	117012	125960	122884	132628	114512	116072	122812	127128	115648	114448	119532	117596	109260	114816	109880	112516	111436	113552	113756	105644	105192	105684	104376	105064	104460	103320	107088	72092
238804	123236	122964	118736	125380	112080	121944	121364	124672	110756	113024	114520	125272	112232	70484	61804	64456	120916	119548	118796	120984	111372	116872	121032	122368	103276	105376	93392	107620	100836	94912	81908	76964
260961	113696	118228	113860	116024	113012	118584	121644	121088	108888	104640	113732	118048	108232	100356	110264	105948	105388	118444	108456	111812	105868	111044	112856	111208	102940	99016	99444	106916	93620	94344	93560	90940
260962	112904	118496	115068	118432	111652	115952	121680	120956	106944	106896	111640	118888	100972	104476	112324	107620	113280	118964	116516	115464	113236	118936	116948	115108	113996	105372	109376	112936	102556	102648	100452	103112
260964	114460	120404	116504	119796	108460	118892	117816	124116	108228	106968	116220	119704	107400	103804	114168	109960	104628	117648	109324	113232	110792	104444	112568	110804	104408	101764	101092	108108	99704	99344	93604	96384
266788	117192	115600	119008	122460	105788	114636	118556	122580	106856	109668	113732	116344	101700	101388	108020	108292	110008	116608	113464	111716	111740	108612	117016	114232	107928	103236	100056	113016	98700	101316	96780	102892
317200	116260	117136	111184	119652	106300	115276	119936	118924	103308	107336	113916	114504	106892	103644	110096	110636	105792	113844	109624	111688	105132	109076	108124	109640	109040	99000	99952	105880	96336	95484	93592	92628
324673	118748	114712	117780	121724	104740	115700	120260	122608	106096	104612	115856	118936	105068	104892	110876	108456	108540	117288	114360	114448	107404	108460	114020	114484	107548	106884	101304	112600	103200	96608	102264	95892
324674	124068	119852	116076	124648	113240	117924	120132	123224	104992	112416	112416	118096	116796	115172	122940	109084	106972	119616	106088	115720	107228	106088	111504	109472	103808	101768	99632	106684	99888	94844	91996	90536
324840	114560	117372	118960	121820	110640	117460	118996	120068	104548	110980	116008	116052	101364	100104	106656	107576	113628	121052	112176	113388	109216	109988	116200	117824	104500	105064	102392	112376	97528	102136	94992	87804
328007	118588	115600	114156	118828	103996	120840	119408	123268	104360	112748	110328	118756	104504	100580	105344	111960	102648	113068	106052	109320	104096	109976	107632	107708	100492	99180	98052	103764	97460	97864	92688	90860
328008	122032	123612	117112	121424	105976	116416	120304	120932	105344	111116	112316	115840	105636	101632	112472	106744	108184	120592	110176	117452	108420	111424	119488	115408	104168	104640	105640	112352	103132	101964	100976	97380
328009	122396	122268	121296	123200	109620	122816	119100	127480	111472	116432	118224	122772	109144	107880	107192	111616	106844	113148	112320	110576	107836	108560	111508	111324	96776	92204	82316	95476	83148	76280	74404	73548
341251	115792	117068	118348	121472	109148	115576	114568	122348	101616	109644	107468	109068	19960	2500	2604	2188	107328	118560	114280	115668	106624	109212	113656	111820	101500	97456	88984	108528	71964	76736	6948	2224
343020	113780	119192	114964	116316	108656	120952	117820	122636	108188	112012	120092	122332	105376	105924	110288	117752	107804	112368	112496	102992	101688	108032	110728	110728	104072	100232	102248	108144	101692	98388	100388	99080
343021	119968	122316	116640	122224	108472	121388	121564	122092	110088	114956	114720	116660	110192	108652	115072	115700	113580	116560	113996	112500	115420	113280	116176	115036	108864	102660	106464	112024	104076	101088	114300	111068
343022	119132	124792	118668	122816	109472	121296	122144	127708	110356	114216	124240	120272	112536	106340	106420	110844	105924	116964	113588	106236	107932	101444	114144	107148	102252	99704	102040	110916	101632	102496	99416	93568
344036	121872	121136	115184	125188	108792	115624	117720	121896	106048	107096	114476	114920	102444	88360	91796	92860	110252	118188	113024	110912	111772	112496	118096	115592	108676	102980	101968	110528	97208	98968	93120	94384
361540	122596	121612	116428	119232	107920	118788	115268	131424	108140	111312	117432	120388	108720	101012	104896	110252	107788	112656	107948	111292	103712	104900	110772	112068	98152	100592	97240	108416	98508	102208	98856	98608
361541	128032	115384	119172	124504	111072	117456	113388	129132	109992	111048	115048	115348	111100	95996	108372	112436	110888	118372	114416	116928	112576	110712	119008	115936	107524	104296	101716	111612	106472	103740	103056	105240
361549	120540	120200	115364	122004	105812	123160	116684	130700	108736	111364	118532	121068	112936	93552	65464	66344	114160	113904	113272	114724	106304	107724	112292	110228	105420	98860	100404	103044	101276	98572	82408	85184
361550	117496	119200	116904	121092	107688	121412	120636	129304	116296	121168	126364	136684	131696	106696	97128	85068	109252	115296	112472	109340	108644	113608	116900	113536	114924	113840	115008	122752	120576	120660	67776	69768
361551	118416	121756	124180	124020	110408	116692	124592	125716	110592	110144	129680	128548	124048	123064	127644	108020	112104	119592	111116	112304	116136	115020	119144	117596	106936	112756	122584	123472	123668	121444	109268	99240
361553	118284	123820	120140	121460	113020	120700	123744	126788	110420	109500	116464	122280	106736	110028	114808	113452	114940	128784	117240	118280	118220	121732	120400	119188	112232	109424	112616	116676	107332	108280	102380	107264
361554	121728	126264	119432	122036	109888	121124	123544	131448	102560	112448	118656	123576	110244	110464	115072	74836	113296	120684	113180	121620	109572	116600	117960	112656	104568	106276	108572	108724	101304	100348	95756	93356
361555	122988	121300	122292	121684	103688	119372	123808	125248	108304	107092	118500	119232	74864	68896	79432	61144	118116	121212	116072	115120	115496	117704	117820	114544	107580	104936	102028	114928	84364	85796	74392	75812
365250	118504	123764	117792	122108	107568	117008	126116	127048	110828	114616	116592	117348	91004	95040	95924	91232	106292	121776	108660	113496	110972	108168	113656	98260	78104	63508	69552	72100	60244	61828	64428	58596
365251	121456	120100	117672	126640	102692	117456	123612	128204	101872	106572	111792	119272	104004	101336	110056	117132	111700	122932	118612	113676	116076	114480	119964	116600	109928	105496	101608	110220	100968	101968	101568	101064
371806	126260	123680	119364	121988	101516	118784	123252	127448	108928	111816	113240	114400	101540	101284	108988	105096	108184	118492	114796	111876	106176	109588	119076	112416	104452	100712	94764	107632	100808	98520	97416	101060
371957	120780	119928	118996	127612	104752	115752	122300	120772	105032	111928	112252	114368	96632	89308	97244	91752	112216	117684	114944	111668	113560	112012	115168	114572	103992	101848	93388	101692	90468	88220	80908	79056
371963	117456	125640	114712	122240	107720	119300	123932	120240	102152	108296	114656	117460	106092	103788	111040	102548	111992	119764	113200	109036	110636	108828	116020	114648	108412	99512	105556	111080	105832	96860	95352	85684
371970	119432	126432	124988	122508	110320	120436	113540	119124	103744	105128	113384	117660	109984	109904	111436	113720	111688	118892	115124	108940	115280	112212	118332	113236	105712	106596	104880	114792	105032	102612	103804	95352
375670	121040	120668	114120	128160	106836	118488	123344	118424	107604	111332	117776	122296	101260	89236	95996	90376	111044	121092	114504	111928	115868	111292	116676	116712	112808	104944	104756	116612	98644	90584	91836	89212
400090	121332	120460	119452	123332	107700	114332	119748	118328	101776	111948	116284	115224	103212	105428	115244	117316	110864	123540	121404	118352	115140	115484	123428	121416	117928	108312	104156	115488	104860	103316	105648	102164
401481	118896	122180	115636	124880	105476	123524	121144	118216	104696	105488	116516	115844	102504	84540	86068	79592	113876	117336	117092	118252	111496	108484	116444	114728	108156	101252	97828	105656	97516	92580	82384	86344
402081	118088	122964	119560	121128	104764	116972	117616	119496	105600	108248	114492	108772	92812	83116	82488	75672	116572	122316	114124	116608	112448	110808	122660	116040	111592	108236	94608	109544	92280	81876	63384	59756
402085	128436	119540	117980	125028	110788	116260	122448	120532	107728	109536	116960	114180	110576	93868	98200	100984	113788	116712	114032	114536	110928	111428	110420	118200	103580	101596	100664	110524	104044	108204	86808	90008
407248	117652	125968	118216	117376	110372	118980	118752	124100	102648	106380	113008	110916	106520	94996	97324	101760	113412	122320	119676	114600	115768	114816	120656	122596	104364	101808	106000	114688	103300	105512	98132	100332
407601	118940	125468	122380	116844	104396	118828	116600	125648	105908	111608	115664	113388	110740	104332	107832	109792	109576	118644	117396	112324	110264	108760	115804	116824	104452	105896	102116	111460	102276	103524	102252	98572
420099	118460	126576	124668	123084	110100	116180	115400	123724	104724	109312	114188	124524	99608	67344	88396	94388	116064	122880	118124	117464	121848	114520	121912	118672	104584	101164	97224	106096	95608	87536	85356	79144
420104	124144	124512	122628	126244	112724	119852	121732	131052	107028	106780	116336	125208	113252	104104	108280	115532	111540	124304	117392	115428	117584	113368	116184	120908	103984	108116	107056	113716	103412	97696	98804	99356
420119	115908	125996	117748	125936	103304	121248	123016	128368	110336	108900	119348	128816	121644	102940	103476	114600	118520	121848	125816	118000	117704	111368	121228	120228	108288	106744	105720	120512	110924	108244	98808	100832
420121	123400	125092	128432	126740	114500	126408	129036	132228	115836	108988	121024	132000	112596	111732	121028	113996	108716	117244	118356	112204	107040	109580	109128	107856	96576	102344	104544	103064	105052	100948	95240	101304
420123	112488	122900	121248	125992	112912	121908	129576	130208	108944	109004	120332	127568	110736	110328	118296	113424	109676	129312	119368	122000	118288	115640	118328	122588	109696	104232	107284	116696	99568	102512	106404	102056
420126	118788	121676	122964	122308	110036	124020	127412	130820	116344	118196	124108	129428	114756	113476	111416	130968	108704	116928	107016	115576	108116	109568	111000	110464	106080	101376	102456	110348	101992	102032	97980	100108
420129	114852	117572	120480	121928	107364	115752	124204	127912	109688	116676	120508	117996	112316	110220	116388	114516	108276	122948	116352	110232	108960	109836	113336	111252	108584	100528	105148	111700	103740	106904	96172	111216
420135	120776	122648	119888	123308	108648	119956	130112	131720	108484	114716	118988	119812	103404	104632	113872	114288	106500	121184	114508	111740	107040	105892	105592	109484	101096	97296	103952	104604	99424	95024	92816	96216
420136	122148	124864	117004	122568	101728	118428	121268	132156	93544	106028	118280	127360	124200	113320	132584	129156	112608	120012	123612	116832	114136	111352	112788	114228	105700	100216	115776	114632	104756	104056	100128	102392
420298	123176	124408	123224	118744	110508	121592	123836	132748	105496	111472	63896	60004	70532	63920	71736	61244	105768	115860	114280	106704	107152	103160	109052	98076	81456	49392	28856	47388	29140	30880	34408	34164
422000	124412	122772	121572	123960	108000	118436	123172	127604	120820	128684	135380	136220	122328	125916	133360	140032	114772	123608	119944	118948	112836	110048	116712	114224	115176	110148	118764	124480	115820	113684	115788	117352
422706	120384	120276	119424	119784	103888	115576	123216	123024	110676	114124	114948	120696	106696	94520	102728	103884	106376	112728	115540	106872	104140	112860	105560	112748	100616	98132	96320	107196	92780	92100	88360	90016
422708	124476	125640	121228	125688	103948	119444	122596	135960	114084	115976	117480	122580	99516	75820	88400	84656	117284	128124	124068	121196	115556	117260	120744	114224	107832	102536	103336	111668	96892	92888	83788	87176
428205	122432	118920	118332	118244	103168	117244	121080	123844	111696	113228	113648	116196	104680	96140	102604	104216	113048	114840	111072	105972	109128	106084	110200	107004	99852	98212	95372	103500	92704	91380	85916	88684
440202	120616	119544	119548	122336	106280	114628	120256	127828	111460	111076	111684	110956	103952	92828	101476	102840	109348	122268	121796	117888	111460	113304	115828	111356	102700	100448	99044	108112	97512	97120	81132	89416
440203	120940	121476	114220	124888	106608	117616	122120	126580	106908	115412	113980	119832	108832	104516	112780	112596	107688	118916	114540	108588	107260	106388	111296	108804	100980	97372	99768	105420	93632	84200	79280	81308
444937	120116	121544	114324	127908	107292	119632	126928	127356	107116	107232	102404	98056	84168	72868	79432	86924	118964	125172	122672	121648	112048	113964	116892	112616	103308	101400	92568	103840	88660	83852	84096	85964
444938	126236	119656	118316	123248	109116	120056	129848	127684	109980	111460	116136	116984	107992	103752	104492	110536	112800	120540	115252	113480	107420	106136	114468	109284	101420	99172	100000	102660	100068	96232	92832	99384
444939	122764	120736	122796	125992	111268	121628	125520	125688	111916	109900	112256	118272	109848	97992	105060	106576	118540	118372	115816	118260	114892	109160	114088	114672	103352	101484	106812	114296	103180	96996	97120	105252
448101	124876	119012	117404	124928	107540	125332	122416	129388	109892	110760	117620	117900	115220	96632	104720	106104	115760	117644	117376	116488	108860	104896	114120	105204	101288	107908	101596	108800	102496	100500	92948	96596
454861	127084	123860	120780	127460	112160	119308	126320	127484	111436	108540	120156	121848	117064	106120	109624	113828	116540	126568	119464	113320	116120	119164	119896	117140	104352	105612	103156	112828	103492	100484	98148	98572
475863	125212	126044	114204	131824	108016	124340	125120	133468	108696	107204	104568	121556	119132	92904	98104	108984	115072	115300	121996	118144	115152	103528	111532	110728	100092	99520	108448	105116	94872	97616	91568	96424
481406	123036	127524	110940	122440	85228	100200	101176	105560	74040	79856	85480	67304	65432	75244	77504	72128	116556	127600	120108	116776	100736	95420	98704	100888	83324	87080	89624	89944	82876	82488	76912	82608
506121	112944	119180	116488	117920	110740	126444	122576	125508	105536	103076	115620	113632	96320	94972	104112	93400	106800	115988	108752	111272	108648	116212	112484	109176	103352	100484	99432	102196	96784	98260	92812	92236
506126	113912	114024	112896	117052	107172	120276	121884	123716	112824	107468	111720	118956	97892	101420	106324	108892	111320	120008	112120	121332	112948	116896	119400	112140	104876	106940	103320	112044	98024	100604	97984	95412
513000	108420	118040	113292	122332	106212	114684	123260	122584	106644	110604	113300	117076	105252	102328	106560	112788	105260	114980	112560	111564	108968	109340	114448	109508	104644	101900	105960	111880	103944	102140	98764	97916
513030	106584	118108	111388	125664	104740	118340	121284	117812	105268	110844	107432	109232	103596	98460	108388	107512	113324	120748	112452	113600	113828	111100	118276	113704	106772	102028	101940	102784	105544	99712	96944	99440
513035	104012	113520	110812	122648	104420	115032	123904	123660	100620	107292	111608	116304	98336	99372	110640	107356	103124	116276	112220	112484	110980	112304	116544	112108	104028	101320	98636	107676	97016	95148	91888	93964
513040	119316	120568	114884	124112	103668	113508	123124	119708	100076	109008	112436	113824	98964	97012	106452	104184	110508	120776	113736	112036	112656	111932	118416	112904	107160	108636	105892	116340	101472	99420	100184	106088
521231	119008	125388	117212	118316	108344	122560	122476	125064	103700	115868	119860	121532	106856	111500	113588	118448	107448	116944	113388	112756	112772	110664	113244	111532	112484	96600	103360	113796	99840	99552	103056	105600
521232	113652	116716	113132	118932	105232	118740	120160	122936	102140	110072	112556	110476	98804	85512	97372	93700	108848	116060	109788	113592	111732	111840	116692	116536	104776	103708	96448	114472	100692	95568	85628	92836
521233	117664	120472	112392	120856	103568	112572	116596	116256	105464	112864	120612	118604	120728	94160	111704	107028	110204	113608	111080	110328	111328	112784	116244	110448	106804	100964	107976	113348	101740	100208	103196	95512
521234	121616	119016	118916	124016	105768	116116	122060	125288	103180	109424	110540	112632	99132	65944	68496	67512	110464	116856	115736	114216	118016	110788	117100	116056	104656	103756	106272	113608	105436	95568	79292	82904
521275	115432	120368	112888	126672	104808	117952	123408	123260	90808	104812	4716	3076	2232	2024	1932	1836	105328	113164	115300	108100	112500	106760	111772	108860	91420	97984	3008	3836	2424	2272	2032	1964
527450	118476	119600	114092	122104	100632	117984	128676	125300	119696	122996	142232	140976	86628	8728	10196	7980	113376	119924	121516	113276	123020	117028	128196	129040	122460	125172	134860	142276	121440	72516	17088	16880
527455	119524	117944	109604	117324	101220	116796	120228	117176	98704	109144	112156	117764	102392	94140	102120	111036	108352	118444	113444	106884	112572	110196	115576	113400	102160	107476	99708	102728	100368	100976	96840	96428
528100	117268	114548	116708	121828	105344	118220	117724	122340	97072	109884	94916	97060	79888	67924	73760	79344	110596	117796	116604	108132	113692	110408	116544	109700	104588	101768	82604	96584	78460	71068	65020	62824
528106	124152	117488	117680	124260	103572	120492	120496	124784	105720	109540	113160	113276	102948	94304	102204	111220	111216	117092	114464	109908	114784	114052	114292	115140	103676	103688	99452	107920	102544	97024	91812	88324
528108	118464	117552	115424	122552	103156	116052	117724	120820	102584	104872	114296	112336	105892	94432	97360	103460	110148	115688	115568	111348	115440	114688	117540	111772	102832	100652	102712	111764	104692	102600	94988	101808
529574	118140	122172	117072	121124	103372	117192	122560	125028	102216	106972	113936	114576	106608	99148	103684	108060	114736	114196	118956	115956	112116	112540	114184	109404	103088	105656	111212	109000	100600	99172	90940	98736
529581	120908	121808	117892	124552	105780	120692	129548	127300	102168	108120	110540	111776	102580	83528	98580	95476	110960	116648	113256	112264	111684	111724	116864	109680	103028	102892	108048	106984	95304	94272	90556	92820
539648	115740	121108	114536	123720	107180	121432	128308	127608	115004	115208	82652	79640	84460	48268	56976	53808	106684	119148	115456	115912	112072	117492	112492	114368	107144	100104	91204	104924	94072	89128	67616	70072
539652	120784	124912	116060	121948	104832	123352	121144	127056	107304	108140	114124	126932	114656	89292	90768	102548	110112	116900	114176	110812	114896	113840	111560	114504	106032	105180	99232	111048	104068	105188	90696	97640
539654	114352	127148	116188	130016	115708	115904	133824	125464	113560	112600	118948	116696	103164	111024	119108	120256	109604	117788	112176	112936	110464	117084	113700	112328	104824	109092	104152	109852	99704	100964	98196	97908
540500	106572	119804	114184	123424	110156	118212	127752	122332	103948	109424	116056	118880	112268	112016	118152	117780	113152	121448	120840	114816	122148	117540	123992	121560	109688	107220	111032	120196	116680	114716	108176	94184
553210	115496	123700	120688	128416	113288	126864	130448	127528	111052	115824	120444	121996	111004	111216	119808	121340	106452	114944	111688	106644	110460	107704	108268	108292	100596	98352	101272	105620	101064	95516	96800	90736
555553	121976	125920	121916	126272	110964	122488	133956	128376	113268	118000	125136	121772	107468	109188	120040	123788	115016	125904	118552	116884	118800	117568	124732	118412	110636	109540	108632	122852	109552	106744	108628	109888
555554	112772	126768	116068	126756	108660	123128	126148	123024	104972	117592	119068	121660	111048	105040	113728	107680	109544	115296	114328	106408	117672	114132	117904	110204	101856	108108	99960	111248	106020	104732	96376	98640
557525	124132	124876	127508	128028	110480	121864	135428	127420	106572	121260	128020	121252	114360	107452	124528	117804	119044	124592	123508	114572	121288	118916	121400	121296	121620	112312	112664	118152	116232	110464	111088	113732
559387	115248	124904	117216	126244	105420	125184	131024	125448	104156	120184	123452	112808	111160	101096	113604	109744	112280	118192	115220	112640	114380	111480	113444	112060	104772	104868	105932	108548	105868	100860	103300	96736
559388	120840	118164	121848	128460	108452	120512	130600	122944	106140	117548	119372	119236	104164	106264	112504	115308	116824	123584	122824	116396	125900	116392	120620	120496	104836	104820	103268	112772	104556	102616	99276	99880
559389	123324	117780	115732	127136	105676	124816	125436	122792	103928	117408	119252	116668	106692	103780	112176	116848	111660	123964	114100	112676	113616	114044	116380	113180	100984	99588	101444	107060	103756	101676	99744	94572
559396	127844	125292	118660	132736	112368	126888	132520	128472	108692	114396	122060	116428	104696	106220	109924	112044	117164	124824	121560	117624	128768	122044	125904	118480	105660	108576	106928	112776	104692	105928	101548	100444
559402	123836	120312	116764	123648	108892	121084	123628	124620	99372	107100	104440	104868	92536	89648	90712	88724	113388	123548	118528	110136	112784	109348	116408	105744	53612	55932	36356	45864	38548	35288	30700	27340
565625	120928	117436	119912	128852	107200	117848	131496	120344	106788	111308	117972	117796	104100	98068	112052	112856	111664	120996	119196	111792	119752	117420	119892	117064	104276	110840	107896	113696	105852	101656	97528	102056
567305	119592	121560	114144	126796	108292	118416	129188	120276	105488	114880	120472	116596	105508	98100	111764	107256	113308	122964	118340	109700	120872	116064	117920	115604	105528	107020	101184	108656	104292	100692	94832	100856
567731	120448	122468	114140	127100	108852	123332	128064	124776	110864	106988	123964	119396	112156	92096	88868	94756	113604	117308	121260	114264	116716	117272	123384	118120	109108	109284	108768	114396	112124	99936	90548	100100
567805	122932	124152	122624	132156	108752	125308	132564	130624	112788	115832	121700	121888	104708	107000	113628	117188	123148	124420	115480	112892	121380	114292	120776	119808	112244	108100	112216	111052	113076	103624	103216	104320
569397	122028	124324	119104	129428	101132	116812	116096	65144	7776	2776	2656	2564	2468	4508	4964	5016	116148	124916	113560	108360	84664	45716	32568	27288	3464	3668	2704	2772	2620	2436	3656	3460
570250	123424	121924	116644	125208	111980	124560	136024	127300	110592	110832	119996	113000	108228	101148	109596	112604	109932	120868	115904	114776	113488	115368	117344	113128	107180	105264	107940	112264	111128	97616	96920	95420
572635	119652	120572	117260	123684	110424	123340	124656	129484	108620	109900	117876	121920	110520	85408	88972	92784	119600	121760	115096	114472	115152	112752	123972	120616	107252	108344	111792	114428	111544	108732	95308	105236
572650	127736	125016	117148	130756	116048	126296	132380	135232	121952	122536	130616	134200	139700	135068	98824	151028	116416	123596	115400	112172	116124	118956	123460	118536	117432	120364	122152	128440	131060	126048	135100	133304
572660	121268	122604	114376	125976	106672	118440	130924	127320	111756	108516	120008	126664	110488	100104	26208	43808	117128	120928	119088	116296	116040	115848	120496	120508	108844	108120	112544	112700	106660	96664	4668	75744
574711	114096	115920	122684	127492	108492	118784	128900	130380	111040	122876	123384	124860	110708	113844	113360	122084	109284	113460	106116	108308	106708	104980	116100	107756	96096	94296	85408	105796	74516	103268	79836	74984
574712	114732	125028	117672	122824	107552	123668	118976	121944	105736	110996	116680	114892	108964	101772	112992	110560	109548	121272	107996	116592	112284	112640	115776	108960	106088	108024	103868	117524	112172	106424	92224	88616
574713	119780	120636	120952	123840	104660	123520	121832	130532	108612	114676	114756	118584	105796	103764	108924	115228	108544	116076	108528	107108	111148	108460	116892	109696	104200	102428	97940	111176	98512	103476	104352	100024
616373	112932	124804	120408	123792	104848	123848	123016	127000	99916	105444	98644	100264	91260	88644	99088	97656	111092	118592	114616	119140	112400	112964	116788	109424	101452	99556	88380	105616	88608	92200	85940	85564
616451	116608	115924	121696	126216	107400	122632	126708	127436	107656	109536	120504	117816	108304	105500	118128	116120	106708	113400	111504	109172	111812	109420	110644	107916	102044	102476	99232	104944	98312	104112	99616	101372
616453	114616	120040	123480	123504	106228	123060	126012	126396	103568	108772	116856	111272	100044	97696	108068	102440	111556	120352	115228	111756	109900	114384	115696	112924	98924	104920	99840	105592	98624	99776	97048	95600
658390	113012	124152	120596	129604	106412	123580	131040	128908	104912	118168	117460	113056	108796	103612	120052	115768	116856	117564	110912	115760	110232	111932	110056	109504	100580	99616	97716	108952	101524	102832	98788	105252
658401	111772	116744	115916	126496	103364	119128	120612	121924	101652	118436	114644	114152	110584	103368	114672	119572	114684	120756	118396	111188	111744	113708	114204	112356	100560	105020	94712	114536	104116	104376	99680	102408
658440	115628	117504	124016	126232	103436	122184	124312	123076	106352	114728	118692	118560	108012	105672	119944	115352	110224	109828	113392	115212	117292	107328	117520	110440	97416	97128	91864	110472	107188	100376	97912	102384
658550	109572	124092	119412	124980	103852	120264	122732	126264	102888	117008	116528	122884	105448	94808	114708	104316	113964	119024	108476	107432	111048	107768	115776	108876	95332	103200	88052	114360	96148	99576	95748	95400
658551	119296	121256	120068	122628	104784	121284	125012	123820	106820	121556	118792	125384	118288	101480	114220	112776	108128	116576	110164	106172	114972	106636	109488	108704	101744	98204	90676	106896	86628	96064	81612	86356
658552	120768	123352	117612	125636	106412	118100	119848	127940	103808	116604	117356	117428	104424	99868	113400	114004	114024	119036	112564	108688	111268	112088	117500	113456	100132	104412	95152	111504	98024	104120	97720	95464
676480	119192	122384	120980	117884	105952	118512	121540	124888	102004	111476	118500	119748	113856	99596	114116	114868	111620	116148	111684	111204	113816	108240	116212	108628	98280	102908	98428	111436	96796	102632	96532	101192
676481	119212	120844	118940	125496	106176	119340	131860	124720	109028	112592	121744	118108	109760	100816	112768	117460	113912	116052	113464	112936	116576	113432	116180	112016	104932	108216	107356	116136	103196	102532	103560	103708
676482	123608	127328	121884	128584	105520	122304	131228	130076	105796	118988	119320	119236	110224	102588	116188	119704	114592	120884	109352	108692	116224	105468	115056	112772	102484	103300	106116	115532	101260	109196	95692	100032
676485	119664	125880	118024	129524	103604	123140	128804	123916	106760	113208	120688	114180	112440	103352	114592	119736	116608	119272	115288	111336	114460	110548	118832	111216	105108	103776	108340	114544	105656	105964	96724	101428
676487	123020	124832	117544	125748	102128	120384	112544	126224	102224	107884	116812	113336	113272	100472	106880	116260	113948	116840	106448	106384	105236	101224	110368	102548	102160	99720	95568	107256	98820	103416	93584	91796
676489	120676	124268	120196	127336	107100	120932	116172	127584	106524	111360	114416	114576	113996	99144	103992	105912	119036	118772	116388	111744	114988	112780	118144	111784	102152	107748	105480	113020	106268	103536	98684	100696
681675	120904	124028	118056	129780	106180	116060	119376	130944	103128	105080	109388	103652	105524	80532	86560	85624	110580	111344	111264	105028	110744	104576	109952	104760	93224	95816	98700	102420	86700	87380	67436	68364
688000	119080	123804	121460	129460	102764	114880	122884	133112	109128	104948	116088	126332	118844	100280	110612	122604	109156	116256	112384	108292	111676	110772	118668	112820	100568	105332	101268	109156	102272	105728	97768	105268
