# Supplementary material for: Network modeling of kinase inhibitor polypharmacology reveals pathways targeted in chemical screens
Source: PLoS One. 2017 Oct 12;12(10):e0185650. doi: 10.1371/journal.pone.0185650 (PMC5638242; doi:10.1371/journal.pone.0185650)
Supplement: S2 Table — (ZIP) [file pone.0185650.s004.zip › S2_Table.KinaseTargetsBinarized.txt]

Akt.Inhibitor.IV	Aminopurvalanol.A	Cdk4.Inhibitor	ERK.Inhibitor.III	G.6976	K.252a..Nocardiopsis.sp.	SB.218078	Syk.Inhibitor
ABL1	0	1	0	0	0	0	0	0
ABL2	0	1	0	0	1	0	0	0
TNK2	0	1	0	0	1	1	1	0
AKT1	0	0	0	0	0	0	0	0
AKT2	0	0	0	0	0	0	1	0
AKT3	0	0	0	0	0	1	1	0
ALK	0	0	0	0	1	1	1	0
ACVRL1	0	0	0	0	0	0	0	0
ACVR1	0	0	0	0	1	0	0	0
ACVR1B	0	0	0	0	0	0	0	0
TGFBR1	0	0	0	0	0	0	0	0
ARAF	0	0	0	0	0	1	0	0
NUAK1	0	0	1	0	1	1	1	1
MAP3K5	0	0	0	0	1	1	0	0
AURKA	0	0	0	0	0	1	1	1
AURKB	0	0	1	0	1	1	1	1
AURKC	0	0	0	0	0	1	1	1
AXL	0	0	0	0	0	1	1	1
BLK	0	0	0	0	0	1	1	1
BMX	0	0	0	0	1	1	1	0
BRAF	0	0	0	0	0	0	0	0
PTK6	0	0	0	0	1	1	0	0
BRSK1	0	0	1	0	1	1	1	1
BRSK2	0	0	1	0	1	1	1	0
BTK	0	1	0	0	1	1	1	1
KIT	0	0	0	0	0	0	0	0
MERTK	0	0	0	0	0	1	1	1
MET	0	0	0	0	0	0	0	0
SRC	0	1	0	0	0	1	0	1
CAMK1	0	0	0	0	0	1	0	0
PNCK	0	0	0	0	0	0	0	0
CAMK1D	0	0	0	0	0	1	1	0
CAMK1G	0	0	0	0	0	1	0	0
CAMK2A	0	0	0	0	1	1	1	0
CAMK2B	0	0	0	0	0	1	1	0
CAMK2D	0	0	0	0	1	1	1	0
CAMK2G	0	0	0	0	1	1	1	0
CAMK4	0	0	0	0	0	0	0	0
CAMKK1	0	0	0	0	1	1	1	1
CAMKK2	0	1	1	0	1	1	1	1
CDK1/CCNA2	0	1	0	0	0	1	0	0
CDK1/CCNB1	0	1	1	0	1	1	1	1
CDK2/CCNA2	0	1	0	0	1	1	1	0
CDK2/CCNE1	0	1	0	0	1	1	1	0
CDK3/CCNE1	0	1	0	0	0	1	0	0
CDK4/CCND1	0	0	0	0	1	1	1	0
CDK4/CCND3	0	0	1	0	1	1	1	0
CDK5/CDK5R1	0	1	1	0	1	1	1	0
CDK6/CCND1	0	0	1	0	1	1	1	0
CDK6/CCND3	0	0	1	0	0	1	1	0
CDK7/CCNH/MNAT1	0	0	0	0	0	0	0	0
CDK9/CCNK	0	0	0	0	0	1	1	0
CDK9/CCNT1	0	0	0	0	1	1	1	0
CHEK1	0	0	0	0	1	1	1	1
CHEK2	0	0	1	0	0	1	1	1
CSNK1A1	0	0	0	0	0	0	0	0
CSNK1D	0	0	0	0	0	0	0	0
CSNK1E	0	0	0	0	0	0	1	0
CSNK1G1	0	1	0	0	0	0	0	0
CSNK1G2	0	1	0	0	0	0	0	0
CSNK1G3	0	1	0	0	0	0	0	0
CSNK2A1	0	0	0	0	0	0	1	0
CSNK2A2	0	0	0	0	0	NA	1	0
CLK1	0	0	0	0	0	1	1	0
CLK2	0	1	0	0	0	1	0	1
CLK3	0	0	0	0	1	0	0	0
CLK4	0	1	1	0	0	1	1	1
MAP3K8	0	0	0	0	0	0	0	0
CSK	0	0	0	0	0	1	0	0
MATK	0	0	0	0	0	0	0	0
DAPK1	0	0	0	0	0	1	1	0
DAPK2	0	0	0	0	0	0	1	0
DCLK2	0	0	0	0	0	0	0	0
DDR2	0	0	0	0	0	0	0	0
DMPK	0	0	0	0	0	0	0	0
STK17A	0	0	1	0	0	1	1	0
DYRK1A	0	0	0	0	1	1	1	0
DYRK1B	0	1	0	0	1	1	1	0
DYRK2	0	0	0	0	1	1	1	0
DYRK3	0	0	0	0	0	1	1	0
DYRK4	0	0	0	0	0	0	0	0
EGFR	0	0	0	0	0	0	0	0
EPHA1	0	0	0	0	0	0	0	0
EPHA2	0	0	0	0	0	0	0	0
EPHA3	0	0	0	0	0	0	0	0
EPHA4	0	0	0	0	0	0	0	0
EPHA5	0	0	0	0	0	0	0	0
EPHA6	NA	NA	NA	NA	NA	0	0	1
EPHA7	0	0	0	0	0	1	0	1
EPHA8	0	0	0	0	0	0	0	0
EPHB1	0	0	0	0	0	0	0	0
EPHB2	0	0	0	0	0	0	0	0
EPHB3	0	0	0	0	0	0	0	0
EPHB4	0	0	0	0	0	0	0	0
ERBB2	0	0	0	0	0	0	0	0
ERBB4	0	0	0	0	0	0	0	0
MAPK3	0	0	0	0	0	1	0	0
MAPK1	0	0	0	0	0	1	0	0
PTK2	0	0	0	0	0	0	1	0
FER	0	0	0	0	1	1	1	1
FES	0	0	0	0	0	1	1	0
FGFR1	0	0	0	0	0	1	1	0
FGFR2	0	0	0	0	0	1	1	0
FGFR3	0	0	0	0	0	1	1	1
FGFR4	0	0	0	0	0	0	0	0
FGR	0	1	0	0	0	1	1	1
FLT1	0	0	0	0	0	1	1	0
FLT3	0	1	1	0	1	1	1	1
FLT4	0	0	1	0	1	1	1	0
CSF1R	0	0	0	0	0	1	1	0
FRK	0	0	0	0	0	0	0	0
FYN	0	1	0	0	0	1	0	1
MAP4K2	0	0	0	0	1	1	1	1
ADRBK1	0	0	0	0	0	0	0	0
ADRBK2	0	0	0	0	0	0	0	0
GRK4	0	0	0	0	0	1	0	1
GRK5	0	0	0	0	0	0	0	0
GRK6	0	0	0	0	1	1	0	1
GRK7	0	0	0	0	1	1	0	1
GSK3A	0	0	1	0	1	1	1	0
GSK3B	0	0	0	0	1	0	1	0
GSG2	0	0	0	0	1	1	1	0
HCK	0	1	0	0	0	1	1	1
MAP4K4	0	0	1	0	1	1	1	1
HIPK1	0	0	0	0	0	0	0	0
HIPK2	0	0	0	0	0	0	1	0
HIPK3	0	0	0	0	1	0	1	0
HIPK4	0	0	0	0	0	0	1	0
IGF1R	0	0	1	0	0	0	0	0
CHUK	0	0	0	0	0	1	0	0
IKBKB	0	0	0	0	0	1	0	0
IKBKE	0	0	0	0	0	1	1	1
INSR	0	0	0	0	0	1	1	0
IRAK1	0	0	0	0	1	1	1	1
IRAK4	1	0	0	0	0	1	1	1
INSRR	0	0	0	0	0	1	1	0
ITK	0	0	0	0	1	1	1	1
JAK1	0	0	0	0	1	1	1	0
JAK2	0	0	0	0	1	1	1	0
JAK3	0	0	0	0	1	1	1	1
MAPK8	0	0	0	0	0	1	0	0
MAPK9	0	0	0	0	0	1	0	0
MAPK10	0	0	0	0	0	0	0	0
KDR	0	0	0	0	0	1	1	0
MAP4K5	0	0	1	0	1	1	1	1
LCK	0	0	0	0	0	1	1	0
LIMK1	0	0	0	0	1	1	1	0
STK11/STRADA/CAB39	0	0	0	0	1	1	0	0
STK10	0	0	0	0	1	1	1	1
LRRK2	0	0	1	0	1	1	1	1
LYN	0	0	0	0	0	1	0	0
MAPKAPK2	0	0	0	0	0	1	0	0
MAPKAPK3	0	0	0	0	0	0	0	0
MAPKAPK5	0	0	0	0	0	1	0	0
MARK1	0	0	1	0	1	1	1	1
MARK2	0	0	1	0	1	1	1	1
MARK3	0	0	0	0	1	1	1	0
MARK4	0	0	1	0	1	1	1	1
MAP2K1	0	0	0	0	0	1	1	0
MAP2K2	0	0	0	0	0	1	0	0
MAP3K2	0	0	0	0	1	1	1	0
MAP3K3	0	0	0	0	1	1	1	0
MELK	0	0	1	0	1	1	1	0
MINK1	0	0	0	0	1	1	1	0
MAP2K6	0	0	0	0	1	1	1	0
MYLK	0	0	0	0	1	1	1	0
MYLK2	0	0	1	0	0	1	1	0
MAP3K9	0	1	1	0	1	1	1	1
MAP3K10	0	0	0	0	1	1	1	0
MAP3K11	0	1	1	0	1	1	1	1
MKNK1	0	0	0	0	0	1	1	0
MKNK2	0	0	1	0	1	1	1	0
CDC42BPA	0	0	0	0	0	0	0	0
CDC42BPB	0	0	0	0	0	0	0	0
RPS6KA5	0	0	0	0	1	1	1	0
RPS6KA4	0	0	0	0	1	1	1	0
SRPK3	0	1	0	0	0	1	0	0
STK4	0	0	0	0	1	1	1	1
STK3	0	0	0	0	1	1	1	1
STK24	0	0	0	0	0	1	1	0
MST4	0	0	0	0	0	0	1	0
MUSK	0	1	0	0	1	1	1	0
MYO3B	NA	NA	NA	NA	NA	1	1	0
NEK1	0	0	0	0	0	1	0	0
NEK11	0	0	0	0	0	0	0	0
NEK2	0	0	0	0	0	0	0	0
NEK3	0	0	0	0	0	0	0	0
NEK4	0	0	0	0	1	1	1	0
NEK6	0	0	0	0	0	0	0	0
NEK7	0	0	0	0	0	0	0	0
NEK9	0	0	0	0	0	1	1	0
MAP3K14	0	0	0	0	0	1	0	0
NLK	0	0	0	0	0	0	0	0
OXSR1	0	0	0	0	0	0	0	0
MAPK14	0	0	0	0	0	0	0	0
MAPK11	0	0	0	0	0	0	0	0
MAPK13	0	0	0	0	0	0	0	0
MAPK12	0	0	0	0	0	0	0	0
RPS6KB1	0	0	1	0	1	1	1	1
RPS6KB2	0	0	0	0	1	1	1	0
PAK1	0	0	0	0	0	1	1	0
PAK2	0	0	0	0	0	1	1	0
PAK3	0	0	0	0	0	1	1	0
PAK4	0	0	0	0	1	1	0	0
PAK7	0	1	0	0	1	1	0	0
PAK6	0	0	0	0	1	1	0	0
PASK	0	0	0	0	0	1	1	0
PBK	0	0	0	0	0	1	1	0
PDGFRA	0	0	0	0	0	1	1	0
PDGFRB	0	0	0	0	0	1	1	0
PDPK1	0	0	0	0	0	1	1	0
PHKG1	0	0	1	0	1	1	1	1
PHKG2	0	0	0	0	1	1	0	0
PIM1	0	0	1	0	1	1	1	0
PIM2	0	0	1	0	0	0	1	0
PIM3	0	0	1	0	1	1	1	0
PRKACA	0	0	0	0	0	1	1	0
KAPCG	NA	NA	NA	NA	NA	1	1	0
PRKCA	0	0	0	0	1	1	1	0
PRKCB1	0	0	0	0	1	1	1	0
PRKCB2	0	0	0	0	1	1	1	0
PRKCD	0	0	0	0	1	1	1	0
PRKCE	0	0	0	0	0	1	1	0
PRKCH	0	0	0	0	1	1	1	0
PRKCG	0	0	0	0	0	1	1	0
PRKCI	0	0	0	0	0	1	0	0
PRKD1	0	0	0	0	1	1	1	0
PRKD3	0	0	1	0	1	1	1	0
PRKCQ	0	0	0	0	0	1	1	0
PRKCZ	0	0	0	0	0	0	0	0
PRKD2	0	0	1	0	1	1	1	0
PRKG1	0	0	0	0	0	1	1	0
PRKG2	0	0	1	0	1	1	1	0
PKN1	0	0	0	0	1	1	1	0
PKN2	0	0	0	0	0	1	1	0
PLK1	0	0	0	0	0	1	0	0
PLK2	0	0	0	0	0	0	0	0
PLK3	0	0	0	0	0	1	0	0
PRKX	0	0	0	0	0	1	1	0
PTK2B	0	0	0	0	1	1	1	1
RAF1	0	0	0	0	0	0	0	0
RET	0	0	0	0	1	1	1	1
RIPK2	0	0	0	0	0	1	0	0
DSTYK	0	0	0	0	1	1	1	0
ROCK1	0	0	0	0	0	1	0	0
ROCK2	0	0	0	0	1	1	0	1
MST1R	0	0	0	0	0	0	0	0
ROS1	0	0	0	0	1	1	1	0
RPS6KA1	0	1	0	0	1	1	1	1
RPS6KA3	0	0	1	0	1	1	1	1
RPS6KA2	0	1	1	0	1	1	1	1
RPS6KA6	0	1	1	0	1	1	1	1
SGK1	0	0	1	0	0	1	1	0
SGK2	0	0	0	0	0	1	1	0
SGK3	0	0	0	0	0	0	0	0
SIK2	0	0	0	0	0	1	1	0
SLK	0	1	0	0	1	1	1	1
NUAK2	0	0	0	0	1	1	0	0
SRMS	0	0	0	0	0	0	0	0
SRPK1	0	0	0	0	0	0	0	0
SRPK2	0	1	0	0	0	0	0	0
STK16	0	0	0	0	0	1	0	0
TSSK1B	0	0	0	0	1	1	1	1
STK25	0	0	0	0	0	0	1	0
STK33	0	0	0	0	1	1	1	1
STK38/NDR1	NA	NA	NA	NA	NA	1	1	0
STK39	0	0	0	0	0	0	0	0
SYK	0	0	0	0	1	1	1	1
MAP3K7/MAP3K7IP1	0	0	0	0	1	1	1	1
TAOK1	0	0	0	0	1	1	0	0
TAOK2	0	0	0	0	1	1	0	0
TAOK3	0	0	0	0	NA	1	1	0
TBK1	0	0	0	0	0	1	1	1
TEC	1	0	0	0	0	0	0	1
TGFBR2	0	0	0	0	0	1	0	0
TEK	0	0	0	0	0	0	0	0
TLK2	NA	NA	NA	NA	NA	1	1	0
NTRK1	0	1	0	0	1	1	1	1
NTRK2	0	1	0	0	1	1	1	1
NTRK3	0	1	1	0	1	1	1	1
TSSK2	0	0	0	0	0	1	0	0
TTK	0	0	0	0	0	1	0	0
TXK	0	1	0	0	1	1	1	0
LTK	0	0	0	0	1	1	1	0
TYK2	0	0	0	0	1	1	1	1
TYRO3	0	0	0	0	0	1	0	0
ULK1	0	1	0	0	0	1	0	1
ULK2	0	0	0	0	0	1	0	0
ULK3	NA	NA	NA	NA	NA	1	1	1
VRK1	0	0	0	0	0	0	0	0
WEE1	0	0	0	0	0	0	1	0
WNK2	0	0	0	0	0	0	0	0
WNK3	0	0	0	0	0	0	0	0
YES1	0	1	0	0	0	1	1	1
ZAK	0	0	0	0	0	0	0	0
ZAP70	0	0	0	0	0	1	0	0
DAPK3	0	0	0	0	0	1	1	0
