# Supplementary material for: Network modeling of kinase inhibitor polypharmacology reveals pathways targeted in chemical screens
Source: PLoS One. 2017 Oct 12;12(10):e0185650. doi: 10.1371/journal.pone.0185650 (PMC5638242; doi:10.1371/journal.pone.0185650)
Supplement: S3 Table — (ZIP) [file pone.0185650.s005.zip › S3_Table.KinaseSAMNetInput.txt]

MUSK	0.93949360483
PHKG2	0.9353160937
PLK1	0.5383900434
STK10	0.9494170778
STK16	0.680021174
HIPK3	0.7021799103
HIPK2	0.6743134114
AKT2	0.5148428429
AKT3	0.7285706287
ARAF	0.652858844
INSRR	0.9283978895
TYK2	0.99103731572
AXL	0.6187402555
GRK6	0.7658980389
GRK4	0.5962752049
STK25	0.656439926
MAP3K5	0.96449745135
MKNK2	0.95770513441
CSNK1E	0.5267461644
TAOK2	0.8665283149
DYRK1A	0.91261327758
PRKG1	0.83775239435
LYN	0.657675
DYRK1B	0.9685221893
PLK3	0.5425913139
IRAK4	0.98968046793
IGF1R	0.8503743146
RPS6KB1	0.97618730619
CAMK2D	0.9740530101
CAMK2G	0.96898431529
CAMK2B	0.95192845141
PASK	0.853921706
CSNK1G2	0.6481433754
CSNK1G3	0.8660080082
FGFR3	0.6616812799
STK4	0.97259908049
FGFR2	0.6588529453
CSNK2A2	0.95532910343
CSNK2A1	0.8325591334
FGFR1	0.7086584449
IKBKB	0.6119062114
BRSK2	0.902
BRSK1	0.98442745519
GSK3A	0.97806403505
MYLK	0.95985490337
GSK3B	0.95397789237
DYRK2	0.94062413099
PAK4	0.6047629684
PAK6	0.7963217262
PAK1	0.95385716939
PAK2	0.92539499206
PAK3	0.94360274486
ULK2	0.9325
MAP4K4	0.99878735963
NUAK1	0.98953427726
NUAK2	0.8548258479
IKBKE	0.97605460325
PRKG2	1
MAPKAPK5	0.5210173919
MAPKAPK2	0.8689747691
RPS6KB2	0.7841725089
NEK1	0.6378044351
MST4	0.7947944351
NEK9	0.8529859501
TTK	0.8106
PKN1	0.98661914846
PTK2B	0.8297490031
STK24	0.8574735502
JAK2	0.97047897929
JAK3	0.9950079425
WEE1	0.8314013551
ITK	0.95675332546
BMX	0.92123783322
CHEK2	0.98700664218
JAK1	0.98225
PHKG1	0.98809454518
CHEK1	0.97404913396
CSK	0.6888020062
CHUK	0.6353351453
PBK	0.97306871783
TNK2	0.98954703295
RPS6KA2	0.99700639432
RPS6KA3	0.97650307531
RPS6KA4	0.97540306767
RPS6KA5	0.90116846162
TLK2	0.96890446568
CAMK1	0.7353987887
CAMKK1	0.8099
STK33	0.8754
CLK2	0.95618891216
MAP3K3	0.9414307413
CLK1	0.98553197135
CLK3	0.7691897491
CLK4	0.8963198032
PDGFRB	0.85385
EPHA7	0.5871
MKNK1	0.8725329221
NTRK1	0.98356165774
DYRK3	0.8956395891
MAP4K2	0.99230937133
ABL1	0.5449212942
MAP4K5	0.98925651836
ABL2	0.7868390413
DSTYK	0.98639624711
TBK1	0.94746162267
SIK2	0.96003514851
TEC	0.606802802
CSF1R	0.7065711342
MAP3K2	0.97085485058
MARK4	0.9906100419
MAPK3	0.7563462299
MAPK1	0.5204443861
MARK1	0.98704502941
MARK2	0.98444635674
MARK3	0.98227458747
MAPK8	0.7115544282
MAPK9	0.8758056155
SRC	0.96252172774
TSSK2	0.833633267
RPS6KA1	1
MYLK2	0.9376296461
TYRO3	0.79635
TGFBR2	0.52395
FER	0.98169061409
FES	0.6364928156
MERTK	0.96424917212
LTK	0.91211409451
TAOK1	0.74005
SRPK3	0.73245
SRPK2	0.6901572331
IRAK1	0.94206915908
SGK1	0.91966342981
MAP2K1	0.7635292459
PRKACA	0.8195667937
PRKD1	0.98682336629
PRKD2	0.98571361853
PRKD3	1
TAOK3	0.8399
PTK2	0.7652453516
ACVR1	0.551474309
CAMK1D	0.7561544864
PTK6	0.7679946501
LIMK1	0.93673258122
MAP2K2	0.8382990719
INSR	0.828091759
RIPK2	0.8858422265
MAP2K6	0.90424668335
YES1	0.9296870397
MINK1	0.99605288133
PRKX	0.92832492015
CAMKK2	0.96120606438
FYN	0.8108027648
AURKA	0.95381439848
AURKB	0.96492897077
DAPK3	0.7541872932
DAPK2	0.606464535
DAPK1	0.7100308025
PRKCI	0.57965
PRKCH	0.7950482072
ULK1	0.73365
PIM2	0.98137723665
PIM3	0.99762240996
PIM1	0.99564957135
PRKCA	0.9241787702
PKN2	0.97555402044
PRKCE	0.8937
PRKCD	0.8742
SLK	0.92111317717
MELK	0.988
ROCK1	0.6875655378
ROCK2	0.8151533603
MAP3K10	0.97514140841
MAP3K11	0.99302471873
STK3	0.97139589179
PDPK1	0.98385348164
