# Supplementary material for: Network modeling of kinase inhibitor polypharmacology reveals pathways targeted in chemical screens
Source: PLoS One. 2017 Oct 12;12(10):e0185650. doi: 10.1371/journal.pone.0185650 (PMC5638242; doi:10.1371/journal.pone.0185650)
Supplement: S4 Table — (ZIP) [file pone.0185650.s006.zip › S4_Table.GeneticHitsAnalysis.txt]

TraslatedGeneSymbol	plate	well	controlStatus	GeneID	GeneSymbol	LocusID	Accession	VehAvg	DrugAvg	ratio	FDR	Vnorm.1	Vnorm.2	Dnorm.1	Dnorm.2	Vraw.1	Vraw.2	Draw.1	Draw.2	Batch
NAoriginal	1	A01	neg	NA	NA	NA	NA	1.0412796338	1.0474955791	1.0059695255	0.9526723488	1.0003962279	1.0821630396	1.0181148082	1.0768763499	126240	141324	117128	127640	1
NAoriginal	1	A02	drugtit	NA	NA	NA	NA	1.1193425283	1.188013644	1.06134951	0.4752731668	1.1259846264	1.1127004303	1.192239491	1.183787797	142088	145312	137160	140312	1
NAoriginal	1	A03	other	NA	NA	NA	NA	1.0818287062	1.0891778087	1.0067932219	0.9523027522	1.0927965766	1.0708608359	1.0494071833	1.1289484341	137900	139848	120728	133812	1
NAoriginal	1	A04	drugtit	NA	NA	NA	NA	1.0880707872	1.1889643584	1.0927270288	0.4122814768	1.0851573025	1.0909842719	1.17426376	1.2036649568	136936	142476	135092	142668	1
LOC390916original	1	A05	sample	M-031084-00	LOC390916	0	XM_372723167	0.9375405434	0.9103765148	0.9710262891	0.8351440713	0.9723749901	0.9027060968	0.8180869928	1.0026660367	122704	117888	94116	118844	1
LOC392473original	1	A06	sample	M-031542-00	LOC392473	0	XM_373351169	0.873815527	0.8362106799	0.9569647759	0.5530531158	0.8687851652	0.8788458888	0.8188171482	0.8536042117	109632	114772	94200	101176	1
LOC388532original	1	A07	sample	M-031085-00	LOC388532	0	XM_371160167	0.6812921315	0.7355587322	1.0796524696	0.4606662987	0.6569775735	0.7056066894	0.7200375509	0.7510799136	82904	92148	82836	89024	1
LOC389857original	1	A08	sample	M-031547-00	LOC389857	0	XM_372214169	0.5758827041	0.6268488765	1.0885009603	0.4122814768	0.5634994849	0.5882659234	0.6183373318	0.6353604212	71108	76824	71136	75308	1
LOC400685original	1	A09	sample	M-031088-00	LOC400685	0	XM_378795167	1.051833446	1.0634401247	1.0110347116	0.9141076229	1.0550122831	1.0486546089	1.0214874309	1.1053928186	133132	136948	117516	131020	1
LOC401589original	1	A10	sample	M-031548-00	LOC401589	0	XM_377000169	0.9347502688	0.9538755809	1.020460344	0.7895914627	0.9285997306	0.9409008071	0.9488891207	0.958862041	117180	122876	109164	113652	1
LOC400687original	1	A11	sample	M-031091-00	LOC400687	0	XM_375602167	0.8051828713	0.8855565072	1.0998203498	0.4122814768	0.8329027657	0.7774629769	0.86179201	0.9093210043	105104	101532	99144	107780	1
LOC401590original	1	A12	sample	M-031549-00	LOC401590	0	XM_377002169	0.9639396528	0.9840359899	1.0208481278	0.8351440713	0.979443696	0.9484356096	0.9447863426	1.0232856371	123596	123860	108692	121288	1
LOC400688original	1	A13	sample	M-031092-00	LOC400688	0	XM_375603167	0.6440431826	0.765405869	1.1884387409	0.2282709618	0.6331405024	0.6549458628	0.7531726991	0.7776390389	79896	85532	86648	92172	1
LOC392467original	1	A14	sample	M-031552-00	LOC392467	0	XM_373349169	0.9304811299	1.0431105163	1.1210442455	0.4122814768	0.962421745	0.8985405149	1.0136643371	1.0725566955	121448	117344	116616	127128	1
LOC400689original	1	A15	sample	M-031093-00	LOC400689	0	XM_375604167	0.962205172	0.9904488024	1.0293530228	0.738275083	0.9783025596	0.9461077844	1.0217655853	0.9591320194	123452	123556	117548	113684	1
LOC401605original	1	A16	sample	M-031558-00	LOC401605	0	XM_377027169	0.86128367	1.0153083408	1.1788315235	0.2282709618	0.8648862826	0.8576810573	1.0163415737	1.014275108	109140	112008	116924	120220	1
LOC400690original	1	A17	sample	M-031095-00	LOC400690	0	XM_378798167	0.9762496856	1.0780909611	1.1043188818	0.4122814768	0.9910769475	0.9614224237	1.0872361879	1.0689457343	125064	125556	125080	126700	1
LOC401606original	1	A18	sample	M-031559-00	LOC401606	0	XM_377028169	0.676424669	0.8834733133	1.3060926869	0.1961389081	0.669847056	0.6830022819	0.9244115295	0.8425350972	84528	89196	106348	99864	1
LOC400691original	1	A19	sample	M-031097-00	LOC400691	0	XM_378799167	0.8178742462	1.0426880731	1.2748757868	0.1961389081	0.8317299311	0.8040185613	1.0790654011	1.0063107451	104956	105000	124140	119276	1
LOC401607original	1	A20	sample	M-031560-00	LOC401607	0	XM_379717169	0.7737776164	0.9152761191	1.1828671439	0.2473938652	0.7977811237	0.7497741091	0.9172490525	0.9133031857	100672	97916	105524	108252	1
LOC390927original	1	A21	sample	M-031098-00	LOC390927	0	XM_372726167	0.9055991803	1.0260781913	1.1330378976	0.4122814768	0.9708534749	0.8403448857	1.0315705295	1.0205858531	122512	109744	118676	120968	1
LOC392509original	1	A22	sample	M-031561-00	LOC392509	0	XM_373358169	0.9137133626	1.0059086851	1.1009017995	0.4122814768	0.937094857	0.8903318682	1.0174194221	0.9943979482	118252	116272	117048	117864	1
LOC400692original	1	A23	sample	M-031099-00	LOC400692	0	XM_375608167	0.8124979874	0.8636386788	1.0629425453	0.4865692378	0.8407639274	0.7842320474	0.8595667745	0.8677105832	106096	102416	98888	102848	1
LOC389878original	1	A24	sample	M-031562-00	LOC389878	0	XM_374333169	0.5099338565	0.6212479523	1.2182912438	0.4020880518	0.5514541564	0.4684135565	0.6069329995	0.635562905	69588	61172	69824	75332	1
NAoriginal	1	B01	other	NA	NA	NA	NA	0.9824329058	1.0446449436	1.0633244647	0.5071905647	0.9481575402	1.0167082714	1.0193317339	1.0699581533	119648	132776	117268	126820	1
NAoriginal	1	B02	drugtit	NA	NA	NA	NA	1.0171119519	1.145595395	1.12632183	0.4122814768	1.0548220937	0.9794018102	1.1854942457	1.1056965443	133108	127904	136384	131056	1
NAoriginal	1	B03	other	NA	NA	NA	NA	1.0026010088	1.0490400405	1.0463185568	0.6701528334	1.0361835328	0.9690184848	1.1002399082	0.9978401728	130756	126548	126576	118272	1
NAoriginal	1	B04	drugtit	NA	NA	NA	NA	1.0095318781	1.1280998018	1.1174484197	0.4068247778	1.0267057612	0.992357995	1.1489169361	1.1072826674	129560	129596	132176	131244	1
LOC391253original	1	B05	sample	M-031316-00	LOC391253	0	XM_372869168	0.9014738971	1.0096440564	1.1199925585	0.4122814768	0.9087566368	0.8941911573	1.055735197	0.9635529158	114676	116776	121456	114208	1
TRYX3	1	B06	sample	M-032299-00	TRY1	136541	NM_001001317170	0.9623329072	0.990554164	1.0293258773	0.7153273791	0.9622632538	0.9624025606	1.0186015785	0.9625067495	121428	125684	117184	114084	1
LOC391257original	1	B07	sample	M-031317-00	LOC391257	0	XM_372870168	0.8203319022	0.913393266	1.1134435507	0.4078923179	0.8103653221	0.8302984823	0.9349466291	0.8918399028	102260	108432	107560	105708	1
SPINK5L2	1	B08	sample	M-032300-00	SPINK5L2	408187	NM_001001325170	0.9625347073	1.0277887879	1.0677940028	0.4764239463	0.9442586576	0.980810757	1.0630019819	0.992575594	119156	128088	122292	117648	1
LOC400831original	1	B09	sample	M-031321-00	LOC400831	0	XM_378956168	0.9699239565	0.9847721864	1.0153086536	0.8590629072	0.9819478564	0.9579000567	1.0120997184	0.9574446544	123912	125096	116436	113484	1
REEP3	1	B10	sample	M-032301-00	C10ORF74	221035	NM_001001330170	0.8923854474	0.8821428078	0.9885221799	0.9035365322	0.8956335684	0.8891373264	0.9291749244	0.8351106911	113020	116116	106896	98984	1
LOC400832original	1	B11	sample	M-031323-00	LOC400832	0	XM_378957168	0.9187017436	0.9638654975	1.0491604094	0.5610901291	0.9477454632	0.8896580241	0.9822328848	0.9454981102	119596	116184	113000	112068	1
C5orf40	1	B12	sample	M-032302-00	MGC27121	408263	NM_001001343170	0.9230671729	0.8708114961	0.9433890855	0.5461585792	0.9305333228	0.915601023	0.917075206	0.8245477862	117424	119572	105504	97732	1
LOC388780original	1	B13	sample	M-031325-00	LOC388780	0	XM_373904168	0.9053158392	0.8941054254	0.987617124	0.8791995958	0.922260084	0.8883715944	0.9050102569	0.883200594	116380	116016	104116	104684	1
CLDN20	1	B14	sample	M-032303-00	CLDN20	49861	NM_001001346170	1.0125301927	1.1002340994	1.0866185595	0.4122814768	1.0074332356	1.0176271498	1.1093842356	1.0910839633	127128	132896	127628	129324	1
LOC388786original	1	B15	sample	M-031331-00	LOC388786	0	XM_373906168	0.948113683	0.8456221245	0.8918995049	0.4068247778	0.9473016879	0.9489256781	0.870206182	0.821038067	119540	123924	100112	97316	1
DNAJB3	1	B16	sample	M-032304-00	HCG3	414061	NM_001001394170	0.998610482	1.0475624612	1.0490200935	0.5748717339	1.0138679769	0.9833529871	1.0846632593	1.0104616631	127940	128420	124784	119768	1
LOC388787original	1	B17	sample	M-031332-00	LOC388787	0	XM_373907168	0.8503364549	0.8951606314	1.0527134598	0.5359484498	0.8523337824	0.8483391274	0.9228469107	0.8674743521	107556	110788	106168	102820	1
ZNF676	1	B18	sample	M-032305-00	LOC163223	163223	NM_001001411170	0.8679553064	0.8553439864	0.9854700813	0.8519049017	0.8845391869	0.8513714259	0.8612009318	0.849487041	111620	111184	99076	100688	1
LOC388789original	1	B19	sample	M-031334-00	LOC388789	0	XM_373908168	0.8258799345	0.9097760461	1.1015839084	0.4122814768	0.8151517553	0.8366081137	0.9482980425	0.8712540497	102864	109256	109096	103268	1
CALHM1	1	B20	sample	M-032306-00	FAM26C	255022	NM_001001412170	0.9505990571	0.9628488743	1.0128864184	0.8902966062	0.9639115619	0.9372865522	0.9945759883	0.9311217603	121636	122404	114420	110364	1
LOC388790original	1	B21	sample	M-031335-00	LOC388790	0	XM_373909168	0.8756331848	0.9355812564	1.0684625396	0.4989893512	0.8948411126	0.8564252569	0.9727756337	0.898386879	112920	111844	111912	106484	1
NCCRP1	1	B22	sample	M-032307-00	LOC342897	342897	NM_001001414170	0.8207241077	0.842095348	1.0260394937	0.7509846547	0.8436167684	0.7978314471	0.834602413	0.8495882829	106456	104192	96016	100700	1
LOC388791original	1	B23	sample	M-031337-00	LOC388791	0	XM_373910168	0.8600680235	0.8681183088	1.0093600564	0.9156929997	0.8990569776	0.8210790695	0.8670074059	0.8692292117	113452	107228	99744	103028	1
ZNF429	1	B24	sample	M-032308-00	ZNF429	353088	NM_001001415170	0.7882703711	0.7260239501	0.921034174	0.4764239463	0.8362310801	0.740309662	0.7360314315	0.7160164687	105524	96680	84676	84868	1
NAoriginal	1	C01	pos	NA	NA	NA	NA	0.0556213824	0.11255561	2.0236032466	0.2212468022	0.050780569	0.0604621958	0.0912694273	0.1338417927	6408	7896	10500	15864	1
NAoriginal	1	C02	drugtit	NA	NA	NA	NA	1.101614515	1.1671123332	1.0594562047	0.5576366297	1.16269118	1.0405378501	1.1891450228	1.1450796436	146720	135888	136804	135724	1
NAoriginal	1	C03	other	NA	NA	NA	NA	1.0283924273	1.0690739473	1.0395583621	0.6052183201	1.0544417149	1.0023431398	1.0695733806	1.068574514	133060	130900	123048	126656	1
NAoriginal	1	C04	drugtit	NA	NA	NA	NA	1.0113811074	1.1586991832	1.1456603004	0.3326735291	1.0364688169	0.9862933979	1.1723862174	1.145012149	130792	128804	134876	135716	1
LOC400693original	1	C05	sample	M-031100-00	LOC400693	0	XM_375609167	0.9394484807	0.9090596414	0.9676524685	0.7077229491	0.9747206593	0.9041763021	0.8972567018	0.920862581	123000	118080	103224	109148	1
LOC401611original	1	C06	sample	M-031565-00	LOC401611	0	XM_377033169	0.9914678168	1.0003689293	1.008977712	0.9216880456	1.0153260956	0.967609538	0.9711414763	1.0295963823	128124	126364	111724	122036	1
LOC388538original	1	C07	sample	M-031104-00	LOC388538	0	XM_371165167	0.9215423453	0.8445281774	0.9164290515	0.4122814768	0.9136698629	0.9294148276	0.8394005772	0.8496557775	115296	121376	96568	100708	1
LOC401612original	1	C08	sample	M-031566-00	LOC401612	0	XM_377034169	0.9850510414	0.9265367857	0.9405977424	0.4764239463	0.9998890562	0.9702130266	0.9383192518	0.9147543197	126176	126704	107948	108424	1
LOC400701original	1	C09	sample	M-031109-00	LOC400701	0	XM_378805167	0.9852655731	1.040877056	1.0564431403	0.536613831	1.0162453443	0.9542858018	1.069503842	1.01225027	128240	124624	123040	119980	1
LOC392512original	1	C10	sample	M-031568-00	LOC392512	0	XM_373359169	0.9231808313	0.9975650949	1.0805738822	0.4122814768	0.9363657976	0.909995865	0.9985049199	0.99662527	118160	118840	114872	118128	1
LOC388545original	1	C11	sample	M-031111-00	LOC388545	0	XM_371170167	0.9507218812	1.0350869446	1.0887379001	0.4122814768	0.9575719154	0.9438718471	1.0578561246	1.0123177646	120836	123264	121700	119988	1
LOC392517original	1	C12	sample	M-031570-00	LOC392517	0	XM_373362169	0.844941686	0.9033009798	1.0690690196	0.4764239463	0.8166732705	0.8732101015	0.9130071972	0.8935947624	103056	114036	105036	105916	1
LOC400704original	1	C13	sample	M-031113-00	LOC400704	0	XM_378807167	1.0561843274	1.0619012186	1.005412778	0.948879669	1.0678183691	1.0445502856	1.0579952018	1.0658072354	134748	136412	121716	126328	1
LOC389866original	1	C14	sample	M-031573-00	LOC389866	0	XM_372227169	0.9815268857	0.9749936941	0.9933438485	0.9374633585	0.9988747127	0.9641790588	0.9518097424	0.9981776458	126048	125916	109500	118312	1
LOC400705original	1	C15	sample	M-031114-00	LOC400705	0	XM_375619167	0.9636485317	0.9919516637	1.0293708039	0.7135699314	0.9839765433	0.9433205201	1.0126560273	0.9712473002	124168	123192	116500	115120	1
LOC389873original	1	C16	sample	M-031582-00	LOC389873	0	XM_372233169	0.9953293023	1.016581424	1.0213518498	0.7816248307	1.0000158491	0.9906427554	1.0283369841	1.0048258639	126192	129372	118304	119100	1
LOC388549original	1	C17	sample	M-031118-00	LOC388549	0	XM_373808167	0.9777428523	1.0383708534	1.0620081251	0.4752731668	0.9897139234	0.9657717812	1.0367511561	1.0399905508	124892	126124	119272	123268	1
LOC401599original	1	C18	sample	M-031584-00	LOC401599	0	XM_379716169	0.9648826411	1.0310773169	1.0686038622	0.4400016304	0.9654330771	0.9643322052	1.0399151629	1.0222394708	121828	125936	119636	121164	1
LOC388550original	1	C19	sample	M-031119-00	LOC388550	0	XM_371176167	0.9796119791	1.0195240927	1.0407427782	0.577302756	0.9933909185	0.9658330398	1.027641598	1.0114065875	125356	126132	118224	119880	1
LOC392486original	1	C20	sample	M-031585-00	LOC392486	0	XM_373353169	1.0055551096	1.0664301518	1.0605387429	0.5072142575	1.03336239	0.9777478291	1.0974931331	1.0353671706	130400	127688	126260	122720	1
LOC388551original	1	C21	sample	M-031121-00	LOC388551	0	XM_371177167	0.9864556491	1.0194452188	1.0334425271	0.6701528334	0.9914573263	0.9814539719	1.0417927054	0.9970977322	125112	128172	119852	118184	1
LOC392487original	1	C22	sample	M-031586-00	LOC392487	0	XM_373354169	0.9386881098	1.0321019366	1.0995152978	0.4122814768	0.9541485062	0.9232277134	1.0476339488	1.0165699244	120404	120568	120524	120492	1
LOC388553original	1	C23	sample	M-031123-00	LOC388553	0	XM_373809167	1.0220985021	1.0895020315	1.0659462167	0.4764239463	1.0590062604	0.9851907438	1.1001703696	1.0788336933	133636	128660	126568	127872	1
LOC389900original	1	C24	sample	M-031591-00	LOC389900	0	XM_372261169	0.9311743956	1.1624546103	1.2483747575	0.1961389081	0.9408669467	0.9214818445	1.1982893502	1.1266198704	118728	120340	137856	133536	1
NAoriginal	1	D01	other	NA	NA	NA	NA	1.0534677781	1.0430874725	0.9901465372	0.9072239345	1.0701957366	1.0367398196	1.0729460033	1.0132289417	135048	135392	123436	120096	1
NAoriginal	1	D02	drugtit	NA	NA	NA	NA	0.9973143099	1.0830680079	1.0859846261	0.4122814768	1.020556304	0.9740723157	1.105559612	1.0605764039	128784	127208	127188	125708	1
NAoriginal	1	D03	other	NA	NA	NA	NA	0.9553813249	0.9777339676	1.0233965665	0.8327180904	1.0104762659	0.9002863838	0.997044609	0.9584233261	127512	117572	114704	113600	1
NAoriginal	1	D04	drugtit	NA	NA	NA	NA	1.0090205572	1.181264296	1.1707038945	0.4020880518	1.04179412	0.9762469945	1.1245088836	1.2380197084	131464	127492	129368	146740	1
LOC400839original	1	D05	sample	M-031340-00	LOC400839	0	XM_378970168	0.7856817584	0.8001553195	1.0184216585	0.8327180904	0.8025992551	0.7687642618	0.8133235979	0.786987041	101280	100396	93568	93280	1
TBC1D3B	1	D06	sample	M-032309-00	LOC414059	414059	NM_001001417170	0.884435811	0.8814590861	0.9966343234	0.9633194942	0.8837467311	0.8851248909	0.8826535934	0.8802645788	111520	115592	101544	104336	1
LOC400840original	1	D07	sample	M-031343-00	LOC400840	0	XM_375912168	0.9231992261	0.9118704227	0.9877287555	0.8871490773	0.9201996989	0.9261987534	0.9484371197	0.8753037257	116120	120956	109112	103748	1
TBC1D3C	1	D08	sample	M-032310-00	MGC44903	414060	NM_001001418170	0.9638355353	0.9584117948	0.9943727531	0.9523027522	0.9868927807	0.94077829	0.9751051771	0.9417184125	124536	122860	112180	111620	1
LOC388794original	1	D09	sample	M-031351-00	LOC388794	0	XM_371395168	0.9971209347	1.051822797	1.0548598073	0.5461585792	1.0227117838	0.9715300856	1.0852195682	1.0184260259	129056	126876	124848	120712	1
C16orf87	1	D10	sample	M-032311-00	LOC388272	388272	NM_001001436170	0.9329726221	0.9335362317	1.0006041009	0.9957939483	0.9412473255	0.9246979187	0.9438475714	0.923224892	118776	120760	108584	109428	1
LOC400842original	1	D11	sample	M-031352-00	LOC400842	0	XM_375914168	0.8861923743	0.9204388606	1.0386445283	0.6155997531	0.9079958792	0.8643888693	0.9263933799	0.9144843413	114580	112884	106576	108392	1
CCL3L3	1	D12	sample	M-032312-00	MGC12815	414062	NM_001001437170	0.8582010672	0.8545009628	0.9956885344	0.9543286922	0.8537285046	0.8626736297	0.8451722819	0.8638296436	107732	112660	97232	102388	1
LOC388795original	1	D13	sample	M-031353-00	LOC388795	0	XM_371397168	0.7381453733	0.6789751986	0.9198394018	0.4764239463	0.7435771456	0.7327136009	0.7253572546	0.6325931425	93832	95688	83448	74980	1
TM6SF2	1	D14	sample	M-032313-00	TM6SF2	53345	NM_001001524170	0.9266253077	0.9465687582	1.0215226699	0.7718998191	0.9272050083	0.926045607	0.9511491256	0.9419883909	117004	120936	109424	111652	1
LOC391241original	1	D15	sample	M-031356-00	LOC391241	0	XM_372864168	0.9276389899	0.937529522	1.0106620487	0.9573910212	0.9128457089	0.942432271	1.0146378777	0.8604211663	115192	123076	116728	101984	1
OR2Y1	1	D16	sample	M-032314-00	OR2Y1	134083	NM_001001657170	0.8608381646	0.7394582726	0.8589980127	0.2704219188	0.8475473492	0.8741289799	0.7545982407	0.7243183045	106952	114156	86812	85852	1
LOC402016original	1	D17	sample	M-031357-00	LOC402016	0	XM_377675168	0.8442393602	0.839640634	0.9945528171	0.9543286922	0.8640304303	0.8244482901	0.8742394214	0.8050418467	109032	107668	100576	95420	1
OR6V1	1	D18	sample	M-032315-00	OR6V1	346517	NM_001001667170	0.9523812282	0.6864734489	0.7207969126	0.1719733884	0.9606149457	0.9441475106	0.646570008	0.7263768898	121220	123300	74384	86096	1
LOC400856original	1	D19	sample	M-031359-00	LOC400856	0	XM_375929168	0.7830264726	0.8382194973	1.0704867929	0.5071905647	0.828591806	0.7374611391	0.8372448802	0.8391941145	104560	96308	96320	99468	1
OR4F15	1	D20	sample	M-032316-00	OR4F15	390649	NM_001001674170	0.8485925273	0.8841582007	1.0419113677	0.6817873139	0.8960456455	0.8011394092	0.8998296304	0.8684867711	113072	104624	103520	102940	1
LOC400858original	1	D21	sample	M-031361-00	LOC400858	0	XM_375931168	0.961113885	0.9809122085	1.0205993523	0.8327180904	0.9744353752	0.9477923948	1.0123778728	0.9494465443	122964	123776	116468	112536	1
FLJ41423	1	D22	sample	M-032317-00	FLJ41423	399886	NM_001001679170	0.9507755515	0.9011739096	0.9478303351	0.4818518518	0.9434979	0.9580532031	0.9094954974	0.8928523218	119060	125116	104632	105828	1
LOC388813original	1	D23	sample	M-031363-00	LOC388813	0	XM_373925168	0.890984417	0.9164513368	1.0285829015	0.761843294	0.9060939853	0.8758748488	0.9512882028	0.8816144708	114340	114384	109440	104496	1
FLJ45300original	1	D24	sample	M-032318-00	FLJ45300	399957	NM_001001681170	0.9938919485	0.9461180685	0.9519325213	0.549388177	1.0110468341	0.976737063	0.9744445603	0.9177915767	127584	127556	112104	108784	1
NAoriginal	1	E01	sample	NA	NA	NA	NA	0.6625298367	0.3491580961	0.5270073539	0.1961389081	0.6005547191	0.7245049543	0.295643406	0.4026727862	75784	94616	34012	47728	1
NAoriginal	1	E02	drugtit	NA	NA	NA	NA	0.9416237947	1.0539495886	1.1192894599	0.4068247778	0.9647674142	0.9184801752	1.0634539828	1.0444451944	121744	119948	122344	123796	1
NAoriginal	1	E03	other	NA	NA	NA	NA	0.9955176072	1.0549130253	1.0596628505	0.5071905647	1.0329820113	0.9580532031	1.0520844199	1.0577416307	130352	125116	121036	125372	1
NAoriginal	1	E04	drugtit	NA	NA	NA	NA	0.89604691	1.0500826509	1.1719058892	0.4078923179	0.9438465806	0.8482472395	1.0977017489	1.0024635529	119104	110776	126284	118820	1
LOC388554original	1	E05	sample	M-031125-00	LOC388554	0	XM_371182167	0.9771201117	0.9291821776	0.9509395687	0.5359484498	0.989111657	0.9651285664	0.9036194847	0.9547448704	124816	126040	103956	113164	1
LOC389901original	1	E06	sample	M-031592-00	LOC389901	0	XM_372262169	0.7936517472	0.7651679993	0.9641105208	0.6701528334	0.8211427213	0.7661607731	0.7645422621	0.7657937365	103620	100056	87956	90768	1
LOC400706original	1	E07	sample	M-031126-00	LOC400706	0	XM_378810167	0.9588700783	0.9827975281	1.0249537976	0.8133129128	0.9930422379	0.9246979187	0.94892389	1.0166711663	125312	120760	109168	120504	1
LOC401620original	1	E08	sample	M-031594-00	LOC401620	0	XM_377062169	0.8651509388	0.9302386314	1.0752327596	0.4606662987	0.8835248435	0.8467770342	0.9525398978	0.907937365	111492	110584	109584	107616	1
LOC400707original	1	E09	sample	M-031130-00	LOC400707	0	XM_375631167	1.0075041757	1.0415037524	1.0337463383	0.6357488852	1.0118075917	1.0032007596	1.0340739195	1.0489335853	127680	131012	118964	124328	1
LOC401579original	1	E10	sample	M-031597-00	LOC401579	0	XM_379696169	0.9402371855	0.8907236576	0.9473393217	0.4786213117	0.9288533164	0.9516210546	0.8919022287	0.8895450864	117212	124276	102608	105436	1
LOC400708original	1	E11	sample	M-031131-00	LOC400708	0	XM_375632167	0.9906956711	0.999999489	1.0093911967	0.9071028724	1.0149457168	0.9664456254	0.9999652307	1.0000337473	128076	126212	115040	118532	1
LOC401581original	1	E12	sample	M-031600-00	LOC401581	0	XM_376981169	0.9270301083	1.0004008162	1.0791459816	0.4122814768	0.9312306839	0.9228295328	1.0066061681	0.9941954644	117512	120516	115804	117840	1
LOC400709original	1	E13	sample	M-031133-00	LOC400709	0	XM_375634167	0.8705669504	0.8724277179	1.0021374204	0.9996367637	0.8568666297	0.8842672711	0.8134974445	0.9313579914	108128	115480	93588	110392	1
LOC389841original	1	E14	sample	M-031602-00	LOC389841	0	XM_374323169	0.7710219284	0.8745818226	1.1343151088	0.4078923179	0.8051034155	0.7369404414	0.8796982024	0.8694654428	101596	96240	101204	103056	1
LOC400714original	1	E15	sample	M-031138-00	LOC400714	0	XM_375639167	0.929034193	0.9885791045	1.0640933476	0.4764239463	0.9547190744	0.9033493116	0.9990264594	0.9781317495	120476	117972	114932	115936	1
LOC389842original	1	E16	sample	M-031603-00	LOC389842	0	XM_372200169	0.9336516047	0.9756100373	1.0449401387	0.5450831525	0.937919011	0.9293841984	0.9857098154	0.9655102592	118356	121372	113400	114440	1
LOC388561original	1	E17	sample	M-031148-00	LOC388561	0	XM_371192167	0.8899505042	0.9149576588	1.0280994892	0.7077229491	0.9065377605	0.8733632479	0.907061646	0.9228536717	114396	114056	104352	109384	1
LOC401583original	1	E18	sample	M-031605-00	LOC401583	0	XM_379699169	0.8629324492	0.9542927175	1.1058718656	0.4068247778	0.860036453	0.8658284454	0.9600500678	0.9485353672	108528	113072	110448	112428	1
LOC388563original	1	E19	sample	M-031150-00	LOC388563	0	XM_373811167	0.8241964987	0.8985926424	1.0902650567	0.4122814768	0.8288453919	0.8195476056	0.8658947881	0.9312904968	104592	107028	99616	110384	1
LOC392425original	1	E20	sample	M-031606-00	LOC392425	0	XM_373338169	0.7865168035	0.8044735148	1.0228306773	0.7567667798	0.7849116412	0.7881219658	0.8051875804	0.8037594492	99048	102924	92632	95268	1
LOC388565original	1	E21	sample	M-031155-00	LOC388565	0	XM_371197167	0.9948643965	0.9472018126	0.9520913764	0.5071905647	1.0069577621	0.9827710308	0.9471506554	0.9472529698	127068	128344	108964	112276	1
LOC392433original	1	E22	sample	M-031609-00	LOC392433	0	XM_373340169	0.8800639421	0.9627184524	1.0939187557	0.4122814768	0.8742372613	0.8858906228	0.9983310733	0.9271058315	110320	115692	114852	109888	1
LOC388567original	1	E23	sample	M-031159-00	LOC388567	0	XM_371200167	1.0055631219	1.0349182503	1.0291927257	0.6985462063	1.0102226801	1.0009035637	1.0532665763	1.0165699244	127480	130712	121172	120492	1
LOC392439original	1	E24	sample	M-031610-00	LOC392439	0	XM_373341169	0.9706867887	1.0076972498	1.0381281187	0.5984174225	0.9754180204	0.9659555569	1.0220089705	0.9933855292	123088	126148	117576	117744	1
NAoriginal	1	F01	other	NA	NA	NA	NA	0.9797381531	1.0388499587	1.0603342897	0.4752731668	0.982708614	0.9767676922	1.0372031571	1.0404967603	124008	127560	119324	123328	1
NAoriginal	1	F02	drugtit	NA	NA	NA	NA	0.9174567172	1.0081231897	1.0988237055	0.4122814768	0.9592836199	0.8756298145	1.0211397378	0.9951066415	121052	114352	117476	117948	1
NAoriginal	1	F03	sample	NA	NA	NA	NA	0.4964488837	0.2903074206	0.5847679994	0.2282709618	0.495570172	0.4973275954	0.2385522061	0.342062635	62536	64948	27444	40544	1
NAoriginal	1	F04	drugtit	NA	NA	NA	NA	0.9117057315	1.0045197352	1.1018025888	0.4536798611	0.9615341945	0.8618772685	1.0388720837	0.9701673866	121336	112556	119516	114992	1
LOC388814original	1	F05	sample	M-031364-00	LOC388814	0	XM_373926168	0.8162501374	0.8518611286	1.043627547	0.6795191468	0.8489420715	0.7835582033	0.8871388338	0.8165834233	107128	102328	102060	96788	1
FLJ44790	1	F06	sample	M-032319-00	FLJ44790	400850	NM_001001691170	0.9148885626	0.9408552128	1.0283823094	0.7416769147	0.9459386639	0.8838384612	0.9538959007	0.9278145248	119368	115424	109740	109972	1
LOC388815original	1	F07	sample	M-031365-00	LOC388815	0	XM_373927168	0.6240628809	0.6231749564	0.9985771875	0.9856761896	0.6280053887	0.6201203731	0.6255345781	0.6208153348	79248	80984	71964	73584	1
RP11-191L9.1	1	F08	sample	M-032320-00	FLJ46257	400932	NM_001001693170	0.873587432	0.9961961057	1.1403507757	0.3326735291	0.8716063079	0.875568556	1.0178714231	0.9745207883	109988	114344	117100	115508	1
LOC400861original	1	F09	sample	M-031370-00	LOC400861	0	XM_379002168	0.8330618537	0.9285323487	1.1146019285	0.4122814768	0.8696093193	0.7965143881	0.9524008206	0.9046638769	109736	104020	109568	107228	1
FLJ44006	1	F10	sample	M-032321-00	FLJ44006	400997	NM_001001696170	0.8694963487	0.977357859	1.1240505615	0.3603994468	0.8796576591	0.8593350384	0.9726017871	0.9821139309	111004	112224	111892	116408	1
LOC388819original	1	F11	sample	M-031372-00	LOC388819	0	XM_371411168	0.791931322	0.896477361	1.132014022	0.3587093417	0.7954037562	0.7884588879	0.9148499704	0.8781047516	100372	102968	105248	104080	1
FLJ45966original	1	F12	sample	M-032322-00	FLJ45966	401120	NM_001001700170	0.8889889051	0.9177975884	1.0324061225	0.7363049156	0.8858388145	0.8921389957	0.9579291402	0.8776660367	111784	116508	110204	104028	1
LOC388820original	1	F13	sample	M-031374-00	LOC388820	0	XM_373930168	0.8584701529	0.8609764872	1.0029195358	0.9747809921	0.8551549251	0.8617853806	0.8862348319	0.8357181425	107912	112544	101956	99056	1
FLJ46010	1	F14	sample	M-032323-00	FLJ46010	401191	NM_001001703170	0.8162705012	0.933677959	1.143834008	0.2779475763	0.8110943815	0.8214466208	0.9339730886	0.9333828294	102352	107276	107448	110632	1
LOC400865original	1	F15	sample	M-031375-00	LOC400865	0	XM_379006168	0.6214994877	0.7733986579	1.244407555	0.3587093417	0.6776131231	0.5653858523	0.7757727478	0.771024568	85508	73836	89248	91388	1
FLJ44796	1	F16	sample	M-032324-00	FLJ44796	401209	NM_001001704170	0.9203586197	0.9984756765	1.0848767591	0.4122814768	0.9306601157	0.9100571236	1.0076492472	0.9893021058	117440	118848	115924	117260	1
LOC388822original	1	F17	sample	M-031376-00	LOC388822	0	XM_371413168	0.8585024327	0.7839229103	0.9131283506	0.4122814768	0.8843172993	0.832687566	0.8087340496	0.7591117711	111592	108744	93040	89976	1
FAM166A	1	F18	sample	M-032325-00	LOC401565	401565	NM_001001710170	0.8113662393	0.8497839741	1.0473494372	0.5159774535	0.8090656946	0.8136667841	0.8491359828	0.8504319654	102096	106260	97688	100800	1
LOC388823original	1	F19	sample	M-031377-00	LOC388823	0	XM_373931168	0.7749655334	0.8423093947	1.0868991697	0.4122814768	0.7701402647	0.779790802	0.8560550746	0.8285637149	97184	101836	98484	98208	1
DDI1	1	F20	sample	M-032326-00	DDI1	414301	NM_001001711170	0.8380630736	0.8274209356	0.9873015071	0.8612503066	0.8365163642	0.839609783	0.830395327	0.8244465443	105560	109648	95532	97720	1
LOC391269original	1	F21	sample	M-031384-00	LOC391269	0	XM_372876168	0.9327624345	1.0270804472	1.1011168645	0.4400016304	0.9569379507	0.9085869182	1.0802475575	0.9739133369	120756	118656	124276	115436	1
LCN10	1	F22	sample	M-032327-00	LCN10	414332	NM_001001712170	0.9060418298	0.8861871373	0.9780863401	0.7747911209	0.8953799826	0.916703677	0.8989603978	0.8734138769	112988	119716	103420	103524	1
LOC391282original	1	F23	sample	M-031386-00	LOC391282	0	XM_372878168	0.9168657707	0.9249879552	1.0088586408	0.9156929997	0.9251446232	0.9085869182	0.9420047982	0.9079711123	116744	118656	108372	107620	1
HHCM	1	F24	sample	M-032328-00	HHCM	10639	NM_001001731170	0.9669417088	0.9224540635	0.9539913886	0.5144997975	0.9603930581	0.9734903594	0.9177010535	0.9272070734	121192	127132	105576	109900	1
NAoriginal	1	G01	neg	NA	NA	NA	NA	1.010606364	1.0590518944	1.0479370922	0.5485412952	0.9996037721	1.021608956	1.0834115643	1.0346922246	126140	133416	124640	122640	1
NAoriginal	1	G02	drugtit	NA	NA	NA	NA	0.8867059012	0.9786283344	1.1036673299	0.4122814768	0.9248276409	0.8485841616	0.9901602865	0.9670963823	116704	110820	113912	114628	1
NAoriginal	1	G03	other	NA	NA	NA	NA	0.9997897206	0.9970017798	0.9972114728	0.9747809921	0.969363658	1.0302157833	0.9808421126	1.0131614471	122324	134540	112840	120088	1
NAoriginal	1	G04	drugtit	NA	NA	NA	NA	0.8453255933	0.9667300461	1.14361857	0.4055816765	0.8821301212	0.8085210653	0.9693334724	0.9641266199	111316	105588	111516	114276	1
LOC400720original	1	G05	sample	M-031160-00	LOC400720	0	XM_375663167	0.7305737649	0.7244156913	0.9915709079	0.9747809921	0.7967984785	0.6643490513	0.6966378081	0.7521935745	100548	86760	80144	89156	1
LOC401618original	1	G06	sample	M-031611-00	LOC401618	0	XM_377041169	0.6940657671	0.8204200411	1.1820494253	0.2779475763	0.723353673	0.6647778612	0.8155836028	0.8252564795	91280	86816	93828	97816	1
LOC400721original	1	G07	sample	M-031161-00	LOC400721	0	XM_375664167	0.8407539355	0.9281977159	1.1040063885	0.4122814768	0.8743957524	0.8071121185	0.9215952157	0.934800216	110340	105404	106024	110800	1
LOC389888original	1	G08	sample	M-031613-00	LOC389888	0	XM_372248169	0.7947026788	0.8929544402	1.1236333588	0.4043452638	0.8108090974	0.7785962602	0.9047668718	0.8811420086	102316	101680	104088	104440	1
LOC388568original	1	G09	sample	M-031162-00	LOC388568	0	XM_373812167	0.8264222858	0.8819284506	1.0671644095	0.4764239463	0.8518583089	0.8009862628	0.8858871388	0.8779697624	107496	104604	101916	104064	1
LOC389892original	1	G10	sample	M-031618-00	LOC389892	0	XM_372254169	0.7000214739	0.6520199682	0.931428524	0.4319018885	0.7123543862	0.6876885615	0.6513334029	0.6527065335	89892	89808	74932	77364	1
LOC401911original	1	G11	sample	M-031164-00	LOC401911	0	XM_377527167	0.8008980165	0.8941116842	1.1163864384	0.4066959428	0.8149298677	0.7868661654	0.8916588436	0.8965645248	102836	102760	102580	106268	1
LOC389893original	1	G12	sample	M-031619-00	LOC389893	0	XM_374338169	0.7181082318	0.681220338	0.9486318467	0.5071905647	0.7341627704	0.7020536931	0.6783491534	0.6840915227	92644	91684	78040	81084	1
LOC401915original	1	G13	sample	M-031166-00	LOC401915	0	XM_377529167	0.8072305248	0.8705674163	1.0784619629	0.4122814768	0.8026626516	0.8117983981	0.8809498974	0.8601849352	101288	106016	101348	101956	1
LOC389895original	1	G14	sample	M-031620-00	LOC389895	0	XM_372255169	0.738385269	0.8065070399	1.0922577599	0.4122814768	0.74690546	0.729865078	0.8057786586	0.8072354212	94252	95316	92700	95680	1
LOC390928original	1	G15	sample	M-031167-00	LOC390928	0	XM_372727167	0.7959892937	0.9482315846	1.1912617319	0.2282709618	0.8117283461	0.7802502412	0.950627586	0.9458355832	102432	101896	109364	112108	1
LOC389896original	1	G16	sample	M-031621-00	LOC389896	0	XM_374339169	0.7182770843	0.662029246	0.9216906128	0.4606662987	0.738727316	0.6978268527	0.6366259866	0.6874325054	93220	91132	73240	81480	1
LOC390937original	1	G17	sample	M-031169-00	LOC390937	0	XM_372730167	0.7712123826	0.729502988	0.9459171098	0.5071905647	0.7936920517	0.7487327136	0.7362400473	0.7227659287	100156	97780	84700	85668	1
LOC392539original	1	G18	sample	M-031626-00	LOC392539	0	XM_373370169	0.8233027993	0.8919835814	1.0834210477	0.4122814768	0.8148981694	0.8317074291	0.8892249922	0.8947421706	102832	108616	102300	106052	1
LOC390940original	1	G19	sample	M-031172-00	LOC390940	0	XM_372732167	0.8619267207	0.9981852369	1.1580859636	0.2599853959	0.8666930819	0.8571603596	1.0085532492	0.9878172246	109368	111940	116028	117084	1
LOC392546original	1	G20	sample	M-031628-00	LOC392546	0	XM_373372169	0.6745397564	0.7494583524	1.1110662422	0.4068247778	0.6743165069	0.674763006	0.7392649769	0.7596517279	85092	88120	85048	90040	1
LOC401922original	1	G21	sample	M-031174-00	LOC401922	0	XM_377537167	0.8895341303	0.9160228062	1.0297781445	0.6986192314	0.9027339726	0.8763342879	0.9003164007	0.9317292117	113916	114444	103576	110436	1
LOC392549original	1	G22	sample	M-031629-00	LOC392549	0	XM_373373169	0.8736758107	0.5670258619	0.6490117443	0.0648017655	0.9013709486	0.8459806729	0.5398630089	0.5941887149	113744	110480	62108	70428	1
LOC401923original	1	G23	sample	M-031175-00	LOC401923	0	XM_377538167	0.9384064874	0.9834490249	1.0479989622	0.5575968115	0.966510817	0.9103021578	0.996696916	0.9702011339	121964	118880	114664	114996	1
LOC389899original	1	G24	sample	M-031631-00	LOC389899	0	XM_372258169	0.8646722959	0.9698342762	1.1216206196	0.3587093417	0.8642206197	0.865123972	0.9704460902	0.9692224622	109056	112980	111644	114880	1
NAoriginal	1	H01	other	NA	NA	NA	NA	0.9949819977	1.0110165909	1.0161154606	0.8516167317	0.9930422379	0.9969217575	1.0400542401	0.9819789417	125312	130192	119652	116392	1
NAoriginal	1	H02	drugtit	NA	NA	NA	NA	0.8887136217	0.964438416	1.0852071944	0.5020738772	0.9349076789	0.8425195645	1.0120301798	0.9168466523	117976	110028	116428	108672	1
NAoriginal	1	H03	pos	NA	NA	NA	NA	0.0907989707	0.1413069604	1.5562616994	0.2704219188	0.0789285997	0.1026693416	0.1267688884	0.1558450324	9960	13408	14584	18472	1
NAoriginal	1	H04	drugtit	NA	NA	NA	NA	0.8856184774	0.9732780802	1.0989812262	0.4488634625	0.9139234488	0.857313506	1.0210701992	0.9254859611	115328	111960	117468	109696	1
LOC400876original	1	H05	sample	M-031395-00	LOC400876	0	XM_379023168	0.9085377553	0.942328683	1.037192651	0.6928824075	0.940771852	0.8763036587	0.9714891694	0.9131681965	118716	114440	111764	108236	1
BLID	1	H06	sample	M-032329-00	BRCC2	414899	NM_001001786170	0.7725894882	0.9192005361	1.1897657813	0.2395903182	0.7981615025	0.747017474	0.9156148952	0.9227861771	100720	97556	105336	109376	1
LOC388830original	1	H07	sample	M-031396-00	LOC388830	0	XM_371418168	0.7519060583	0.7942292708	1.0562878993	0.4874055761	0.7367937237	0.7670183929	0.7935746323	0.7948839093	92976	100168	91296	94216	1
C10orf55	1	H08	sample	M-032331-00	C10ORF55	414236	NM_001001791170	0.8516353839	0.9507583856	1.1163913614	0.4068247778	0.8567081385	0.8465626292	0.9675602378	0.9339565335	108108	110556	111312	110700	1
LOC400877original	1	H09	sample	M-031398-00	LOC400877	0	XM_379025168	0.8397162554	0.8548978746	1.0180794633	0.8481312516	0.8482764086	0.8311561021	0.8871040645	0.8226916847	107044	108544	102056	97512	1
FAM116B	1	H10	sample	M-032332-00	MGC33692	414918	NM_001001794170	0.7402610532	0.7997025922	1.0802980769	0.4157205294	0.7364450432	0.7440770633	0.7802232189	0.8191819654	92932	97172	89760	97096	1
LOC388828original	1	H11	sample	M-031406-00	LOC388828	0	XM_371416168	0.8162622192	0.9164034082	1.1226826216	0.4043452638	0.8224106506	0.8101137878	0.9365460172	0.8962607991	103780	105796	107744	106232	1
C8orf82	1	H12	sample	M-032333-00	MGC70857	414919	NM_001001795170	0.7845434845	0.7099340895	0.90490088	0.4606662987	0.8250099057	0.7440770633	0.7434372936	0.6764308855	104108	97172	85528	80176	1
LOC400880original	1	H13	sample	M-031411-00	LOC400880	0	XM_379030168	0.885666517	0.8874078448	1.0019661213	0.9957939483	0.9085981457	0.8627348883	0.9349466291	0.8398690605	114656	112668	107560	99548	1
STX19	1	H14	sample	M-032334-00	MGC21382	415117	NM_001001850170	0.7411466348	0.7927872293	1.0696766229	0.4752731668	0.7599017355	0.7223915341	0.8056743507	0.779900108	95892	94340	92688	92440	1
LOC400888original	1	H15	sample	M-031420-00	LOC400888	0	XM_375955168	0.8059220223	0.8900244093	1.1043554893	0.4122814768	0.8267850067	0.7850590379	0.9212475227	0.8588012959	104332	102524	105984	101792	1
C14orf37	1	H16	sample	M-032335-00	C14ORF37	145407	NM_001001872170	0.8707083854	0.894470993	1.0272911207	0.7230220152	0.8852365481	0.8561802227	0.9080699558	0.8808720302	111708	111812	104468	104408	1
LOC388846original	1	H17	sample	M-031422-00	LOC388846	0	XM_371423168	0.7324458825	0.8070067266	1.1017970691	0.4334947046	0.7497899992	0.7151017658	0.8478147491	0.7661987041	94616	93388	97536	90816	1
LOC283174	1	H18	sample	M-032336-00	LOC283174	283174	NM_001001873170	0.8194719431	0.8165020665	0.9963758655	0.9633194942	0.8302084159	0.8087354702	0.8394701158	0.7935340173	104764	105616	96576	94056	1
LOC388847original	1	H19	sample	M-031423-00	LOC388847	0	XM_371424168	0.6923131092	0.6871327797	0.9925173603	0.9216880456	0.6975196133	0.6871066052	0.6765063802	0.6977591793	88020	89732	77828	82704	1
VCX3B	1	H20	sample	M-032337-00	VCX-C	425054	NM_001001888170	0.8546180605	0.9145238639	1.0700965801	0.4488634625	0.864664395	0.8445717261	0.9280623066	0.9009854212	109112	110296	106768	106792	1
LOC388849original	1	H21	sample	M-031424-00	LOC388849	0	XM_373945168	0.6668206811	0.7762583436	1.1641185787	0.2704219188	0.6561217212	0.677519641	0.7912450888	0.7612715983	82796	88480	91028	90232	1
OR4E2	1	H22	sample	M-032338-00	OR4E2	26686	NM_001001912170	0.9062760575	0.9820695265	1.083631768	0.4122814768	0.9256200967	0.8869320183	0.991238135	0.9729009179	116804	115828	114036	115316	1
LOC388852original	1	H23	sample	M-031426-00	LOC388852	0	XM_371429168	0.8801564911	0.9115345989	1.0356506009	0.6697399563	0.8906252476	0.8696877345	0.9359201697	0.8871490281	112388	113576	107672	105152	1
OR2G2	1	H24	sample	M-032339-00	OR2G2	81470	NM_001001915170	0.9426356299	1.0033590514	1.0644187634	0.5020738772	0.9648308107	0.920440449	1.0368206947	0.9698974082	121752	120204	119280	114960	1
NAoriginal	1	I01	pos	NA	NA	NA	NA	0.2024706298	0.3360077432	1.6595381932	0.0945873922	0.1913939298	0.2135473299	0.3124717499	0.3595437365	24152	27888	35948	42616	1
NAoriginal	1	I02	drugtit	NA	NA	NA	NA	0.9168212759	1.0114760944	1.1032423887	0.4400016304	0.9742768841	0.8593656676	1.0035812385	1.0193709503	122944	112228	115456	120824	1
NAoriginal	1	I03	other	NA	NA	NA	NA	1.0053079001	1.0136140541	1.0082622986	0.9297041291	1.0513986845	0.9592171156	0.9906122875	1.0366158207	132676	125268	113964	122868	1
NAoriginal	1	I04	drugtit	NA	NA	NA	NA	0.8789363203	0.9478849769	1.0784455654	0.4636074439	0.9154449639	0.8424276766	0.9431174159	0.9526525378	115520	110016	108500	112916	1
LOC390956original	1	I05	sample	M-031179-00	LOC390956	0	XM_372741167	0.8847582697	0.8289332274	0.9369036219	0.536613831	0.9246691497	0.8448473896	0.7966691005	0.8611973542	116684	110332	91652	102076	1
LOC401577original	1	I06	sample	M-031632-00	LOC401577	0	XM_379694169	0.8358777101	0.8447240076	1.0105832436	0.9006692355	0.859497583	0.8122578373	0.8400959633	0.8493520518	108460	106076	96648	100672	1
LOC390980original	1	I07	sample	M-031184-00	LOC390980	0	XM_372753167	0.8107325492	0.8333738627	1.0279269823	0.761843294	0.8432363896	0.7782287088	0.818678071	0.8480696544	106408	101632	94184	100520	1
LOC401623original	1	I08	sample	M-031633-00	LOC401623	0	XM_377072169	0.7756594439	0.7370208864	0.9501861831	0.5071905647	0.7858625882	0.7654562997	0.7448976044	0.7291441685	99168	99964	85696	86424	1
LOC400669original	1	I09	sample	M-031196-00	LOC400669	0	XM_378766167	0.7711500762	0.7854389163	1.0185292598	0.8481312516	0.7963547032	0.7459454493	0.7603351761	0.8105426566	100492	97416	87472	96072	1
LOC401624original	1	I10	sample	M-031634-00	LOC401624	0	XM_377073169	0.6969149512	0.5437655279	0.7802466097	0.2779475763	0.7397416594	0.654088243	0.5128820277	0.5746490281	93348	85420	59004	68112	1
LOC388489original	1	I11	sample	M-031199-00	LOC388489	0	XM_373786167	0.9324095788	0.9387820513	1.0068344133	0.9312223233	0.9460020604	0.9188170973	0.9264976878	0.9510664147	119376	119992	106588	112728	1
LOC401613original	1	I12	sample	M-031635-00	LOC401613	0	XM_379720169	0.7686425871	0.8329857476	1.0837101165	0.4467343282	0.7984150884	0.7388700859	0.8209728452	0.8449986501	100752	96492	94448	100156	1
LOC388491original	1	I13	sample	M-031203-00	LOC388491	0	XM_371125167	0.8649018773	1.0119220161	1.1699847609	0.2779475763	0.8923686504	0.8374351042	0.9983310733	1.025512959	112608	109364	114852	121552	1
LOC389904original	1	I14	sample	M-031636-00	LOC389904	0	XM_372268169	0.7901579674	0.9021787058	1.1417700549	0.2779475763	0.7874158016	0.7929001332	0.9043844094	0.8999730022	99364	103548	104044	106672	1
LOC388494original	1	I15	sample	M-031205-00	LOC388494	0	XM_373788167	0.7908910118	0.8702330516	1.1003198147	0.4122814768	0.7745780173	0.8072040063	0.8765689649	0.8638971382	97744	105416	100844	102396	1
LOC401621original	1	I16	sample	M-031637-00	LOC401621	0	XM_379730169	0.7508324139	0.6903958683	0.9195072769	0.4122814768	0.7575877645	0.7440770633	0.6953165745	0.685475162	95600	97172	79992	81248	1
LOC388496original	1	I17	sample	M-031206-00	LOC388496	0	XM_373789167	0.9297820224	0.9457639014	1.0171888449	0.8461016443	0.9654647753	0.8940992695	0.9549389799	0.9365888229	121832	116764	109860	111012	1
LOC401622original	1	I18	sample	M-031638-00	LOC401622	0	XM_377071169	0.7895723542	0.7594181093	0.9618093962	0.5895931942	0.798098106	0.7810466024	0.7717047391	0.7471314795	100712	102000	88780	88556	1
LOC400673original	1	I19	sample	M-031207-00	LOC400673	0	XM_375560167	0.8244448032	0.7688510857	0.9325682966	0.4400016304	0.8372137253	0.811675881	0.7614130246	0.7762891469	105648	106000	87596	92012	1
LOC392559original	1	I20	sample	M-031639-00	LOC392559	0	XM_373378169	0.9247727545	0.8971462067	0.9701261227	0.7046185473	0.948125842	0.9014196671	0.9109905775	0.8833018359	119644	117720	104804	104696	1
LOC388497original	1	I21	sample	M-031208-00	LOC388497	0	XM_373790167	0.8715737997	0.9258674396	1.0622937953	0.5033415167	0.9029558602	0.8401917393	0.9409964883	0.9107383909	113944	109724	108256	107948	1
LOC402388original	1	I22	sample	M-031642-00	LOC402388	0	XM_378103169	0.8578124487	0.8504035417	0.9913630224	0.9156929997	0.8697361122	0.8458887851	0.8660338653	0.8347732181	109752	110468	99632	98944	1
LOC401895original	1	I23	sample	M-031211-00	LOC401895	0	XM_377500167	0.9911774787	1.0091803088	1.0181630742	0.8371365455	1.0289880339	0.9533669234	0.9977747644	1.0205858531	129848	124504	114788	120968	1
LOC401616original	1	I24	sample	M-031644-00	LOC401616	0	XM_379722169	0.9867383875	1.0112929125	1.0248845341	0.7510627704	1.0082256914	0.9652510835	1.0175237301	1.005062095	127228	126056	117060	119128	1
NAoriginal	1	J01	other	NA	NA	NA	NA	1.020124777	1.038508444	1.0180209984	0.8612503066	1.023694429	1.016555125	1.0874448037	0.9895720842	129180	132756	125104	117292	1
NAoriginal	1	J02	drugtit	NA	NA	NA	NA	0.8875769463	0.9910499634	1.1165792076	0.4319018885	0.9337982407	0.8413556519	1.03855916	0.9435407667	117836	109876	119480	111836	1
NAoriginal	1	J03	neg	NA	NA	NA	NA	0.9435031236	0.9589501553	1.0163719984	0.8778563535	0.9981139551	0.8888922921	0.9818851918	0.9360151188	125952	116084	112960	110944	1
NAoriginal	1	J04	drugtit	NA	NA	NA	NA	0.86602355	0.965402843	1.1147535688	0.4157205294	0.9107536255	0.8212934744	1.0041723167	0.9266333693	114928	107256	115524	109832	1
LOC388853original	1	J05	sample	M-031427-00	LOC388853	0	XM_371430168	0.8215027094	0.8090142433	0.9847980221	0.8817577862	0.849829622	0.7931757967	0.8408956573	0.7771328294	107240	103584	96740	92112	1
OR56A1	1	J06	sample	M-032340-00	OR56A1	120796	NM_001001917170	0.8419388356	0.9473768436	1.1252323845	0.4122814768	0.8710991362	0.812778535	0.9854664302	0.909287257	109924	106144	113372	107776	1
LOC402036original	1	J07	sample	M-031430-00	LOC402036	0	XM_377696168	0.8380566436	0.860572947	1.0268672811	0.7973306601	0.8570251208	0.8190881664	0.8978130107	0.8233328834	108148	106968	103288	97588	1
OR4C15	1	J08	sample	M-032341-00	OR4C15	81309	NM_001001920170	0.7371267751	0.6146717579	0.8338752284	0.4106822967	0.7440209208	0.7302326294	0.6703869824	0.5589565335	93888	95364	77124	66252	1
LOC391298original	1	J09	sample	M-031432-00	LOC391298	0	XM_372889168	0.8735744453	0.8881017296	1.0166297038	0.8842813981	0.8962675331	0.8508813575	0.9327909322	0.843412527	113100	111120	107312	99968	1
C9orf47	1	J10	sample	M-032342-00	C9ORF47	286223	NM_001001938170	0.8319887974	0.8540390732	1.0265030923	0.738275083	0.8513828354	0.8125947593	0.8631132436	0.8449649028	107436	106120	99296	100152	1
LOC388854original	1	J11	sample	M-031433-00	LOC388854	0	XM_371431168	0.7421859931	0.7281755062	0.9811226741	0.8239367548	0.7497899992	0.7345819869	0.7458016063	0.710549406	94616	95932	85800	84220	1
OR5W2	1	J12	sample	M-032343-00	OR5W2	390148	NM_001001960170	0.893455175	0.9077140738	1.0159592772	0.8550083475	0.9209287582	0.8659815918	0.9274016898	0.8880264579	116212	113092	106692	105256	1
LOC400890original	1	J13	sample	M-031435-00	LOC400890	0	XM_379036168	0.7784891497	0.9539914834	1.2254396658	0.2282709618	0.7475077264	0.8094705729	0.9671082368	0.94087473	94328	105712	111260	111520	1
OR2L8	1	J14	sample	M-032344-00	OR2L8	391190	NM_001001963170	0.7557611983	0.7439359325	0.9843531716	0.8351440713	0.752896426	0.7586259706	0.7538680853	0.7340037797	95008	99072	86728	87000	1
LOC400891original	1	J15	sample	M-031436-00	LOC400891	0	XM_375963168	0.9222342187	0.899131518	0.9749492046	0.7604144551	0.9192804501	0.9251879872	0.9278189215	0.8704441145	116004	120824	106740	103172	1
OR2T11	1	J16	sample	M-032345-00	OR2T11	127077	NM_001001964170	0.8740266503	0.8774139563	1.003875518	0.9633194942	0.9049211506	0.84313215	0.8887034526	0.86612446	114192	110108	102240	102660	1
LOC388882original	1	J17	sample	M-031444-00	LOC388882	0	XM_371455168	0.8394707289	0.790195119	0.9413015747	0.5350375105	0.8536968064	0.8252446514	0.8290740934	0.7513161447	107728	107772	95380	89052	1
OR14A16	1	J18	sample	M-032346-00	OR5AT1	284532	NM_001001966170	0.9165836139	0.9212015512	1.0050382063	0.9573910212	0.9374752358	0.895691992	0.9484371197	0.8939659827	118300	116972	109112	105960	1
LOC388885original	1	J19	sample	M-031448-00	LOC388885	0	XM_373949168	0.8499070683	0.8604967759	1.0124598419	0.9035365322	0.8468499881	0.8529641484	0.8960745454	0.8249190065	106864	111392	103088	97776	1
C4Boriginal	1	J20	sample	M-032347-00	C4B	432395	NM_001002029170	0.8933862063	0.8666964751	0.9701252033	0.7520578737	0.9141136382	0.8726587745	0.9057404124	0.8276525378	115352	113964	104200	98100	1
LOC388887original	1	J21	sample	M-031451-00	LOC388887	0	XM_373950168	0.8628465088	0.7911847119	0.9169472251	0.4200201886	0.8921784611	0.8335145566	0.8091512812	0.7732181425	112584	108852	93088	91648	1
DEFB108B	1	J22	sample	M-032348-00	DEFB108	245911	NM_001002035170	0.8856238433	0.865162202	0.9768957878	0.8327180904	0.9169664791	0.8542812074	0.8277528598	0.9025715443	115712	111564	95228	106980	1
LOC400920original	1	J23	sample	M-031453-00	LOC400920	0	XM_379041168	0.8188391318	0.8589072976	1.0489328907	0.5485412952	0.8399080751	0.7977701885	0.8717360314	0.8460785637	105988	104184	100288	100284	1
ASTL	1	J24	sample	M-032349-00	ASTL	431705	NM_001002036170	1.0210809307	0.9997809212	0.9791397441	0.8327180904	1.0540613361	0.9881005253	1.0252772852	0.9742845572	133012	129040	117952	115480	1
NAoriginal	1	K01	sample	NA	NA	NA	NA	0.6578863769	0.4016132528	0.6104599015	0.2282709618	0.7030034076	0.6127693462	0.3412259657	0.46200054	88712	80024	39256	54760	1
NAoriginal	1	K02	drugtit	NA	NA	NA	NA	0.8925744297	0.9795163897	1.0974058376	0.4122814768	0.9240985815	0.861050278	1.0023643128	0.9566684665	116612	112448	115316	113392	1
NAoriginal	1	K03	other	NA	NA	NA	NA	0.9551128484	0.9785292632	1.0245169091	0.7497073976	0.9727553689	0.9374703279	0.9765307187	0.9805278078	122752	122428	112344	116220	1
NAoriginal	1	K04	drugtit	NA	NA	NA	NA	0.8526295487	0.9516702322	1.1161591028	0.4122814768	0.8975037642	0.8077553333	0.9503842008	0.9529562635	113256	105488	109336	112952	1
LOC390874original	1	K05	sample	M-031213-00	LOC390874	0	XM_372702167	0.8564264421	0.8830153452	1.031046336	0.7341660282	0.8656470402	0.8472058441	0.849622753	0.9164079374	109236	110640	97744	108620	1
LOC392528original	1	K06	sample	M-031648-00	LOC392528	0	XM_373366169	0.8564539701	0.8552602876	0.9986062502	0.9904206969	0.8790870909	0.8338208493	0.8440248948	0.8664956803	110932	108892	97100	102704	1
LOC390876original	1	K07	sample	M-031215-00	LOC390876	0	XM_372704167	0.9251176093	0.9738489254	1.0526758064	0.5450831525	0.9376971234	0.9125380952	0.9428044922	1.0048933585	118328	119172	108464	119108	1
LOC392531original	1	K08	sample	M-031649-00	LOC392531	0	XM_373367169	0.7863133789	0.8910596187	1.1332118245	0.3326735291	0.8000950947	0.772531663	0.8895031466	0.8926160907	100964	100888	102332	105800	1
LOC390877original	1	K09	sample	M-031216-00	LOC390877	0	XM_372705167	0.9502632251	1.0066255545	1.0593123336	0.4764239463	0.9667010064	0.9338254437	1.017975731	0.995275378	121988	121952	117112	117968	1
LOC392533original	1	K10	sample	M-031650-00	LOC392533	0	XM_373368169	0.7926004403	0.7678038446	0.9687148852	0.6701528334	0.8060226642	0.7791782165	0.7670804214	0.7685272678	101712	101756	88248	91092	1
LOC400675original	1	K11	sample	M-031218-00	LOC400675	0	XM_378776167	0.87079641	0.9677895091	1.111384358	0.4078923179	0.8922735557	0.8493192643	0.9690900873	0.9664889309	112596	110916	111488	114556	1
LOC389905original	1	K12	sample	M-031652-00	LOC389905	0	XM_372272169	0.9100033519	1.0049730961	1.1043619719	0.4078923179	0.9205166812	0.8994900225	1.0031292375	1.0068169546	116160	117468	115404	119336	1
LOC388503original	1	K13	sample	M-031224-00	LOC388503	0	XM_371134167	0.8487678261	0.9050964727	1.0663652	0.4752731668	0.8592122989	0.8383233533	0.8870692952	0.9231236501	108424	109480	102052	109416	1
LOC392563original	1	K14	sample	M-031654-00	LOC392563	0	XM_373382169	0.8679604027	0.9072327556	1.0452467104	0.621143915	0.8757587764	0.8601620289	0.945168805	0.8692967063	110512	112332	108736	103036	1
LOC388504original	1	K15	sample	M-031225-00	LOC388504	0	XM_373793167	0.8414821647	0.9233445998	1.0972836247	0.4122814768	0.8376575006	0.8453068288	0.9381106359	0.9085785637	105704	110392	107924	107692	1
LOC401625original	1	K16	sample	M-031655-00	LOC401625	0	XM_377076169	0.7919882626	0.8158104792	1.0300790021	0.6769407881	0.7896980743	0.7942784508	0.8142275999	0.8173933585	99652	103728	93672	96884	1
LOC388507original	1	K17	sample	M-031231-00	LOC388507	0	XM_371140167	0.9484621621	1.0003440632	1.0547010763	0.5020738772	0.9679689357	0.9289553885	1.0061889364	0.9944991901	122148	121316	115756	117876	1
LOC389907original	1	K18	sample	M-031656-00	LOC389907	0	XM_372274169	0.8426966089	0.9147956076	1.0855574805	0.4122814768	0.8551866233	0.8302065945	0.9029240986	0.9266671166	107916	108420	103876	109836	1
LOC388508original	1	K19	sample	M-031232-00	LOC388508	0	XM_371141167	0.811036207	0.8266074973	1.0191992543	0.8133129128	0.824914811	0.797157603	0.8221202323	0.8310947624	104096	104104	94580	98508	1
LOC389908original	1	K20	sample	M-031657-00	LOC389908	0	XM_374341169	0.7829955314	0.787567167	1.0058386484	0.9633194942	0.8113162691	0.7546747936	0.7467056083	0.8284287257	102380	98556	85904	98192	1
LOC388509original	1	K21	sample	M-031233-00	LOC388509	0	XM_371142167	0.9167223083	0.9576097148	1.0446017361	0.5530531158	0.9338933354	0.8995512811	0.9549737492	0.9602456803	117848	117476	109864	113816	1
LOC389910original	1	K22	sample	M-031659-00	LOC389910	0	XM_374343169	0.8867117594	0.8915906139	1.0055021877	0.9543286922	0.9224502734	0.8509732453	0.9187441327	0.864437095	116404	111132	105696	102460	1
LOC400677original	1	K23	sample	M-031234-00	LOC400677	0	XM_375575167	0.9270724002	0.9752015243	1.0519151731	0.5547057012	0.9655281718	0.8886166286	0.982024269	0.9683787797	121840	116048	112976	114780	1
LOC389844original	1	K24	sample	M-031664-00	LOC389844	0	XM_372202169	0.9574406524	0.964083854	1.0069384996	0.9312223233	0.9700293209	0.944851984	0.979868572	0.9482991361	122408	123392	112728	112400	1
NAoriginal	1	L01	other	NA	NA	NA	NA	1.0122439615	1.0032190408	0.9910842435	0.9294594774	0.9995403756	1.0249475474	1.0824032544	0.9240348272	126132	133852	124524	109524	1
NAoriginal	1	L02	drugtit	NA	NA	NA	NA	0.8893316479	0.9686065391	1.0891398517	0.4764239463	0.9016245344	0.8770387614	1.0315705295	0.9056425486	113776	114536	118676	107344	1
NAoriginal	1	L03	sample	NA	NA	NA	NA	0.4873941061	0.2641958597	0.54205797	0.0278197152	0.4844440922	0.4903441199	0.2770418275	0.251349892	61132	64036	31872	29792	1
NAoriginal	1	L04	drugtit	NA	NA	NA	NA	0.900557077	0.9842939553	1.0929834215	0.4431900015	0.9215944211	0.8795197329	1.0277806752	0.9408072354	116296	114860	118240	111512	1
LOC400921original	1	L05	sample	M-031454-00	LOC400921	0	XM_376001168	0.8546187851	0.8164106962	0.9552922431	0.7125023609	0.8892305254	0.8200070447	0.8780292758	0.7547921166	112212	107088	101012	89464	1
SUMO4	1	L06	sample	M-032350-00	SUMO4	387082	NM_001002255170	0.8773305803	0.8732016969	0.9952938112	0.9543286922	0.8901497742	0.8645113864	0.8868259101	0.8595774838	112328	112900	102024	101884	1
LOC388889original	1	L07	sample	M-031456-00	LOC388889	0	XM_373952168	0.8693191297	0.850448436	0.978292559	0.7973306601	0.8755051906	0.8631330689	0.8771252738	0.8237715983	110480	112720	100908	97640	1
PRY2	1	L08	sample	M-032351-00	PRY2	442862	NM_001002758170	0.939934946	0.9330286728	0.9926523924	0.9316416504	0.9463507409	0.933519151	0.9793470324	0.8867103132	119420	121912	112668	105100	1
LOC388890original	1	L09	sample	M-031458-00	LOC388890	0	XM_373953168	0.796074927	0.7916774623	0.9944760668	0.9520979637	0.7859259846	0.8062238694	0.7714961232	0.8118588013	99176	105288	88756	96228	1
BPY2B	1	L10	sample	M-032352-00	BPY2B	442867	NM_001002760170	0.9534796486	0.989792168	1.0380842102	0.6874686798	0.9658134559	0.9411458413	1.032196377	0.947387959	121876	122908	118748	112292	1
LOC400923original	1	L11	sample	M-031459-00	LOC400923	0	XM_379046168	0.8909476388	0.9744653994	1.0937403692	0.4251133599	0.8939218639	0.8879734138	1.0180452696	0.9308855292	112804	115964	117120	110336	1
BPY2C	1	L12	sample	M-032353-00	BPY2C	442868	NM_001002761170	0.9385898505	0.9591882825	1.0219461483	0.8341826313	0.9592202235	0.9179594775	0.9980876882	0.9202888769	121044	119880	114824	109080	1
LOC400924original	1	L13	sample	M-031460-00	LOC400924	0	XM_376003168	0.8205207627	0.659085418	0.803252578	0.1961389081	0.8460892305	0.7949522949	0.6521678662	0.6660029698	106768	103816	75028	78940	1
CHTF8	1	L14	sample	M-032354-00	DERPC	54921	NM_001002847170	0.857222147	0.926585504	1.0809164313	0.4847813538	0.8728742373	0.8415700568	0.9783734919	0.8747975162	110148	109904	112556	103688	1
LOC388893original	1	L15	sample	M-031463-00	LOC388893	0	XM_373954168	0.7362068489	0.7191110959	0.9767786009	0.7604144551	0.7466835724	0.7257301254	0.7111366086	0.7270855832	94224	94776	81812	86180	1
BTBD7	1	L16	sample	M-027198-00	BTBD7	55727	NM_018167170	0.9596761609	1.0047696261	1.0469882102	0.6537061618	0.9836278627	0.935724459	1.0547268871	0.954812365	124124	122200	121340	113172	1
LOC388897original	1	L17	sample	M-031466-00	LOC388897	0	XM_373957168	0.8604145987	0.8156002987	0.9479154583	0.4764239463	0.8578492749	0.8629799225	0.8171482216	0.8140523758	108252	112700	94008	96488	1
XKRY2	1	L18	sample	M-032356-00	XKRY2	353515	NM_001002906170	0.8588716459	0.9039057073	1.052433983	0.5368164855	0.8689753546	0.8487679373	0.9311915441	0.8766198704	109656	110844	107128	103904	1
LOC388898original	1	L19	sample	M-031467-00	LOC388898	0	XM_373958168	0.8555446912	0.9576558358	1.1193522041	0.4122814768	0.8769316111	0.8341577714	0.9994436911	0.9158679806	110660	108936	114980	108556	1
OR8K1	1	L20	sample	M-032357-00	OR8K1	390157	NM_001002907170	0.8578176716	0.9135308524	1.0649475788	0.4764239463	0.8773119899	0.8383233533	0.9305309273	0.8965307775	110708	109480	107052	106264	1
LOC400927original	1	L21	sample	M-031470-00	LOC400927	0	XM_376010168	0.8475251342	0.9662677723	1.1401051524	0.3326735291	0.8272921785	0.86775809	0.9734710198	0.9590645248	104396	113324	111992	113676	1
CYP2D7P1	1	L22	sample	M-032358-00	CYP2D7P1	1564	NM_001002910170	0.9646498836	1.018294734	1.0556106949	0.5159774535	0.9870512719	0.9422484953	1.0427314767	0.9938579914	124556	123052	119960	117800	1
LOC388900original	1	L23	sample	M-031471-00	LOC388900	0	XM_371466168	0.8717433671	0.8389356656	0.9623654131	0.6196714703	0.8848561693	0.858630565	0.8584193874	0.8194519438	111660	112132	98756	97128	1
AK3L2original	1	L24	sample	M-032359-00	AK3L2	387851	NM_001002921170	0.953266376	1.0142057002	1.063926858	0.4818518518	0.9740549964	0.9324777555	1.0412016272	0.9872097732	122916	121776	119784	117012	1
NAoriginal	1	M01	other	NA	NA	NA	NA	1.0612003745	1.0461947011	0.9858597172	0.8519049017	1.0637609953	1.0586397537	1.0260422099	1.0663471922	134236	138252	118040	126392	1
NAoriginal	1	M02	drugtit	NA	NA	NA	NA	0.9040016004	0.9914195726	1.0967011255	0.4122814768	0.9415009113	0.8665022895	0.9913772122	0.991461933	118808	113160	114052	117516	1
NAoriginal	1	M03	other	NA	NA	NA	NA	1.0024765763	0.9999944951	0.9975240507	0.9747809921	1.0188129012	0.9861402515	0.9869962797	1.0129927106	128564	128784	113548	120068	1
NAoriginal	1	M04	drugtit	NA	NA	NA	NA	0.8907486378	0.9995892066	1.1221899918	0.4122814768	0.9284412394	0.8530560363	0.9663085428	1.0328698704	117160	111404	111168	122424	1
LOC388514original	1	M05	sample	M-031242-00	LOC388514	0	XM_371145167	0.955402535	0.8766913457	0.9176146321	0.4564023762	0.9899358111	0.9208692589	0.8452765898	0.9081061015	124920	120260	97244	107636	1
LOC389846original	1	M06	sample	M-031666-00	LOC389846	0	XM_374325169	0.9231339029	0.8623518725	0.9341568647	0.4764239463	0.9472065932	0.8990612126	0.8386008831	0.8861028618	119528	117412	96476	105028	1
LOC388519original	1	M07	sample	M-031255-00	LOC388519	0	XM_371151167	0.6784565205	0.6117066391	0.9016150935	0.4764239463	0.6686425232	0.6882705178	0.5547442718	0.6686690065	84376	89884	63820	79256	1
LOC401584original	1	M08	sample	M-031667-00	LOC401584	0	XM_376986169	0.9548345596	0.932739741	0.9768600556	0.8327180904	1.0016641572	0.9080049619	0.927540767	0.9379387149	126400	118580	106708	111172	1
LOC400680original	1	M09	sample	M-031258-00	LOC400680	0	XM_378783167	0.9082562873	0.8966463193	0.9872172996	0.8612503066	0.9040969966	0.9124155781	0.8907548416	0.902537797	114088	119156	102476	106976	1
LOC392447original	1	M10	sample	M-031669-00	LOC392447	0	XM_373343169	0.4955034878	0.5292970878	1.068200529	0.7492239827	0.4976305571	0.4933764185	0.4629880741	0.5956061015	62796	64432	53264	70596	1
LOC400681original	1	M11	sample	M-031260-00	LOC400681	0	XM_375589167	0.9811121152	1.034757295	1.0546779303	0.4914266262	0.9951660195	0.9670582109	1.0411668579	1.0283477322	125580	126292	119780	121888	1
LOC402414original	1	M12	sample	M-031670-00	LOC402414	0	XM_378124169	0.7430246251	0.7888472986	1.0616704642	0.5483657982	0.7813614391	0.7046878111	0.7706616599	0.8070329374	98600	92028	88660	95656	1
LOC400682original	1	M13	sample	M-031261-00	LOC400682	0	XM_375590167	0.9777772327	0.92803164	0.9491237973	0.6343547624	1.037166178	0.9183882874	0.9102951914	0.9457680886	130880	119936	104724	112100	1
LOC389916original	1	M14	sample	M-031674-00	LOC389916	0	XM_351948169	0.8962599082	0.9019428801	1.0063407633	0.9374633585	0.9001664157	0.8923534006	0.9158930496	0.8879927106	113592	116536	105368	105252	1
LOC390880original	1	M15	sample	M-031266-00	LOC390880	0	XM_372707167	0.9194690108	0.8482599463	0.9225541441	0.4122814768	0.9160472304	0.9228907913	0.8246583916	0.8718615011	115596	120524	94872	103340	1
LOC392582original	1	M16	sample	M-031677-00	LOC392582	0	XM_373395169	0.9241753829	0.8411483901	0.9101609994	0.4122814768	0.9581107853	0.8902399804	0.8333159487	0.8489808315	120904	116260	95868	100628	1
LOC401898original	1	M17	sample	M-031273-00	LOC401898	0	XM_377514167	0.9747406697	0.9890865577	1.0147176459	0.8519049017	0.9924082732	0.9570730661	0.9750008692	1.0031722462	125232	124988	112168	118904	1
LOC392583original	1	M18	sample	M-031678-00	LOC392583	0	XM_374379169	0.8619356428	0.8714648386	1.011055577	0.8842813981	0.8690387511	0.8548325344	0.8754215778	0.8675080994	109664	111636	100712	102824	1
LOC390906original	1	M19	sample	M-031283-00	LOC390906	0	XM_372719167	0.9672749366	0.9560332585	0.9883779909	0.8871490773	0.98923845	0.9453114232	0.9602239143	0.9518426026	124832	123452	110468	112820	1
LOC392584original	1	M20	sample	M-031679-00	LOC392584	0	XM_373397169	0.8969263752	0.8334470523	0.929225715	0.4536798611	0.9133528806	0.8804998698	0.8110288238	0.8558652808	115256	114988	93304	101444	1
LOC388806original	1	M21	sample	M-031288-00	LOC388806	0	XM_373921167	0.9849704458	1.0053811086	1.0207221068	0.8341826313	1.0323480466	0.937592845	1.0056326275	1.0051295896	130272	122444	115692	119136	1
LOC392586original	1	M22	sample	M-031680-00	LOC392586	0	XM_373398169	0.9125036539	0.5426901816	0.5947265847	0.0520516681	0.9561771931	0.8688301147	0.5166371128	0.5687432505	120660	113464	59436	67412	1
LOC400852original	1	M23	sample	M-031290-00	LOC400852	0	XM_378993167	1.0141808125	1.0324286785	1.0179927147	0.8461016443	1.0562802124	0.9720814126	1.0469037933	1.0179535637	133292	126948	120440	120656	1
LOC389915original	1	M24	sample	M-031681-00	LOC389915	0	XM_293449169	0.990481102	1.0454534978	1.0555007013	0.5071905647	1.016752516	0.964209688	1.0582733563	1.0326336393	128304	125920	121748	122396	1
NAoriginal	1	N01	other	NA	NA	NA	NA	1.0138836968	1.0698260336	1.0551762859	0.4874055761	0.9996037721	1.0281636216	1.0771183199	1.0625337473	126140	134272	123916	125940	1
NAoriginal	1	N02	drugtit	NA	NA	NA	NA	0.9351364732	0.9906559275	1.0593704297	0.5336711557	0.9687613916	0.9015115549	1.0174889607	0.9638228942	122248	117732	117056	114240	1
NAoriginal	1	N03	pos	NA	NA	NA	NA	0.0617608063	0.1338385659	2.1670469316	0.0520516681	0.0552183216	0.0683032911	0.1283682765	0.1393088553	6968	8920	14768	16512	1
NAoriginal	1	N04	drugtit	NA	NA	NA	NA	0.9162021775	1.0398307313	1.1349358873	0.4122814768	0.8921467628	0.9402575922	1.0867146483	0.9929468143	112580	122792	125020	117692	1
LOC388903original	1	N05	sample	M-031472-00	LOC388903	0	XM_373962168	0.8122086338	0.7924859214	0.9757171844	0.8208888003	0.8435850701	0.7808321975	0.8207642293	0.7642076134	106452	101972	94424	90580	1
IGFL4	1	N06	sample	M-032360-00	IGFL4	444882	NM_001002923170	1.0406738843	1.0741505763	1.032168283	0.6928824075	1.0552975672	1.0260502014	1.1015611418	1.0467400108	133168	133996	126728	124068	1
LOC388906original	1	N07	sample	M-031474-00	LOC388906	0	XM_371469168	0.9250828098	0.9177323702	0.9920542902	0.9297041291	0.9510737776	0.8990918419	0.9328257015	0.9026390389	120016	117416	107316	106988	1
OR5AP2	1	N08	sample	M-032361-00	OR5AP2	338675	NM_001002925170	1.0451658254	1.0476377792	1.0023651308	0.9747809921	1.0710198906	1.0193117601	1.0679739926	1.0273015659	135152	133116	122864	121764	1
LOC388907original	1	N09	sample	M-031476-00	LOC388907	0	XM_371470168	0.8235255219	0.8156349307	0.9904185226	0.9523027522	0.8771534987	0.7698975451	0.8321337923	0.7991360691	110688	100544	95732	94720	1
C1orf95	1	N10	sample	M-032363-00	DKFZP761P211	375057	NM_001003665170	0.9707668221	0.9034220347	0.9306272259	0.4764239463	1.0083207861	0.9332128582	0.9269844581	0.8798596112	127240	121872	106644	104288	1
LOC391303original	1	N11	sample	M-031479-00	LOC391303	0	XM_372891168	0.8392605575	0.9663018088	1.1513728367	0.3326735291	0.8484982962	0.8300228188	0.9976009179	0.9350026998	107072	108396	114768	110824	1
LY6G6F	1	N12	sample	M-032364-00	C6ORF21	259215	NM_001003693170	0.974099635	0.9564941196	0.981926371	0.8498154104	0.9979871622	0.9502121078	0.9984701506	0.9145180886	125936	124092	114868	108396	1
LOC391322original	1	N13	sample	M-031483-00	LOC391322	0	XM_372900168	0.9112055291	0.8471268251	0.9296770027	0.5072142575	0.9636579761	0.8587530821	0.8279267063	0.8663269438	121604	112148	95248	102684	1
ARHGEF5L	1	N14	sample	M-032365-00	FLJ43692	445328	NM_001003702170	0.8235798063	0.7803402128	0.9474979921	0.5359484498	0.8504001902	0.7967594223	0.7934355551	0.7672448704	107312	104052	91280	90940	1
LOC402055original	1	N15	sample	M-031484-00	LOC402055	0	XM_377713168	0.8703480682	0.8574643397	0.9851970391	0.8481312516	0.8765829305	0.8641132058	0.8722923403	0.8426363391	110616	112848	100352	99876	1
OR8I2	1	N16	sample	M-032366-00	OR8I2	120586	NM_001003750170	0.9645429508	0.9411937606	0.9757924826	0.7908390734	0.9988747127	0.9302111889	0.9482285039	0.9341590173	126048	121480	109088	110724	1
LOC388910original	1	N17	sample	M-031492-00	LOC388910	0	XM_373964168	0.9615529767	0.9521295602	0.9901997949	0.9207475765	0.9913939298	0.9317120235	0.9885261291	0.9157329914	125104	121676	113724	108540	1
TARP	1	N18	sample	M-032367-00	TARP	445347	NM_001003799170	0.941804755	0.9178703831	0.9745866946	0.7700667213	0.9691417703	0.9144677397	0.9376238657	0.8981169006	122296	119424	107868	106452	1
LOC388914original	1	N19	sample	M-031499-00	LOC388914	0	XM_373967168	0.8868985941	0.8507358097	0.9592255702	0.6068171136	0.9035581266	0.8702390615	0.876012656	0.8254589633	114020	113648	100780	97840	1
RP3-377H14.5	1	N20	sample	M-032368-00	FLJ35429	285830	NM_001003807170	0.9668293938	1.0049537771	1.0394323792	0.6817873139	0.990062604	0.9435961836	1.0465908696	0.9633166847	124936	123228	120404	114180	1
LOC388915original	1	N21	sample	M-031500-00	LOC388915	0	XM_373968168	0.9031610157	0.8674632813	0.9604746731	0.5625251048	0.9107219273	0.8956001041	0.8695107959	0.8654157667	114924	116960	100032	102576	1
TRIM6-TRIM34	1	N22	sample	M-032369-00	TRIM6-TRIM34	445372	NM_001003819170	0.9448651957	0.9954385568	1.0535244195	0.508895248	0.9699025279	0.9198278635	0.9927332151	0.9981438985	122392	120124	114208	118308	1
LOC400933original	1	N23	sample	M-031506-00	LOC400933	0	XM_379065168	0.8595953605	0.8334239938	0.969553853	0.6851217607	0.870116491	0.8490742301	0.8163485275	0.85049946	109800	110884	93916	100808	1
CDY1B	1	N24	sample	M-032370-00	CDY1B	253175	NM_001003894170	0.7313248385	0.6194488108	0.8470227978	0.4764239463	0.7895712814	0.6730783956	0.52929314	0.7096044816	99636	87900	60892	84108	1
NAoriginal	1	O01	other	NA	NA	NA	NA	1.0742400856	1.0427760712	0.9707104447	0.7090649899	1.0877882558	1.0606919154	1.0735718508	1.0119802916	137268	138520	123508	119948	1
NAoriginal	1	O02	drugtit	NA	NA	NA	NA	0.8801092508	0.9744818043	1.1072282259	0.4122814768	0.8841905064	0.8760279952	1.013420952	0.9355426566	111576	114404	116588	110888	1
NAoriginal	1	O03	other	NA	NA	NA	NA	1.0062366801	1.0369302499	1.0305033303	0.6985462063	1.0192883747	0.9931849855	1.0592816661	1.0145788337	128624	129704	121864	120256	1
NAoriginal	1	O04	drugtit	NA	NA	NA	NA	0.8794366868	0.9768688335	1.110789268	0.4122814768	0.9115143831	0.8473589905	0.9944369111	0.9593007559	115024	110660	114404	113704	1
LOC388807original	1	O05	sample	M-031293-00	LOC388807	0	XM_373922167	0.9739662431	1.0101230625	1.0371232777	0.6240714981	0.9964339488	0.9514985375	1.0114043323	1.0088417927	125740	124260	116356	119576	1
LOC402434original	1	O06	sample	M-031693-00	LOC402434	0	XM_378155169	0.8417303262	0.8516845117	1.0118258607	0.8778563535	0.8505586814	0.832901971	0.8544556865	0.8489133369	107332	108772	98300	100620	1
LOC388809original	1	O07	sample	M-031295-00	LOC388809	0	XM_371405167	1.0039882224	0.9650085812	0.9611752008	0.5793460852	1.0121879705	0.9957884742	0.9520878968	0.9779292657	127728	130044	109532	115912	1
LOC402436original	1	O08	sample	M-031695-00	LOC402436	0	XM_378156169	0.5673120621	0.6123371068	1.0793655691	0.6240714981	0.5910769475	0.5435471767	0.5540141163	0.6706600972	74588	70984	63736	79492	1
LOC400855original	1	O09	sample	M-031296-00	LOC400855	0	XM_375928167	0.9651961989	0.9384030181	0.9722406897	0.7700667213	1.0067358745	0.9236565233	0.9420395675	0.9347664687	127040	120624	108376	110796	1
LOC401628original	1	O10	sample	M-031696-00	LOC401628	0	XM_379736169	0.9026916651	0.9218220206	1.021192569	0.7774459388	0.8956018702	0.9097814601	0.9229164494	0.9207275918	113016	118812	106176	109132	1
LOC388796original	1	O11	sample	M-031301-00	LOC388796	0	XM_373914167	1.0579906344	1.0378425863	0.9809563077	0.8142094594	1.0768523655	1.0391289033	1.0444351726	1.03125	135888	135704	120156	122232	1
LOC389831original	1	O12	sample	M-031701-00	LOC389831	0	XM_374317169	0.9810702733	1.0725070373	1.093201034	0.4122814768	0.9499960377	1.0121445089	1.0620632106	1.0829508639	119880	132180	122184	128360	1
LOC391248original	1	O13	sample	M-031304-00	LOC391248	0	XM_372866167	0.6583984759	0.7970069807	1.2105237327	0.2282709618	0.6734289563	0.6433679955	0.7713222767	0.8226916847	84980	84020	88736	97512	1
LOC401570original	1	O14	sample	M-031702-00	LOC401570	0	XM_376965169	0.8865362445	0.7702096753	0.8687853205	0.3134006042	0.9084079563	0.8646645328	0.7608567157	0.779562635	114632	112920	87532	92400	1
LOC400846original	1	O15	sample	M-031305-00	LOC400846	0	XM_378981167	0.8759771769	0.9208705693	1.0512495001	0.5072142575	0.8879942943	0.8639600594	0.9098431904	0.9318979482	112056	112828	104672	110456	1
LOC389832original	1	O16	sample	M-031704-00	LOC389832	0	XM_372190169	0.9239218766	0.9633425199	1.0426666413	0.5762521009	0.9448926222	0.902951131	0.9707590139	0.9559260259	119236	117920	111680	113304	1
LOC400847original	1	O17	sample	M-031306-00	LOC400847	0	XM_378982167	0.93467732	0.8557968616	0.9156067482	0.4122814768	0.959695697	0.909658943	0.8782378916	0.8333558315	121104	118796	101036	98776	1
LOC389834original	1	O18	sample	M-031707-00	LOC389834	0	XM_374318169	0.8330172013	0.8381410288	1.0061509264	0.9523027522	0.8524288771	0.8136055255	0.8629046278	0.8133774298	107568	106252	99272	96408	1
LOC388798original	1	O19	sample	M-031308-00	LOC388798	0	XM_373915167	0.9866860087	1.0021971621	1.0157204554	0.8404906266	1.0051192646	0.9682527528	0.9990959981	1.0052983261	126836	126448	114940	119156	1
LOC401574original	1	O20	sample	M-031714-00	LOC401574	0	XM_379692169	0.9073823521	0.8956404166	0.9870595505	0.8842813981	0.9358269276	0.8789377766	0.9049754876	0.8863053456	118092	114784	104112	105052	1
LOC388799original	1	O21	sample	M-031310-00	LOC388799	0	XM_371402167	0.9194908448	0.9339924368	1.0157713284	0.8351440713	0.9300578493	0.9089238403	0.9324084698	0.9355764039	117364	118700	107268	110892	1
LOC402556original	1	O22	sample	M-031795-00	LOC402556	0	XM_379877169	0.8131015291	0.8261538472	1.0160525071	0.8540195436	0.8456771535	0.7805259047	0.8337331803	0.818574514	106716	101932	95916	97024	1
LOC400849original	1	O23	sample	M-031315-00	LOC400849	0	XM_378988167	0.9597207077	0.9926769943	1.0343394555	0.6719476374	0.9871780648	0.9322633505	0.9827891937	1.0025647948	124572	121748	113064	118832	1
LOC402558original	1	O24	sample	M-031799-00	LOC402558	0	XM_379879169	0.6417102775	0.6638334787	1.0344753731	0.8351440713	0.6210317775	0.6623887774	0.6055422273	0.72212473	78368	86504	69664	85592	1
NAoriginal	1	P01	other	NA	NA	NA	NA	0.858088325	0.9350065936	1.089639104	0.4764239463	0.8052619066	0.9109147434	0.9658217725	0.9041914147	101616	118960	111112	107172	1
NAoriginal	1	P02	drugtit	NA	NA	NA	NA	0.8714570937	0.9873962787	1.1330406119	0.3770889397	0.8715112132	0.8714029741	1.0138381837	0.9609543737	109976	113800	116636	113900	1
NAoriginal	1	P03	neg	NA	NA	NA	NA	0.9910102458	0.9719275569	0.9807442062	0.8086478615	1.0036294477	0.978391044	0.9785473384	0.9653077754	126648	127772	112576	114416	1
NAoriginal	1	P04	drugtit	NA	NA	NA	NA	0.9165139678	0.9891347756	1.0792358986	0.4400016304	0.9351612648	0.8978666708	1.013872953	0.9643965983	118008	117256	116640	114308	1
LOC388917original	1	P05	sample	M-031507-00	LOC388917	0	XM_373970168	0.5809378249	0.6105292126	1.0509372714	0.7125023609	0.6380537285	0.5238219214	0.5940335871	0.627024838	80516	68408	68340	74320	1
HBMoriginal	1	P06	sample	M-032371-00	HBM	445449	NM_001003938170	0.7377599405	0.7303751558	0.9899902607	0.9182383141	0.7570488945	0.7184709864	0.696846424	0.7639038877	95532	93828	80168	90544	1
LOC391340original	1	P07	sample	M-031510-00	LOC391340	0	XM_372908168	0.6294912325	0.6407994596	1.017964074	0.8341826313	0.6311435137	0.6278389513	0.6559577205	0.6256411987	79644	81992	75464	74156	1
POTEH	1	P08	sample	M-032372-00	ACTBL1	23784	NM_001004053170	0.539447855	0.3679904366	0.6821612752	0.0520516681	0.5307235122	0.5481721978	0.3715100309	0.3644708423	66972	71588	42740	43200	1
LOC401585original	1	P09	sample	M-031518-00	LOC401585	0	XM_379702168	0.8913500741	0.9645656093	1.082140045	0.4122814768	0.8914494017	0.8912507466	0.9701679357	0.9589632829	112492	116392	111612	113664	1
POTEE	1	P10	sample	M-032373-00	POTE2	445582	NM_001004054170	0.8322952916	0.8240295326	0.9900687183	0.9006692355	0.8314129487	0.8331776345	0.8085949724	0.8394640929	104916	108808	93024	99500	1
LOC401588original	1	P11	sample	M-031521-00	LOC401588	0	XM_379704168	0.8630733237	0.7185228408	0.8325165673	0.2282709618	0.8620334416	0.8641132058	0.736552971	0.7004927106	108780	112848	84736	83028	1
OR4K1	1	P12	sample	M-032374-00	OR4K1	79544	NM_001004063170	0.9335466668	0.8934248162	0.9570221264	0.5737932515	0.9544020921	0.9126912416	0.9092173429	0.8776322894	120436	119192	104600	104024	1
LOC389850original	1	P13	sample	M-031522-00	LOC389850	0	XM_372205168	0.6755832898	0.6568569791	0.9722812702	0.6928824075	0.6744432998	0.6767232798	0.6624248114	0.6512891469	85108	88376	76208	77196	1
OR8J3	1	P14	sample	M-032375-00	OR8J3	81168	NM_001004064170	0.8784057534	0.9790944639	1.1146266519	0.4122814768	0.9057770029	0.8510345039	1.0115434095	0.9466455184	114300	111140	116372	112204	1
LOC392459original	1	P15	sample	M-031523-00	LOC392459	0	XM_373344168	0.6545491892	0.631888671	0.9653799614	0.7055870577	0.6313337031	0.6777646753	0.6524112513	0.6113660907	79668	88512	75056	72464	1
NOMO3	1	P16	sample	M-032376-00	NOMO3	408050	NM_001004067170	0.7785164973	0.8145399234	1.0462718853	0.6701528334	0.7836437119	0.7733892828	0.8609575467	0.7681223002	98888	101000	99048	91044	1
USP27Xoriginal	1	P17	sample	M-031532-00	USP27X	0	XM_372213168	0.4995561147	0.5370668725	1.0750881767	0.4622035246	0.5136381647	0.4854740647	0.5484857967	0.5256479482	64816	63400	63100	62304	1
OR4P4	1	P18	sample	M-032377-00	OR4P4	81300	NM_001004124170	0.8450129875	0.8450178869	1.0000057981	0.9971000036	0.8717647991	0.8182611759	0.8543513786	0.8356843952	110008	106860	98288	99052	1
LOC392465original	1	P19	sample	M-031534-00	LOC392465	0	XM_373347168	0.7808821908	0.7656545161	0.9804993957	0.8341826313	0.7986052778	0.7631591038	0.7930530927	0.7382559395	100776	99664	91236	87504	1
OR2T2	1	P20	sample	M-032378-00	OR2T2	401992	NM_001004136170	0.9422657717	0.8856647553	0.9399309429	0.4615739174	0.9428956336	0.9416359098	0.8783421995	0.892987311	118984	122972	101048	105844	1
LOC389858original	1	P21	sample	M-031535-00	LOC389858	0	XM_374326168	0.7434931147	0.7903173608	1.0629787218	0.5365272041	0.7083287107	0.7786575187	0.76965335	0.8109813715	89384	101688	88544	96124	1
OR4F4	1	P22	sample	M-032379-00	OR4F4	26682	NM_001004195170	0.9735000735	0.8752306441	0.8990555501	0.4078923179	0.9551628497	0.9918372973	0.8848092904	0.8656519978	120532	129528	101792	102604	1
LOC389860original	1	P23	sample	M-031537-00	LOC389860	0	XM_372224168	0.8448722722	0.9218407059	1.0911006743	0.4122814768	0.8443458277	0.8453987166	0.9482980425	0.8953833693	106548	110404	109096	106128	1
C1orf168	1	P24	sample	M-032380-00	LOC199920	199920	NM_001004303170	0.8256982545	0.6801021626	0.8236691296	0.2212468022	0.8098264522	0.8415700568	0.6688571329	0.6913471922	102192	109904	76948	81944	1
NAoriginal	2	A01	neg	NA	NA	NA	NA	1.1385539188	1.0175999735	0.89376529	0.4122814768	1.2091938938	1.0679139438	1.0195214799	1.015678467	140044	143156	129624	130600	1
NAoriginal	2	A02	drugtit	NA	NA	NA	NA	1.1501802724	1.1505901767	1.0003563827	0.9899197037	1.2088139808	1.091546564	1.1310503217	1.1701300317	140000	146324	143804	150460	1
NAoriginal	2	A03	other	NA	NA	NA	NA	1.2474338347	1.0838236842	0.8688426224	0.4764239463	1.3962492229	1.0986184466	1.0906860046	1.0769613638	161708	147272	138672	138480	1
NAoriginal	2	A04	drugtit	NA	NA	NA	NA	1.1521692893	1.1438856821	0.9928104253	0.9747809921	1.242004559	1.0623340196	1.1309244781	1.1568468861	143844	142408	143788	148752	1
LOC284757	2	A05	sample	M-032381-00	LOC284757	284757	NM_001004305171	1.0080004465	0.9424722259	0.9349918734	0.5530531158	1.0434827658	0.9725181273	1.0025640622	0.8823803895	120852	130368	127468	113460	1
LOC402559original	2	A06	sample	M-031801-00	LOC402559	0	XM_379881173	0.8156312074	0.8244342898	1.0107929691	0.9035365322	0.8487601022	0.7825023125	0.8197763131	0.8290922665	98300	104896	104228	106608	1
FIGLA	2	A07	sample	M-032382-00	FIGLA	344018	NM_001004311171	1.0669641723	0.9119456443	0.8547106529	0.4068247778	1.1349727153	0.9989556292	0.9231882462	0.9007030424	131448	133912	117376	115816	1
LOC402560original	2	A08	sample	M-031802-00	LOC402560	0	XM_380127173	1.0816006562	0.9444687614	0.8732139316	0.4122814768	1.1330040754	1.0301972369	0.9896965598	0.8992409631	131220	138100	125832	115628	1
VHLL	2	A09	sample	M-032383-00	VHLL	391104	NM_001004319171	1.0610780534	0.9695093762	0.913702223	0.5159774535	1.1513089729	0.9708471339	0.9866763147	0.9523424376	133340	130144	125448	122456	1
LOC392742original	2	A10	sample	M-031803-00	LOC392742	0	XM_374484173	1.0421398688	0.971543633	0.932258387	0.5072142575	1.1001243352	0.9841554024	0.9833099998	0.9597772662	127412	131928	125020	123412	1
SLC22A20	2	A11	sample	M-032385-00	FLJ16331	440044	NM_001004326171	1.0395409257	1.0001739859	0.962130457	0.761843294	1.1114871866	0.9675946648	1.0185461924	0.9818017794	128728	129708	129500	126244	1
LOC402562original	2	A12	sample	M-031806-00	LOC402562	0	XM_379885173	1.0366613667	0.9485065843	0.9149627976	0.4764239463	1.107757132	0.9655656014	0.9608469271	0.9361662415	128296	129436	122164	120376	1
FLJ42258	2	A13	sample	M-032386-00	FLJ42258	440049	NM_001004327171	1.1077333227	1.0780818359	0.9732322877	0.8595985763	1.2002486703	1.0152179751	1.0847084362	1.0714552355	139008	136092	137912	137772	1
LOC402563original	2	A14	sample	M-031807-00	LOC402563	0	XM_380128173	0.9325666977	0.803084542	0.8611550723	0.2704219188	0.949816951	0.9153164444	0.8097402904	0.7964287936	110004	122700	102952	102408	1
ZNF705A	2	A15	sample	M-032387-00	FLJ16353	440077	NM_001004328171	1.0654931773	1.0036934533	0.9419989492	0.6817873139	1.1528286247	0.9781577298	1.0498183134	0.9575685933	133516	131124	133476	123128	1
LOC402564original	2	A16	sample	M-031809-00	LOC402564	0	XM_380129173	0.7646775944	0.7781706269	1.0176453875	0.8990293176	0.9239483318	0.605406857	0.7992952761	0.7570459777	107008	81156	101624	97344	1
DBX2	2	A17	sample	M-032388-00	FLJ16139	440097	NM_001004329171	1.0463790555	0.9513197778	0.9091540706	0.5159774535	1.1433653381	0.949392773	0.9577008384	0.9449387171	132420	127268	121764	121504	1
LOC402565original	2	A18	sample	M-031810-00	LOC402565	0	XM_379887173	0.9147856624	0.7901817454	0.8637889484	0.4122814768	0.9790357118	0.850535613	0.8276415347	0.7527219561	113388	114016	105228	96788	1
PLEKHG7	2	A19	sample	M-032389-00	FLJ46688	440107	NM_001004330171	1.1150097433	0.939648314	0.8427265499	0.4122814768	1.2107135456	1.019305941	0.9510940523	0.9282025757	140220	136640	120924	119352	1
LOC392748original	2	A20	sample	M-031811-00	LOC392748	0	XM_374490173	0.9811963817	0.9580611978	0.9764214541	0.8519049017	1.0468674449	0.9155253185	0.9755077001	0.9406146955	121244	122728	124028	120948	1
C14orf53	2	A21	sample	M-032390-00	MGC88374	440184	NM_001004331171	1.1046329607	1.0176797059	0.9212831249	0.4874055761	1.1682669061	1.0409990153	1.0503846093	0.9849748025	135304	139548	133548	126652	1
LOC392749original	2	A22	sample	M-031812-00	LOC392749	0	XM_374741173	0.9970449671	0.9208493418	0.9235785467	0.4978507831	1.0589901223	0.935099812	0.9327208947	0.9089777888	122648	125352	118588	116880	1
FLJ41170	2	A23	sample	M-032391-00	FLJ41170	440200	NM_001004332171	1.0191705749	1.0387428979	1.0192041681	0.8451132337	1.0721489259	0.9661922239	1.0481508864	1.0293349095	124172	129520	133264	132356	1
LOC402567original	2	A24	sample	M-031814-00	LOC402567	0	XM_379892173	0.801073523	0.7464213088	0.9317762818	0.5875447897	0.8534226704	0.7487243756	0.7015777634	0.7912648541	98840	100368	89200	101744	1
NAoriginal	2	B01	other	NA	NA	NA	NA	0.718925957	1.0281569853	1.4301291743	0.4764239463	0.4153830213	1.0224688927	1.0298721115	1.026441859	48108	137064	130940	131984	1
NAoriginal	2	B02	drugtit	NA	NA	NA	NA	0.9417788624	1.0861731093	1.1533207557	0.4122814768	0.8724873938	1.0110703309	1.0852747322	1.0870714863	101048	135536	137984	139780	1
NAoriginal	2	B03	other	NA	NA	NA	NA	0.9038741513	0.9865328433	1.091449337	0.4606662987	0.8534917455	0.9542565572	0.976891979	0.9961737075	98848	127920	124204	128092	1
NAoriginal	2	B04	drugtit	NA	NA	NA	NA	0.9530665743	1.0746458957	1.127566452	0.4122814768	0.9022242177	1.0039089309	1.0766544494	1.0726373421	104492	134576	136888	137924	1
OR5H6	2	B05	sample	M-032464-00	OR5H6	79295	NM_001005479172	0.9346664366	0.9700429764	1.0378493742	0.6492275685	0.9083028252	0.961030048	0.9875257586	0.9525601941	105196	128828	125556	122484	1
TMEM215	2	B06	sample	M-032547-00	LOC401498	401498	NM_212558174	0.9134635629	0.9615437139	1.052634996	0.5033318795	0.9113421289	0.9155849969	0.9752245521	0.9478628756	105548	122736	123992	121880	1
OR2A2	2	B07	sample	M-032465-00	OR2A2	442361	NM_001005480172	0.8694886096	0.9129812935	1.0500209934	0.5866747804	0.8318367065	0.9071405126	0.9331298863	0.8928327008	96340	121604	118640	114804	1
XKRX	2	B08	sample	M-032548-00	XKRX	402415	NM_212559174	0.9071891551	0.9669111249	1.0658318825	0.5748717339	0.8383988395	0.9759794707	0.9560334115	0.9777888384	97100	130832	121552	125728	1
OR5H2	2	B09	sample	M-032466-00	OR5H2	79310	NM_001005482172	0.8374433725	0.876704147	1.0468817066	0.7046185473	0.7713269324	0.9035598126	0.9017004609	0.851707833	89332	121124	114644	109516	1
SLC16A12	2	B10	sample	M-032549-00	LOC387700	387700	NM_213606174	0.9221361976	0.9935395037	1.0774324945	0.4764239463	0.8758720729	0.9684003223	1.0003932611	0.9866857463	101440	129816	127192	126872	1
OR4K5	2	B11	sample	M-032467-00	OR4K5	79317	NM_001005483172	0.7878475138	0.7072524503	0.897702205	0.4122814768	0.7589970298	0.8166979978	0.7258655676	0.688639333	87904	109480	92288	88548	1
CCDC103	2	B12	sample	M-032550-00	LOC388389	388389	NM_213607174	0.9376030212	1.0230899842	1.0911760746	0.4122814768	0.930199627	0.9450064154	1.0388384641	1.0073415044	107732	126680	132080	129528	1
OR4F5	2	B13	sample	M-032468-00	OR4F5	79501	NM_001005484172	0.9636591441	0.9486757766	0.9844515899	0.8461016443	0.9579332735	0.9693850148	0.9244466817	0.9729048715	110944	129948	117536	125100	1
C2orf66	2	B14	sample	M-032551-00	UNQ6411	401027	NM_213608174	0.940856877	0.9925541308	1.0549469904	0.550776008	0.8979761	0.983737654	0.9994179736	0.9856902881	104000	131872	127068	126744	1
OR4K15	2	B15	sample	M-032469-00	OR4K15	81127	NM_001005486172	0.930408867	0.9112075442	0.9793624894	0.8142094594	0.9165572978	0.9442604362	0.9385726196	0.8838424687	106152	126580	119332	113648	1
FAM19A1	2	B16	sample	M-032552-00	FAM19A1	407738	NM_213609174	1.0624737466	1.1241977982	1.0580946605	0.5071905647	1.087379982	1.0375675111	1.1481965047	1.1001990916	125936	139088	145984	141468	1
OR13G1	2	B17	sample	M-032470-00	OR13G1	441933	NM_001005487172	0.8674020862	0.8339284688	0.9614093419	0.7046185473	0.8906541411	0.8441500313	0.8819115634	0.7859453742	103152	113160	112128	101060	1
HSN2	2	B18	sample	M-032553-00	HSN2	378465	NM_213655174	0.9103453699	0.8179456672	0.8985003871	0.4068247778	0.9113421289	0.909348611	0.8304100927	0.8054812418	105548	121900	105580	103572	1
OR5B17	2	B19	sample	M-032471-00	OR5B17	219965	NM_001005489172	0.9428330752	0.8985992199	0.9530841074	0.5854154471	0.9325136423	0.953152508	0.9396422897	0.8575561501	108000	127772	119468	110268	1
KRT39	2	B20	sample	M-032554-00	KA35	390792	NM_213656174	1.0295584995	1.0155547751	0.9863983208	0.8679059673	1.0474200456	1.0116969534	1.0375800286	0.9935295216	121308	135620	131920	127752	1
OR6C74	2	B21	sample	M-032472-00	OR6C74	254783	NM_001005490172	1.007298312	0.9948092293	0.9876014061	0.9071028724	1.0524625268	0.9621340972	1.0049236287	0.9846948298	121892	128976	127768	126616	1
CHCHD10	2	B22	sample	M-032555-00	C22ORF16	400916	NM_213720174	1.0203997968	1.0673907972	1.046051558	0.6701528334	1.0663120812	0.9744875123	1.1114816504	1.023299944	123496	130632	141316	131580	1
OR10AG1	2	B23	sample	M-032473-00	OR10AG1	282770	NM_001005491172	1.0570641645	0.9360537101	0.8855221296	0.4334947046	1.1333149133	0.9808134157	0.9702222712	0.901885149	131256	131480	123356	115968	1
MIR17HG	2	B24	sample	M-032556-00	C13ORF25	407975	NM_213723174	0.9826311351	1.0059249473	1.0237055507	0.8351440713	1.0462457692	0.9190165011	1.0316968429	0.9801530517	121172	123196	131172	126032	1
NAoriginal	2	C01	pos	NA	NA	NA	NA	0.1439763196	0.2071442261	1.4387381662	0.3326735291	0.1619119983	0.1260406409	0.2266756855	0.1876127668	18752	16896	28820	24124	1
NAoriginal	2	C02	drugtit	NA	NA	NA	NA	1.0906958242	1.1140429498	1.0214057166	0.8791995958	1.1925813359	0.9888103124	1.1651853833	1.0629005164	138120	132552	148144	136672	1
NAoriginal	2	C03	other	NA	NA	NA	NA	1.0803758049	1.0011862631	0.9267018555	0.4764239463	1.1364923672	1.0242592427	1.0159978607	0.9863746656	131624	137304	129176	126832	1
NAoriginal	2	C04	drugtit	NA	NA	NA	NA	1.0735685113	1.0636510693	0.9907621713	0.9543286922	1.1449886026	1.00214842	1.0991804439	1.0281216948	132608	134340	139752	132200	1
RNASEK	2	C05	sample	M-032392-00	MGC71993	440400	NM_001004333171	1.0242630893	0.9743669119	0.9512857801	0.6319946305	1.0834081647	0.9651180139	0.9791886237	0.9695452	125476	129376	124496	124668	1
LOC389534original	2	C06	sample	M-031815-00	LOC389534	0	XM_374227173	1.0027913972	1.0036212722	1.000827565	0.9980609248	1.0090142985	0.9965684958	1.0397193689	0.9675231755	116860	133592	132192	124408	1
GPR179	2	C07	sample	M-032393-00	GPR158L1	440435	NM_001004334171	0.9883301228	1.0200720366	1.0321167119	0.7631671044	1.0519444636	0.9247157819	1.0165641566	1.0235799166	121832	123960	129248	131616	1
LOC402569original	2	C08	sample	M-031817-00	LOC402569	0	XM_379894173	1.0541100385	0.9058763871	0.8593755433	0.4078923179	1.0920770878	1.0161429893	0.9559075679	0.8558452062	126480	136216	121536	110048	1
FLJ42842	2	C09	sample	M-032394-00	FLJ42842	440446	NM_001004335171	1.0369132714	0.9689789555	0.9344840906	0.5485412952	1.1044415279	0.9693850148	0.9697503579	0.968207553	127912	129948	123296	124496	1
LOC402571original	2	C10	sample	M-031818-00	LOC402571	0	XM_379897173	0.965863486	0.8993254882	0.9311103496	0.5927771561	1.0151274435	0.9165995285	0.9720784635	0.8265725129	117568	122872	123592	106284	1
FLJ90757	2	C11	sample	M-032395-00	FLJ90757	440465	NM_001004336171	1.0155500077	0.9654435988	0.9506608158	0.6817873139	1.0877944325	0.9433055829	0.9855751837	0.9453120139	125984	126452	125308	121552	1
LOC402572original	2	C12	sample	M-031819-00	LOC402572	0	XM_379899173	1.0991867367	0.9830381508	0.8943322531	0.4122814768	1.1671617048	1.0312117686	0.9916471347	0.9744291669	135176	138236	126080	125296	1
ZYG11A	2	C13	sample	M-032396-00	LOC440590	440590	NM_001004339171	1.0194046383	0.8853893004	0.8685356797	0.4179125233	1.1133176763	0.9254916003	0.8861273222	0.8846512785	128940	124064	112664	113752	1
LOC392758original	2	C14	sample	M-031820-00	LOC392758	0	XM_374498173	1.0654909729	1.0327320402	0.9692546127	0.7962916754	1.1271326932	1.0038492525	1.0579981438	1.0074659367	130540	134568	134516	129544	1
LOC440607original	2	C15	sample	M-032397-00	LOC440607	440607	NM_001004340171	1.003298646	0.9532071342	0.9500731791	0.6929484645	1.0796435726	0.9269537195	0.9725189159	0.9338953525	125040	124260	123648	120084	1
LOC402574original	2	C16	sample	M-031822-00	LOC402574	0	XM_380134173	1.1253860049	1.032295034	0.9172808525	0.5622569529	1.2351661256	1.0156058843	1.032766513	1.031823555	143052	136144	131308	132676	1
ETV3L	2	C17	sample	M-032398-00	FLJ16478	440695	NM_001004341171	1.0590301033	0.9334744508	0.8814427918	0.4122814768	1.1141811149	1.0038790917	0.9485142596	0.9184346419	129040	134572	120596	118096	1
LOC392762original	2	C18	sample	M-031823-00	LOC392762	0	XM_374501173	1.0556038529	0.9515169162	0.9013958348	0.4764239463	1.1403605719	0.9708471339	0.9845369744	0.9184968581	132072	130144	125176	118104	1
MAP1LC3C	2	C19	sample	M-032399-00	LOC440738	440738	NM_001004343171	1.0939842314	1.0118377738	0.924910748	0.5837944857	1.1935483871	0.9944200758	1.0321058344	0.9915697132	138232	133304	131224	127500	1
LOC402670original	2	C20	sample	M-031824-00	LOC402670	0	XM_380012173	0.9469561309	0.7869313132	0.8310113716	0.4122814768	1.0624438765	0.8314683854	0.7944188388	0.7794437877	123048	111460	101004	100224	1
MGC44328	2	C21	sample	M-032400-00	MGC44328	440757	NM_001004344171	1.0510222851	0.9806874048	0.9330795538	0.5263199132	1.1138012019	0.9882433682	0.9885010461	0.9728737635	128996	132476	125680	125096	1
LOC402671original	2	C22	sample	M-031825-00	LOC402671	0	XM_380013173	1.0446263028	0.957691868	0.9167793932	0.5359484498	1.1314153485	0.9578372572	0.9845369744	0.9308467616	131036	128400	125176	119692	1
FLJ16124	2	C23	sample	M-032401-00	FLJ16124	440867	NM_001004345171	1.0612961965	1.0194457234	0.9605666417	0.6719476374	1.1064792429	1.0161131501	1.040789039	0.9981024078	128148	136212	132328	128340	1
LOC402675original	2	C24	sample	M-031829-00	LOC402675	0	XM_380019173	0.9908573345	0.9562629878	0.9650864504	0.651764854	1.0129861159	0.9687285531	0.9710402542	0.9414857214	117320	129860	123460	121060	1
NAoriginal	2	D01	other	NA	NA	NA	NA	0.7480403565	1.0092569912	1.3492012596	0.5071905647	0.4319265041	1.0641542088	0.9879347501	1.0305792323	50024	142652	125608	132516	1
NAoriginal	2	D02	drugtit	NA	NA	NA	NA	0.9305496766	1.0927744744	1.1743322274	0.4122814768	0.8405401672	1.020559186	1.1419043274	1.0436446214	97348	136808	145184	134196	1
NAoriginal	2	D03	other	NA	NA	NA	NA	0.8797430376	0.978682991	1.1124646053	0.4606662987	0.8112868688	0.9481992063	0.9944156927	0.9629502893	93960	127108	126432	123820	1
NAoriginal	2	D04	drugtit	NA	NA	NA	NA	0.9251543102	1.0637032904	1.1497576984	0.4122814768	0.840402017	1.0099066034	1.0918500574	1.0355565234	97332	135380	138820	133156	1
OR5J2	2	D05	sample	M-032474-00	OR5J2	282775	NM_001005492172	0.835328393	0.7606795229	0.9106353014	0.5461585792	0.7522967466	0.9183600394	0.756193862	0.7651651838	87128	123108	96144	98388	1
INCA1	2	D06	sample	M-032557-00	INCA1	388324	NM_213726174	0.9065323245	0.9376364008	1.0343110505	0.6915651762	0.8859915728	0.9270730761	0.9639930157	0.911279786	102612	124276	122564	117176	1
OR6C6	2	D07	sample	M-032475-00	OR6C6	283365	NM_001005493172	0.7648814348	0.6706470471	0.8767986993	0.4989893512	0.6808385715	0.848924298	0.7135643611	0.6277297331	78852	113800	90724	80716	1
C2orf27B	2	D08	sample	M-032558-00	MGC50273	408029	NM_214461174	0.8458560203	0.957921861	1.1324880808	0.4122814768	0.7943289356	0.8973831051	0.9645278507	0.9513158713	91996	120296	122632	122324	1
OR6C4	2	D09	sample	M-032476-00	OR6C4	341418	NM_001005494172	0.9309518329	0.9468000247	1.0170236432	0.8351440713	0.9063341853	0.9555694805	0.9477591984	0.9458408511	104968	128096	120500	121620	1
PRSSL1	2	D10	sample	M-032559-00	PRSSL1	400668	NM_214710174	0.8941650626	0.8927536133	0.9984214891	0.9821860705	0.884471921	0.9038582043	0.9179342782	0.8675729484	102436	121164	116708	111556	1
OR2T3	2	D11	sample	M-032477-00	OR2T3	343173	NM_001005495172	0.9517607573	0.9557768415	1.0042196363	0.9633194942	0.9310630656	0.972458449	0.9786537887	0.9328998942	107832	130360	124428	119956	1
C4orf40	2	D12	sample	M-032560-00	LOC401137	401137	NM_214711174	0.8424671395	0.9165264689	1.0879076772	0.4764239463	0.784865649	0.9000686301	0.9246039861	0.9084489517	90900	120656	117556	116812	1
OR5D16	2	D13	sample	M-032478-00	OR5D16	390144	NM_001005496172	0.8897029375	0.9986341147	1.1224354474	0.4752731668	0.8035159218	0.9758899532	0.9880291328	1.0092390966	93060	130820	125620	129772	1
TOMM5	2	D14	sample	M-032330-00	C9ORF105	401505	NM_001001790174	0.9022704497	0.9366002825	1.0380482735	0.6701528334	0.8672031498	0.9373377495	0.948419877	0.9247806881	100436	125652	120584	118912	1
OR6C75	2	D15	sample	M-032479-00	OR6C75	390323	NM_001005497172	0.8287190799	0.7949231442	0.9592190689	0.5574778062	0.8266560752	0.8307820846	0.8049896966	0.7848565918	95740	111368	102348	100920	1
KRTAP5-11	2	D16	sample	M-032455-00	KRTAP5-11	440051	NM_001005405174	0.9364028589	0.8723916821	0.9316414125	0.4488634625	0.931857429	0.9409482887	0.8954397445	0.8493436197	107924	126136	113848	109212	1
OR6C70	2	D17	sample	M-032480-00	OR6C70	390327	NM_001005499172	0.9190632535	0.8394448112	0.913370008	0.4122814768	0.9313739034	0.9067526035	0.8365764264	0.842313196	107868	121552	106364	108308	1
KRTAP5-2	2	D18	sample	M-032384-00	KRTAP5-2	440021	NM_001004325174	0.9680540327	1.0043461718	1.0374897866	0.6811727095	1.0082890102	0.9278190553	1.0192068711	0.9894854725	116776	124376	129584	127232	1
OR4M1	2	D19	sample	M-032481-00	OR4M1	441670	NM_001005500172	0.9613532976	0.893928371	0.9298645703	0.4752731668	0.9931270291	0.9295795661	0.911075805	0.876780937	115020	124612	115836	112740	1
MT1DP	2	D20	sample	M-032533-00	MTM	326343	NM_175620174	0.9748625682	0.9311035039	0.9551125813	0.5530531158	0.9932306417	0.9564944947	0.950087304	0.9121197039	115032	128220	120796	117284	1
OR4K2	2	D21	sample	M-032482-00	OR4K2	390431	NM_001005501172	0.8537138151	0.8486514103	0.9940701383	0.9633194942	0.8986668509	0.8087607794	0.8668417989	0.8304610216	104080	108416	110212	106784	1
NAoriginal	2	D22	sample	NA	NA	NA	NA	1.0388480807	1.0029658641	0.9654596112	0.621143915	1.050632037	1.0270641244	1.0088247786	0.9971069495	121680	137680	128264	128212	1
OR11G2	2	D23	sample	M-032483-00	OR11G2	390439	NM_001005503172	0.912713127	0.9863407822	1.080669	0.4764239463	0.9680873109	0.8573389431	0.9870223844	0.98565918	112120	114928	125492	126740	1
NAoriginal	2	D24	sample	NA	NA	NA	NA	1.0782157044	1.0058620598	0.9328950187	0.4606662987	1.106928231	1.0495031779	1.0121596325	0.999564487	128200	140688	128688	128528	1
NAoriginal	2	E01	sample	NA	NA	NA	NA	0.7694242155	0.4444303005	0.5776141321	0.2365610286	0.8127719831	0.7260764479	0.5279136713	0.3609469296	94132	97332	67120	46412	1
NAoriginal	2	E02	drugtit	NA	NA	NA	NA	1.0479353767	1.0202283905	0.9735604057	0.8341826313	1.1103129101	0.9855578432	1.0555441947	0.9849125863	128592	132116	134204	126644	1
NAoriginal	2	E03	other	NA	NA	NA	NA	1.101203985	1.016666198	0.9232314919	0.4752731668	1.1507563722	1.0516515979	1.0360699061	0.9972624899	133276	140976	131728	128232	1
NAoriginal	2	E04	drugtit	NA	NA	NA	NA	0.975867279	0.96709545	0.9910112479	0.9672494109	1.057574083	0.894160475	0.9583929779	0.975797922	122484	119864	121852	125472	1
MTHFD2L	2	E05	sample	M-032402-00	MTHFD2L	441024	NM_001004346171	1.08085793	0.8542630391	0.7903564524	0.2282709618	1.1365614423	1.0251544177	0.8523697913	0.8561562869	131632	137424	108372	110088	1
LOC402676original	2	E06	sample	M-031830-00	LOC402676	0	XM_380020173	0.9451931189	0.8457174631	0.8947562633	0.4122814768	0.9968225461	0.8935636917	0.8567743153	0.834660611	115448	119784	108932	107324	1
MGC39584	2	E07	sample	M-032403-00	MGC39584	441058	NM_001004347171	0.9677338568	0.9409239773	0.9722962266	0.8351440713	1.0362644194	0.8992032942	0.9622312061	0.9196167486	120016	120540	122340	118248	1
LOC402677original	2	E08	sample	M-031831-00	LOC402677	0	XM_380021173	1.0066831422	0.9384616208	0.9322313858	0.5027350974	1.058333909	0.9550323755	0.9502760693	0.9266471723	122572	128024	120820	119152	1
FLJ16171	2	E09	sample	M-032404-00	FLJ16171	441116	NM_001004348171	0.947257451	0.947767929	1.000538901	0.996316061	0.9598328383	0.9346820637	0.9622626669	0.9332731911	111164	125296	122344	120004	1
LOC402679original	2	E10	sample	M-031832-00	LOC402679	0	XM_380022173	0.9706139367	0.8929133055	0.919946924	0.5530531158	1.0579885335	0.88323934	0.8937093958	0.8921172152	122532	118400	113628	114712	1
FLJ45422original	2	E11	sample	M-032405-00	FLJ45422	441140	NM_001004349171	1.0528421465	0.9737087891	0.9248383457	0.4764239463	1.1113835739	0.9943007191	0.9866448538	0.9607727244	128716	133288	125444	123540	1
LOC402681original	2	E12	sample	M-031834-00	LOC402681	0	XM_380025173	0.9920239806	0.8189544505	0.8255389654	0.4066959428	1.0722525385	0.9117954227	0.8078211763	0.8300877248	124184	122228	102708	106736	1
SPDYE3	2	E13	sample	M-032406-00	MGC57359	441272	NM_001004351171	1.0871871899	0.9434235259	0.8677654912	0.4122814768	1.1644677765	1.0099066034	0.9835931478	0.9032539041	134864	135380	125056	116144	1
LOC402682original	2	E14	sample	M-031835-00	LOC402682	0	XM_380026173	0.9086036253	0.8087630338	0.8901164504	0.4764239463	0.9947502936	0.822456957	0.7905491498	0.8269769178	115208	110252	100512	106336	1
FLJ16323original	2	E15	sample	M-032407-00	FLJ16323	441390	NM_001004352171	0.9742839059	0.9328261166	0.9574479379	0.7861020847	1.0593009601	0.8892668517	0.9660379733	0.8996142599	122684	119208	122824	115676	1
LOC441165original	2	E16	sample	M-032281-00	LOC441165	0	XM_496820173	0.9713905311	0.8810551031	0.907004006	0.4122814768	1.0165434828	0.9262375794	0.8954082837	0.8667019225	117732	124164	113844	111444	1
C9orf173	2	E17	sample	M-032408-00	LOC441476	441476	NM_001004353171	0.9165157199	0.9326494114	1.0176032895	0.8327180904	0.9241900946	0.9088413451	0.9456198581	0.9196789647	107036	121832	120228	118256	1
NAoriginal	2	E18	sample	NA	NA	NA	NA	0.9863571225	0.9498255361	0.9629631241	0.7077229491	1.0378531464	0.9348610987	0.9408692643	0.958781808	120200	125320	119624	123284	1
NRARP	2	E19	sample	M-032409-00	MGC61598	441478	NM_001004354171	0.9847780062	0.9951587068	1.0105411581	0.9131402993	1.0253850936	0.9441709187	1.0173192179	0.9729981957	118756	126568	129344	125112	1
NAoriginal	2	E20	sample	NA	NA	NA	NA	0.9759299033	0.9751624008	0.999213568	0.9957939483	1.0337086413	0.9181511652	0.9851347312	0.9651900703	119720	123080	125252	124108	1
FLJ31132original	2	E21	sample	M-032410-00	FLJ31132	441522	NM_001004355171	1.063927228	1.0215451954	0.960164538	0.6817873139	1.1164260551	1.0114284009	1.0379575593	1.0051328315	129300	135584	131968	129244	1
NAoriginal	2	E22	sample	NA	NA	NA	NA	1.0363597772	0.9855662818	0.95098855	0.6021117153	1.087310907	0.9854086474	1.0014629312	0.9696696323	125928	132096	127328	124684	1
OR10J3	2	E23	sample	M-032411-00	OR10J3	441911	NM_001004467171	1.0468728781	0.9780208928	0.9342308061	0.5530531158	1.1023692754	0.9913764808	1.026128266	0.9299135196	127672	132896	130464	119572	1
NAoriginal	2	E24	sample	NA	NA	NA	NA	1.0395399044	1.0367536812	0.9973197536	0.9734940025	1.0504938869	1.0285859219	1.0706454201	1.0028619424	121664	137884	136124	128952	1
NAoriginal	2	F01	other	NA	NA	NA	NA	0.7607453046	1.0275721924	1.3507440481	0.4989893512	0.4623195413	1.0591710679	1.0393103774	1.0158340073	53544	141984	132140	130620	1
NAoriginal	2	F02	drugtit	NA	NA	NA	NA	0.8042021402	0.9583955945	1.1917346977	0.4122814768	0.7070525661	0.9013517143	0.976891979	0.9398992099	81888	120828	124204	120856	1
NAoriginal	2	F03	sample	NA	NA	NA	NA	0.6232520742	0.4179731064	0.6706325156	0.4122814768	0.5071492713	0.7393548772	0.4752481477	0.3606980651	58736	99112	60424	46380	1
NAoriginal	2	F04	drugtit	NA	NA	NA	NA	0.8293909609	0.9643292071	1.1626955832	0.4669701425	0.7202804448	0.938501477	0.9837819131	0.944876501	83420	125808	125080	121496	1
OR4F21	2	F05	sample	M-032484-00	OR4F21	441308	NM_001005504172	0.6714202168	0.7894694735	1.1758202297	0.5144997975	0.5327070526	0.8101333811	0.792153655	0.7867852921	61696	108600	100716	101168	1
NAoriginal	2	F06	sample	NA	NA	NA	NA	0.8771622773	0.9685179193	1.1041490774	0.4622035246	0.8137044968	0.9406200579	0.9762942222	0.9607416164	94240	126092	124128	123536	1
OR4A47	2	F07	sample	M-032485-00	OR4A47	403253	NM_001005512172	0.7246865971	0.7569443858	1.0445127437	0.7077229491	0.6762105409	0.7731626533	0.7280678297	0.785820942	78316	103644	92568	101044	1
NAoriginal	2	F08	sample	NA	NA	NA	NA	0.9268267871	0.9770379336	1.0541753295	0.5854154471	0.8906541411	0.9629994331	1.0144877381	0.9395881292	103152	129092	128984	120816	1
OR4C45	2	F09	sample	M-032486-00	OR4C45	403257	NM_001005513172	0.8828106042	0.9341399827	1.0581431377	0.4764239463	0.8796366651	0.8859845433	0.9423793868	0.9259005786	101876	118768	119816	119056	1
NAoriginal	2	F10	sample	NA	NA	NA	NA	0.9327359289	0.9888021664	1.0601094434	0.4764239463	0.9435311183	0.9219407394	1.0071258907	0.9704784421	109276	123588	128048	124788	1
OR5H14	2	F11	sample	M-032487-00	OR5H14	403273	NM_001005514172	0.8156289788	0.9140663195	1.1206888712	0.4020880518	0.802445258	0.8288126995	0.904720706	0.9234119331	92936	111104	115028	118736	1
NAoriginal	2	F12	sample	NA	NA	NA	NA	0.8882640757	0.9560107673	1.0762686384	0.5071905647	0.8382952269	0.9382329245	0.9870853062	0.9249362285	97088	125772	125500	118932	1
OR5H15	2	F13	sample	M-032488-00	OR5H15	403274	NM_001005515172	0.842064066	0.9235619482	1.0967834699	0.4122814768	0.831802169	0.8523259631	0.9310534678	0.9160704287	96336	114256	118376	117792	1
NAoriginal	2	F14	sample	NA	NA	NA	NA	0.8942767853	0.9789361236	1.0946679369	0.4122814768	0.8957656973	0.8927878734	0.9757593871	0.9821128601	103744	119680	124060	126284	1
OR5K3	2	F15	sample	M-032489-00	OR5K3	403277	NM_001005516172	0.8210502795	0.900708467	1.0970198653	0.4122814768	0.8398148788	0.8022856802	0.8830756162	0.9183413177	97264	107548	112276	118084	1
NAoriginal	2	F16	sample	NA	NA	NA	NA	0.9332888331	0.9857505206	1.0562116311	0.4764239463	0.9264350349	0.9401426312	0.9954853628	0.9760156785	107296	126028	126568	125500	1
OR5K4	2	F17	sample	M-032490-00	OR5K4	403278	NM_001005517172	0.7787323486	0.8297076845	1.065459379	0.5097213057	0.7594460178	0.7980186793	0.8642620063	0.7951533628	87956	106976	109884	102244	1
NAoriginal	2	F18	sample	NA	NA	NA	NA	0.9086607128	0.9671564229	1.0643757448	0.4999679346	0.9379014989	0.8794199266	0.9914583694	0.9428544765	108624	117888	126056	121236	1
OR6C65	2	F19	sample	M-032491-00	OR6C65	403282	NM_001005518172	0.8840530761	0.8671978134	0.9809341054	0.8239367548	0.8992194515	0.8688867007	0.8845542779	0.8498413488	104144	116476	112464	109276	1
NAoriginal	2	F20	sample	NA	NA	NA	NA	0.9535398168	0.9558544394	1.0024274	0.9747809921	0.9782758859	0.9288037478	0.961979519	0.9497293598	113300	124508	122308	122120	1
OR6C68	2	F21	sample	M-032492-00	OR6C68	403284	NM_001005519172	0.8580310491	0.8787097613	1.024100191	0.8133129128	0.8572908752	0.8587712231	0.9154174073	0.8420021153	99288	115120	116388	108268	1
NAoriginal	2	F22	sample	NA	NA	NA	NA	0.9900367919	0.9963610963	1.0063879488	0.9543286922	1.0211024384	0.9589711455	1.0375800286	0.9551421639	118260	128552	131920	122816	1
C21orf37	2	F23	sample	M-032493-00	C21ORF37	54076	NM_001005521172	0.8834824616	0.8335869598	0.9435240608	0.5336711557	0.9020169925	0.8649479307	0.8681631562	0.7990107634	104468	115948	110380	102740	1
NAoriginal	2	F24	sample	NA	NA	NA	NA	1.0388920737	1.0030290826	0.9654795796	0.6928824075	1.0795744975	0.99820965	0.9979078511	1.0081503142	125032	133812	126876	129632	1
NAoriginal	2	G01	neg	NA	NA	NA	NA	1.0771342124	1.0150726945	0.9423827437	0.5737932515	1.141258548	1.0130098768	1.0126315458	1.0175138431	132176	135796	128748	130836	1
NAoriginal	2	G02	drugtit	NA	NA	NA	NA	0.9471059647	0.9598336261	1.0134384767	0.8817577862	0.988533536	0.9056783935	0.9615076057	0.9581596466	114488	121408	122248	123204	1
NAoriginal	2	G03	other	NA	NA	NA	NA	1.0243606272	0.939571043	0.9172268223	0.5071905647	1.1032672515	0.9454540029	0.953956993	0.925185093	127776	126740	121288	118964	1
NAoriginal	2	G04	drugtit	NA	NA	NA	NA	0.9357308397	0.9213801195	0.9846636237	0.9207475765	1.0057677696	0.8656939098	0.9330669645	0.9096932744	116484	116048	118632	116972	1
OR10K1	2	G05	sample	M-032412-00	OR10K1	391109	NM_001004473171	0.9883938889	0.8917978812	0.9022697239	0.4157205294	1.0427920149	0.9339957628	0.9056016108	0.8779941517	120772	125204	115140	112896	1
NAoriginal	2	G06	sample	NA	NA	NA	NA	0.9849913891	0.8953420241	0.9089846206	0.4764239463	1.0555018305	0.9144809477	0.9107611961	0.879922852	122244	122588	115796	113144	1
OR10K2	2	G07	sample	M-032413-00	OR10K2	391107	NM_001004476171	0.9275014734	0.8365996452	0.9019927938	0.4764239463	0.9810734268	0.8739295199	0.886725079	0.7864742114	113624	117152	112740	101128	1
NAoriginal	2	G08	sample	NA	NA	NA	NA	0.9450042456	0.9090982795	0.9620044394	0.7046185473	0.982420391	0.9075881001	0.9479794246	0.8702171343	113780	121664	120528	111896	1
OR2W5	2	G09	sample	M-032414-00	OR2W5	441932	NM_001004698171	0.8960710371	0.8418264463	0.9394639615	0.6697399563	0.9622850038	0.8298570704	0.8923880386	0.7912648541	111448	111244	113460	101744	1
NAoriginal	2	G10	sample	NA	NA	NA	NA	0.9570780419	0.9701323158	1.0136397174	0.9060685675	1.0077018719	0.9064542118	0.9313366158	1.0089280159	116708	121512	118412	129732	1
OR4K13	2	G11	sample	M-032415-00	OR4K13	390433	NM_001004714171	0.9128925794	0.8870452307	0.9716863197	0.7966008297	0.9617324031	0.8640527556	0.8901857765	0.8839046849	111384	115828	113180	113656	1
NAoriginal	2	G12	sample	NA	NA	NA	NA	0.9485941079	0.9288708177	0.9792078719	0.8833181768	1.0169924708	0.8801957449	0.9152915638	0.9424500715	117784	117992	116372	121184	1
OR5K2	2	G13	sample	M-032416-00	OR5K2	402135	NM_001004737171	1.0293661768	0.9513944245	0.9242526575	0.5762521009	1.1176348691	0.9410974846	0.9848830442	0.9179058048	129440	126156	125220	118028	1
NAoriginal	2	G14	sample	NA	NA	NA	NA	0.9196489051	0.9384878237	1.020484903	0.8516167317	0.9860468329	0.8532509772	0.9299837976	0.9469918497	114200	114380	118240	121768	1
OR8J1	2	G15	sample	M-032417-00	OR8J1	219477	NM_001005205171	0.9754841821	0.8358637949	0.8568706804	0.4122814768	1.0694895351	0.8814788291	0.8414843246	0.8302432651	123864	118164	106988	106756	1
NAoriginal	2	G16	sample	NA	NA	NA	NA	0.9562710529	0.9345668517	0.9773032958	0.8612503066	1.0230365407	0.889505565	0.9408378034	0.9282959	118484	119240	119620	119364	1
LRRC52	2	G17	sample	M-032418-00	FLJ25811	440699	NM_001005214171	0.9966514455	0.9662296862	0.9694760295	0.8253682482	1.0679008082	0.9254020828	0.9621053625	0.9703540098	123680	124052	122324	124772	1
NAoriginal	2	G18	sample	NA	NA	NA	NA	0.9565546146	0.9072758154	0.948483026	0.6343547624	1.014264005	0.8988452242	0.9308647025	0.8836869284	117468	120492	118352	113628	1
OR2J3	2	G19	sample	M-032419-00	OR2J3	442186	NM_001005216171	0.9348459204	0.8499238723	0.9091593103	0.5045273728	1.0138150169	0.8558768239	0.8635384059	0.8363093386	117416	114732	109792	107536	1
NAoriginal	2	G20	sample	NA	NA	NA	NA	0.9583192132	0.9218926326	0.961989095	0.7125023609	1.0051115563	0.9115268702	0.9551210458	0.8886642195	116408	122192	121436	114268	1
FRG2	2	G21	sample	M-032420-00	FRG2	448831	NM_001005217171	0.9787970469	0.9375367861	0.9578459488	0.5821108486	0.9993092492	0.9582848447	0.9573233078	0.9177502644	115736	128460	121716	118008	1
NAoriginal	2	G22	sample	NA	NA	NA	NA	0.9869892921	0.9534026891	0.9659706511	0.8107704463	1.058333909	0.9156446752	0.982429095	0.9243762832	122572	122744	124908	118860	1
OR52A4	2	G23	sample	M-032421-00	OR52A4	390053	NM_001005222171	1.0635018906	0.9783798746	0.9199606351	0.4764239463	1.1233335636	1.0036702175	1.0097056834	0.9470540658	130100	134544	128376	121776	1
NAoriginal	2	G24	sample	NA	NA	NA	NA	1.1024435317	0.9811035429	0.8899354159	0.4122814768	1.1691994198	1.0356876436	0.9822717906	0.9799352952	135412	138836	124888	126004	1
NAoriginal	2	H01	other	NA	NA	NA	NA	0.6419317369	1.0137704495	1.5792496168	0.4764239463	0.2895627547	0.9943007191	1.0078494911	1.019691408	33536	133288	128140	131116	1
NAoriginal	2	H02	drugtit	NA	NA	NA	NA	0.7397855257	0.9333604007	1.2616635068	0.4206923195	0.5998825724	0.8796884791	0.9364962011	0.9302246003	69476	117924	119068	119612	1
NAoriginal	2	H03	pos	NA	NA	NA	NA	0.232330724	0.3579856255	1.5408449615	0.4319018885	0.1461283415	0.3185331066	0.3928206258	0.3231506253	16924	42700	49944	41552	1
NAoriginal	2	H04	drugtit	NA	NA	NA	NA	0.7570716105	0.9422504328	1.2445988196	0.4122814768	0.6300683843	0.8840748366	0.9186264177	0.9658744478	72972	118512	116796	124196	1
OR5B2	2	H05	sample	M-032494-00	OR5B2	390190	NM_001005566172	0.7822299402	0.8994174479	1.1498120969	0.4752731668	0.6840851005	0.8803747799	0.9024869831	0.8963479126	79228	118016	114744	115256	1
NAoriginal	2	H06	sample	NA	NA	NA	NA	0.8601374631	0.9140584112	1.0626887567	0.5292901542	0.8178490019	0.9024259243	0.9005364081	0.9275804144	94720	120972	114496	119272	1
OR51B5	2	H07	sample	M-032495-00	OR51B5	282763	NM_001005567172	0.826760116	0.8893541897	1.0757100791	0.5020738772	0.7840367479	0.869483484	0.9163926948	0.8623156847	90804	116556	116512	110880	1
NAoriginal	2	H08	sample	NA	NA	NA	NA	0.8796382212	0.9117398877	1.0364941697	0.6068171136	0.8713821924	0.88789425	0.9086847777	0.9147949978	100920	119024	115532	117628	1
OR6B2	2	H09	sample	M-032496-00	OR6B2	389090	NM_001005853172	0.6770426856	0.6285473007	0.9283717468	0.6811727095	0.6688885819	0.6851967893	0.7227824008	0.5343122006	77468	91852	91896	68704	1
NAoriginal	2	H10	sample	NA	NA	NA	NA	0.9074455618	0.9030041912	0.9951056342	0.9543286922	0.9233266561	0.8915644675	0.9235657768	0.8824426056	106936	119516	117424	113468	1
KRTAP5-1	2	H11	sample	M-032497-00	KRTAP5-1	387264	NM_001005922172	0.7828853018	0.7355321811	0.9395146127	0.4752731668	0.7687366167	0.7970339868	0.7401802709	0.7308840913	89032	106844	94108	93980	1
NAoriginal	2	H12	sample	NA	NA	NA	NA	0.838030673	0.8943563243	1.0672119209	0.4764239463	0.8255854113	0.8504759347	0.9235972377	0.8651154109	95616	114008	117428	111240	1
C21orf49	2	H13	sample	M-032498-00	C21ORF49	54067	NM_001006116172	0.0724233769	0.1435425039	1.9819913144	0.4122814768	0.0384402846	0.1064064691	0.1487785311	0.1383064767	4452	14264	18916	17784	1
NAoriginal	2	H14	sample	NA	NA	NA	NA	0.9380042114	0.9811261357	1.0459719944	0.6390863383	0.9181114872	0.9578969355	0.9363703576	1.0258819138	106332	128408	119052	131912	1
RBMY1J	2	H15	sample	M-032499-00	RBMY1J	378951	NM_001006117172	0.8339262974	0.9144479376	1.0965572623	0.4122814768	0.833459971	0.8343926238	0.9034308096	0.9254650656	96528	111852	114864	119000	1
NAoriginal	2	H16	sample	NA	NA	NA	NA	0.9162395576	0.9352905984	1.0207926416	0.8327180904	0.9561027837	0.8763763316	0.945085023	0.9254961737	110732	117480	120160	119004	1
RBMY1E	2	H17	sample	M-032500-00	RBMY1E	378950	NM_001006118172	0.8800898656	0.8952143303	1.0171851368	0.8341826313	0.8997375147	0.8604422165	0.9018577653	0.8885708953	104204	115344	114664	114256	1
NAoriginal	2	H18	sample	NA	NA	NA	NA	0.9335837373	0.9200230634	0.9854746036	0.8716164402	0.9573115977	0.9098558768	0.9462490758	0.893797051	110872	121968	120308	114928	1
RBMY1D	2	H19	sample	M-032501-00	RBMY1D	378949	NM_001006120172	0.8626781356	0.9014072415	1.044894039	0.6319946305	0.8986323133	0.8267239579	0.9244781425	0.8783363404	104076	110824	117540	112940	1
NAoriginal	2	H20	sample	NA	NA	NA	NA	0.9557569636	0.9254275203	0.9682665735	0.7452831773	1.0010015887	0.9105123385	0.9336647213	0.9171903192	115932	122056	118708	117936	1
RBMY1B	2	H21	sample	M-032502-00	RBMY1B	378948	NM_001006121172	0.9238588009	0.9275754703	1.0040229842	0.9669380743	0.9641500311	0.8835675708	0.9588963521	0.8962545884	111664	118444	121916	115244	1
NAoriginal	2	H22	sample	NA	NA	NA	NA	1.0384076031	0.9684890744	0.9326675494	0.5977378668	1.1250949782	0.951720228	0.9794717717	0.9575063772	130304	127580	124532	123120	1
SYPL2	2	H23	sample	M-032503-00	MG29	284612	NM_001006603172	0.9967208241	0.9982535249	1.0015377434	0.9747809921	1.0498376736	0.9436039746	0.9922763524	1.0042306974	121588	126492	126160	129128	1
NAoriginal	2	H24	sample	NA	NA	NA	NA	1.0660597247	1.0225550029	0.9591911027	0.7125023609	1.1341783519	0.9979410975	1.0349687751	1.0101412306	131356	133776	131588	129888	1
NAoriginal	2	I01	pos	NA	NA	NA	NA	0.4861251754	0.6160613645	1.2672895699	0.3134006042	0.4792774746	0.4929728762	0.6680089978	0.5641137311	55508	66084	84932	72536	1
NAoriginal	2	I02	drugtit	NA	NA	NA	NA	1.0304760523	0.9610480155	0.9326252787	0.5461585792	1.0992954341	0.9616566705	0.9672649479	0.9548310832	127316	128912	122980	122776	1
NAoriginal	2	I03	other	NA	NA	NA	NA	1.0775215697	0.9723194545	0.9023665807	0.4764239463	1.1607722594	0.99427088	0.9774268141	0.9672120948	134436	133284	124272	124368	1
NAoriginal	2	I04	drugtit	NA	NA	NA	NA	0.9490964064	0.9412776368	0.9917618805	0.9823107627	1.043241003	0.8549518097	0.9476333548	0.9349219187	120824	114608	120484	120216	1
OR4F3	2	I05	sample	M-032422-00	OR4F3	26683	NM_001005224171	0.9842801062	0.9177918745	0.9324498878	0.5837944857	1.0630310147	0.9055291976	0.9200421576	0.9155415915	123116	121388	116976	117724	1
NAoriginal	2	I06	sample	NA	NA	NA	NA	1.0087022018	0.9442617441	0.9361154783	0.6319946305	1.0945983284	0.9228060753	0.9610986141	0.927424874	126772	123704	122196	119252	1
OR2B3	2	I07	sample	M-032423-00	OR2B3	442184	NM_001005226171	1.0036634359	0.9467334845	0.9432778466	0.6319946305	1.0773295572	0.9299973145	0.9553098111	0.938157158	124772	124668	121460	120632	1
NAoriginal	2	I08	sample	NA	NA	NA	NA	0.9932517571	0.9186216769	0.9248628763	0.5405101657	1.0699039856	0.9165995285	0.9237860031	0.9134573508	123912	122872	117452	117456	1
OR1L3	2	I09	sample	M-032424-00	OR1L3	26735	NM_001005234171	0.9587677839	0.7808223859	0.8144019846	0.4106822967	1.0123644401	0.9051711276	0.8505765207	0.7110682511	117248	121340	108144	91432	1
NAoriginal	2	I10	sample	NA	NA	NA	NA	0.9682743493	0.8600646733	0.8882448181	0.4764239463	1.0266629827	0.909885716	0.9355838354	0.7845455111	118904	121972	118952	100880	1
OR1L4	2	I11	sample	M-032425-00	OR1L4	254973	NM_001005235171	1.027641028	0.9000030761	0.8757951965	0.4764239463	1.1174967189	0.937785337	0.9625458149	0.8374603372	129424	125712	122380	107684	1
NAoriginal	2	I12	sample	NA	NA	NA	NA	1.0219864265	0.9258566524	0.9059383064	0.5066736739	1.1137666644	0.9302061886	0.9353006874	0.9164126174	128992	124696	118916	117836	1
OR1L1	2	I13	sample	M-032426-00	OR1L1	26737	NM_001005236171	1.0315519355	0.8544287084	0.8282944164	0.4122814768	1.1194998964	0.9436039746	0.9124286231	0.7964287936	129656	126492	116008	102408	1
NAoriginal	2	I14	sample	NA	NA	NA	NA	0.9675615314	0.9184911005	0.9492844338	0.6985462063	1.0464529944	0.8886700683	0.919916314	0.9170658869	121196	119128	116960	117920	1
OR51G1	2	I15	sample	M-032427-00	OR51G1	79324	NM_001005237171	0.9444427933	0.7953220161	0.8421071363	0.4122814768	1.0197900117	0.8690955749	0.8261943339	0.7644496983	118108	116504	105044	98296	1
NAoriginal	2	I16	sample	NA	NA	NA	NA	0.9803745077	0.9616693291	0.9809203744	0.9182383141	1.0703184361	0.8904305792	0.9476962766	0.9756423816	123960	119364	120492	125452	1
OR51G2	2	I17	sample	M-032428-00	OR51G2	81282	NM_001005238171	1.0212538767	0.9393010696	0.9197527579	0.5781484032	1.121641224	0.9208665294	0.9446445706	0.9339575686	129904	123444	120104	120092	1
NAoriginal	2	I18	sample	NA	NA	NA	NA	1.0168371487	0.9341831986	0.9187146632	0.5837944857	1.1161497548	0.9175245427	0.9667301128	0.9016362845	129268	122996	122912	115936	1
OR11H1	2	I19	sample	M-032429-00	OR11H1	81061	NM_001005239171	0.9764552968	0.8566591439	0.8773152715	0.4122814768	1.041652276	0.9112583177	0.8941183873	0.8191999005	120640	122156	113680	105336	1
NAoriginal	2	I20	sample	NA	NA	NA	NA	0.9966908746	0.9343735039	0.9374757286	0.646545319	1.0836153899	0.9097663593	0.9229994809	0.9457475269	125500	121956	117352	121608	1
OR4F17	2	I21	sample	M-032430-00	OR4F17	81099	NM_001005240171	0.9902257689	0.9182086498	0.9272720209	0.550776008	1.0598535608	0.9205979769	0.9527614793	0.8836558203	122748	123408	121136	113624	1
NAoriginal	2	I22	sample	NA	NA	NA	NA	1.0260779143	0.9541873009	0.9299364966	0.5365272041	1.091006424	0.9611494047	0.9808875116	0.9274870902	126356	128844	124712	119260	1
OR9K2	2	I23	sample	M-032431-00	OR9K2	441639	NM_001005243171	1.0564702477	0.9675777973	0.915859012	0.4400016304	1.105719417	1.0072210784	0.9750672476	0.9600883469	128060	135020	123972	123452	1
NAoriginal	2	I24	sample	NA	NA	NA	NA	1.0427974929	1.002565749	0.9614194087	0.6817873139	1.0898321475	0.9957628383	1.0206855327	0.9844459653	126220	133484	129772	126584	1
NAoriginal	2	J01	other	NA	NA	NA	NA	0.7523295868	0.9934300661	1.3204718831	0.5071905647	0.4638391932	1.0408199803	1.0030674364	0.9837926958	53720	139524	127532	126500	1
NAoriginal	2	J02	drugtit	NA	NA	NA	NA	0.8053409305	0.9634888803	1.1963739131	0.4122814768	0.7101954825	0.9004863784	0.9726132985	0.9543644621	82252	120712	123660	122716	1
NAoriginal	2	J03	neg	NA	NA	NA	NA	0.9228657876	0.9539277958	1.0336582075	0.7659909457	0.858741452	0.9869901232	0.9678941656	0.939961426	99456	132308	123060	120864	1
NAoriginal	2	J04	drugtit	NA	NA	NA	NA	0.7898467998	0.9797373136	1.2404143612	0.4122814768	0.6839814879	0.8957121117	0.9938179359	0.9656566913	79216	120072	126356	124168	1
LOC387646	2	J05	sample	M-032504-00	LOC387646	387646	NM_001006604172	0.6812417218	0.7242755521	1.0631696929	0.761843294	0.5715963252	0.7908871184	0.7659467367	0.6826043676	66200	106020	97384	87772	1
NAoriginal	2	J06	sample	NA	NA	NA	NA	0.9050230938	0.938508864	1.0369999069	0.775422391	0.8403329419	0.9697132456	0.9781189536	0.8988987743	97324	129992	124360	115584	1
LRRC37A2	2	J07	sample	M-032505-00	LOC474170	474170	NM_001006607172	0.8120913056	0.91388622	1.1253491001	0.4157205294	0.7535055605	0.8706770507	0.9364018184	0.8913706215	87268	116716	119056	114616	1
NAoriginal	2	J08	sample	NA	NA	NA	NA	0.9072478436	0.958988773	1.0570306447	0.4989893512	0.8892726394	0.9252230478	0.943983892	0.973993654	102992	124028	120020	125240	1
STGC3	2	J09	sample	M-032506-00	STGC3	474171	NM_001006608172	0.8958254864	0.9117845709	1.017814948	0.8481312516	0.9071285487	0.8845224241	0.9443928835	0.8791762583	105060	118572	120072	113048	1
NAoriginal	2	J10	sample	NA	NA	NA	NA	0.9333498429	0.9559335565	1.024196408	0.7966008297	0.9111003661	0.9555993197	0.9844111309	0.9274559821	105520	128100	125160	119256	1
FAM149A	2	J11	sample	M-032507-00	DKFZP564J102	25854	NM_001006655172	0.7939229718	0.9823862366	1.2373823047	0.1923724921	0.7919458451	0.7959000985	0.9807931289	0.9839793442	91720	106692	124700	126524	1
NAoriginal	2	J12	sample	NA	NA	NA	NA	0.9768574011	0.9621217555	0.9849152542	0.895875587	1.0205843752	0.933130427	0.920199462	1.004044049	118200	125088	116996	129104	1
NDUFB4	2	J13	sample	M-032508-00	NDUFB4	4710	NM_004547172	0.703847782	0.7653954722	1.0874446034	0.4488634625	0.7139946121	0.6937009519	0.7983514496	0.7324394948	82692	92992	101504	94180	1
NAoriginal	2	J14	sample	NA	NA	NA	NA	0.8786631496	0.9388562371	1.0685053055	0.4764239463	0.8495890032	0.907737296	0.9402085857	0.9375038885	98396	121684	119540	120548	1
XKRY	2	J15	sample	M-032509-00	XKRY	9082	NM_004677172	0.8437371844	0.828913086	0.9824304313	0.8256452259	0.8537680459	0.8337063229	0.8251875855	0.8326385864	98880	111760	104916	107064	1
NAoriginal	2	J16	sample	NA	NA	NA	NA	0.9403653831	0.9523744833	1.0127706745	0.8763586385	0.9640118809	0.9167188852	0.9543974454	0.9503515212	111648	122888	121344	122200	1
EVI5	2	J17	sample	M-032510-00	EVI5	7813	NM_005665172	0.9284925786	0.8444782261	0.9095153215	0.4122814768	0.9513366029	0.9056485543	0.860455239	0.8285012132	110180	121404	109400	106532	1
NAoriginal	2	J18	sample	NA	NA	NA	NA	0.9653546022	0.9343809649	0.9679147567	0.6701528334	0.9780341231	0.9526750813	0.9520693398	0.9166925901	113272	127708	121048	117872	1
COX4NB	2	J19	sample	M-032511-00	NOC4	10328	NM_006067172	0.9011665525	0.8525391531	0.9460394982	0.536613831	0.9327899427	0.8695431624	0.8722530714	0.8328252349	108032	116564	110900	107088	1
NAoriginal	2	J20	sample	NA	NA	NA	NA	0.9925229982	0.9638798481	0.9711410716	0.7416769147	1.0287006977	0.9563452988	0.9729908292	0.954768867	119140	128200	123708	122768	1
SYNGAP1	2	J21	sample	M-032512-00	SYNGAP1	8831	NM_006772172	0.817998326	0.8408648627	1.0279542585	0.7968906387	0.8300407543	0.8059558977	0.8817857199	0.7999440055	96132	108040	112112	102860	1
NAoriginal	2	J22	sample	NA	NA	NA	NA	1.0287785522	0.9979943685	0.9700769581	0.8341826313	1.1065828556	0.9509742488	0.995988737	1	128160	127480	126632	128584	1
ZNF12	2	J23	sample	M-032513-00	ZNF12	7559	NM_006956172	0.8784243157	0.8573192632	0.9759739659	0.8127770326	0.8958693099	0.8609793215	0.8981139199	0.8165246065	103756	115416	114188	104992	1
NAoriginal	2	J24	sample	NA	NA	NA	NA	1.0750156419	1.0036360947	0.9336013874	0.5071905647	1.1287559577	1.021275326	1.0257192745	0.9815529148	130728	136904	130412	126212	1
NAoriginal	2	K01	sample	NA	NA	NA	NA	0.7515164756	0.4210423536	0.5602569834	0.0258953723	0.756337639	0.7466953123	0.4123578361	0.4297268712	87596	100096	52428	55256	1
NAoriginal	2	K02	drugtit	NA	NA	NA	NA	0.9622852042	0.9596423652	0.9972535803	0.9980609248	1.031394626	0.8931757825	0.9468153718	0.9724693586	119452	119732	120380	125044	1
NAoriginal	2	K03	other	NA	NA	NA	NA	1.0483038163	0.9450591216	0.9015126215	0.4764239463	1.1302065345	0.9664010981	0.9396422897	0.9504759535	130896	129548	119468	122216	1
NAoriginal	2	K04	drugtit	NA	NA	NA	NA	0.955075237	0.9016693191	0.9440819782	0.5610901291	1.0017268771	0.9084235968	0.8796778405	0.9236607976	116016	121776	111844	118768	1
OR5M11	2	K05	sample	M-032432-00	OR5M11	219487	NM_001005245171	1.0810792607	0.9911426507	0.9168084957	0.4393594461	1.1246805277	1.0374779936	1.0112158059	0.9710694954	130256	139076	128568	124864	1
NAoriginal	2	K06	sample	NA	NA	NA	NA	1.0499150865	0.9365181364	0.8919941703	0.4606662987	1.1345928024	0.9652373706	0.928221988	0.9448142848	131404	129392	118016	121488	1
OR4A5	2	K07	sample	M-032433-00	OR4A5	81318	NM_001005272171	1.0220254898	0.9492668216	0.9288093409	0.4764239463	1.0733232023	0.9707277773	0.9577322993	0.9408013439	124308	130128	121768	120972	1
NAoriginal	2	K08	sample	NA	NA	NA	NA	1.0242271512	0.941912207	0.91963214	0.4764239463	1.0824411135	0.9660131889	0.9442985009	0.939525913	125364	129496	120060	120808	1
OR4A16	2	K09	sample	M-032434-00	OR4A16	81327	NM_001005274171	1.0868978673	0.9894651425	0.9103570559	0.4764239463	1.1621882987	1.0116074359	0.9922134307	0.9867168544	134600	135608	126152	126876	1
NAoriginal	2	K10	sample	NA	NA	NA	NA	1.010621971	0.985891965	0.9755299145	0.8778563535	1.0870691442	0.9341747978	0.9263972566	1.0453866733	125900	125228	117784	134420	1
OR4A15	2	K11	sample	M-032435-00	OR4A15	81328	NM_001005275171	0.9972545967	0.9241642056	0.9267083938	0.4764239463	1.0425502521	0.9519589413	0.9247298296	0.9235985815	120744	127612	117572	118760	1
NAoriginal	2	K12	sample	NA	NA	NA	NA	1.0121163337	0.9591488615	0.9476666166	0.6155997531	1.0702148235	0.9540178438	0.9808560507	0.9374416724	123948	127888	124708	120540	1
OR2AE1	2	K13	sample	M-032436-00	OR2AE1	81392	NM_001005276171	1.0615910317	0.9014105933	0.8491128564	0.4020880518	1.1211231609	1.0020589025	0.9250758994	0.8777452871	129844	134328	117616	112864	1
NAoriginal	2	K14	sample	NA	NA	NA	NA	0.9928348332	0.9251147357	0.9317911748	0.5737932515	1.0696967604	0.915972906	0.9278129965	0.9224164748	123888	122788	117964	118608	1
OR4F16	2	K15	sample	M-032437-00	OR4F16	81399	NM_001005277171	0.9885057945	0.9089734508	0.9195428655	0.5737932515	1.0821648132	0.8948467759	0.8868823835	0.9310645181	125332	119956	112760	119720	1
NAoriginal	2	K16	sample	NA	NA	NA	NA	1.0204800659	1.0030567009	0.9829263054	0.9035365322	1.0861366305	0.9548235013	0.9612244577	1.0448889442	125792	127996	122212	134356	1
OR6N2	2	K17	sample	M-032438-00	OR6N2	81442	NM_001005278171	1.0177190979	0.9432659891	0.9268431643	0.6052183201	1.1113490364	0.9240891594	0.9721413852	0.9143905929	128712	123876	123600	117576	1
NAoriginal	2	K18	sample	NA	NA	NA	NA	1.0430234911	0.9303661177	0.8919896107	0.4200201886	1.115528079	0.9705189031	0.9323119032	0.9284203322	129196	130100	118536	119380	1
OR6K2	2	K19	sample	M-032439-00	OR6K2	81448	NM_001005279171	1.0277979026	0.9327791401	0.9075511224	0.4764239463	1.1018166747	0.9537791305	0.9299208759	0.9356374043	127608	127856	118232	120308	1
NAoriginal	2	K20	sample	NA	NA	NA	NA	0.9994158046	0.9262037246	0.9267451249	0.5530531158	1.0787110589	0.9201205502	0.9250758994	0.9273315498	124932	123344	117616	119240	1
OR10A7	2	K21	sample	M-032440-00	OR10A7	121364	NM_001005280171	1.0140384763	0.9600487064	0.9467576713	0.6360193465	1.0833390896	0.9447378629	0.9638042504	0.9562931624	125468	126644	122540	122964	1
NAoriginal	2	K22	sample	NA	NA	NA	NA	1.0027540621	0.9488320744	0.9462261089	0.5622569529	1.0527733646	0.9527347596	0.9523210269	0.945343122	121928	127716	121080	121556	1
OR5M8	2	K23	sample	M-032441-00	OR5M8	219484	NM_001005282171	1.0016488953	0.9523300284	0.9507623208	0.6240714981	1.0586792844	0.9446185063	0.946469302	0.9581907547	122612	126628	120336	123208	1
NAoriginal	2	K24	sample	NA	NA	NA	NA	1.0626121142	0.9537859333	0.8975861658	0.4122814768	1.1238516267	1.0013726017	0.945368171	0.9622036956	130160	134236	120196	123724	1
NAoriginal	2	L01	other	NA	NA	NA	NA	0.525514285	0.995092674	1.8935597041	0.4764239463	0.0195482489	1.0314803211	0.9944471536	0.9957381945	2264	138272	126436	128036	1
NAoriginal	2	L02	drugtit	NA	NA	NA	NA	0.7924016396	0.9628122347	1.2150558335	0.4122814768	0.6774538924	0.9073493868	0.9767661355	0.9488583339	78460	121632	124188	122008	1
NAoriginal	2	L03	sample	NA	NA	NA	NA	0.5144452006	0.3857437643	0.7498247897	0.5576366297	0.3573599503	0.6715304509	0.3584967989	0.4129907298	41388	90020	45580	53104	1
NAoriginal	2	L04	drugtit	NA	NA	NA	NA	0.8129173329	0.9955646475	1.2246812895	0.4122814768	0.6915106721	0.9343239937	0.9898538642	1.0012754308	80088	125248	125852	128748	1
TRAM2	2	L05	sample	M-032514-00	TRAM2	9697	NM_012288172	0.8019934797	0.8100994677	1.0101072992	0.9207475765	0.7390688679	0.8649180915	0.8208459832	0.7993529522	85596	115944	104364	102784	1
NAoriginal	2	L06	sample	NA	NA	NA	NA	0.9278320013	0.9727370858	1.0483978613	0.5854154471	0.8942460455	0.9614179572	0.9964291894	0.9490449823	103568	128880	126688	122032	1
OR10C1	2	L07	sample	M-032515-00	OR10C1	442194	NM_013941172	0.8331060099	0.851320586	1.0218634554	0.8461016443	0.7821371831	0.8840748366	0.8768463608	0.8257948112	90584	118512	111484	106184	1
NAoriginal	2	L08	sample	NA	NA	NA	NA	0.95425121	0.992269692	1.0398411671	0.5865404048	0.9369689853	0.9715334348	0.9875257586	0.9970136253	108516	130236	125556	128200	1
KCTD2	2	L09	sample	M-032516-00	KCTD2	23510	NM_015353172	0.867884356	0.9568303765	1.102486028	0.4078923179	0.8650618222	0.8707068899	0.9529502446	0.9607105083	100188	116720	121160	123532	1
NAoriginal	2	L10	sample	NA	NA	NA	NA	0.9598751824	0.9520505289	0.9918482594	0.9182383141	0.9490225876	0.9707277773	0.9354579919	0.968643066	109912	130128	118936	124552	1
CCDC88A	2	L11	sample	M-032517-00	KIAA1212	55704	NM_018084172	0.7373124283	0.7730752408	1.0485042855	0.6985462063	0.6889894315	0.7856354251	0.7366251907	0.8095252909	79796	105316	93656	104092	1
NAoriginal	2	L12	sample	NA	NA	NA	NA	0.9668181668	0.9102922314	0.9415340575	0.549388177	0.9745458313	0.9590905022	0.9639615548	0.856622908	112868	128568	122560	110148	1
ZNF69	2	L13	sample	M-032518-00	ZNF69	7620	NM_021915172	0.9344172331	0.841438628	0.9004956225	0.4122814768	0.9346895075	0.9341449587	0.8787025531	0.8041747029	108252	125224	111720	103404	1
NAoriginal	2	L14	sample	NA	NA	NA	NA	0.9378833542	0.9460219443	1.0086776144	0.914095852	0.9384886371	0.9372780712	0.9338220258	0.9582218628	108692	125644	118728	123212	1
FAM129B	2	L15	sample	M-032519-00	C9ORF88	64855	NM_022833172	0.8439119935	0.9246772563	1.0957034185	0.4122814768	0.8304552048	0.8573687823	0.9135926759	0.9357618366	96180	114932	116156	120324	1
NAoriginal	2	L16	sample	NA	NA	NA	NA	0.9435942362	0.9277984713	0.9832600028	0.8371365455	0.9643227188	0.9228657536	0.9154488682	0.9401480744	111684	123712	116392	120888	1
ZBTB46	2	L17	sample	M-032520-00	BTBD4	140685	NM_025224172	0.9213509413	0.9440689857	1.0246573194	0.7366854546	0.925744284	0.9169575985	0.9378175583	0.9503204131	107216	122920	119236	122196	1
NAoriginal	2	L18	sample	NA	NA	NA	NA	0.9474581254	0.9382978837	0.9903317714	0.9035365322	0.957518823	0.9373974279	0.9238489248	0.9527468425	110896	125660	117460	122508	1
OR14J1	2	L19	sample	M-032521-00	OR5U1	442191	NM_030946172	0.8988818312	0.9569172856	1.0645640533	0.4752731668	0.8895489397	0.9082147226	0.9739975775	0.9398369937	103024	121748	123836	120848	1
NAoriginal	2	L20	sample	NA	NA	NA	NA	0.9795933628	0.9616461812	0.9816789473	0.8208888003	0.9822822408	0.9769044848	0.9796290762	0.9436632863	113764	130956	124552	121340	1
KATNAL2	2	L21	sample	M-032522-00	KATNAL2	83473	NM_031303172	0.9702377905	0.9897951508	1.0201572856	0.8341826313	0.9875319472	0.9529436338	1.0233282472	0.9562620544	114372	127744	130108	122960	1
NAoriginal	2	L22	sample	NA	NA	NA	NA	1.0337388288	0.9612069377	0.929835381	0.4122814768	1.0448297299	1.0226479277	0.9650941467	0.9573197287	121008	137088	122704	123096	1
LRRIQ1	2	L23	sample	M-032523-00	LRRIQ1	84125	NM_032165172	1.0419497984	1.0025611063	0.9621971307	0.6811727095	1.0878980452	0.9960015516	1.0087618568	0.9963603559	125996	133516	128256	128116	1
NAoriginal	2	L24	sample	NA	NA	NA	NA	1.0543921549	0.98206236	0.9314014292	0.4752731668	1.0867928438	1.021991466	1.0034764279	0.9606482922	125868	137000	127584	123524	1
NAoriginal	2	M01	other	NA	NA	NA	NA	1.1463190601	1.0364371101	0.9041436596	0.4434888718	1.2180700421	1.0745680781	1.0391530729	1.0337211473	141072	144048	132120	132920	1
NAoriginal	2	M02	drugtit	NA	NA	NA	NA	0.9571368509	0.9402388942	0.9823453075	0.8842813981	1.0122953651	0.9019783368	0.9621053625	0.9183724258	117240	120912	122324	118088	1
NAoriginal	2	M03	other	NA	NA	NA	NA	1.1125940229	0.9950855918	0.8943833701	0.4400016304	1.1916488223	1.0335392236	0.9793144673	1.0108567162	138012	138548	124512	129980	1
NAoriginal	2	M04	drugtit	NA	NA	NA	NA	0.9652208021	0.9712791626	1.0062766576	0.9466578382	1.0004144505	0.9300271536	0.9555614982	0.986996827	115864	124672	121492	126912	1
OR9G4	2	M05	sample	M-032442-00	OR9G4	283189	NM_001005284171	1.1115819543	0.9809819549	0.8825097881	0.4488634625	1.2035297368	1.0196341718	1.0132922244	0.9486716854	139388	136684	128832	121984	1
NAoriginal	2	M06	sample	NA	NA	NA	NA	1.0849677733	0.9376508746	0.8642200236	0.4068247778	1.1454375907	1.024497956	0.9332871907	0.9420145586	132660	137336	118660	121128	1
OR2AT4	2	M07	sample	M-032443-00	OR2AT4	341152	NM_001005285171	1.0621043068	0.9990109096	0.940595856	0.5793460852	1.1308627478	0.9933458658	0.9914269085	1.0065949107	130972	133160	126052	129432	1
NAoriginal	2	M08	sample	NA	NA	NA	NA	1.0811740872	0.9678501242	0.8951843516	0.4122814768	1.1339711266	1.0283770477	0.9792515455	0.9564487028	131332	137856	124504	122984	1
OR6F1	2	M09	sample	M-032444-00	OR6F1	343169	NM_001005286171	0.9506931156	0.8439315717	0.88770136	0.4122814768	1.0125371279	0.8888491033	0.8572776895	0.8305854539	117268	119152	108996	106800	1
NAoriginal	2	M10	sample	NA	NA	NA	NA	1.0667992669	0.9783954972	0.9171317674	0.4978507831	1.143296263	0.9903022708	0.9708829498	0.9859080445	132412	132752	123440	126772	1
OR2A1	2	M11	sample	M-032445-00	OR2A1	346528	NM_001005287171	1.0737632455	0.9433308638	0.8785278019	0.4122814768	1.1491676452	0.9983588458	0.922684872	0.9639768556	133092	133832	117312	123952	1
NAoriginal	2	M12	sample	NA	NA	NA	NA	1.0817188055	0.9521613912	0.8802300435	0.4122814768	1.1476825309	1.0157550801	0.9968381809	0.9074846015	132920	136164	126740	116688	1
OR52H1	2	M13	sample	M-032446-00	OR52H1	390067	NM_001005289171	1.0338776277	0.9282889811	0.8978712337	0.4764239463	1.1080679699	0.9596872855	0.9779616492	0.8786163131	128332	128648	124340	112976	1
NAoriginal	2	M14	sample	NA	NA	NA	NA	1.0749818185	1.0034439257	0.9334519975	0.5920544663	1.1622573738	0.9877062632	0.9969954854	1.0098923661	134608	132404	126760	129856	1
OR5AK2	2	M15	sample	M-032447-00	OR5AK2	390181	NM_001005323171	1.0181468155	0.9264677603	0.9099549752	0.4157205294	1.0669682945	0.9693253364	0.9277815356	0.9251539849	123572	129940	117960	118960	1
NAoriginal	2	M16	sample	NA	NA	NA	NA	1.0679673445	0.9671941609	0.9056402013	0.5144997975	1.1659528908	0.9699817981	0.9343883217	1	135036	130028	118800	128584	1
OR10V1	2	M17	sample	M-032448-00	OR10V1	390201	NM_001005324171	1.0817455056	0.9536724944	0.8816052292	0.4122814768	1.1559715411	1.0075194701	0.9584244388	0.94892055	133880	135060	121856	122016	1
NAoriginal	2	M18	sample	NA	NA	NA	NA	1.0695541638	0.9694507141	0.9064063765	0.5530531158	1.1833598121	0.9557485155	1.0011797832	0.937721645	137052	128120	127292	120576	1
OR6M1	2	M19	sample	M-032449-00	OR6M1	390261	NM_001005325171	1.0745014217	0.9552919383	0.8890560021	0.4606662987	1.1655039027	0.9834989407	0.9532019317	0.9573819449	134984	131840	121192	123104	1
NAoriginal	2	M20	sample	NA	NA	NA	NA	1.0466730869	0.9612211749	0.9183585467	0.5365272041	1.1332113007	0.960134873	0.9398939768	0.982548373	131244	128708	119500	126340	1
OR4F6	2	M21	sample	M-032450-00	OR4F6	390648	NM_001005326171	1.1325980143	1.0020901311	0.8847712238	0.4752731668	1.2374456034	1.0277504252	1.0190810275	0.9850992347	143316	137772	129568	126668	1
NAoriginal	2	M22	sample	NA	NA	NA	NA	1.0998519433	0.964185731	0.8766504773	0.4622619337	1.2080886924	0.9916151941	0.9470985198	0.9812729422	139916	132928	120416	126176	1
OR6K3	2	M23	sample	M-032451-00	OR6K3	391114	NM_001005327171	1.1031204012	0.9439239614	0.8556853452	0.4068247778	1.1609449472	1.0452958553	0.9785279451	0.9093199776	134456	140124	124412	116924	1
NAoriginal	2	M24	sample	NA	NA	NA	NA	1.1154108093	1.0049306378	0.9009511379	0.4752731668	1.1992816191	1.0315399994	1.0235799342	0.9862813414	138896	138280	130140	126820	1
NAoriginal	2	N01	other	NA	NA	NA	NA	0.7788958317	1.0308723499	1.3235047716	0.5071905647	0.4764799337	1.0813117298	1.0508879835	1.0108567162	55184	144952	133612	129980	1
NAoriginal	2	N02	drugtit	NA	NA	NA	NA	0.8453439834	0.9748230304	1.1531672899	0.4764239463	0.7324031222	0.9582848447	1.0022809143	0.9473651465	84824	128460	127432	121816	1
NAoriginal	2	N03	pos	NA	NA	NA	NA	0.0949606789	0.3145642677	3.312573914	0.3134006042	0.0462457692	0.1436755886	0.3577417376	0.2713867977	5356	19260	45484	34896	1
NAoriginal	2	N04	drugtit	NA	NA	NA	NA	0.8313201269	1.0007079991	1.2037576943	0.4182716477	0.7128894108	0.949750843	1.0139214422	0.9874945561	82564	127316	128912	126976	1
C21orf119	2	N05	sample	M-032524-00	C21ORF119	84996	NM_032910172	0.7195949241	0.8726303451	1.2126688444	0.4606662987	0.5941148028	0.8450750455	0.8908464551	0.8544142351	68808	113284	113264	109864	1
NAoriginal	2	N06	sample	NA	NA	NA	NA	0.9312448223	0.988419494	1.061395962	0.5927771561	0.8601920287	1.0022976159	0.9915842129	0.9852547751	99624	134360	126072	126688	1
OR6C2	2	N07	sample	M-032525-00	OR6C2	341416	NM_054105172	0.7373709508	0.788838664	1.0697989432	0.6817873139	0.6411549354	0.8335869663	0.8072548804	0.7704224476	74256	111744	102636	99064	1
NAoriginal	2	N08	sample	NA	NA	NA	NA	0.9992180101	1.0110169164	1.0118081401	0.9060685675	0.9371762105	1.0612598096	1.0022179925	1.0198158402	108540	142264	127424	131132	1
OR5AC2	2	N09	sample	M-032526-00	OR5AC2	81050	NM_054106172	0.9604258307	1.0024188527	1.0437233367	0.5635569149	0.9687435242	0.9521081371	1.0222271161	0.9826105892	112196	127632	129968	126348	1
NAoriginal	2	N10	sample	NA	NA	NA	NA	1.0073821237	0.990941571	0.9836799241	0.8351440713	1.024521655	0.9902425924	0.9892246465	0.9926584956	118656	132744	125772	127640	1
ZNF721	2	N11	sample	M-032528-00	KIAA1982	170960	NM_133474172	0.8911800628	0.9012815702	1.0113349791	0.9156929997	0.8984941632	0.8838659625	0.9409007252	0.8616624152	104060	118484	119628	110796	1
NAoriginal	2	N12	sample	NA	NA	NA	NA	0.9770901155	1.0033427493	1.0268681807	0.7230220152	0.998342198	0.955838033	1.0039168803	1.0027686182	115624	128132	127640	128940	1
MGC35440original	2	N13	sample	M-032529-00	MGC35440	147990	NM_153220172	0.9069586348	0.9765305062	1.0767089796	0.4251133599	0.8988395386	0.915077731	0.9961145805	0.9569464319	104100	122668	126648	123048	1
NAoriginal	2	N14	sample	NA	NA	NA	NA	0.9543869868	0.9624758674	1.0084754724	0.9218242273	0.9165918353	0.9921821383	0.9778043447	0.94714739	106156	133004	124320	121788	1
TNFSF12-TNFSF13	2	N15	sample	M-032530-00	TNFSF12-TNFSF13	407977	NM_172089172	0.8331457631	0.9656483052	1.1590388476	0.4122814768	0.7546452994	0.9116462268	0.9666042692	0.9646923412	87400	122208	122896	124044	1
NAoriginal	2	N16	sample	NA	NA	NA	NA	0.9378977976	0.9743565899	1.038872884	0.6155997531	0.9161083097	0.9596872855	0.9856695663	0.9630436135	106100	128648	125320	123832	1
OR4Q3	2	N17	sample	M-032531-00	OR4Q3	441669	NM_172194172	0.9519416138	0.7979627641	0.8382475905	0.2305684556	0.9712302273	0.9326530003	0.8172594422	0.778666086	112484	125024	103908	100124	1
NAoriginal	2	N18	sample	NA	NA	NA	NA	1.0157329579	0.9859957408	0.9707233906	0.6985462063	1.0380603716	0.9934055441	0.9892875682	0.9827039134	120224	133168	125780	126360	1
OR6B3	2	N19	sample	M-032532-00	OR6B3	150681	NM_173351172	0.9943030029	0.9983902331	1.0041106486	0.9747809921	1.029425986	0.9591800197	1.0499441569	0.9468363093	119224	128580	133492	121748	1
NAoriginal	2	N20	sample	NA	NA	NA	NA	1.0299161315	0.9835640492	0.9549943138	0.6240714981	1.078780134	0.981052129	0.9855751837	0.9815529148	124940	131512	125308	126212	1
GATC	2	N21	sample	M-032534-00	15E1.2	283459	NM_176818172	1.0561039125	0.9808460904	0.9287401351	0.5461585792	1.1327968502	0.9794109748	0.9918359	0.9698562807	131196	131292	126104	124708	1
NAoriginal	2	N22	sample	NA	NA	NA	NA	1.1155143219	1.0126929313	0.9078260238	0.5205883219	1.2207639704	1.0102646734	0.995988737	1.0293971256	141384	135428	126632	132364	1
PSG8original	2	N23	sample	M-032536-00	PSG8	5677	NM_182707172	0.9060941616	0.6113802755	0.6747425395	0.2212468022	0.9523727292	0.8598155939	0.6709033993	0.5518571517	110300	115260	85300	70960	1
NAoriginal	2	N24	sample	NA	NA	NA	NA	1.1083671721	0.9876949556	0.8911261362	0.4122814768	1.1828072114	1.0339271328	0.9788740149	0.9965158962	136988	138600	124456	128136	1
NAoriginal	2	O01	other	NA	NA	NA	NA	1.1298031812	0.9732639867	0.8614456065	0.4068247778	1.1967949161	1.0628114463	0.9794403108	0.9670876625	138608	142472	124528	124352	1
NAoriginal	2	O02	drugtit	NA	NA	NA	NA	0.9536090094	0.9495589104	0.9957528725	0.9979701256	1.0358845065	0.8713335124	0.9487974076	0.9503204131	119972	116804	120632	122196	1
NAoriginal	2	O03	other	NA	NA	NA	NA	1.0965931783	0.9685086859	0.883197803	0.4122814768	1.1459211163	1.0472652404	0.9801953721	0.9568219996	132716	140388	124624	123032	1
NAoriginal	2	O04	drugtit	NA	NA	NA	NA	0.932276361	0.9396257338	1.0078832555	0.9297041291	0.9777923603	0.8867603617	0.9470670589	0.9321844086	113244	118872	120412	119864	1
OR51A4	2	O05	sample	M-032452-00	OR51A4	401666	NM_001005329171	1.2621321498	1.0090593754	0.7994878947	0.4606662987	1.482489466	1.0417748336	0.9887527332	1.0293660175	171696	139652	125712	132360	1
NAoriginal	2	O06	sample	NA	NA	NA	NA	1.0848090014	0.935356407	0.8622314212	0.4122814768	1.162844512	1.0067734909	0.923534316	0.9471784981	134676	134960	117420	121792	1
OR3A4	2	O07	sample	M-032453-00	OR3A4	390756	NM_001005334171	1.0348071125	0.9587309936	0.9264828024	0.4764239463	1.0844442909	0.9851699341	0.9673593305	0.9501026566	125596	132064	122992	122168	1
NAoriginal	2	O08	sample	NA	NA	NA	NA	1.0670748427	0.9523362846	0.8924737483	0.4122814768	1.1227809629	1.0113687226	0.9725503767	0.9321221925	130036	135576	123652	119856	1
OR5H1	2	O09	sample	M-032454-00	OR5H1	26341	NM_001005338171	1.0163312144	0.8880962576	0.873825624	0.4122814768	1.100815086	0.9318473428	0.9000959557	0.8760965594	127492	124916	114440	112652	1
NAoriginal	2	O10	sample	NA	NA	NA	NA	1.0597883942	0.9885687137	0.9327982069	0.536613831	1.1279615943	0.9916151941	0.987683063	0.9894543645	130636	132928	125576	127228	1
OR10G3	2	O11	sample	M-032457-00	OR10G3	26533	NM_001005465171	0.9828537767	0.9412607358	0.9576813542	0.7031296389	1.0440353664	0.9216721869	0.9252017429	0.9573197287	120916	123552	117632	123096	1
NAoriginal	2	O12	sample	NA	NA	NA	NA	1.0769577301	0.957971436	0.889516282	0.4122814768	1.1443669268	1.0095485334	0.956725551	0.959217321	132536	135332	121640	123340	1
OR10G2	2	O13	sample	M-032458-00	OR10G2	26534	NM_001005466171	1.1110338382	1.0097845551	0.9088693075	0.5131129653	1.2119223596	1.0101453167	1.0237686996	0.9958004106	140360	135412	130164	128044	1
NAoriginal	2	O14	sample	NA	NA	NA	NA	1.0462716102	0.9330035441	0.891741241	0.4122814768	1.0928714513	0.9996717692	0.9200106967	0.9459963915	126572	134008	116972	121640	1
OR8B2	2	O15	sample	M-032459-00	OR8B2	26595	NM_001005468171	1.0477906793	0.9432314514	0.900209813	0.5072142575	1.1529322373	0.9426491212	0.9299208759	0.956542027	133528	126364	118232	122996	1
NAoriginal	2	O16	sample	NA	NA	NA	NA	1.0722139786	0.9589454844	0.8943601777	0.4122814768	1.1241970021	1.0202309552	0.9750987085	0.9427922603	130200	136764	123976	121228	1
OR5B3	2	O17	sample	M-032460-00	OR5B3	441608	NM_001005469171	1.0892892956	0.9261980754	0.8502774049	0.4122814768	1.2017337846	0.9768448065	0.9407119599	0.9116841909	139180	130948	119604	117228	1
NAoriginal	2	O18	sample	NA	NA	NA	NA	1.0739193302	0.962452431	0.8962055193	0.4319018885	1.1418111487	1.0060275117	0.9874942977	0.9374105643	132240	134860	125552	120536	1
OR4B1	2	O19	sample	M-032461-00	OR4B1	119765	NM_001005470171	1.0875556192	0.9670488698	0.889194863	0.4764239463	1.1968639912	0.9782472473	0.9833729216	0.950724818	138616	131136	125028	122248	1
NAoriginal	2	O20	sample	NA	NA	NA	NA	1.0514772618	0.9392765188	0.8932922783	0.4764239463	1.1494439456	0.953510578	0.9430400654	0.9355129721	133124	127820	119900	120292	1
OR2T6	2	O21	sample	M-032462-00	OR2T6	254879	NM_001005471171	1.0060514869	0.9602093927	0.9544336499	0.8107704463	1.1139738896	0.8981290842	0.9619480581	0.9584707273	129016	120396	122304	123244	1
NAoriginal	2	O22	sample	NA	NA	NA	NA	1.0980610965	0.9530796168	0.8679659263	0.4488634625	1.2107135456	0.9854086474	0.9636469459	0.9425122877	140220	132096	122520	121192	1
GGNBP1original	2	O23	sample	M-032463-00	GGNBP1	0	NM_001005478171	1.0071277632	0.894229577	0.8879008301	0.4764239463	1.1072045313	0.9070509951	0.8926711865	0.8957879674	128232	121592	113496	115184	1
NAoriginal	2	O24	sample	NA	NA	NA	NA	1.0790380273	0.9597269509	0.8894282932	0.4786213117	1.1889894315	0.9690866231	0.9702222712	0.9492316307	137704	129908	123356	122056	1
NAoriginal	2	P01	other	NA	NA	NA	NA	0.5577508657	0.9138190727	1.6384000974	0.4764239463	0.1975892795	0.9179124519	0.902235296	0.9254028495	22884	123048	114712	118992	1
NAoriginal	2	P02	drugtit	NA	NA	NA	NA	0.7690402591	0.9505647725	1.2360403259	0.4122814768	0.6674034676	0.8706770507	0.9672964087	0.9338331363	77296	116716	122984	120076	1
NAoriginal	2	P03	neg	NA	NA	NA	NA	0.8789131292	0.9858449936	1.1216637468	0.4764239463	0.7817572702	0.9760689882	0.9873684542	0.984321533	90540	130844	125536	126568	1
NAoriginal	2	P04	drugtit	NA	NA	NA	NA	0.7671339951	0.9793242647	1.2766013121	0.4122814768	0.6409131726	0.8933548175	0.9922763524	0.9663721769	74228	119756	126160	124260	1
PRR19	2	P05	sample	M-032537-00	MGC70924	284338	NM_199285172	0.6380705081	0.6798215181	1.0654332231	0.7622538788	0.5188229606	0.7573180557	0.7075867927	0.6520562434	60088	101520	89964	83844	1
NAoriginal	2	P06	sample	NA	NA	NA	NA	0.8783905264	0.9557926964	1.088118175	0.5487901999	0.7881121779	0.9686688748	0.9509682088	0.9606171841	91276	129852	120908	123520	1
OR10P1	2	P07	sample	M-032538-00	OR10P1	121130	NM_206899172	0.7847980198	0.8592423527	1.094857952	0.5071905647	0.7154797265	0.8541163131	0.8776958047	0.8407889006	82864	114496	111592	108112	1
NAoriginal	2	P08	sample	NA	NA	NA	NA	0.9155106813	0.9677185795	1.0570259848	0.5837944857	0.8574290254	0.9735923373	0.9668874172	0.9685497418	99304	130512	122932	124540	1
C16orf74	2	P09	sample	M-032539-00	MGC17624	404550	NM_206967172	0.6794305228	0.7629963259	1.1229938901	0.4400016304	0.7149616633	0.6438993823	0.8087650029	0.7172276489	82804	86316	102828	92224	1
NAoriginal	2	P10	sample	NA	NA	NA	NA	0.9679123879	0.9741244499	1.0064180003	0.9523027522	0.9476410859	0.9881836899	1.0080697173	0.9401791825	109752	132468	128168	120892	1
BLOC1S3	2	P11	sample	M-032540-00	BLOC1S3	388552	NM_212550172	0.890306586	0.5038341154	0.5659108035	0.1961389081	0.924915383	0.8556977889	0.5811454909	0.42652274	107120	114708	73888	54844	1
NAoriginal	2	P12	sample	NA	NA	NA	NA	0.9637502863	0.9677124872	1.0041112318	0.9633194942	0.9368999102	0.9906006624	0.9907662299	0.9446587445	108508	132792	125968	121468	1
LYSMD1	2	P13	sample	M-032541-00	SB145	388695	NM_212551172	0.84765664	0.831169411	0.9805496374	0.8341826313	0.835497686	0.8598155939	0.8641990845	0.7981397374	96764	115260	109876	102628	1
NAoriginal	2	P14	sample	NA	NA	NA	NA	0.964514621	0.9634498598	0.9988960653	0.98769778	0.968536299	0.960492943	0.9850718095	0.9418279102	112172	128756	125244	121104	1
BOLA3	2	P15	sample	M-032542-00	LOC388962	388962	NM_212552172	0.8155759615	0.904405586	1.1089164329	0.4122814768	0.7713960075	0.8597559156	0.912743232	0.89606794	89340	115252	116048	115220	1
NAoriginal	2	P16	sample	NA	NA	NA	NA	0.9940954499	0.9820044421	0.9878371762	0.8957915553	1.0265939076	0.9615969922	0.9820515644	0.9819573197	118896	128904	124860	126264	1
METTL10	2	P17	sample	M-032543-00	LOC399818	399818	NM_212554172	0.7941454274	0.5187941581	0.653273494	0.2282709618	0.8654071976	0.7228836571	0.5750735398	0.4625147763	100228	96904	73116	59472	1
NAoriginal	2	P18	sample	NA	NA	NA	NA	1.0367037866	0.9899730172	0.9549237014	0.6653292232	1.0952200041	0.978187569	0.9857010272	0.9942450072	126844	131128	125324	127844	1
PATE2	2	P19	sample	M-032544-00	UNQ3112	399967	NM_212555172	1.0296070461	0.9598143935	0.9322142822	0.5530531158	1.1020929751	0.9571211172	0.9747211779	0.944907609	127640	128304	123928	121500	1
NAoriginal	2	P20	sample	NA	NA	NA	NA	1.0348952743	0.9951938764	0.9616372798	0.6714428892	1.079160047	0.9906305016	1.0014000094	0.9889877434	124984	132796	127320	127168	1
ASB18	2	P21	sample	M-032545-00	ASB18	401036	NM_212556172	1.0026507566	0.8694051269	0.8671066382	0.4122814768	1.079988948	0.9253125653	0.9120510925	0.8267591613	125080	124040	115960	106308	1
NAoriginal	2	P22	sample	NA	NA	NA	NA	1.085838294	0.9912374163	0.9128775636	0.4764239463	1.1553844028	1.0162921851	1.008698935	0.9737758975	133812	136236	128248	125212	1
AMTN	2	P23	sample	M-032546-00	UNQ689	401138	NM_212557172	0.5316040401	0.4153973494	0.7814036726	0.4122814768	0.6076535194	0.4555545609	0.4402951031	0.3904995956	70376	61068	55980	50212	1
NAoriginal	2	P24	sample	NA	NA	NA	NA	0.983584826	0.9475011009	0.963314069	0.7817490251	1.0565379568	0.9106316952	0.9562850986	0.9387171032	122364	122072	121584	120704	1
NAoriginal	3	A01	neg	NA	NA	NA	NA	1.0817937751	1.0302495684	0.9523530197	0.8209750398	1.1984457954	0.9651417547	1.075311113	0.9851880238	143116	118060	123564	118260	2
NAoriginal	3	A02	other	NA	NA	NA	NA	1.1267036144	1.120699207	0.9946708191	0.9659994649	1.171984123	1.0814231059	1.1491776173	1.0922207967	139956	132284	132052	131108	2
NAoriginal	3	A03	neg	NA	NA	NA	NA	1.1249376886	1.0961192257	0.9743821696	0.8493116266	1.191244201	1.0586311762	1.1450700548	1.0471683967	142256	129496	131580	125700	2
NAoriginal	3	A04	other	NA	NA	NA	NA	1.155413258	1.0673763203	0.9238048057	0.5073910334	1.1939238641	1.116902652	1.0794534853	1.0552991553	142576	136624	124040	126676	2
LOC389753original	3	A05	sample	M-029491-00	LOC389753	0	XM_372112	0.952774952	0.9186869562	0.9642224055	0.6695222442	0.9781439984	0.9274059056	0.9287616395	0.9086122728	116808	113444	106724	109068	2
LOC390205original	3	A06	sample	M-029905-00	LOC390205	0	XM_372416	1.0730144194	0.9517528332	0.8869897888	0.4391431641	1.1172855013	1.0287433374	0.9463754242	0.9571302421	133424	125840	108748	114892	2
LOC401528original	3	A07	sample	M-029492-00	LOC401528	0	XM_379642	1.0600444269	1.0091445443	0.9519832553	0.7080536218	1.1334304711	0.9866583827	1.0131407188	1.0051483697	135352	120692	116420	120656	2
LOC390213original	3	A08	sample	M-029906-00	LOC390213	0	XM_372418	1.0135932914	1.036685271	1.0227822932	0.7971298722	1.0425229027	0.9846636801	1.0450961622	1.0282743798	124496	120448	120092	123432	2
LOC389757original	3	A09	sample	M-029493-00	LOC389757	0	XM_372114	1.0846397705	0.8890040539	0.8196306996	0.4029844493	1.1434792075	1.0258003335	0.915081368	0.8629267399	136552	125480	105152	103584	2
LOC399920original	3	A10	sample	M-029907-00	LOC399920	0	XM_378300	0.993756192	0.9763281415	0.9824624484	0.9490428109	1.0916947194	0.8958176646	1.0329475241	0.9197087589	130368	109580	118696	110400	2
LOC401529original	3	A11	sample	M-029494-00	LOC401529	0	XM_376872	0.9908260945	0.90764362	0.9160473519	0.6884767827	1.1010400442	0.8806121448	0.9608911322	0.8543961079	131484	107720	110416	102560	2
LOC399921original	3	A12	sample	M-029908-00	LOC399921	0	XM_374904	1.1340312855	0.8507424327	0.7501930887	0.4029844493	1.2135189	1.0545436709	0.8125663563	0.8889185091	144916	128996	93372	106704	2
LOC389819original	3	A13	sample	M-029496-00	LOC389819	0	XM_372163	0.9316463126	0.9061814955	0.9726668621	0.89998634	1.0231958331	0.8400967921	0.8971194848	0.9152435062	122188	102764	103088	109864	2
LOC399924original	3	A14	sample	M-029911-00	LOC399924	0	XM_378301	1.1005107432	0.8149982549	0.7405636519	0.4029844493	1.1623373361	1.0386841503	0.7366460708	0.893350439	138804	127056	84648	107236	2
LOC401513original	3	A15	sample	M-029498-00	LOC401513	0	XM_379637	0.9663367184	0.9732665789	1.007171269	0.9499650464	1.0214540522	0.9112193846	0.9995996867	0.9469334711	121980	111464	114864	113668	2
LOC387789original	3	A16	sample	M-029917-00	LOC387789	0	XM_373509	1.0833428701	1.0149401739	0.9368596055	0.5114422556	1.1017434558	1.0649422844	1.013802106	1.0160782419	131568	130268	116496	121968	2
LOC389822original	3	A17	sample	M-029504-00	LOC389822	0	XM_372169	1.0098259619	0.9981447055	0.9884324064	0.9471435632	1.0736069939	0.9460449299	1.0005047428	0.9957846682	128208	115724	114968	119532	2
LOC387790original	3	A18	sample	M-029919-00	LOC387790	0	XM_370638	0.9543096667	0.9712486979	1.0177500363	0.882121412	0.9999832521	0.9086360812	1.0080932904	0.9344041054	119416	111148	115840	112164	2
LOC389725original	3	A19	sample	M-029509-00	LOC389725	0	XM_372090	1.0603884457	1.0224626588	0.9642340625	0.668053248	1.0646636185	1.0561132729	0.9931250544	1.0518002632	127140	129188	114120	126256	2
LOC387791original	3	A20	sample	M-029921-00	LOC387791	0	XM_370639	1.1038011997	1.0608459229	0.9610842271	0.6695222442	1.1434122159	1.0641901834	1.0638934819	1.0577983639	136544	130176	122252	126976	2
LOC389734original	3	A21	sample	M-029510-00	LOC389734	0	XM_372097	1.0723963996	1.0729074377	1.0004765385	0.9977552921	1.0845266208	1.0602661783	1.0443303455	1.1014845299	129512	129696	120004	132220	2
LOC399933original	3	A22	sample	M-029923-00	LOC399933	0	XM_378305	1.142772714	1.05716212	0.9250851959	0.5073910334	1.178616289	1.106929139	1.0450961622	1.0692280778	140748	135404	120092	128348	2
LOC389752original	3	A23	sample	M-029512-00	LOC389752	0	XM_372111	1.0712371042	0.9075019407	0.8471531999	0.4391431641	1.1300808923	1.0123933161	0.8559742407	0.9590296406	134952	123840	98360	115120	2
LOC401701original	3	A24	sample	M-029926-00	LOC401701	0	XM_379741	1.126187542	0.9132278941	0.8109021455	0.4592079665	1.2620542967	0.9903207874	0.9196762684	0.9067795198	150712	121140	105680	108848	2
NAoriginal	3	B01	other	NA	NA	NA	NA	1.0324345565	1.0249974019	0.9927964881	0.9499650464	0.9962317239	1.0686373892	1.0142894439	1.03570536	118968	130720	116552	124324	2
NAoriginal	3	B02	pos	NA	NA	NA	NA	0.1158119945	0.1320359486	1.1400887206	0.8009611801	0.1614496977	0.0701742912	0.1019232443	0.1621486529	19280	8584	11712	19464	2
NAoriginal	3	B03	other	NA	NA	NA	NA	0.962242369	0.9892729151	1.0280912034	0.8233558281	0.8914903951	1.0329943429	0.9689322078	1.0096136224	106460	126360	111340	121192	2
NAoriginal	3	B04	pos	NA	NA	NA	NA	0.4264710669	0.6133120059	1.4381092963	0.4391431641	0.5035421796	0.3493999542	0.6204159777	0.6062080341	60132	42740	71292	72768	2
LOC389953original	3	B05	sample	M-029680-00	LOC389953	0	XM_372310	0.9713191434	0.9620087091	0.9904146496	0.9499650464	0.9164782529	1.026160034	0.9405621791	0.9834552392	109444	125524	108080	118052	2
LOC390342original	3	B06	sample	M-030104-00	LOC390342	0	XM_372469	0.9414713643	0.964451316	1.0244085508	0.8167927519	0.8950744444	0.9878682842	0.9496127404	0.9792898915	106888	120840	109120	117552	2
LOC389958original	3	B07	sample	M-029682-00	LOC389958	0	XM_372311	0.9840637047	0.9934156531	1.0095033973	0.9443199298	0.9047547271	1.0633726824	0.968653729	1.0181775771	108044	130076	111308	122220	2
LOC390345original	3	B08	sample	M-030106-00	LOC390345	0	XM_372471	1.032578412	1.063190352	1.0296461166	0.730096574	1.0000837395	1.0650730846	1.0722478461	1.0541328579	119428	130284	123212	126536	2
LOC387676original	3	B09	sample	M-029684-00	LOC387676	0	XM_370557	0.9897315801	1.0208668088	1.0314582552	0.8167927519	0.9194258822	1.060037278	0.9839352537	1.0577983639	109796	129668	113064	126976	2
LOC387898original	3	B10	sample	M-030107-00	LOC387898	0	XM_373556	1.0306025447	1.0604373753	1.0289489199	0.8147089766	0.9672578673	1.0939472221	1.032286137	1.0885886136	115508	133816	118620	130672	2
LOC387718original	3	B11	sample	M-029689-00	LOC387718	0	XM_370582	0.9738258318	0.9734882399	0.9996533344	0.992186589	0.9182870254	1.0293646382	0.9428944391	1.0040820407	109660	125916	108348	120528	2
LOC400092original	3	B12	sample	M-030108-00	LOC400092	0	XM_378398	0.9921117587	0.9924947655	1.0003860521	0.9884174138	0.9394898592	1.0447336582	0.9934035332	0.9915859978	112192	127796	114152	119028	2
FLJ37035	3	B13	sample	M-029690-00	FLJ37035	399821	XM_374842	0.978348459	1.0027088483	1.024899502	0.8233558281	0.9163777655	1.0403191524	1.0051344531	1.0002832436	109432	127256	115500	120072	2
LOC387832original	3	B14	sample	M-030113-00	LOC387832	0	XM_370674	0.9974245709	1.0002960638	1.0028789074	0.9784791223	0.9449161768	1.0499329649	0.9686189192	1.0319732085	112840	128432	111304	123876	2
LOC399814original	3	B15	sample	M-029693-00	LOC399814	0	XM_374835	0.9456459273	0.9385841016	0.9925322728	0.9884174138	0.8611097155	1.0301821392	0.9258028022	0.951365401	102832	126016	106384	114200	2
LOC387833original	3	B16	sample	M-030114-00	LOC387833	0	XM_373524	0.9244444518	0.9856938576	1.0662553663	0.5554236688	0.8862650522	0.9626238514	0.9667391872	1.004648528	105836	117752	111088	120596	2
LOC399815original	3	B17	sample	M-029694-00	LOC399815	0	XM_374836	1.0019364809	0.9471650335	0.9453344115	0.5904514802	0.9558692994	1.0480036624	0.9421982421	0.9521318249	114148	128196	108268	114292	2
LOC400004original	3	B18	sample	M-030119-00	LOC400004	0	XM_378340	0.9307618633	0.8011052016	0.8606983518	0.4599936873	0.8744075433	0.9871161833	0.7531459403	0.8490644629	104420	120748	86544	101920	2
LOC387716original	3	B19	sample	M-029695-00	LOC387716	0	XM_370580	0.9858406121	0.9869367701	1.0011119018	0.9884174138	0.9511128976	1.0205683267	0.9664258985	1.0074476416	113580	124840	111052	120932	2
LOC400010original	3	B20	sample	M-030124-00	LOC400010	0	XM_374965	0.9397203852	0.9673949546	1.0294497916	0.7971298722	0.9513808639	0.9280599065	0.9212775215	1.0135123877	113612	113524	105864	121660	2
LOC387717original	3	B21	sample	M-029696-00	LOC387717	0	XM_373478	1.0076491434	1.0379671819	1.0300878919	0.6884767827	1.0100989801	1.0051993068	1.0419284658	1.0340058981	120624	122960	119728	124120	2
LOC387845original	3	B22	sample	M-030125-00	LOC387845	0	XM_370684	0.9753778059	0.9963907551	1.0215433949	0.7814009325	0.9801202499	0.9706353618	0.9870333304	1.0057481797	117044	118732	113420	120728	2
LOC390009original	3	B23	sample	M-029698-00	LOC390009	0	XM_372330	1.0995974156	0.9963803766	0.9061319738	0.4391431641	1.1226113316	1.0765834996	0.9826472892	1.0101134641	134060	131692	112916	121252	2
LOC387846original	3	B24	sample	M-030129-00	LOC387846	0	XM_373527	0.9704225969	0.8144858839	0.8393105092	0.4611837169	1.0667403574	0.8741048363	0.7969019232	0.8320698445	127388	106924	91572	99880	2
NAoriginal	3	C01	pos	NA	NA	NA	NA	0.0604301038	0.1181486762	1.95512946	0.054194121	0.0578472257	0.0630129819	0.1210338526	0.1152634999	6908	7708	13908	13836	2
NAoriginal	3	C02	other	NA	NA	NA	NA	1.1002128365	1.0852008357	0.9863553666	0.908159001	1.1482691052	1.0521565678	1.0855452093	1.0848564621	137124	128704	124740	130224	2
NAoriginal	3	C03	pos	NA	NA	NA	NA	0.3738051593	0.3951440869	1.0570856958	0.844457414	0.4482741295	0.2993361891	0.3526934122	0.4375947617	53532	36616	40528	52528	2
NAoriginal	3	C04	other	NA	NA	NA	NA	1.1000063033	1.0966142783	0.9969163585	0.9784791223	1.1322581185	1.0677544881	1.1113044992	1.0819240574	135212	130612	127700	129872	2
LOC401539original	3	C05	sample	M-029513-00	LOC401539	0	XM_379648	1.0559063271	1.0726611037	1.0158676733	0.8513721213	1.0727361034	1.0390765508	1.0983204247	1.0470017828	128104	127104	126208	125680	2
LOC401703original	3	C06	sample	M-029927-00	LOC401703	0	XM_377230	1.0115431473	1.045604456	1.0336726206	0.668053248	1.0282202013	0.9948660933	1.0469062745	1.0443026375	122788	121696	120300	125356	2
LOC389771original	3	C07	sample	M-029514-00	LOC389771	0	XM_374296	0.923565643	0.9239964934	1.0004665076	0.992186589	0.9265269892	0.9206042968	0.9214863806	0.9265066062	110644	112612	105888	111216	2
LOC401704original	3	C08	sample	M-029928-00	LOC401704	0	XM_377231	0.9993323176	0.9968074572	0.9974734527	0.9884174138	1.033947981	0.9647166541	0.9847010704	1.0089138439	123472	118008	113152	121108	2
LOC389827original	3	C09	sample	M-029520-00	LOC389827	0	XM_372180	1.0525588886	1.0530490303	1.0004656668	0.9884174138	1.1047580767	1.0003597005	1.0584631451	1.0476349156	131928	122368	121628	125756	2
LOC399844original	3	C10	sample	M-029930-00	LOC399844	0	XM_374858	1.0154050843	0.9955885916	0.9804841506	0.8009611801	1.0229948584	1.0078153102	1.0103211209	0.9808560622	122164	123280	116096	117740	2
LOC401487original	3	C11	sample	M-029523-00	LOC401487	0	XM_376814	0.9872645339	1.0258112814	1.0390439909	0.7146648144	1.0145539198	0.959975148	1.0703333043	0.9812892584	121156	117428	122992	117792	2
LOC387733original	3	C12	sample	M-029931-00	LOC387733	0	XM_370597	1.0439054488	1.1048284302	1.0583606318	0.5751472679	1.0713627761	1.0164481214	1.1378296058	1.0718272547	127940	124336	130748	128660	2
LOC401490original	3	C13	sample	M-029527-00	LOC401490	0	XM_379619	1.1346035088	1.1234575193	0.9901763132	0.9123126154	1.1557051701	1.1135018476	1.1355669655	1.1113480731	138012	136208	130488	133404	2
LOC399919original	3	C14	sample	M-029936-00	LOC399919	0	XM_378299	1.075342214	1.0878200072	1.0116035556	0.908159001	1.0985278601	1.0521565678	1.1153424419	1.0602975724	131184	128704	128164	127276	2
LOC389702original	3	C15	sample	M-029528-00	LOC389702	0	XM_374289	1.0316952521	1.0021658506	0.9713777867	0.7113489845	1.0537439917	1.0096465125	1.007014185	0.9973175161	125836	123504	115716	119716	2
LOC399937original	3	C16	sample	M-029937-00	LOC399937	0	XM_374917	1.0184151169	1.0386126014	1.0198322709	0.822080211	1.0217555142	1.0150747196	1.0682447133	1.0089804895	122016	124168	122752	121116	2
LOC389703original	3	C17	sample	M-029529-00	LOC389703	0	XM_374290	0.9914117828	1.0004119123	1.0090780941	0.930257084	1.0319717296	0.9508518361	1.0107040292	0.9901197954	123236	116312	116140	118852	2
LOC399940original	3	C18	sample	M-029940-00	LOC399940	0	XM_374920	0.9986555871	1.0107299538	1.0120906215	0.8806290078	1.0045051835	0.9928059906	1.025741885	0.9957180226	119956	121444	117868	119524	2
LOC401491original	3	C19	sample	M-029530-00	LOC401491	0	XM_379622	0.9815970564	0.9568356288	0.9747743461	0.7646311108	0.9999162605	0.9632778523	0.9799669306	0.933704327	119408	117832	112608	112080	2
LOC387804original	3	C20	sample	M-029942-00	LOC387804	0	XM_370648	1.0430464553	1.0976396818	1.0523401678	0.5554236688	1.027952235	1.0581406756	1.1132886607	1.0819907029	122756	129436	127928	129880	2
LOC401492original	3	C21	sample	M-029534-00	LOC401492	0	XM_379623	1.0178043842	1.0506810806	1.0323015865	0.6656302097	1.0143864409	1.0212223276	1.0521277522	1.0492344091	121136	124920	120900	125948	2
LOC387805original	3	C22	sample	M-029944-00	LOC387805	0	XM_370649	1.0023097364	1.0049718854	1.0026560142	0.9784791223	1.0148218861	0.9897975867	0.997197807	1.0127459638	121188	121076	114588	121568	2
LOC389705original	3	C23	sample	M-029535-00	LOC389705	0	XM_372076	1.0326173937	1.0512513598	1.0180453731	0.8338279886	1.0625533839	1.0026814035	1.0616656514	1.0408370683	126888	122652	121996	124940	2
LOC390231original	3	C24	sample	M-029945-00	LOC390231	0	XM_372423	1.1531687168	1.2421025988	1.0771213099	0.5114422556	1.1866552781	1.1196821556	1.2213384388	1.2628667589	141708	136964	140344	151592	2
NAoriginal	3	D01	other	NA	NA	NA	NA	1.0321258818	0.9781909163	0.9477438107	0.7379653286	0.9674923378	1.0967594258	0.9056478984	1.0507339343	115536	134160	104068	126128	2
NAoriginal	3	D02	neg	NA	NA	NA	NA	0.9165423545	0.9622913145	1.0499147255	0.6942656953	0.8514294327	0.9816552762	0.9459925159	0.9785901131	101676	120080	108704	117468	2
NAoriginal	3	D03	other	NA	NA	NA	NA	0.9216835718	0.9819301119	1.0653657524	0.6424985402	0.8465390477	0.9968280959	0.9738403968	0.9900198271	101092	121936	111904	118840	2
NAoriginal	3	D04	neg	NA	NA	NA	NA	0.9672668998	0.968001636	1.0007596003	0.9890050517	0.9249526872	1.0095811125	0.9364198068	0.9995834652	110456	123496	107604	119988	2
LOC399706original	3	D05	sample	M-029699-00	LOC399706	0	XM_378200	0.883725014	0.946356402	1.0708720327	0.6002315119	0.8388015207	0.9286485072	0.899660604	0.9930522001	100168	113596	103380	119204	2
LOC387849original	3	D06	sample	M-030132-00	LOC387849	0	XM_370686	0.8904046013	0.8511406882	0.9559032904	0.6606307015	0.8533051969	0.9275040058	0.8663127665	0.8359686099	101900	113456	99548	100348	2
LOC399707original	3	D07	sample	M-029701-00	LOC399707	0	XM_378202	0.903345798	0.880900999	0.9751537019	0.8634704735	0.8402418396	0.9664497564	0.8547558959	0.9070461021	100340	118220	98220	108880	2
LOC400019original	3	D08	sample	M-030133-00	LOC400019	0	XM_378349	0.9321722064	0.9007769099	0.9663202825	0.6890603548	0.9091761711	0.9551682417	0.8843442694	0.9172095503	108572	116840	101620	110100	2
LOC399708original	3	D09	sample	M-029702-00	LOC399708	0	XM_378203	0.9529725419	0.9246745919	0.9703055977	0.7911944249	0.912190792	0.9937542919	0.8978504917	0.9514986921	108932	121560	103172	114216	2
LOC401713original	3	D10	sample	M-030138-00	LOC401713	0	XM_377259	0.9442114785	1.0596277642	1.1222356308	0.4599936873	0.8917583614	0.9966645957	1.0380645723	1.0811909562	106492	121916	119284	129784	2
LOC387630original	3	D11	sample	M-029703-00	LOC387630	0	XM_373444	0.9417284372	0.9404200392	0.998610642	0.9884174138	0.8561523388	1.0273045355	0.9368723349	0.9439677435	102240	125664	107656	113312	2
LOC390299original	3	D12	sample	M-030139-00	LOC390299	0	XM_372452	0.8666275526	0.9369561	1.0811519865	0.5957515563	0.799276491	0.9339786142	0.9002871813	0.9736250187	95448	114248	103452	116872	2
LOC387631original	3	D13	sample	M-029704-00	LOC387631	0	XM_373445	0.9660251411	0.9938783302	1.0288327787	0.8472926857	0.8644592942	1.0675909879	0.9840744931	1.0036821673	103232	130592	113080	120480	2
LOC400084original	3	D14	sample	M-030143-00	LOC400084	0	XM_378389	0.8592319354	0.966239438	1.1245385538	0.4391431641	0.8222211057	0.8962427651	0.9685841093	0.9638947667	98188	109632	111300	115704	2
LOC387632original	3	D15	sample	M-029705-00	LOC387632	0	XM_373446	0.9684421355	1.0403818636	1.0742839715	0.6407325203	0.894505016	1.0423792551	0.9896092594	1.0911544678	106820	127508	113716	130980	2
LOC387894original	3	D16	sample	M-030144-00	LOC387894	0	XM_370709	0.9725764291	1.009544288	1.0380102353	0.7584125301	0.9190909243	1.0260619339	0.9733530589	1.0457355171	109756	125512	111848	125528	2
LOC389932original	3	D17	sample	M-029708-00	LOC389932	0	XM_372302	0.9610130344	0.9833145443	1.0232062513	0.8501933454	0.902242543	1.0197835257	0.9489513532	1.0176777354	107744	124744	109044	122160	2
LOC387895original	3	D18	sample	M-030146-00	LOC387895	0	XM_373553	0.8695767753	0.9276084959	1.0667355916	0.5193894214	0.8493526939	0.8898008567	0.915081368	0.9401356237	101428	108844	105152	112852	2
LOC399712original	3	D19	sample	M-029710-00	LOC399712	0	XM_374765	0.9321373916	0.936005409	1.0041496215	0.961909791	0.8842218091	0.9800529741	0.9314419981	0.9405688199	105592	119884	107032	112904	2
LOC400087original	3	D20	sample	M-030147-00	LOC400087	0	XM_378392	0.9097050762	0.9152821341	1.006130622	0.9471435632	0.9021085598	0.9173015925	0.9035244974	0.9270397707	107728	112208	103824	111280	2
LOC399715original	3	D21	sample	M-029713-00	LOC399715	0	XM_374766	1.0013432938	0.9800049811	0.9786903125	0.8009611801	0.9926476746	1.0100389131	0.9546949787	1.0053149836	118540	123552	109704	120676	2
LOC387897original	3	D22	sample	M-030151-00	LOC387897	0	XM_373555	0.9693170831	0.9873086739	1.0185610995	0.8106964649	0.9819290224	0.9567051437	0.9853972674	0.9892200803	117260	117028	113232	118744	2
LOC399716original	3	D23	sample	M-029714-00	LOC399716	0	XM_374767	1.060611427	0.9965339294	0.9395843794	0.5554236688	1.0476477583	1.0735750956	0.9601949352	1.0328729236	125108	131324	110336	123984	2
LOC390367original	3	D24	sample	M-030153-00	LOC390367	0	XM_374352	1.126386896	1.1739269157	1.0422057642	0.6402687188	1.160461572	1.09231222	1.159063615	1.1887902164	138580	133616	133188	142700	2
NAoriginal	3	E01	neg	NA	NA	NA	NA	1.1248090777	1.0668347475	0.948458515	0.7200361362	1.2134519084	1.036166247	1.0892002437	1.0444692514	144908	126748	125160	125376	2
NAoriginal	3	E02	other	NA	NA	NA	NA	1.058268962	1.0774429782	1.0181182827	0.882121412	1.092699593	1.023838331	1.1287442346	1.0261417218	130488	125240	129704	123176	2
NAoriginal	3	E03	neg	NA	NA	NA	NA	1.0295257227	1.0242796047	0.9949043352	0.961909791	1.0596727462	0.9993786992	1.0540074841	0.9945517253	126544	122248	121116	119384	2
NAoriginal	3	E04	other	NA	NA	NA	NA	1.0506653182	1.0801308597	1.0280446503	0.7146648144	1.0664723911	1.0348582453	1.067374467	1.0928872524	127356	126588	122652	131188	2
LOC401494original	3	E05	sample	M-029537-00	LOC401494	0	XM_376819	0.9859278481	0.896706307	0.9095049995	0.4392268456	1.0135155504	0.9583401458	0.9051605604	0.8882520535	121032	117228	104012	106624	2
LOC390233original	3	E06	sample	M-029946-00	LOC390233	0	XM_372424	0.9870804188	1.0026346123	1.0157577774	0.8514398879	1.0100654843	0.9640953533	1.0242798712	0.9809893534	120620	117932	117700	117756	2
LOC401495original	3	E07	sample	M-029538-00	LOC401495	0	XM_379625	0.9358080693	0.9330588704	0.9970622193	0.9884174138	0.9909058936	0.8807102449	0.9690018275	0.8971159133	118332	107732	111348	107688	2
LOC390234original	3	E08	sample	M-029947-00	LOC390234	0	XM_372425	0.990649149	0.9102417997	0.9188336765	0.4611837169	0.9939205145	0.9873777836	0.9366634758	0.8838201236	118692	120780	107632	106092	2
LOC389707original	3	E09	sample	M-029539-00	LOC389707	0	XM_374292	0.9879377444	0.9503570494	0.9619604624	0.6714261065	1.0120417358	0.963833753	0.9769732834	0.9237408154	120856	117900	112264	110884	2
LOC390243original	3	E10	sample	M-029950-00	LOC390243	0	XM_372428	0.9945692754	1.0071013642	1.0126005188	0.9056729173	1.0046056708	0.9845328799	1.0415107475	0.9726919809	119968	120432	119680	116760	2
LOC401497original	3	E11	sample	M-029543-00	LOC401497	0	XM_376822	0.8575406744	0.8196905329	0.9558619869	0.6051345523	0.882178566	0.8329027828	0.8096771386	0.8297039271	105348	101884	93040	99596	2
LOC390245original	3	E12	sample	M-029951-00	LOC390245	0	XM_372429	0.926586332	0.9551861511	1.03086579	0.7229649013	0.9440787821	0.9090938818	0.9799669306	0.9304053716	112740	111204	112608	111684	2
LOC389710original	3	E13	sample	M-029544-00	LOC389710	0	XM_372078	0.8174267342	0.672533292	0.8227444293	0.4029844493	0.8292552212	0.8055982473	0.637890523	0.7071760609	99028	98544	73300	84888	2
LOC387742original	3	E14	sample	M-029954-00	LOC387742	0	XM_373487	0.9598222835	1.0539378395	1.0980551896	0.5375068035	0.9754308396	0.9442137275	1.1203550605	0.9875206185	116484	115500	128740	118540	2
LOC401499original	3	E15	sample	M-029546-00	LOC401499	0	XM_379628	0.9669895492	0.8783062334	0.9082892718	0.4391431641	0.9910733725	0.9429057258	0.8799234183	0.8766890485	118352	115340	101112	105236	2
LOC387746original	3	E16	sample	M-029956-00	LOC387746	0	XM_373489	1.0108968923	0.9788333239	0.9682820586	0.6695222442	1.0219899848	0.9998037997	0.9739448264	0.9837218214	122044	122300	111916	118084	2
LOC401500original	3	E17	sample	M-029547-00	LOC401500	0	XM_379629	0.9783535097	0.9289138653	0.9494664823	0.5550119277	0.9801202499	0.9765867696	0.9176921069	0.9401356237	117044	119460	105452	112852	2
LOC387750original	3	E18	sample	M-029960-00	LOC387750	0	XM_370607	0.9301810611	0.9668551781	1.0394268584	0.6375475496	0.9397578255	0.9206042968	0.9857105561	0.9479998001	112224	112612	113268	113796	2
LOC401504original	3	E19	sample	M-029554-00	LOC401504	0	XM_379634	0.924228546	0.973925587	1.0537713763	0.5530502793	0.9217705873	0.9266865047	0.9820903316	0.9657608424	110076	113356	112852	115928	2
LOC399866original	3	E20	sample	M-029964-00	LOC399866	0	XM_378272	0.9910404304	1.0108891202	1.0200281332	0.7962382695	0.9910733725	0.9910074883	1.0082325298	1.0135457105	118352	121224	115856	121664	2
LOC401506original	3	E21	sample	M-029557-00	LOC401506	0	XM_379635	0.9461907287	1.0000321643	1.0569033641	0.543918403	0.9468924283	0.9454890291	0.9866852319	1.0133790966	113076	115656	113380	121644	2
LOC399867original	3	E22	sample	M-029965-00	LOC399867	0	XM_378273	1.0048662451	1.0574080317	1.0522873436	0.5547819335	1.0029308814	1.0068016088	1.0628491863	1.0519668772	119768	123156	122132	126276	2
LOC392288original	3	E23	sample	M-029561-00	LOC392288	0	XM_373277	1.0279285538	1.0194944281	0.9917950273	0.930257084	1.0174345576	1.0384225499	0.9898877382	1.049101118	121500	127024	113748	125932	2
LOC387754original	3	E24	sample	M-029966-00	LOC387754	0	XM_373490	1.1321206947	1.103816386	0.9749988593	0.8429729324	1.1999531059	1.0642882836	1.1021495083	1.1054832636	143296	130188	126648	132700	2
NAoriginal	3	F01	other	NA	NA	NA	NA	0.9825698847	1.0086377381	1.0265302792	0.8376950734	0.9042522903	1.0608874792	1.0096945436	1.0075809327	107984	129772	116024	120948	2
NAoriginal	3	F02	pos	NA	NA	NA	NA	0.2033816048	0.3164185334	1.555787377	0.4029844493	0.2315563818	0.1752068278	0.3386302324	0.2942068345	27652	21432	38912	35316	2
NAoriginal	3	F03	other	NA	NA	NA	NA	0.9498146751	0.9831740716	1.0351220058	0.7119284804	0.9092431627	0.9903861875	0.9727961013	0.9935520419	108580	121148	111784	119264	2
NAoriginal	3	F04	pos	NA	NA	NA	NA	0.1309968719	0.1798463263	1.3729055024	0.8135452004	0.0991475322	0.1628462117	0.0929771125	0.2667155401	11840	19920	10684	32016	2
LOC389941original	3	F05	sample	M-029719-00	LOC389941	0	XM_372305	0.8372003112	0.8564639505	1.023009594	0.8634704735	0.7843708654	0.890029757	0.8167783483	0.8961495526	93668	108872	93856	107572	2
LOC399983original	3	F06	sample	M-030158-00	LOC399983	0	XM_378329	0.8671741415	0.8875691056	1.0235188794	0.844457414	0.8191394932	0.9152087898	0.8572622052	0.9178760059	97820	111952	98508	110180	2
LOC389936original	3	F07	sample	M-029720-00	LOC389936	0	XM_372303	0.8397016665	0.9200801935	1.0957227194	0.5184758084	0.806377598	0.8730257349	0.8816639109	0.9584964761	96296	106792	101312	115056	2
LOC387825original	3	F08	sample	M-030160-00	LOC387825	0	XM_370668	0.9826007345	0.8775903765	0.8931301857	0.4392268456	0.9577785593	1.0074229096	0.8440692716	0.9111114814	114376	123232	96992	109368	2
LOC390020original	3	F09	sample	M-029722-00	LOC390020	0	XM_372337	0.9189185288	0.7887222259	0.8583157279	0.4897407516	0.857391683	0.9804453746	0.7334783744	0.8439660774	102388	119932	84284	101308	2
LOC399986original	3	F10	sample	M-030161-00	LOC399986	0	XM_378331	0.8782788772	0.9200033612	1.0475071017	0.6890603548	0.8235274414	0.9330303129	0.9092681229	0.9307385994	98344	114132	104484	111724	2
LOC399768original	3	F11	sample	M-029740-00	LOC399768	0	XM_378228	0.9244469116	1.0017288503	1.0835980279	0.6010286088	0.8396724112	1.009221412	0.9803150292	1.0231426715	100272	123452	112648	122816	2
LOC387826original	3	F12	sample	M-030163-00	LOC387826	0	XM_373521	0.8693945242	0.9466309582	1.088839338	0.5229487231	0.8202448542	0.9185441941	0.9444956923	0.948766224	97952	112360	108532	113888	2
LOC387683original	3	F13	sample	M-029743-00	LOC387683	0	XM_373461	0.983610169	0.9739716308	0.9902008554	0.961909791	0.9092431627	1.0579771754	0.9538247324	0.9941185291	108580	129416	109604	119332	2
LOC390282original	3	F14	sample	M-030165-00	LOC390282	0	XM_372447	0.879002692	0.918267404	1.0446696153	0.6994790702	0.8225225678	0.9354828161	0.9153598468	0.9211749613	98224	114432	105184	110576	2
LOC387684original	3	F15	sample	M-029745-00	LOC387684	0	XM_370560	0.8313874867	0.9323914862	1.121488477	0.5073910334	0.7767673215	0.8860076518	0.8987555478	0.9660274246	92760	108380	103276	115960	2
LOC390284original	3	F16	sample	M-0308-00	LOC390284	0	XM_372448	0.8135574847	0.7737877392	0.9511162442	0.5722187346	0.795323988	0.8317909813	0.7807849621	0.7667905163	94976	101748	89720	92044	2
LOC387686original	3	F17	sample	M-029748-00	LOC387686	0	XM_373463	0.8932326826	0.9021236258	1.0099536698	0.9238642209	0.8560183557	0.9304470096	0.9068314333	0.8974158183	102224	113816	104204	107724	2
LOC387883original	3	F18	sample	M-030167-00	LOC387883	0	XM_373545	0.7629269744	0.6881232474	0.9019516552	0.4391431641	0.7393525264	0.7865014225	0.6813332173	0.6949132775	88292	96208	78292	83416	2
LOC399786original	3	F19	sample	M-029755-00	LOC399786	0	XM_378236	0.8624902151	0.9122509445	1.0576942537	0.5753858843	0.8281163644	0.8968640659	0.9043599339	0.920141955	98892	109708	103920	110452	2
LOC387884original	3	F20	sample	M-030168-00	LOC387884	0	XM_373546	0.8536459238	0.8839103103	1.0354530909	0.7606578625	0.8474769298	0.8598149178	0.8365155339	0.9313050867	101204	105176	96124	111792	2
LOC387690original	3	F21	sample	M-029756-00	LOC387690	0	XM_373466	0.9340672919	0.9094598302	0.9736555794	0.7767303309	0.9062955333	0.9618390504	0.8899138456	0.9290058148	108228	117656	102260	111516	2
LOC387885original	3	F22	sample	M-030170-00	LOC387885	0	XM_373547	0.9769961346	1.0136089913	1.0374749249	0.617120441	0.9773400995	0.9766521696	1.0209033156	1.006314667	116712	119468	117312	120796	2
LOC399788original	3	F23	sample	M-029758-00	LOC399788	0	XM_374817	1.0502098421	1.0349503799	0.9854700826	0.8438606384	1.0542799243	1.04613976	1.0293969193	1.0405038405	125900	127968	118288	124900	2
LOC387886original	3	F24	sample	M-030171-00	LOC387886	0	XM_373548	1.0220648798	0.9909013444	0.9695092395	0.822080211	1.0908908205	0.9532389392	0.9780871987	1.0037154901	130272	116604	112392	120484	2
NAoriginal	3	G01	pos	NA	NA	NA	NA	0.0975609413	0.1369843317	1.404089894	0.4029844493	0.0895007453	0.1056211373	0.1268819076	0.1470867559	10688	12920	14580	17656	2
NAoriginal	3	G02	other	NA	NA	NA	NA	1.0759297838	1.0224758685	0.950318398	0.614345176	1.1218409285	1.030018639	1.0343051083	1.0106466286	133968	125996	118852	121316	2
NAoriginal	3	G03	pos	NA	NA	NA	NA	0.5420127412	0.5376931813	0.9920305196	0.9443199298	0.5747877204	0.509237762	0.4226264033	0.6527599593	68640	62292	48564	78356	2
NAoriginal	3	G04	other	NA	NA	NA	NA	1.0208354806	1.0369254328	1.0157615527	0.8513721213	1.0452025658	0.9964683954	1.0563397441	1.0175111215	124816	121892	121384	122140	2
LOC402357original	3	G05	sample	M-029562-00	LOC402357	0	XM_378052	0.8257814461	0.8033411112	0.9728253341	0.7080536218	0.8347485304	0.8168143619	0.8079018362	0.7987803862	99684	99916	92836	95884	2
LOC387755original	3	G06	sample	M-029967-00	LOC387755	0	XM_370613	0.9611638183	0.9743323627	1.0137006244	0.8680100916	0.9741245038	0.9482031327	0.9933339135	0.9553308119	116328	115988	114144	114676	2
LOC402360original	3	G07	sample	M-029564-00	LOC402360	0	XM_378054	0.9416667727	0.8254620038	0.8765967195	0.4391431641	0.983101375	0.9002321703	0.817787834	0.8331361735	117400	110120	93972	100008	2
LOC387756original	3	G08	sample	M-029969-00	LOC387756	0	XM_373491	0.966292678	0.9822285232	1.0164917375	0.869536889	0.9984759417	0.9341094143	1.0119919937	0.9524650527	119236	114264	116288	114332	2
LOC392314original	3	G09	sample	M-029570-00	LOC392314	0	XM_373290	0.9362782765	0.923324771	0.986164898	0.8501933454	0.9451506473	0.9274059056	0.9290401184	0.9176094237	112868	113444	106756	110148	2
LOC399875original	3	G10	sample	M-029974-00	LOC399875	0	XM_378279	0.9999899601	0.9950476449	0.9950576352	0.9499650464	1.0025959236	0.9973839966	0.9974762858	0.992619004	119728	122004	114620	119152	2
LOC401543original	3	G11	sample	M-029571-00	LOC401543	0	XM_379656	0.9379004585	0.9286831522	0.9901724046	0.9126615938	0.9179185717	0.9578823452	0.9341919763	0.9231743281	109616	117172	107348	110816	2
LOC399876original	3	G12	sample	M-029975-00	LOC399876	0	XM_378280	0.9843610684	0.9788785244	0.9944303526	0.9541918462	1.0123766936	0.9563454432	0.995561744	0.9621953048	120896	116984	114400	115500	2
LOC401544original	3	G13	sample	M-029573-00	LOC401544	0	XM_379657	0.892536223	0.9503512064	1.0647760638	0.5533596851	0.8923612856	0.8927111605	0.9821599513	0.9185424616	106564	109200	112860	110260	2
LOC387761original	3	G14	sample	M-029979-00	LOC387761	0	XM_373495	0.9790837159	1.0177509979	1.0394933359	0.6402687188	0.9934180777	0.9647493542	1.0377512836	0.9977507123	118632	118012	119248	119768	2
LOC389777original	3	G15	sample	M-029575-00	LOC389777	0	XM_374300	0.8194174953	0.7827637243	0.9552685033	0.5809413315	0.827546936	0.8112880547	0.7673135497	0.7982138989	98824	99240	88172	95816	2
LOC387762original	3	G16	sample	M-029980-00	LOC387762	0	XM_373496	0.9497605055	0.9182772617	0.9668513866	0.7310965401	0.9803882162	0.9191327949	0.9478026281	0.8887518952	117076	112432	108912	106684	2
LOC389778original	3	G17	sample	M-029576-00	LOC389778	0	XM_374301	0.9248280383	0.9499510793	1.0271650944	0.7119284804	0.9171816644	0.9324744122	0.9579671047	0.9419350539	109528	114064	110080	113068	2
LOC387763original	3	G18	sample	M-029981-00	LOC387763	0	XM_373497	0.9680877484	0.9696169786	1.0015796401	0.9884174138	0.9926811703	0.9434943265	0.9824036202	0.9568303371	118544	115412	112888	114856	2
LOC401545original	3	G19	sample	M-029577-00	LOC401545	0	XM_379660	0.9241672599	1.0115302956	1.094531628	0.4774854187	0.887705371	0.9606291488	1.0070489949	1.0160115963	106008	117508	115720	121960	2
LOC387764original	3	G20	sample	M-029983-00	LOC387764	0	XM_373498	0.9855904521	0.9295301816	0.9431201161	0.5184758084	0.9851111223	0.9860697819	0.9371856235	0.9218747397	117640	120620	107692	110660	2
LOC389782original	3	G21	sample	M-029578-00	LOC389782	0	XM_374302	0.9316769822	0.9749988804	1.0464988392	0.5751472679	0.9363077593	0.9270462052	0.9855365068	0.9644612539	111812	113400	113248	115772	2
LOC387765original	3	G22	sample	M-029986-00	LOC387765	0	XM_373499	0.9370919615	0.9145437971	0.975938152	0.7971298722	0.9682292452	0.9059546777	0.9071795318	0.9219080624	115624	110820	104244	110664	2
LOC401546original	3	G23	sample	M-029580-00	LOC401546	0	XM_376899	0.9863276456	0.9914060994	1.0051488508	0.9499650464	0.9907384146	0.9819168765	0.996257941	0.9865542578	118312	120112	114480	118424	2
LOC399888original	3	G24	sample	M-029989-00	LOC399888	0	XM_374880	1.110220443	1.0956469447	0.9868733292	0.928495633	1.170409821	1.050031065	1.121399356	1.0698945334	139768	128444	128860	128428	2
NAoriginal	3	H01	other	NA	NA	NA	NA	0.9816969304	1.0627119432	1.0825254825	0.5823780596	0.905089685	1.0583041758	1.0334696719	1.0919542145	108084	129456	118756	131076	2
NAoriginal	3	H02	neg	NA	NA	NA	NA	0.9052919346	0.9308130344	1.0281910164	0.8425460983	0.8223885846	0.9881952847	0.9278217736	0.9338042953	98208	120880	106616	112092	2
NAoriginal	3	H03	other	NA	NA	NA	NA	0.8772688802	0.952800822	1.0860989641	0.5933341376	0.8045688255	0.949968935	0.9143155513	0.9912860927	96080	116204	105064	118992	2
NAoriginal	3	H04	neg	NA	NA	NA	NA	0.9036285973	0.9442721913	1.0449782069	0.7248548093	0.8378971344	0.9693600602	0.9245496476	0.963994735	100060	118576	106240	115716	2
LOC401646original	3	H05	sample	M-029764-00	LOC401646	0	XM_377122	0.8399018435	0.9201283249	1.0955188776	0.5809413315	0.7626655948	0.9171380923	0.8901575146	0.9500991353	91076	112188	102288	114048	2
LOC387887original	3	H06	sample	M-030172-00	LOC387887	0	XM_373549	0.9045435772	0.9066348602	1.002311976	0.9784791223	0.8461036025	0.9629835519	0.8863632408	0.9269064796	101040	117796	101852	111264	2
LOC387638original	3	H07	sample	M-029768-00	LOC387638	0	XM_373449	0.8964987454	0.8743359213	0.9752784661	0.8167927519	0.8543100705	0.9386874203	0.8789139326	0.86975791	102020	114824	100996	104404	2
LOC387888original	3	H08	sample	M-030174-00	LOC387888	0	XM_373550	0.908967869	0.9450695711	1.0397172478	0.6997433129	0.8675744025	0.9503613355	0.9228787747	0.9672603676	103604	116252	106048	116108	2
LOC399726original	3	H09	sample	M-029770-00	LOC399726	0	XM_378215	0.8934892087	0.9725641488	1.0885012817	0.5676822084	0.8225560636	0.9644223537	0.9776346706	0.967493627	98228	117972	112340	116136	2
LOC387890original	3	H10	sample	M-030177-00	LOC387890	0	XM_370707	0.8554030317	0.9332017909	1.0909498287	0.5904514802	0.7710395418	0.9397665217	0.9179705857	0.9484329962	92076	114956	105484	113848	2
LOC387642original	3	H11	sample	M-029772-00	LOC387642	0	XM_370536	0.7957798236	0.8893917338	1.1176354406	0.5458276685	0.7219347167	0.8696249305	0.8770690105	0.9017144571	86212	106376	100784	108240	2
LOC387940original	3	H12	sample	M-030180-00	LOC387940	0	XM_373571	0.7808054169	0.8232148535	1.0543149877	0.6993442269	0.7138622318	0.8477486021	0.8295883735	0.8168413336	85248	103700	95328	98052	2
LOC387643original	3	H13	sample	M-029773-00	LOC387643	0	XM_370537	0.9169539019	0.9000574339	0.9815732634	0.930257084	0.8365238071	0.9973839966	0.8920024367	0.9081124311	99896	122004	102500	109008	2
LOC387941original	3	H14	sample	M-030183-00	LOC387941	0	XM_373572	0.8835968461	0.9905694053	1.1210648947	0.5933341376	0.7564353783	1.010758314	0.9843877817	0.9967510288	90332	123640	113116	119648	2
LOC387647original	3	H15	sample	M-029776-00	LOC387647	0	XM_373451	0.8578464838	0.9125154756	1.0637281761	0.6695222442	0.7812892529	0.9344037147	0.9190845009	0.9059464503	93300	114300	105612	108748	2
LOC387942original	3	H16	sample	M-030184-00	LOC387942	0	XM_373573	0.8924569582	0.8478971268	0.9500706102	0.6196201908	0.8595354134	0.925378503	0.8221042555	0.8736899982	102644	113196	94468	104876	2
LOC387648original	3	H17	sample	M-029778-00	LOC387648	0	XM_370542	0.8684474283	0.9634822848	1.1094307535	0.5184758084	0.8052052454	0.9316896112	0.9487076843	0.9782568853	96156	113968	109016	117428	2
LOC387943original	3	H18	sample	M-030186-00	LOC387943	0	XM_373574	0.9780546446	1.0443453963	1.0677781676	0.5525686011	0.9425714716	1.0135378176	1.0573840397	1.0313067529	112560	123980	121504	123796	2
LOC387649original	3	H19	sample	M-029779-00	LOC387649	0	XM_373452	0.8458481808	0.892685286	1.0553729455	0.5751472679	0.8172972249	0.8743991367	0.8830563049	0.9023142671	97600	106960	101472	108312	2
LOC387946original	3	H20	sample	M-030193-00	LOC387946	0	XM_373575	0.946296263	0.8841946875	0.9343740667	0.5364823031	0.9227419652	0.9698505608	0.8623096336	0.9060797414	110192	118636	99088	108764	2
LOC399737original	3	H21	sample	M-029781-00	LOC399737	0	XM_378219	0.9736143771	0.9269588191	0.9520800441	0.5761930716	0.9514143596	0.9958143946	0.9377077713	0.9162098669	113616	121812	107752	109980	2
LOC390423original	3	H22	sample	M-030194-00	LOC390423	0	XM_372496	0.9639356643	1.0144888415	1.0524445553	0.6134714003	1.0065149307	0.9213563978	1.0308937429	0.9980839401	120196	112704	118460	119808	2
LOC387654original	3	H23	sample	M-029783-00	LOC387654	0	XM_373453	1.0448919556	1.0686581814	1.0227451514	0.8167927519	1.0153913145	1.0743925967	1.1012444522	1.0360719106	121256	131424	126544	124368	2
LOC390427original	3	H24	sample	M-030195-00	LOC390427	0	XM_372498	0.9966419865	0.9384578491	0.9416198212	0.5530502793	1.0249376141	0.9683463589	0.9386128274	0.9383028708	122396	118452	107856	112632	2
NAoriginal	3	I01	neg	NA	NA	NA	NA	1.1234466282	1.0846025681	0.9654242051	0.7585699574	1.1772094659	1.0696837906	1.1160386389	1.0531664973	140580	130848	128244	126420	2
NAoriginal	3	I02	other	NA	NA	NA	NA	1.0773375006	1.0715736832	0.9946499426	0.9499650464	1.0916947194	1.0629802819	1.0942128622	1.0489345041	130368	130028	125736	125912	2
NAoriginal	3	I03	neg	NA	NA	NA	NA	1.0491823779	1.0350251977	0.9865064639	0.8939892534	1.0765211275	1.0218436284	1.0680010443	1.002049351	128556	124996	122724	120284	2
NAoriginal	3	I04	other	NA	NA	NA	NA	1.0271172462	1.0397831616	1.0123315186	0.9123126154	1.0537439917	1.0004905006	1.0746845357	1.0048817874	125836	122384	123492	120624	2
LOC401548original	3	I05	sample	M-029584-00	LOC401548	0	XM_376902	0.9089671633	0.976308475	1.0740855273	0.5904514802	0.9377145824	0.8802197443	1.0367069881	0.9159099618	111980	107672	119128	109944	2
LOC390031original	3	I06	sample	M-029993-00	LOC390031	0	XM_372343	0.9583383849	1.031090972	1.0759153429	0.5035369645	0.9619990286	0.9546777411	1.0562005047	1.0059814392	114880	116780	121368	120756	2
LOC401549original	3	I07	sample	M-029585-00	LOC401549	0	XM_379664	0.9190951372	0.9921650692	1.0795020331	0.5035369645	0.9328241974	0.905366077	1.0169698025	0.9673603359	111396	110748	116860	116120	2
LOC390033original	3	I08	sample	M-029995-00	LOC390033	0	XM_372345	0.9631691008	1.041680181	1.081513288	0.4599936873	0.9516153344	0.9747228671	1.0558524062	1.0275079558	113640	119232	121328	123340	2
LOC389786original	3	I09	sample	M-029588-00	LOC389786	0	XM_372138	0.9604253821	1.0195254083	1.0615352606	0.543918403	0.9849101475	0.9359406167	1.0225393786	1.016511438	117616	114488	117500	122020	2
LOC390037original	3	I10	sample	M-029998-00	LOC390037	0	XM_372348	0.940807544	1.0261167878	1.0906766154	0.4977222484	0.9630708938	0.9185441941	1.0581150466	0.9941185291	115008	112360	121588	119332	2
LOC401550original	3	I11	sample	M-029589-00	LOC401550	0	XM_379667	1.0384005131	0.9436958519	0.9087975593	0.4391431641	1.0332445695	1.0435564566	0.9474893395	0.9399023643	123388	127652	108876	112824	2
LOC390038original	3	I12	sample	M-029999-00	LOC390038	0	XM_372349	0.957578003	0.8696266218	0.908152254	0.4391431641	0.9585489625	0.9566070436	0.8698285615	0.8694246822	114468	117016	99952	104364	2
LOC401551original	3	I13	sample	M-029592-00	LOC401551	0	XM_376909	0.9124289148	0.9124719228	1.0000471357	0.9989442472	0.8960458222	0.9288120075	0.9334261596	0.8915176861	107004	113616	107260	107016	2
LOC390054original	3	I14	sample	M-030007-00	LOC390054	0	XM_372352	0.9934071812	0.935798489	0.9420089836	0.5550119277	1.0210186069	0.9657957555	0.9490557828	0.9225411953	121928	118140	109056	110740	2
LOC401552original	3	I15	sample	M-029594-00	LOC401552	0	XM_379668	0.932526711	0.8453626928	0.9065291995	0.4391431641	0.9390209181	0.9260325038	0.8555565225	0.8351688632	112136	113276	98312	100252	2
LOC390059original	3	I16	sample	M-030009-00	LOC390059	0	XM_372354	0.9778517942	1.0403174109	1.0638804542	0.5120627089	0.9819290224	0.9737745659	1.0318336089	1.0488012129	117260	119116	118568	125896	2
LOC389791original	3	I17	sample	M-029595-00	LOC389791	0	XM_372142	0.9443671114	0.9950762028	1.053696376	0.5554236688	0.9612956171	0.9274386057	0.9980332434	0.9921191623	114796	113448	114684	119092	2
LOC390078original	3	I18	sample	M-030020-00	LOC390078	0	XM_372366	0.9390231652	0.9514623957	1.0132469901	0.8513721213	0.9422365138	0.9358098166	0.9530589157	0.9498658758	112520	114472	109516	114020	2
LOC401553original	3	I19	sample	M-029599-00	LOC401553	0	XM_379671	0.9699112168	1.0062463299	1.0374623084	0.6391935759	0.9837712908	0.9560511429	0.9975807153	1.0149119446	117480	116948	114632	121828	2
LOC390079original	3	I20	sample	M-030021-00	LOC390079	0	XM_372367	0.9762959805	0.9546055245	0.9777829097	0.7606578625	0.9734545881	0.9791373729	0.9621442868	0.9470667622	116248	119772	110560	113684	2
LOC392376original	3	I21	sample	M-029601-00	LOC392376	0	XM_373308	0.9721021451	1.0233783161	1.0527477192	0.5676822084	0.9975380596	0.9466662307	1.0274127578	1.0193438744	119124	115800	118060	122360	2
LOC390084original	3	I22	sample	M-030025-00	LOC390084	0	XM_372371	0.9676036373	0.9894634517	1.0225917034	0.7900650953	0.9629369107	0.972270364	1.009833783	0.9690931205	114992	118932	116040	116328	2
LOC392382original	3	I23	sample	M-029604-00	LOC392382	0	XM_373311	1.0465607161	1.0135401462	0.9684484909	0.6649592957	1.0498919761	1.0432294562	1.0169001828	1.0101801096	125376	127612	116852	121260	2
LOC390110original	3	I24	sample	M-030032-00	LOC390110	0	XM_372375	1.1168946562	1.0544532345	0.9440937233	0.5391918249	1.1183908623	1.11539845	1.0352797842	1.0736266849	133556	136440	118964	128876	2
NAoriginal	3	J01	other	NA	NA	NA	NA	0.9800133505	0.9693573553	0.9891266836	0.959325632	0.9023765262	1.0576501749	0.9304673223	1.0082473883	107760	129376	106920	121028	2
NAoriginal	3	J02	pos	NA	NA	NA	NA	0.1209320873	0.2778175444	2.2973021518	0.4391431641	0.1561573632	0.0857068114	0.2038464886	0.3517886003	18648	10484	23424	42228	2
NAoriginal	3	J03	other	NA	NA	NA	NA	0.9409919904	0.9858120796	1.0476306809	0.7186751908	0.8671054615	1.0148785193	0.9722739535	0.9993502058	103548	124144	111724	119960	2
NAoriginal	3	J04	pos	NA	NA	NA	NA	0.1195719859	0.2390191451	1.9989560537	0.4391431641	0.0774422616	0.1617017102	0.200226264	0.2778120262	9248	19780	23008	33348	2
LOC401638original	3	J05	sample	M-029788-00	LOC401638	0	XM_377109	0.8200967582	0.8952558186	1.0916465766	0.5676822084	0.7636034769	0.8765900396	0.8559742407	0.9345373965	91188	107228	98360	112180	2
LOC400093original	3	J06	sample	M-030196-00	LOC400093	0	XM_375007	0.6722715358	0.7318364034	1.0886023942	0.5184758084	0.6420807583	0.7024623132	0.7106779219	0.752994885	76676	85928	81664	90388	2
LOC389950original	3	J07	sample	M-029790-00	LOC389950	0	XM_372307	0.8319501277	0.827841993	0.9950620421	0.961909791	0.8076169422	0.8562833132	0.7880254112	0.8676585748	96444	104744	90552	104152	2
LOC387901original	3	J08	sample	M-030198-00	LOC387901	0	XM_373557	0.8433005233	0.8484163814	1.0060664709	0.9784791223	0.79689829	0.8897027566	0.794151945	0.9026808177	95164	108832	91256	108356	2
LOC387720original	3	J09	sample	M-029793-00	LOC387720	0	XM_370584	0.9301553818	1.0433604417	1.1217055367	0.5550119277	0.8426200405	1.017690723	1.0011313202	1.0855895633	100624	124488	115040	130312	2
LOC387903original	3	J10	sample	M-030200-00	LOC387903	0	XM_373558	0.894209082	0.9907808795	1.1079968874	0.5554236688	0.8198429048	0.9685752591	0.9552867461	1.0262750129	97904	118480	109772	123192	2
LOC387721original	3	J11	sample	M-029795-00	LOC387721	0	XM_370585	0.8205622046	0.8727039483	1.0635439256	0.6997433129	0.7463531461	0.8947712632	0.8290314159	0.9163764808	89128	109452	95264	110000	2
LOC387904original	3	J12	sample	M-030201-00	LOC387904	0	XM_370711	0.9115748194	1.058427661	1.1610979576	0.4740144136	0.8337771525	0.9893724862	1.0240013924	1.0928539296	99568	121024	117668	131184	2
LOC387723original	3	J13	sample	M-029797-00	LOC387723	0	XM_370586	0.8210140744	0.8851593129	1.07812928	0.6196201908	0.744477382	0.8975507668	0.8934296406	0.8768889852	88904	109792	102664	105260	2
LOC387905original	3	J14	sample	M-030202-00	LOC387905	0	XM_373559	0.8435251705	0.8903882636	1.0555562474	0.6952809448	0.7772697583	0.9097805827	0.8621007745	0.9186757527	92820	111288	99064	110276	2
LOC399951original	3	J15	sample	M-029804-00	LOC399951	0	XM_378309	0.8260140371	0.8449916999	1.0229749883	0.8216104697	0.7868830495	0.8651450247	0.8342877034	0.8556956964	93968	105828	95868	102716	2
LOC387907original	3	J16	sample	M-030203-00	LOC387907	0	XM_370713	0.5347154202	0.5250705568	0.9819626233	0.8572997052	0.5316786414	0.5377521991	0.4954834218	0.5546576917	63492	65780	56936	66580	2
LOC387810original	3	J17	sample	M-029805-00	LOC387810	0	XM_373513	0.8965380603	0.8730628153	0.9738156739	0.7983927818	0.8603728081	0.9327033125	0.859872944	0.8862526866	102744	114092	98808	106384	2
LOC387908original	3	J18	sample	M-030204-00	LOC387908	0	XM_370714	0.8317211901	0.8177205916	0.9831667166	0.8513721213	0.8089902695	0.8544521108	0.7946740928	0.8407670904	96608	104520	91316	100924	2
LOC399959original	3	J19	sample	M-029813-00	LOC399959	0	XM_378316	0.8981174857	0.8811375983	0.9810939129	0.8438606384	0.8804702809	0.9157646905	0.8463319119	0.9159432846	105144	112020	97252	109948	2
LOC387910original	3	J20	sample	M-030205-00	LOC387910	0	XM_373560	0.9221474678	0.9664056308	1.0479946696	0.5809413315	0.9158753287	0.9284196069	0.9467235228	0.9860877389	109372	113568	108788	118368	2
LOC399961original	3	J21	sample	M-029814-00	LOC399961	0	XM_378317	0.9625456479	0.973250773	1.0111216804	0.9086068657	0.9280342997	0.9970569962	0.9668784266	0.9796231193	110824	121964	111104	117592	2
LOC387911original	3	J22	sample	M-030207-00	LOC387911	0	XM_370715	1.0043733945	0.9965792662	0.99223981	0.928495633	1.0013565794	1.0073902096	0.9833782961	1.0097802363	119580	123228	113000	121212	2
LOC390271original	3	J23	sample	M-029817-00	LOC390271	0	XM_372441	0.9708547553	0.9896401837	1.0193493705	0.8447869243	0.9682292452	0.9734802655	1.0282481942	0.9510321731	115624	119080	118156	114160	2
LOC387914original	3	J24	sample	M-030210-00	LOC387914	0	XM_370718	0.9936237729	0.8932294484	0.8989614306	0.4392268456	1.0337470063	0.9535005396	0.9030719694	0.8833869275	123448	116636	103772	106040	2
NAoriginal	3	K01	pos	NA	NA	NA	NA	0.0466629508	0.1055205567	2.261334846	0.4029844493	0.0591870572	0.0341388444	0.1179705857	0.0930705277	7068	4176	13556	11172	2
NAoriginal	3	K02	other	NA	NA	NA	NA	1.0568928986	1.0651912802	1.0078516769	0.930257084	1.0732050445	1.0405807528	1.0816813158	1.0487012446	128160	127288	124296	125884	2
NAoriginal	3	K03	pos	NA	NA	NA	NA	0.1660570189	0.2592459546	1.5611863706	0.5554236688	0.2565442396	0.0755697982	0.2712035506	0.2472883587	30636	9244	31164	29684	2
NAoriginal	3	K04	other	NA	NA	NA	NA	1.0124345273	1.0482892879	1.0354143993	0.6649592957	1.0096635348	1.0152055198	1.0696371073	1.0269414685	120572	124184	122912	123272	2
LOC402377original	3	K05	sample	M-029607-00	LOC402377	0	XM_378080	0.9603837055	0.9001570919	0.9372890094	0.5650295995	0.992413204	0.9283542069	0.93098947	0.8693247138	118512	113560	106980	104352	2
LOC401679original	3	K06	sample	M-030033-00	LOC401679	0	XM_377185	0.9429837373	0.9331196297	0.9895394722	0.9086068657	0.9466914535	0.9392760211	0.960925942	0.9053133174	113052	114896	110420	108672	2
LOC392390original	3	K07	sample	M-029610-00	LOC392390	0	XM_373315	0.8470687014	0.9820226139	1.1593187332	0.4029844493	0.8374616892	0.8566757137	0.9773910017	0.9866542262	100008	104792	112312	118436	2
LOC390113original	3	K08	sample	M-030034-00	LOC390113	0	XM_372376	0.9617038531	0.9120692548	0.9483888953	0.5815122815	0.9562712489	0.9671364573	0.9481159168	0.8760225928	114196	118304	108948	105156	2
LOC392391original	3	K09	sample	M-029611-00	LOC392391	0	XM_373316	0.8920663373	0.9294507286	1.041907636	0.5904514802	0.8968497211	0.8872829535	0.9389261161	0.9199753411	107100	108536	107892	110432	2
LOC390121original	3	K10	sample	M-030036-00	LOC390121	0	XM_372378	0.9557735698	0.9376514227	0.9810392883	0.8102211223	0.9566731983	0.9548739413	0.9554607954	0.91984205	114244	116804	109792	110416	2
LOC392395original	3	K11	sample	M-029613-00	LOC392395	0	XM_373319	0.9066614733	0.9620595665	1.0611011881	0.5364823031	0.906027567	0.9072953795	0.9803846489	0.9437344841	108196	110984	112656	113284	2
LOC400055original	3	K12	sample	M-030041-00	LOC400055	0	XM_374987	0.9764305614	0.9809291209	1.0046071474	0.9541918462	0.9957962786	0.9570648442	0.9885997737	0.9732584682	118916	117072	113600	116828	2
CENPP	3	K13	sample	M-029617-00	RP11-19J3.3	401541	NM_001012267	0.8964287844	0.8020427372	0.894708817	0.4391431641	0.9048552145	0.8880023544	0.8048385693	0.7992469051	108056	108624	92484	95940	2
LOC387871original	3	K14	sample	M-030042-00	LOC387871	0	XM_373539	0.8416702721	0.8263918813	0.9818475342	0.8220914516	0.8275804318	0.8557601125	0.8410408146	0.8117429481	98828	104680	96644	97440	2
LOC389803original	3	K15	sample	M-029622-00	LOC389803	0	XM_372154	0.8970957407	0.8942793764	0.9968605756	0.9718867353	0.8976871158	0.8965043655	0.8890435993	0.8995151535	107200	109664	102160	107976	2
LOC387872original	3	K16	sample	M-030045-00	LOC387872	0	XM_373540	0.9954957171	1.0613118656	1.0661139443	0.5184758084	0.9724832102	1.0185082241	1.061526412	1.0610973192	116132	124588	121980	127372	2
LOC399761original	3	K17	sample	M-029623-00	LOC399761	0	XM_374801	0.8758045556	0.8701093002	0.993497116	0.9402820853	0.8781255757	0.8734835355	0.8768253416	0.8633932588	104864	106848	100756	103640	2
LOC387873original	3	K18	sample	M-030047-00	LOC387873	0	XM_373541	0.8444510811	0.9170507137	1.0859725734	0.4611837169	0.8235609372	0.8653412249	0.9106605169	0.9234409104	98348	105852	104644	110848	2
LOC399763original	3	K19	sample	M-029625-00	LOC399763	0	XM_374803	0.8305548448	0.8309285322	1.000449925	0.9917666411	0.8498216349	0.8112880547	0.8233226003	0.8385344641	101484	99240	94608	100656	2
LOC387876original	3	K20	sample	M-030049-00	LOC387876	0	XM_373543	0.8716343927	0.8494578324	0.9745574974	0.7393664691	0.882178566	0.8610902194	0.8358889566	0.8630267082	105348	105332	96052	103596	2
LOC399832original	3	K21	sample	M-029630-00	LOC399832	0	XM_378259	0.9599987881	1.0439049011	1.0874023113	0.4392268456	0.9517493175	0.9682482587	1.0586023845	1.0292074177	113656	118440	121644	123544	2
LOC387880original	3	K22	sample	M-030050-00	LOC387880	0	XM_370704	0.9772951585	1.0512626059	1.0756858834	0.5073910334	0.9502085113	1.0043818057	1.0504916891	1.0520335227	113472	122860	120712	126284	2
LOC399789original	3	K23	sample	M-029635-00	LOC399789	0	XM_378239	1.0008258868	0.9844683123	0.9836559239	0.8447869243	0.9848766518	1.0167751218	1.0092072056	0.959729419	117612	124376	115968	115204	2
LOC400070original	3	K24	sample	M-030055-00	LOC400070	0	XM_378381	1.0516036844	1.0184612723	0.968483933	0.7392250436	1.0504949003	1.0527124685	1.0647637281	0.9721588164	125448	128772	122352	116696	2
NAoriginal	3	L01	other	NA	NA	NA	NA	0.9889796163	1.0104318151	1.0216912446	0.8472926857	0.9290726691	1.0488865636	0.9907231747	1.0301404555	110948	128304	113844	123656	2
NAoriginal	3	L02	neg	NA	NA	NA	NA	0.9076078558	0.9701197269	1.0688754188	0.6890603548	0.8150195113	1.0001962003	0.9349577931	1.0052816608	97328	122348	107436	120672	2
NAoriginal	3	L03	other	NA	NA	NA	NA	0.9416331104	0.999509868	1.0614642338	0.668053248	0.8715269055	1.0117393153	0.9669132364	1.0321064996	104076	123760	111108	123892	2
NAoriginal	3	L04	neg	NA	NA	NA	NA	0.9148477204	0.9660935323	1.0560156742	0.7569577664	0.8298916411	0.9998037997	0.9087111653	1.0234758993	99104	122300	104420	122856	2
LOC387816original	3	L05	sample	M-029818-00	LOC387816	0	XM_370664	0.8705055299	0.9380009718	1.077535914	0.5751472679	0.8201778626	0.9208331971	0.9047428422	0.9712591013	97944	112640	103964	116588	2
LOC387915original	3	L06	sample	M-030211-00	LOC387915	0	XM_373561	0.854278463	0.8917912345	1.0439116436	0.691290138	0.815387965	0.8931689611	0.8630406405	0.9205418284	97372	109256	99172	110500	2
LOC399968original	3	L07	sample	M-029821-00	LOC399968	0	XM_374945	0.8595285485	0.8886413396	1.0338706505	0.7962382695	0.825168735	0.8938883621	0.8442781307	0.9330045486	98540	109344	97016	111996	2
LOC387917original	3	L08	sample	M-030213-00	LOC387917	0	XM_373562	0.8458939479	0.9403214837	1.1116304662	0.4592079665	0.8060091444	0.8857787515	0.9275781046	0.9530648628	96252	108352	106588	114404	2
LOC399972original	3	L09	sample	M-029824-00	LOC399972	0	XM_378321	0.8565602534	0.9998045805	1.16723205	0.4392268456	0.7872515031	0.9258690036	0.9838308241	1.0157783369	94012	113256	113052	121932	2
LOC400121original	3	L10	sample	M-030216-00	LOC400121	0	XM_375018	0.8318627309	0.7009827305	0.8426663491	0.4392268456	0.7658476947	0.8978777672	0.6796275346	0.7223379263	91456	109832	78096	86708	2
LOC387820original	3	L11	sample	M-029825-00	LOC387820	0	XM_370665	0.8547818681	0.9729088831	1.1381955086	0.5073910334	0.7806863287	0.9288774075	0.9524323384	0.9933854279	93228	113624	109444	119244	2
LOC387921original	3	L12	sample	M-030217-00	LOC387921	0	XM_370722	0.7807455989	0.7976092649	1.0215994378	0.8913091623	0.6991910767	0.862300121	0.7743451397	0.8208733901	83496	105480	88980	98536	2
LOC387821original	3	L13	sample	M-029826-00	LOC387821	0	XM_373518	0.7979604327	0.8863411258	1.11075824	0.5184758084	0.7485973639	0.8473235015	0.8504742842	0.9222079675	89396	103648	97728	110700	2
LOC400123original	3	L14	sample	M-030218-00	LOC400123	0	XM_378411	0.7410825111	0.6773759325	0.9140357818	0.5933341376	0.6966119011	0.7855531212	0.6220172309	0.732734634	83188	96092	71476	87956	2
LOC387823original	3	L15	sample	M-029829-00	LOC387823	0	XM_373519	0.8962832474	0.978392104	1.0916103887	0.5554236688	0.8306620442	0.9619044505	0.9540684014	1.0027158067	99196	117664	109632	120364	2
LOC387922original	3	L16	sample	M-030219-00	LOC387922	0	XM_370723	0.8044285653	0.9022681442	1.1216261867	0.4391431641	0.7962283743	0.8126287564	0.916717431	0.8878188574	95084	99404	105340	106572	2
LOC387824original	3	L17	sample	M-029830-00	LOC387824	0	XM_373520	0.9581850157	0.9976329551	1.0411694387	0.6906624849	0.9119228257	1.0044472058	0.9827865286	1.0124793815	108900	122868	112932	121536	2
LOC400125original	3	L18	sample	M-030220-00	LOC400125	0	XM_378412	0.8798521737	0.82195313	0.9341945778	0.5184758084	0.8637558827	0.8959484647	0.800939866	0.842966394	103148	109596	92036	101188	2
LOC399978original	3	L19	sample	M-029831-00	LOC399978	0	XM_378325	0.8286723776	0.9186384591	1.1085665262	0.4391431641	0.8138471587	0.8434975965	0.9288312592	0.9084456589	97188	103180	106732	109048	2
LOC387923original	3	L20	sample	M-030221-00	LOC387923	0	XM_370724	0.9460184871	0.9835806057	1.0397054806	0.6146723918	0.9310154248	0.9610215493	0.9770080933	0.9901531182	111180	117556	112268	118856	2
LOC399979original	3	L21	sample	M-029832-00	LOC399979	0	XM_374949	1.0336570038	1.1036415932	1.0677058145	0.5193894214	1.0041702256	1.0631437821	1.1017665999	1.1055165864	119916	130048	126604	132704	2
LOC400128original	3	L22	sample	M-030222-00	LOC400128	0	XM_378413	0.9490434781	0.9363251479	0.9865987907	0.8513721213	0.9516823259	0.9464046303	0.9253502741	0.9473000217	113648	115768	106332	113712	2
LOC390256original	3	L23	sample	M-029838-00	LOC390256	0	XM_372432	1.032553297	1.0567104097	1.0233955116	0.7620447353	1.0144869283	1.0506196658	1.0535897659	1.0598310535	121148	128516	121068	127220	2
LOC400134original	3	L24	sample	M-030227-00	LOC400134	0	XM_378416	1.0402091503	1.0386381919	0.9984897667	0.9890050517	1.0712622888	1.0091560119	1.0304412149	1.0468351689	127928	123444	118408	125660	2
NAoriginal	3	M01	neg	NA	NA	NA	NA	1.1020328984	1.0559851339	0.9582156172	0.6820057753	1.1473312231	1.0567345738	1.0796971543	1.0322731135	137012	129264	124068	123912	2
NAoriginal	3	M02	other	NA	NA	NA	NA	1.075109968	1.0461973881	0.9731073278	0.7248548093	1.0748463381	1.075373598	1.0699852058	1.0224095703	128356	131544	122952	122728	2
NAoriginal	3	M03	neg	NA	NA	NA	NA	1.007628256	1.0401438692	1.0322694535	0.7548245309	1.0303639317	0.9848925804	1.0798712036	1.0004165348	123044	120476	124088	120088	2
NAoriginal	3	M04	other	NA	NA	NA	NA	1.0572087567	1.0952740369	1.0360054531	0.6890603548	1.0282202013	1.0861973121	1.1164215473	1.0741265266	122788	132868	128288	128936	2
LOC387697original	3	M05	sample	M-029640-00	LOC387697	0	XM_373468	0.9981898545	1.0295572631	1.0314242911	0.6890603548	1.0176020365	0.9787776724	1.0335392916	1.0255752345	121520	119728	118764	123108	2
LOC401725original	3	M06	sample	M-030056-00	LOC401725	0	XM_377278	0.9766623448	1.0474069899	1.0724351107	0.543918403	0.9630039023	0.9903207874	1.0868331738	1.0079808061	115000	121140	124888	120996	2
LOC387701original	3	M07	sample	M-029643-00	LOC387701	0	XM_373469	0.8809442951	0.8042725811	0.9129664447	0.5140362119	0.9130281867	0.8488604035	0.8366895832	0.7718555791	109032	103836	96144	92652	2
LOC390349original	3	M08	sample	M-030057-00	LOC390349	0	XM_372472	1.0555800715	1.026924955	0.972853678	0.7620447353	1.0452695574	1.0658905857	1.0655295449	0.9883203652	124824	130384	122440	118636	2
LOC387702original	3	M09	sample	M-029644-00	LOC387702	0	XM_370570	0.9237613219	1.0312727912	1.1163844673	0.4391431641	0.9457535715	0.9017690723	1.0522321817	1.0103134008	112940	110308	120912	121276	2
LOC390352original	3	M10	sample	M-030058-00	LOC390352	0	XM_372473	0.9658479817	0.9929883365	1.0281000274	0.7473052244	0.9858145338	0.9458814296	1.0149508311	0.9710258418	117724	115704	116628	116560	2
LOC387705original	3	M11	sample	M-029646-00	LOC387705	0	XM_373470	0.928238815	1.0056645686	1.0834114587	0.5184758084	0.9317858279	0.9246918021	1.0475676616	0.9637614755	111272	113112	120376	115688	2
LOC400025original	3	M12	sample	M-030062-00	LOC400025	0	XM_374973	1.0377527448	0.9923392237	0.9562385921	0.7601639328	1.1122276374	0.9632778523	1.0227830476	0.9618953998	132820	117832	117528	115464	2
LOC387706original	3	M13	sample	M-029648-00	LOC387706	0	XM_373471	0.8344675841	0.8394013911	1.005912521	0.9490428109	0.8240968698	0.8448382983	0.8486989818	0.8301038005	98412	103344	97524	99644	2
LOC400027original	3	M14	sample	M-030063-00	LOC400027	0	XM_378350	0.9309073885	0.9317033994	1.0008550913	0.9884174138	0.9637408096	0.8980739675	0.9437646854	0.9196421133	115088	109856	108448	110392	2
LOC387709original	3	M15	sample	M-029650-00	LOC387709	0	XM_373472	0.9681345093	1.0481795295	1.0826796477	0.5073910334	0.9594533487	0.9768156699	1.0847793926	1.0115796664	114576	119488	124652	121428	2
LOC387854original	3	M16	sample	M-030065-00	LOC387854	0	XM_373531	1.0639287545	1.1287699997	1.0609451008	0.524599105	1.0819139493	1.0459435597	1.1323296493	1.1252103501	129200	127944	130116	135068	2
LOC399806original	3	M17	sample	M-029651-00	LOC399806	0	XM_378247	0.949550515	0.8504248867	0.895607841	0.4391431641	0.9448156894	0.9542853406	0.8608824297	0.8399673437	112828	116732	98924	100828	2
LOC400030original	3	M18	sample	M-030066-00	LOC400030	0	XM_378353	0.8934810297	1.0062225423	1.1261823239	0.4392268456	0.8741730727	0.9127889866	1.0518492733	0.9605958113	104392	111656	120868	115308	2
LOC387710original	3	M19	sample	M-029654-00	LOC387710	0	XM_373474	0.9718797715	1.0044817029	1.033545231	0.6997433129	0.9774405868	0.9663189562	1.0358715516	0.9730918542	116724	118204	119032	116808	2
LOC387856original	3	M20	sample	M-030068-00	LOC387856	0	XM_370691	1.0251044257	1.102187919	1.0751957472	0.5193894214	1.0012895878	1.0489192636	1.1351144374	1.0692614006	119572	128308	130436	128352	2
LOC387712original	3	M21	sample	M-029660-00	LOC387712	0	XM_370577	1.0401021834	1.0092405655	0.9703282828	0.6906624849	1.0305984023	1.0496059645	1.0230963363	0.9953847948	123072	128392	117564	119484	2
LOC387859original	3	M22	sample	M-030072-00	LOC387859	0	XM_373533	0.9869222026	1.0203230918	1.0338434874	0.6695222442	1.0063809476	0.9674634577	1.0201026891	1.0205434946	120180	118344	117220	122504	2
LOC387715original	3	M23	sample	M-029661-00	LOC387715	0	XM_373477	0.9970436851	0.8622919665	0.8648487317	0.4029844493	0.9761677469	1.0179196233	0.8790183622	0.8455655709	116572	124516	101008	101500	2
ZNF740	3	M24	sample	M-030075-00	LOC283337	283337	NM_001004304	1.0775918158	0.8938460318	0.8294848	0.4029844493	1.1103518733	1.0448317583	0.8703158994	0.9173761642	132596	127808	100008	110120	2
NAoriginal	3	N01	other	NA	NA	NA	NA	0.9962180757	1.0451956669	1.0491635239	0.6942656953	0.9369441793	1.0554919721	1.0082673397	1.0821239941	111888	129112	115860	129896	2
NAoriginal	3	N02	pos	NA	NA	NA	NA	0.0347819302	0.1083768726	3.1158958723	0.4029844493	0.0348691152	0.0346947451	0.1456096075	0.0711441377	4164	4244	16732	8540	2
NAoriginal	3	N03	other	NA	NA	NA	NA	0.9665830448	0.9983091886	1.0328229881	0.8233558281	0.8935336381	1.0396324515	0.9504829867	1.0461353905	106704	127172	109220	125576	2
NAoriginal	3	N04	pos	NA	NA	NA	NA	0.066504317	0.2117653852	3.1842351694	0.071253937	0.0585506373	0.0744579968	0.2238273431	0.1997034272	6992	9108	25720	23972	2
LOC390259original	3	N05	sample	M-029839-00	LOC390259	0	XM_372433	0.9116718885	0.914611676	1.0032246113	0.9784791223	0.8570902209	0.9662535561	0.8830563049	0.9461670471	102352	118196	101472	113576	2
LOC387930original	3	N06	sample	M-030228-00	LOC387930	0	XM_370727	0.5958210218	0.6639566661	1.1143558918	0.4525893079	0.5761945435	0.6154475001	0.6411974589	0.6867158733	68808	75284	73680	82432	2
LOC390275original	3	N07	sample	M-029846-00	LOC390275	0	XM_372443	0.904492724	0.9539252952	1.0546522597	0.6829318954	0.839069487	0.9699159609	0.9357584196	0.9720921708	100200	118644	107528	116688	2
LOC387931original	3	N08	sample	M-030229-00	LOC387931	0	XM_373566	0.9109658898	0.9174335721	1.0070998073	0.9499650464	0.8334421946	0.988489585	0.936384997	0.8984821473	99528	120916	107600	107852	2
LOC390278original	3	N09	sample	M-029848-00	LOC390278	0	XM_372445	0.9275884049	1.0216053252	1.1013562911	0.5184758084	0.8729002328	0.982276577	0.9951092159	1.0481014345	104240	120156	114348	125812	2
LOC387932original	3	N10	sample	M-030230-00	LOC387932	0	XM_373567	0.904359711	1.0482024184	1.1590547497	0.4391431641	0.8471419719	0.9615774501	1.0499695414	1.0464352955	101164	117624	120652	125612	2
LOC387771original	3	N11	sample	M-029850-00	LOC387771	0	XM_373500	0.9293716254	1.0241131958	1.1019415354	0.5554236688	0.8482138371	1.0105294137	1.0095553042	1.0386710875	101292	123612	116008	124680	2
LOC387933original	3	N12	sample	M-030233-00	LOC387933	0	XM_370728	0.8171967854	0.7923654933	0.9696140605	0.882121412	0.7355675024	0.8988260685	0.7800191454	0.8047118413	87840	109948	89632	96596	2
LOC399898original	3	N13	sample	M-029852-00	LOC399898	0	XM_374885	0.9322873877	1.0279816436	1.1026445892	0.5554236688	0.8528027601	1.0117720153	1.0057958402	1.050167447	101840	123764	115576	126060	2
LOC387934original	3	N14	sample	M-030235-00	LOC387934	0	XM_370729	0.8713330131	1.0432468349	1.1972997915	0.4611837169	0.7755949689	0.9670710572	1.0699155861	1.0165780836	92620	118296	122944	122028	2
LOC399900original	3	N15	sample	M-029854-00	LOC399900	0	XM_374890	0.9999897818	1.0647783523	1.0647892326	0.6942656953	0.9062285418	1.0937510219	1.0210077452	1.1085489595	108220	133792	117324	133068	2
LOC400144original	3	N16	sample	M-030237-00	LOC400144	0	XM_378421	0.8217782252	0.8281786349	1.0077884878	0.9540400101	0.7854092348	0.8581472156	0.7889652772	0.8673919925	93792	104972	90660	104120	2
LOC387775original	3	N17	sample	M-029855-00	LOC387775	0	XM_370629	0.8841287921	0.9421396264	1.0656135563	0.5554236688	0.8604063039	0.9078512802	0.9128535376	0.9714257152	102748	111052	104896	116608	2
LOC400145original	3	N18	sample	M-030238-00	LOC400145	0	XM_375031	0.9389994653	0.7857755821	0.8368221826	0.4029844493	0.904453265	0.9735456656	0.7655730572	0.8059781069	108008	119088	87972	96748	2
LOC387777original	3	N19	sample	M-029857-00	LOC387777	0	XM_373503	1.0022506514	0.99312239	0.990892237	0.9140900998	0.9878242811	1.0166770217	0.993925681	0.992319099	117964	124364	114212	119116	2
LOC387937original	3	N20	sample	M-030239-00	LOC387937	0	XM_373569	0.8218018133	0.7526104304	0.9158052686	0.4525893079	0.8273124655	0.8162911612	0.7729527456	0.7322681151	98796	99852	88820	87900	2
LOC399904original	3	N21	sample	M-029858-00	LOC399904	0	XM_374893	1.04206007	1.052077025	1.0096126464	0.9123126154	1.0206166575	1.0635034826	1.0574188495	1.0467352005	121880	130092	121508	125648	2
LOC387939original	3	N22	sample	M-030240-00	LOC387939	0	XM_373570	0.8918771851	0.8688630169	0.9741958101	0.8009611801	0.8575256661	0.9262287041	0.8894613176	0.8482647162	102404	113300	102208	101824	2
LOC387778original	3	N23	sample	M-029859-00	LOC387778	0	XM_370631	0.9185260694	0.9203568129	1.0019931318	0.9850097257	0.9330921637	0.9039599751	0.9289356888	0.911777937	111428	110576	106744	109448	2
LOC390377original	3	N24	sample	M-030242-00	LOC390377	0	XM_372486	0.729077613	0.3359049062	0.4607258544	0.4029844493	0.608183021	0.849972205	0.3593420938	0.3124677186	72628	103972	41292	37508	2
NAoriginal	3	O01	pos	NA	NA	NA	NA	0.0238915224	0.0300658538	1.2584318923	0.4029844493	0.0237485136	0.0240345312	0.0277086415	0.032423066	2836	2940	3184	3892	2
NAoriginal	3	O02	other	NA	NA	NA	NA	1.0540076863	1.0552519585	1.0011805153	0.9884174138	1.0890820479	1.0189333246	1.0703333043	1.0401706126	130056	124640	122992	124860	2
NAoriginal	3	O03	pos	NA	NA	NA	NA	0.1487779512	0.1632480298	1.0972595635	0.6884767827	0.1494247098	0.1481311926	0.1840744931	0.1424215665	17844	18120	21152	17096	2
NAoriginal	3	O04	other	NA	NA	NA	NA	1.0428839507	1.0551352357	1.0117475055	0.89998634	1.050059455	1.0357084464	1.0820294143	1.028241057	125396	126692	124336	123428	2
LOC389983original	3	O05	sample	M-029662-00	LOC389983	0	XM_372319	0.9296064741	0.9509371996	1.0229459735	0.8106964649	0.9670903884	0.8921225598	0.9425115308	0.9593628684	115488	109128	108304	115160	2
LOC400041original	3	O06	sample	M-030076-00	LOC400041	0	XM_378358	0.9943964751	1.0196208844	1.0253665514	0.7393664691	1.0093285769	0.9794643733	1.0262292229	1.013012546	120532	119812	117924	121600	2
LOC389988original	3	O07	sample	M-029666-00	LOC389988	0	XM_372323	0.9127506077	0.9667216454	1.0591301033	0.5465975186	0.9300105512	0.8954906641	0.9786789661	0.9547643246	111060	109540	112460	114608	2
LOC400043original	3	O08	sample	M-030078-00	LOC400043	0	XM_378360	0.9775511533	0.9663706969	0.9885627914	0.8915836025	0.9951598586	0.9599424479	0.9622487164	0.9704926773	118840	117424	110572	116496	2
LOC401647original	3	O09	sample	M-029668-00	LOC401647	0	XM_377129	0.7239205746	0.8054299627	1.1125943797	0.5035369645	0.7700346681	0.6778064811	0.7980506483	0.8128092771	91956	82912	91704	97568	2
LOC400046original	3	O10	sample	M-030082-00	LOC400046	0	XM_378362	1.013800395	1.0060637361	0.9923686567	0.9288595231	1.0227938837	1.0048069062	1.0054129319	1.0067145404	122140	122912	115532	120844	2
LOC390006original	3	O11	sample	M-029670-00	LOC390006	0	XM_372328	0.8618823204	0.8053731814	0.9344352035	0.5465975186	0.8925622603	0.8312023806	0.792272213	0.8184741499	106588	101676	91040	98248	2
LOC400047original	3	O12	sample	M-030083-00	LOC400047	0	XM_378363	0.9888390104	1.037015692	1.0487204501	0.6025951585	1.0259759835	0.9517020372	1.0426246628	1.0314067212	122520	116416	119808	123808	2
LOC390007original	3	O13	sample	M-029671-00	LOC390007	0	XM_372329	1.0897867424	0.8417237747	0.772374761	0.2244993074	1.0881441659	1.0914293189	0.8419806805	0.8414668688	129944	133508	96752	101008	2
LOC400050original	3	O14	sample	M-030085-00	LOC400050	0	XM_378365	0.9745883675	0.9719940491	0.9973380367	0.9784791223	0.9893650873	0.9598116478	0.982925768	0.9610623303	118148	117408	112948	115364	2
LOC399747original	3	O15	sample	M-029675-00	LOC399747	0	XM_374787	0.9170232355	0.8866961267	0.9669287455	0.7104833396	0.9414661106	0.8925803604	0.8624140632	0.9109781902	112428	109184	99100	109352	2
LOC400053original	3	O16	sample	M-030088-00	LOC400053	0	XM_378367	0.8864062077	0.9023108293	1.0179428139	0.8227846079	0.8759483495	0.8968640659	0.9179357758	0.8866858828	104604	109708	105480	106436	2
LOC387662original	3	O17	sample	M-029676-00	LOC387662	0	XM_373456	1.0593005304	1.1619622588	1.0969146389	0.4599936873	1.0955802308	1.0230208299	1.1769210687	1.1470034489	130832	125140	135240	137684	2
LOC387869original	3	O18	sample	M-030090-00	LOC387869	0	XM_373538	1.0064616971	1.0376173238	1.0309556009	0.6884767827	1.0202482038	0.9926751905	1.0380297624	1.0372048851	121836	121428	119280	124504	2
LOC399753original	3	O19	sample	M-029679-00	LOC399753	0	XM_378223	0.997702872	1.094381355	1.0969010772	0.4391431641	1.0055100571	0.9898956869	1.0738490993	1.1149136107	120076	121088	123396	133832	2
LOC401720original	3	O20	sample	M-030094-00	LOC401720	0	XM_377265	0.9806924212	1.0064080549	1.0262219154	0.7248548093	0.992580683	0.9688041594	1.0137324863	0.9990836235	118532	118508	116488	119928	2
USP17L8	3	O21	sample	M-029321-00	LOC392188	392188	XM_373238	0.9967912123	1.032898222	1.0362232424	0.6402687188	1.0072183423	0.9863640823	1.0269254199	1.0388710242	120280	120656	118004	124704	2
LOC390335original	3	O22	sample	M-030102-00	LOC390335	0	XM_372466	1.0050230815	1.1076115396	1.1020757234	0.4391431641	1.0133815673	0.9966645957	1.111339309	1.1038837701	121016	121916	127704	132508	2
USP17L7	3	O23	sample	M-029326-00	LOC392197	392197	XM_373243	0.9024120239	0.9491983426	1.0518458503	0.6407325203	0.9515818386	0.8532422092	0.9578278653	0.9405688199	113636	104372	110064	112904	2
LOC390338original	3	O24	sample	M-030103-00	LOC390338	0	XM_372468	1.016886427	0.9483628685	0.9326143444	0.8039972655	1.1600931183	0.8736797358	0.9982769124	0.8984488245	138536	106872	114712	107848	2
NAoriginal	3	P01	other	NA	NA	NA	NA	0.8961247215	0.9496623893	1.0597435452	0.5809413315	0.8531042221	0.9391452209	0.9506918458	0.9486329329	101876	114880	109244	113872	2
NAoriginal	3	P02	neg	NA	NA	NA	NA	0.9313048831	0.9406226342	1.0100050492	0.930257084	0.8788289873	0.9837807789	0.9206161344	0.9606291341	104948	120340	105788	115312	2
NAoriginal	3	P03	other	NA	NA	NA	NA	0.9516882617	0.9278861326	0.9749895737	0.8952240507	0.8756468874	1.027729636	0.8719171526	0.9838551125	104568	125716	100192	118100	2
NAoriginal	3	P04	neg	NA	NA	NA	NA	1.0012334555	0.9474674606	0.9463002414	0.5809413315	0.9696360683	1.0328308427	0.9243755983	0.9705593229	115792	126340	106220	116504	2
LOC387781original	3	P05	sample	M-029862-00	LOC387781	0	XM_370634	0.7309761322	0.6323620544	0.8650926159	0.5676822084	0.6551441156	0.8068081489	0.5668784266	0.6978456822	78236	98692	65140	83768	2
LOC387912original	3	P06	sample	M-030245-00	LOC387912	0	XM_370716	0.6225926508	0.4011798663	0.6443697428	0.4029844493	0.6841179722	0.5610673294	0.3474371247	0.4549226078	81696	68632	39924	54608	2
LOC399909original	3	P07	sample	M-029863-00	LOC399909	0	XM_374898	0.932573907	0.9379710941	1.0057874095	0.961909791	0.904453265	0.9606945489	0.9017840049	0.9741581832	108008	117516	103624	116936	2
LOC390387original	3	P08	sample	M-030246-00	LOC390387	0	XM_372490	0.939439785	0.9429136098	1.0036977621	0.9850097257	0.9167462192	0.9621333508	0.8976068227	0.9882203969	109476	117692	103144	118624	2
LOC387783original	3	P09	sample	M-029864-00	LOC387783	0	XM_373505	0.9443737479	0.8532758683	0.9035362008	0.502464175	0.8930312013	0.9957162944	0.8484901227	0.8580616138	106644	121800	97500	103000	2
LOC401732original	3	P10	sample	M-030247-00	LOC401732	0	XM_377296	0.9012700175	0.9476412062	1.051450939	0.6402687188	0.8595689092	0.9429711259	0.9254895135	0.9697928989	102648	115348	106348	116412	2
LOC387784original	3	P11	sample	M-029865-00	LOC387784	0	XM_373506	0.9191274355	0.9992611495	1.0871845523	0.602219415	0.8446967794	0.9935580916	0.9466887129	1.051833586	100872	121536	108784	126260	2
LOC390414original	3	P12	sample	M-030250-00	LOC390414	0	XM_372494	0.9227264668	0.9855116605	1.0680431265	0.6551565767	0.843490931	1.0019620026	0.962109477	1.0089138439	100728	122564	110556	121108	2
LOC387745original	3	P13	sample	M-029869-00	LOC387745	0	XM_370603	0.8198615037	0.8366920724	1.020528551	0.8977377631	0.7479274481	0.8917955593	0.7998607606	0.8735233843	89316	109088	91912	104856	2
LOC400161original	3	P14	sample	M-030252-00	LOC400161	0	XM_378434	0.6891848821	0.6634149016	0.96260803	0.7548245309	0.6771173525	0.7012524116	0.618953964	0.7078758393	80860	85780	71124	84972	2
LOC399917original	3	P15	sample	M-029871-00	LOC399917	0	XM_374902	0.8852588956	0.9063475521	1.0238220215	0.8167927519	0.8619471102	0.9085706811	0.873692455	0.9390026492	102932	111140	100396	112716	2
LOC400163original	3	P16	sample	M-030254-00	LOC400163	0	XM_378436	0.8481494061	0.7854053138	0.926022359	0.5184758084	0.8224555762	0.873843236	0.7653990079	0.8054116197	98216	106892	87952	96680	2
LOC390217original	3	P17	sample	M-029872-00	LOC390217	0	XM_372420	0.9925644261	0.8816035477	0.8882078831	0.5184758084	0.9817280477	1.0034008044	0.8057436254	0.9574634699	117236	122740	92588	114932	2
LOC400164original	3	P18	sample	M-030255-00	LOC400164	0	XM_378437	0.825572316	0.6743948378	0.8168816041	0.4029844493	0.8556833978	0.7954612341	0.6837002872	0.6650893884	102184	97304	78564	79836	2
LOC390158original	3	P19	sample	M-029886-00	LOC390158	0	XM_372396	0.9720174727	0.7579122974	0.7797311454	0.4029844493	0.9876568022	0.9563781433	0.7200765817	0.7957480131	117944	116988	82744	95520	2
LOC387950original	3	P20	sample	M-030259-00	LOC387950	0	XM_373578	0.8297515182	0.8004536344	0.9646907741	0.7119284804	0.8565207925	0.8029822439	0.8263858672	0.7745214016	102284	98224	94960	92972	2
LOC390192original	3	P21	sample	M-029898-00	LOC390192	0	XM_372410	0.9822656159	0.8781819766	0.8940371753	0.4391431641	0.9777420489	0.9867891828	0.8475850666	0.9087788867	116760	120708	97396	109088	2
LOC390426original	3	P22	sample	M-030261-00	LOC390426	0	XM_372497	0.9808120574	0.925659819	0.9437688006	0.6010286088	1.0219229932	0.9397011216	0.9572360978	0.8940835402	122036	114948	109996	107324	2
LOC390197original	3	P23	sample	M-029900-00	LOC390197	0	XM_372412	1.1066745013	1.0600831301	0.9578996615	0.6413685742	1.1402971076	1.073051895	1.0375424245	1.0826238358	136172	131260	119224	129956	2
LOC401740original	3	P24	sample	M-030262-00	LOC401740	0	XM_377305	0.8879055547	0.7054087419	0.7944637109	0.5184758084	1.0255740341	0.7502370753	0.7690540423	0.6417634416	122472	91772	88372	77036	2
NAoriginal	4	A01	neg	NA	NA	NA	NA	1.002562796	1.0745077614	1.0717610565	0.543918403	1.0330142898	0.9721113023	1.1026332691	1.0463822537	138364	123184	120176	120380	2
NAoriginal	4	A02	other	NA	NA	NA	NA	1.055020823	1.1265407001	1.0677900147	0.5554236688	1.076376342	1.0336653041	1.1700522984	1.0830291019	144172	130984	127524	124596	2
NAoriginal	4	A03	neg	NA	NA	NA	NA	1.0486597821	1.1653836879	1.1113076975	0.4392268456	1.0758387959	1.0214807683	1.1980181668	1.132749209	144100	129440	130572	130316	2
NAoriginal	4	A04	other	NA	NA	NA	NA	1.0795343215	1.1623906594	1.0767519255	0.5530502793	1.127234176	1.0318344671	1.1913019543	1.1334793644	150984	130752	129840	130400	2
LOC387974original	4	A05	sample	M-030273-00	LOC387974	0	XM_373583	0.7811668815	0.9508097741	1.2171660072	0.4029844493	0.7868480387	0.7754857242	0.9695935407	0.9320260074	105392	98268	105676	107224	2
LOC388206original	4	A06	sample	M-030678-00	LOC388206	0	XM_373660	0.9795759435	1.0749702008	1.0973832177	0.5554236688	1.0149766317	0.9441752553	1.145316084	1.0046243177	135948	119644	124828	115576	2
LOC400197original	4	A07	sample	M-030274-00	LOC400197	0	XM_375067	1.007309145	0.9731373445	0.9660761538	0.6884767827	1.0248615072	0.9897567828	0.9968987981	0.949375891	137272	125420	108652	109220	2
LOC400496original	4	A08	sample	M-030683-00	LOC400496	0	XM_378562	1.0176708954	1.1321742273	1.1125150895	0.4592079665	1.0240253244	1.0113164665	1.1852830535	1.0790654011	137160	128152	129184	124140	2
LOC387977original	4	A09	sample	M-030276-00	LOC387977	0	XM_373585	0.865487573	0.8225763035	0.9504195429	0.5809413315	0.8845918383	0.8463833078	0.841251491	0.8039011161	118484	107252	91688	92484	2
LOC400549original	4	A10	sample	M-030684-00	LOC400549	0	XM_375378	1.0521644233	1.0046779474	0.9548678183	0.5676822084	1.048125308	1.0562035386	0.9937792458	1.0155766489	140388	133840	108312	116836	2
LOC387978original	4	A11	sample	M-030277-00	LOC387978	0	XM_370758	1.0257727918	0.7327177185	0.714308007	0.5554236688	1.0249510982	1.0265944854	0.4455821635	1.0198532735	137284	130088	48564	117328	2
LOC400550original	4	A12	sample	M-030685-00	LOC400550	0	XM_378620	1.037005359	1.0404786697	1.0033493662	0.9784791223	1.0539188604	1.0200918575	1.0105147261	1.0704426133	141164	129264	110136	123148	2
LOC387979original	4	A13	sample	M-030278-00	LOC387979	0	XM_370759	0.7301351975	0.9385945619	1.2855078965	0.4029844493	0.7216855057	0.7385848893	0.8766675842	1.0005215396	96664	93592	95548	115104	2
LOC400551original	4	A14	sample	M-030686-00	LOC400551	0	XM_378621	1.0122049837	1.0681448751	1.0552653784	0.6407325203	1.0264144182	0.9979955492	1.1264152675	1.0098744828	137480	126464	122768	116180	2
LOC400201original	4	A15	sample	M-030279-00	LOC400201	0	XM_378449	0.7580965031	0.7474573622	0.9859659808	0.9499650464	0.8237894014	0.6924036049	0.8082209377	0.6866937867	110340	87740	88088	79000	2
LOC388305original	4	A16	sample	M-030687-00	LOC388305	0	XM_373700	1.0372415657	1.1526879827	1.1113013794	0.5073910334	1.0655656926	1.0089174387	1.2163317736	1.0890441918	142724	127848	132568	125288	2
LOC387981original	4	A17	sample	M-030280-00	LOC387981	0	XM_373587	0.9739108104	1.1069434715	1.1365963491	0.4392268456	1.0171566798	0.9306649411	1.146086797	1.067800146	136240	117932	124912	122844	2
LOC400552original	4	A18	sample	M-030688-00	LOC400552	0	XM_378623	1.062214844	1.1243800227	1.0585241103	0.6900010426	1.0953099103	1.0291197778	1.2048811818	1.0438788637	146708	130408	131320	120092	2
LOC387983original	4	A19	sample	M-030282-00	LOC387983	0	XM_373588	0.9532894052	1.139319978	1.1951459565	0.477548875	0.9875617805	0.9190170299	1.2560051381	1.022634818	132276	116456	136892	117648	2
LOC400553original	4	A20	sample	M-030689-00	LOC400553	0	XM_378625	1.0595788061	1.1273779399	1.0639868723	0.617120441	1.0643114184	1.0548461939	1.197908065	1.0568478147	142556	133668	130560	121584	2
LOC400208original	4	A21	sample	M-030286-00	LOC400208	0	XM_378453	0.9338560966	1.1285274822	1.2084597255	0.4029844493	0.9528303295	0.9148818637	1.1464538031	1.1106011613	127624	115932	124952	127768	2
LOC400533original	4	A22	sample	M-030698-00	LOC400533	0	XM_378590	1.0054284359	1.010424502	1.0049690917	0.9540400101	1.0321482433	0.9787086286	1.0027341958	1.0181148082	138248	124020	109288	117128	2
LOC400212original	4	A23	sample	M-030290-00	LOC400212	0	XM_378456	0.930039834	0.9234765759	0.9929430355	0.9402820853	0.9300144839	0.9300651841	0.8993852647	0.9475678871	124568	117856	98024	109012	2
LOC388270original	4	A24	sample	M-030699-00	LOC388270	0	XM_373682	0.5917786125	0.5147316113	0.8698043497	0.6884767827	0.500276239	0.6832809861	0.4330305533	0.5964326692	67008	86584	47196	68616	2
NAoriginal	4	B01	other	NA	NA	NA	NA	1.1173137022	0.6665485333	0.5965634647	0.5440896457	1.0504546744	1.18417273	0.2921735939	1.0409234728	140700	150056	31844	119752	2
NAoriginal	4	B02	pos	NA	NA	NA	NA	0.123221221	0.1398185754	1.1346955845	0.9148228112	0.103447761	0.1429946811	0.0902835122	0.1893536386	13856	18120	9840	21784	2
NAoriginal	4	B03	other	NA	NA	NA	NA	1.0415953072	0.9271847027	0.890158295	0.5676822084	1.0279971928	1.0551934216	0.8150105514	1.039358854	137692	133712	88828	119572	2
NAoriginal	4	B04	pos	NA	NA	NA	NA	0.5406489958	0.4819406092	0.8914112724	0.7576961289	0.6124143286	0.4688836629	0.3602165336	0.6036646848	82028	59416	39260	69448	2
LOC400433original	4	B05	sample	M-030475-00	LOC400433	0	XM_378538	1.050219638	0.9053140591	0.8620235485	0.5554236688	1.0338504726	1.0665888035	0.7654280209	1.0452000974	138476	135156	83424	120244	2
LOC390760original	4	B06	sample	M-030870-00	LOC390760	0	XM_372654	1.0562823062	0.9055524897	0.8573015797	0.5184758084	1.0647892371	1.0477753752	0.7943114047	1.0167935746	142620	132772	86572	116976	2
LOC3888original	4	B07	sample	M-030480-00	LOC3888	0	XM_370898	1.0381139868	0.9528182513	0.9178358672	0.6343585678	1.0266533276	1.0495746461	0.8430865217	1.0625499809	137512	133000	91888	122240	2
LOC388381original	4	B08	sample	M-030877-00	LOC388381	0	XM_371053	1.0062382249	0.9723574229	0.9663292438	0.8039972655	0.9876812352	1.0247952146	0.8919350399	1.052779806	132292	129860	97212	121116	2
LOC388167original	4	B09	sample	M-030481-00	LOC388167	0	XM_370899	1.0438151838	1.023631004	0.9806630713	0.8009611801	1.0348359738	1.0527943939	1.011762547	1.0354994611	138608	133408	110272	119128	2
LOC390790original	4	B10	sample	M-030887-00	LOC390790	0	XM_372668	0.9296374554	0.9189443055	0.9884975053	0.930257084	0.9280733452	0.9312015657	0.8315258281	1.0063627829	124308	118000	90628	115776	2
LOC388169original	4	B11	sample	M-030482-00	LOC388169	0	XM_373645	1.037908245	0.9288060941	0.8948826629	0.5073910334	1.0178136805	1.0580028094	0.8634186623	0.994193526	136328	134068	94104	114376	2
LOC388388original	4	B12	sample	M-030892-00	LOC388388	0	XM_373734	1.0026115923	0.9465249381	0.9440594397	0.6942656953	0.9886667363	1.0165564482	0.8589411873	1.0341086888	132424	128816	93616	118968	2
LOC388170original	4	B13	sample	M-030483-00	LOC388170	0	XM_373646	1.1018188105	1.0687934839	0.9700265359	0.7983927818	1.0879634469	1.1156741742	1.0004220571	1.1371649108	145724	141376	109036	130824	2
LOC400600original	4	B14	sample	M-030893-00	LOC400600	0	XM_378678	0.9824342988	0.9578247327	0.9749504204	0.8009611801	0.980036135	0.9848324626	0.9117900725	1.0038593929	131268	124796	99376	115488	2
LOC388171original	4	B15	sample	M-030485-00	LOC388171	0	XM_373647	1.016029815	1.0499078795	1.0333435732	0.6994790702	1.0162607696	1.0157988605	1.0180383521	1.0817774069	136120	128720	110956	124452	2
LOC400602original	4	B16	sample	M-030904-00	LOC400602	0	XM_378682	1.0503281277	1.0898391686	1.0376178071	0.617120441	1.0427797106	1.0578765448	1.0853839802	1.0942943569	139672	134052	118296	125892	2
LOC388173original	4	B17	sample	M-030487-00	LOC388173	0	XM_370904	0.987146629	1.0565535246	1.0703106241	0.502464175	0.9802750444	0.9940182137	1.04596752	1.0671395292	131300	125960	114000	122768	2
LOC400604original	4	B18	sample	M-030908-00	LOC400604	0	XM_378684	0.968981619	1.0092355171	1.0415424786	0.5955740957	0.9807827269	0.9571805111	1.0183319571	1.0001390772	131368	121292	110988	115060	2
LOC388174original	4	B19	sample	M-030488-00	LOC388174	0	XM_370905	1.0037138231	1.0258573144	1.0220615586	0.8287528162	0.9815591823	1.0258684638	0.9866960272	1.0650186016	131472	129996	107540	122524	2
LOC400605original	4	B20	sample	M-030909-00	LOC400605	0	XM_378685	1.0091967342	0.9504595429	0.9417980763	0.6211747756	1.0184408177	0.9999526508	0.8869070557	1.0140120302	136412	126712	96664	116656	2
LOC400452original	4	B21	sample	M-030492-00	LOC400452	0	XM_375261	1.0111908999	0.963190831	0.9525311502	0.670998982	1.0176942259	1.004687574	0.903642536	1.0227391259	136312	127312	98488	117660	2
LOC400606original	4	B22	sample	M-030910-00	LOC400606	0	XM_378686	0.9284890554	0.8083821637	0.8706426414	0.467902255	0.9201893357	0.9367887751	0.7424901367	0.8742741907	123252	118708	80924	100580	2
LOC388177original	4	B23	sample	M-030493-00	LOC388177	0	XM_370909	1.0179736927	0.9677872595	0.9506996757	0.7584125301	1.0632363262	0.9727110592	0.8761537756	1.0594207434	142412	123260	95492	121880	2
LOC388401original	4	B24	sample	M-030911-00	LOC388401	0	XM_371068	0.898011919	0.9883357641	1.1005820113	0.5554236688	0.8864135223	0.9096103158	0.9118267731	1.0648447551	118728	115264	99380	122504	2
NAoriginal	4	C01	pos	NA	NA	NA	NA	0.0561650892	0.1068454733	1.9023467227	0.4391431641	0.0594884353	0.0528417431	0.1387283237	0.074962623	7968	6696	15120	8624	2
NAoriginal	4	C02	other	NA	NA	NA	NA	1.0381650134	1.1089022955	1.0681368387	0.5035369645	1.0442430306	1.0320869963	1.1108542068	1.1069503842	139868	130784	121072	127348	2
NAoriginal	4	C03	pos	NA	NA	NA	NA	0.5961348678	0.7044697048	1.1817287377	0.5035369645	0.6364844485	0.555785287	0.6412331407	0.7677062689	85252	70428	69888	88320	2
NAoriginal	4	C04	other	NA	NA	NA	NA	1.0023879404	1.0867533712	1.084164451	0.4897407516	1.0336115632	0.9711643176	1.0903385632	1.0831681791	138444	123064	118836	124612	2
LOC400214original	4	C05	sample	M-030292-00	LOC400214	0	XM_375081	0.8838948581	0.8989285149	1.017008422	0.8220914516	0.8905347091	0.8772550072	0.8914212313	0.9064357985	119280	111164	97156	104280	2
LOC388291original	4	C06	sample	M-030701-00	LOC388291	0	XM_373692	1.0250393283	1.0880050145	1.0614275809	0.5193894214	1.0152454047	1.0348332518	1.1022295623	1.0737804666	135984	131132	120132	123532	2
LOC400216original	4	C07	sample	M-030294-00	LOC400216	0	XM_378460	0.8361905434	0.8786406193	1.0507660321	0.5823780596	0.8609099461	0.8114711406	0.8927424534	0.8645387852	115312	102828	97300	99460	2
LOC388295original	4	C08	sample	M-030703-00	LOC388295	0	XM_373693	1.0072286058	1.0932773811	1.0854312266	0.4392268456	1.0127368563	1.0017203554	1.1050555097	1.0814992525	135648	126936	120440	124420	2
LOC387991original	4	C09	sample	M-030297-00	LOC387991	0	XM_370763	0.9660367434	1.0081083342	1.0435507149	0.6391935759	0.983321139	0.9487523477	1.0362785577	0.9799381106	131708	120224	112944	112736	2
LOC388297original	4	C10	sample	M-030705-00	LOC388297	0	XM_370991	0.9477407293	1.0537380157	1.1118420715	0.4391431641	0.9629541145	0.9325273442	1.0829984402	1.0244775912	128980	118168	118036	117860	2
LOC387992original	4	C11	sample	M-030299-00	LOC387992	0	XM_373594	0.9887412647	1.1079769716	1.1205934365	0.4391431641	1.0156933598	0.9617891697	1.127883292	1.0880706512	136044	121876	122928	125176	2
LOC388298original	4	C12	sample	M-030706-00	LOC388298	0	XM_370992	0.9921623353	1.0942160633	1.1028599095	0.4392268456	1.0019859342	0.9823387364	1.1255344527	1.0628976739	134208	124480	122672	122280	2
LOC400221original	4	C13	sample	M-030300-00	LOC400221	0	XM_378462	1.0446419945	1.1612974006	1.1116702246	0.4391431641	1.050126174	1.039157815	1.1814661896	1.1411286117	140656	131680	128768	131280	2
LOC400547original	4	C14	sample	M-030707-00	LOC400547	0	XM_375373	0.9762173508	1.0701944994	1.096266624	0.4392268456	0.9982529752	0.9541817264	1.0880264244	1.0523625743	133708	120912	118584	121068	2
LOC400224original	4	C15	sample	M-030304-00	LOC400224	0	XM_375090	0.8788338084	1.0025742867	1.1408007715	0.4029844493	0.8936703946	0.8639972222	1.0208642995	0.9842842738	119700	109484	111264	113236	2
LOC388300original	4	C16	sample	M-030709-00	LOC388300	0	XM_373695	0.9969030683	1.119924999	1.1234041048	0.4391431641	1.0128563109	0.9809498256	1.1412790164	1.0985709815	135664	124304	124388	126384	2
LOC387994original	4	C17	sample	M-030305-00	LOC387994	0	XM_373596	0.9348422383	1.0158318736	1.0866345486	0.5073910334	0.9514566006	0.9182278761	1.0536379484	0.9780257988	127440	116356	114836	112516	2
LOC400548original	4	C18	sample	M-030712-00	LOC400548	0	XM_378617	0.9870756557	1.1203306342	1.1349997618	0.4029844493	0.9844260949	0.9897252166	1.1428204422	1.0978408261	131856	125416	124556	126300	2
LOC388001original	4	C19	sample	M-030312-00	LOC388001	0	XM_373599	0.9441725599	0.9511060463	1.0073434525	0.9784791223	0.9441698646	0.9441752553	1.0231397376	0.8790723549	126464	119644	111512	101132	2
LOC401859original	4	C20	sample	M-030715-00	LOC401859	0	XM_377444	0.9917842746	1.1242980139	1.1336114543	0.4525893079	1.020232638	0.9633359112	1.1852463529	1.0633496749	136652	122072	129180	122332	2
LOC388002original	4	C21	sample	M-030313-00	LOC388002	0	XM_373600	0.9541665518	1.0711920521	1.1226468273	0.4392268456	0.935748309	0.9725847946	1.1186714377	1.0237126665	125336	123244	121924	117772	2
LOC401860original	4	C22	sample	M-030716-00	LOC401860	0	XM_377445	1.0329709509	1.1578281034	1.1208718913	0.4392268456	1.0620119156	1.0039299863	1.2028993486	1.1127568582	142248	127216	131104	128016	2
LOC400236original	4	C23	sample	M-030317-00	LOC400236	0	XM_378472	1.0138883228	1.1107334062	1.0955184917	0.4391431641	1.0077794866	1.019997159	1.1275896871	1.0938771253	134984	129252	122896	125844	2
LOC401861original	4	C24	sample	M-030717-00	LOC401861	0	XM_377446	1.0823416642	1.1066124329	1.0224243134	0.7971298722	1.1084797898	1.0562035386	1.091879989	1.1213448767	148472	133840	119004	129004	2
NAoriginal	4	D01	other	NA	NA	NA	NA	1.0746322463	0.6920700918	0.6440064442	0.5554236688	1.0611160054	1.0881484872	0.3100467933	1.0740933904	142128	137888	33792	123568	2
NAoriginal	4	D02	neg	NA	NA	NA	NA	0.9879195476	0.8539398002	0.8643819249	0.5823780596	0.9664481641	1.009390931	0.6992568126	1.0086227878	129448	127908	76212	116036	2
NAoriginal	4	D03	other	NA	NA	NA	NA	0.9655362868	0.883758909	0.9153036722	0.6020662442	0.9416314524	0.9894411212	0.7912652537	0.9762525642	126124	125380	86240	112312	2
NAoriginal	4	D04	neg	NA	NA	NA	NA	0.981363432	0.8921373029	0.9090794234	0.5809413315	0.9705394872	0.9921873767	0.8011377191	0.9831368868	129996	125728	87316	113104	2
LOC400456original	4	D05	sample	M-030496-00	LOC400456	0	XM_378545	0.9622369044	0.8630509795	0.8969215123	0.5587114935	0.957160562	0.9673132467	0.7706762088	0.9554257501	128204	122576	83996	109916	2
LOC400607original	4	D06	sample	M-030914-00	LOC400607	0	XM_378688	0.9127824577	0.8958614898	0.9814622118	0.9010005699	0.9020023592	0.9235625562	0.7993026883	0.9924202914	120816	117032	87116	114172	2
LOC388180original	4	D07	sample	M-030499-00	LOC388180	0	XM_373650	0.9266632332	0.9127458102	0.9849811425	0.9258381508	0.8984187185	0.9549077479	0.8086980457	1.0167935746	120336	121004	88140	116976	2
LOC388403original	4	D08	sample	M-030916-00	LOC388403	0	XM_371070	0.9610150167	0.9086776464	0.9455394875	0.6606307015	0.9474250049	0.9746050285	0.8443710432	0.9729842495	126900	123500	92028	111936	2
LOC388181original	4	D09	sample	M-030500-00	LOC388181	0	XM_370910	0.9684319394	1.0271735905	1.0606564579	0.5676822084	0.9297457108	1.0071181679	1.016240022	1.038107159	124532	127620	110760	119428	2
LOC390805original	4	D10	sample	M-030917-00	LOC390805	0	XM_372677	0.8623179813	0.8535268886	0.9898052773	0.9456732385	0.8213704439	0.9032655187	0.8163684742	0.890685303	110016	114460	88976	102468	2
LOC390633original	4	D11	sample	M-030503-00	LOC390633	0	XM_372588	1.0243767678	0.9547401077	0.9320204613	0.6407325203	1.0002837049	1.0484698306	0.8692173594	1.040262856	133980	132860	94736	119676	2
LOC388406original	4	D12	sample	M-030920-00	LOC388406	0	XM_373740	1.0061993487	0.9993285179	0.9931715015	0.9499650464	0.9934747876	1.0189239098	0.944416919	1.0542401168	133068	129116	102932	121284	2
LOC390637original	4	D13	sample	M-030504-00	LOC390637	0	XM_372589	0.9647028206	1.0523436823	1.0908475231	0.4897407516	0.9625658867	0.9668397544	1.0134874759	1.0911998887	128928	122516	110460	125536	2
LOC400614original	4	D14	sample	M-030926-00	LOC400614	0	XM_378693	0.9232679106	0.9921137865	1.074567604	0.5073910334	0.9145451016	0.9319907196	0.9675383063	1.0166892667	122496	118100	105452	116964	2
LOC390638original	4	D15	sample	M-030505-00	LOC390638	0	XM_372591	0.9377051223	1.0016839675	1.0682291732	0.5114422556	0.9340759433	0.9413343014	0.9837232774	1.0196446577	125112	119284	107216	117304	2
LOC401883original	4	D16	sample	M-030930-00	LOC401883	0	XM_377475	0.9773188654	1.0741495897	1.0990779241	0.4392268456	0.946320049	1.0083176818	1.0691990091	1.0791001704	126752	127772	116532	124144	2
LOC388092original	4	D17	sample	M-030507-00	LOC388092	0	XM_370843	0.9712396694	1.0119223844	1.0418874107	0.5904514802	0.9707783966	0.9717009422	1.0246444628	0.999200306	130028	123132	111676	114952	2
LOC401884original	4	D18	sample	M-030931-00	LOC401884	0	XM_377476	0.9323350273	0.8702268866	0.9333843105	0.6538484409	0.9070791835	0.9575908711	0.7916689605	0.9487848128	121496	121344	86284	109152	2
LOC390550original	4	D19	sample	M-030508-00	LOC390550	0	XM_374354	0.8638669618	0.9071515677	1.0501056387	0.6402687188	0.8700183662	0.8577155574	0.8656573998	0.9486457355	116532	108688	94348	109136	2
LOC390801original	4	D20	sample	M-030933-00	LOC390801	0	XM_372676	0.8447854265	0.7441798417	0.8809098954	0.4392268456	0.8262680862	0.8633027668	0.7041379943	0.7842216891	110672	109396	76744	90220	2
LOC390551original	4	D21	sample	M-030509-00	LOC390551	0	XM_372556	0.9529065211	1.0158883697	1.066094467	0.6407325203	0.950053008	0.9557600341	0.943462703	1.0883140364	127252	121112	102828	125204	2
LOC388361original	4	D22	sample	M-030937-00	LOC388361	0	XM_371034	1.0039591434	0.9442704285	0.9405466694	0.5184758084	0.9956548357	1.0122634511	0.9278649417	0.9606759153	133360	128272	101128	110520	2
LOC390547original	4	D23	sample	M-030511-00	LOC390547	0	XM_372553	0.9758366129	1.0874072973	1.1143333658	0.4391431641	0.9878006899	0.9638725359	1.0742269933	1.1005876013	132308	122140	117080	126616	2
LOC388365original	4	D24	sample	M-030942-00	LOC388365	0	XM_373723	1.0263362178	1.0934009877	1.0653438598	0.5184758084	1.0439443938	1.0087280418	1.1090925773	1.0777093981	139828	127824	120880	123984	2
NAoriginal	4	E01	neg	NA	NA	NA	NA	1.0673613999	1.0681208859	1.0007115547	0.9890050517	1.1019097818	1.0328130179	1.0904853656	1.0457564062	147592	130876	118852	120308	2
NAoriginal	4	E02	other	NA	NA	NA	NA	1.0095047346	1.1083246733	1.0978895248	0.4391431641	1.0187095907	1.0002998785	1.1259014588	1.0907478878	136448	126756	122712	125484	2
NAoriginal	4	E03	neg	NA	NA	NA	NA	0.9729540971	1.0714229641	1.1012060768	0.4392268456	0.9781845874	0.9677236067	1.0996972199	1.0431487083	131020	122628	119856	120008	2
NAoriginal	4	E04	other	NA	NA	NA	NA	1.0149194453	1.0916170419	1.0755701321	0.5530502793	1.0496782189	0.9801606717	1.1291678136	1.0540662703	140596	124204	123068	121264	2
LOC400238original	4	E05	sample	M-030318-00	LOC400238	0	XM_378473	0.9301692535	1.0667425323	1.1468262665	0.4391431641	0.9326723507	0.9276661563	1.1220111937	1.0114738709	124924	117552	122288	116364	2
LOC388235original	4	E06	sample	M-030720-00	LOC388235	0	XM_373672	0.9058347542	1.0467434765	1.1555567632	0.4519115621	0.94640964	0.8652598684	1.1092026791	0.9842842738	126764	109644	120892	113236	2
LOC388006original	4	E07	sample	M-030320-00	LOC388006	0	XM_373602	0.886304553	0.9240614496	1.042600364	0.786630219	0.9040032253	0.8686058808	0.9936324433	0.8544904558	121084	110068	108296	98304	2
LOC388237original	4	E08	sample	M-030721-00	LOC388237	0	XM_370958	1.0217329476	1.0758075525	1.0529244017	0.6983617006	1.0481850353	0.9952808599	1.1474080191	1.004207086	140396	126120	125056	115528	2
LOC388010original	4	E09	sample	M-030326-00	LOC388010	0	XM_373605	0.9540667204	1.082541454	1.1346601143	0.4240070371	0.9757954936	0.9323379473	1.0908156712	1.0742672369	130700	118144	118888	123588	2
LOC388221original	4	E10	sample	M-030727-00	LOC388221	0	XM_370939	0.9305958489	1.041186549	1.1188385917	0.4391431641	0.946499231	0.9146924667	1.0248646665	1.0575084316	126776	115908	111700	121660	2
LOC388011original	4	E11	sample	M-030327-00	LOC388011	0	XM_373606	0.8037449754	0.8419959522	1.0475909375	0.5676822084	0.7965238685	0.8109660822	0.835342692	0.8486492125	106688	102764	91044	97632	2
LOC388242original	4	E12	sample	M-030729-00	LOC388242	0	XM_370965	0.9390266053	0.887981233	0.9456401213	0.6002315119	0.9403174508	0.9377357597	0.8407376824	0.9352247836	125948	118828	91632	107592	2
LOC388014original	4	E13	sample	M-030328-00	LOC388014	0	XM_373607	0.9070646882	0.7379317525	0.8135381766	0.5815122815	0.9082438667	0.9058855096	0.5367097899	0.9391537151	121652	114792	58496	108044	2
LOC400523original	4	E14	sample	M-030738-00	LOC400523	0	XM_378582	0.9039054626	0.9229125561	1.0210277449	0.8432563077	0.9410043153	0.86680661	0.8957886045	0.9500365078	126040	109840	97632	109296	2
LOC388015original	4	E15	sample	M-030330-00	LOC388015	0	XM_370776	0.8796701093	0.962187134	1.0938045113	0.4391431641	0.8770661928	0.8822740258	0.953371869	0.9710023991	117476	111800	103908	111708	2
LOC388248original	4	E16	sample	M-030739-00	LOC388248	0	XM_370968	0.9297704513	0.9839872619	1.0583120388	0.5550119277	0.9400188141	0.9195220884	1.0055601431	0.9624143806	125908	116520	109596	110720	2
LOC388019original	4	E17	sample	M-030334-00	LOC388019	0	XM_373611	0.8906196121	0.996964921	1.1194059814	0.4391431641	0.9021218139	0.8791174103	1.0019267823	0.9920030597	120832	111400	109200	114124	2
LOC400526original	4	E18	sample	M-030743-00	LOC400526	0	XM_375344	0.9161365442	1.0101848675	1.1026575393	0.4391431641	0.9216526556	0.9106204328	1.0286448298	0.9917249053	123448	115392	112112	114092	2
LOC400258original	4	E19	sample	M-030339-00	LOC400258	0	XM_375108	0.9270517952	1.0654918747	1.1493337053	0.4391431641	0.9312986218	0.9228049685	1.1055326177	1.0254511317	124740	116936	120492	117972	2
LOC388255original	4	E20	sample	M-030745-00	LOC388255	0	XM_370973	0.9577822024	0.9705112302	1.0132901069	0.9123126154	0.9700318048	0.9455325999	1.0120561519	0.9289663085	129928	119816	110304	106872	2
LOC390429original	4	E21	sample	M-030348-00	LOC390429	0	XM_372500	0.9278370748	1.0310531646	1.1112437652	0.4391431641	0.9441698646	0.9115042851	1.0394715111	1.022634818	126464	115504	113292	117648	2
LOC388259original	4	E22	sample	M-030747-00	LOC388259	0	XM_370975	0.9937209549	1.0547231929	1.0613876941	0.5375068035	1.007660032	0.9797818779	1.0722084595	1.0372379264	134968	124156	116860	119328	2
LOC390436original	4	E23	sample	M-030352-00	LOC390436	0	XM_372504	0.9815592398	1.117029625	1.1380154958	0.4029844493	0.9841573218	0.9789611578	1.1098632902	1.1241959598	131820	124052	120964	129332	2
LOC390688original	4	E24	sample	M-030750-00	LOC390688	0	XM_372616	1.1539010551	1.1469580164	0.9939829861	0.9541918462	1.192127936	1.1156741742	1.1683640701	1.1255519627	159676	141376	127340	129488	2
NAoriginal	4	F01	other	NA	NA	NA	NA	1.0853286889	0.698768089	0.6438308469	0.5591240789	1.0845291245	1.0861282533	0.2923937976	1.1051423803	145264	137632	31868	127140	2
NAoriginal	4	F02	pos	NA	NA	NA	NA	0.2898145348	0.3399966483	1.1731525076	0.9499650464	0.3442086873	0.2354203823	0.1845306909	0.4954626056	46104	29832	20112	57000	2
NAoriginal	4	F03	other	NA	NA	NA	NA	0.9990962755	0.9928266951	0.9937247485	0.9499650464	1.0162010422	0.9819915087	0.9358289751	1.049824415	136112	124436	101996	120776	2
NAoriginal	4	F04	pos	NA	NA	NA	NA	0.2189461581	0.2979642911	1.3609021221	0.5753858843	0.2064177032	0.2314746129	0.2144049913	0.381523591	27648	29332	23368	43892	2
LOC400298original	4	F05	sample	M-030527-00	LOC400298	0	XM_375147	0.9380493441	0.8785543363	0.9365758229	0.7548245309	0.920338654	0.9557600341	0.7454261859	1.0116824867	123272	121112	81244	116388	2
LOC400590original	4	F06	sample	M-030944-00	LOC400590	0	XM_375434	0.8880938057	0.8796579818	0.9905012017	0.9403703954	0.8739006436	0.9022869679	0.8098357647	0.9494801989	117052	114336	88264	109232	2
LOC400299original	4	F07	sample	M-030528-00	LOC400299	0	XM_375148	0.9016810211	0.8715172681	0.9665472021	0.8413762906	0.8623434024	0.9410186398	0.7792641527	0.9637703835	115504	119244	84932	110876	2
LOC388424original	4	F08	sample	M-030952-00	LOC388424	0	XM_371081	0.9197535492	0.8234187218	0.8952601732	0.4592079665	0.889997163	0.9495099354	0.7886962107	0.8581412329	119208	120320	85960	98724	2
LOC400301original	4	F09	sample	M-030530-00	LOC400301	0	XM_375150	0.9861903201	0.9941824281	1.0081040219	0.9264236812	0.9745113557	0.9978692846	0.9979264153	0.9904384409	130528	126448	108764	113944	2
LOC388429original	4	F10	sample	M-030960-00	LOC388429	0	XM_373756	0.9489591982	1.0003519883	1.0541570072	0.5550119277	0.9390333129	0.9588850834	1.0117258464	0.9889781301	125776	121508	110268	113776	2
LOC388069original	4	F11	sample	M-030532-00	LOC388069	0	XM_370829	0.9367124686	1.0349860851	1.1049133216	0.4392268456	0.9135297368	0.9598952004	1.0105514267	1.0594207434	122360	121636	110140	121880	2
LOC400566original	4	F12	sample	M-030966-00	LOC400566	0	XM_375387	0.9471123674	0.8997980002	0.9500435546	0.6890603548	0.9357184453	0.9585062896	0.8332874576	0.9663085428	125332	121460	90820	111168	2
LOC400304original	4	F13	sample	M-030533-00	LOC400304	0	XM_375152	0.9943104831	1.0121138165	1.0179052055	0.8501933454	0.9742425826	1.0143783835	0.9784016882	1.0458259449	130492	128540	106636	120316	2
LOC388351original	4	F14	sample	M-030968-00	LOC388351	0	XM_371026	0.8986012813	0.9802409711	1.0908519624	0.4391431641	0.8906541637	0.9065483988	0.9821084503	0.9783734919	119296	114876	107040	112556	2
LOC388073original	4	F15	sample	M-030538-00	LOC388073	0	XM_373616	0.777427121	0.9341881491	1.201640802	0.4029844493	0.7663316958	0.7885225461	0.9615928067	0.9067834915	102644	99920	104804	104320	2
LOC400584original	4	F16	sample	M-030969-00	LOC400584	0	XM_378660	0.9494472009	1.005226376	1.0587491068	0.5554236688	0.9324334413	0.9664609606	1.0291586384	0.9812941136	124892	122468	112168	112892	2
LOC390530original	4	F17	sample	M-030542-00	LOC390530	0	XM_372543	0.8685330525	0.9176758642	1.0565813949	0.5544457998	0.8541607561	0.8829053489	0.9068721901	0.9284795383	114408	111880	98840	106816	2
LOC388353original	4	F18	sample	M-030970-00	LOC388353	0	XM_371028	0.8378794592	0.7872840495	0.9396149301	0.6606307015	0.8293440444	0.846414874	0.7209468759	0.8536212232	111084	107256	78576	98204	2
LOC390533original	4	F19	sample	M-030543-00	LOC390533	0	XM_372544	0.9152617352	0.9202413518	1.0054406476	0.9890050517	0.9229965209	0.9075269496	0.8411780897	0.9993046139	123628	115000	91680	114964	2
LOC390777original	4	F20	sample	M-030971-00	LOC390777	0	XM_372663	0.8391545537	0.8188845431	0.975844723	0.879246631	0.830568455	0.8477406525	0.7154784843	0.9222906019	111248	107424	77980	106104	2
LOC388076original	4	F21	sample	M-030546-00	LOC388076	0	XM_370833	0.9876435965	0.9213894261	0.932916924	0.5035369645	0.9872034164	0.9880837766	0.9052940637	0.9374847884	132228	125208	98668	107852	2
LOC400586original	4	F22	sample	M-030973-00	LOC400586	0	XM_375424	0.8810802309	0.9296530019	1.0551286582	0.5957515563	0.8752146451	0.8869458167	0.8889989907	0.970307013	117228	112392	96892	111628	2
LOC388077original	4	F23	sample	M-030547-00	LOC388077	0	XM_370834	1.0177686084	1.048974707	1.0306612901	0.6890603548	1.0244732795	1.0110639372	1.0631801083	1.0347693057	137220	128120	115876	119044	2
LOC388358original	4	F24	sample	M-030977-00	LOC388358	0	XM_373721	1.0505264191	1.2146960332	1.1562736655	0.4029844493	1.0552029983	1.0458498398	1.2413248922	1.1880671743	141336	132528	135292	136680	2
NAoriginal	4	G01	pos	NA	NA	NA	NA	0.1331262733	0.21457302	1.6118006965	0.5073910334	0.1856325872	0.0806199593	0.2118726489	0.2172733911	24864	10216	23092	24996	2
NAoriginal	4	G02	other	NA	NA	NA	NA	1.0167066838	1.0663399433	1.0488176781	0.5751472679	1.008018396	1.0253949715	1.0862280943	1.0464517924	135016	129936	118388	120388	2
NAoriginal	4	G03	pos	NA	NA	NA	NA	0.6060684269	0.6964053869	1.1490540605	0.6649592957	0.6772483612	0.5348884926	0.5884576567	0.8043531171	90712	67780	64136	92536	2
NAoriginal	4	G04	other	NA	NA	NA	NA	0.9657127184	1.0820284589	1.120445489	0.4391431641	0.9725403533	0.9588850834	1.124837141	1.0392197768	130264	121508	122596	119556	2
LOC390445original	4	G05	sample	M-030357-00	LOC390445	0	XM_372509	0.9227382981	0.9782985374	1.0602123478	0.5823780596	0.9309103941	0.9145662021	1.0239104505	0.9326866242	124688	115892	111596	107300	2
LOC401845original	4	G06	sample	M-030757-00	LOC401845	0	XM_377426	0.936992344	1.0664954338	1.1382114706	0.4391431641	0.9679413477	0.9060433403	1.0875126158	1.0454782518	129648	114812	118528	120276	2
LOC390466original	4	G07	sample	M-030360-00	LOC390466	0	XM_372521	0.9324020786	1.1067946975	1.1870358539	0.4029844493	0.9351808992	0.9296232579	1.1549683457	1.0586210493	125260	117800	125880	121788	2
LOC390704original	4	G08	sample	M-030758-00	LOC390704	0	XM_372625	0.8471100027	0.9910394216	1.1699064094	0.4392268456	0.8897881172	0.8044318881	1.0548857693	0.927193074	119180	101936	114972	106668	2
LOC390468original	4	G09	sample	M-030361-00	LOC390468	0	XM_372522	0.9101965783	1.0317049871	1.133496886	0.4391431641	0.9152021024	0.9051910542	1.062923204	1.0004867703	122584	114704	115848	115100	2
LOC390705original	4	G10	sample	M-030759-00	LOC390705	0	XM_372626	0.927287058	0.9471823909	1.0214554196	0.8106964649	0.9213838826	0.9331902334	0.9202679145	0.9740968673	123412	118252	100300	112064	2
LOC401778original	4	G11	sample	M-030363-00	LOC401778	0	XM_377343	0.8727158544	0.9332273573	1.0693370043	0.5530502793	0.9056457273	0.8397859815	0.9171483622	0.9493063524	121304	106416	99960	109212	2
LOC390712original	4	G12	sample	M-030763-00	LOC390712	0	XM_372630	0.9309461782	0.7193014914	0.7726563665	0.5809413315	0.9214734736	0.9404188829	0.4695476649	0.969055318	123424	119168	51176	111484	2
LOC390488original	4	G13	sample	M-030365-00	LOC390488	0	XM_372527	0.8491306919	0.8963566926	1.0556168811	0.5904514802	0.8432605157	0.8550008681	0.8590879897	0.9336253955	112948	108344	93632	107408	2
LOC400479original	4	G14	sample	M-030767-00	LOC400479	0	XM_375282	0.8798415993	0.9718258478	1.1045463736	0.4391431641	0.8704961849	0.8891870137	0.9787686944	0.9648830013	116596	112676	106676	111004	2
LOC390502original	4	G15	sample	M-030366-00	LOC390502	0	XM_372532	0.8356666032	0.7851147616	0.9395071654	0.5933341376	0.8255812217	0.8457519847	0.7369483439	0.8332811794	110580	107172	80320	95864	2
LOC400481original	4	G16	sample	M-030768-00	LOC400481	0	XM_375284	0.9267776029	1.0015446606	1.0806742173	0.5114422556	0.9193232892	0.9342319165	1.0365721626	0.9665171587	123136	118384	112976	111192	2
LOC390508original	4	G17	sample	M-030368-00	LOC390508	0	XM_372535	0.7675370029	0.8605383473	1.1211685483	0.4525893079	0.7915963626	0.7434776433	0.8971832278	0.8238934668	106028	94212	97784	94784	2
LOC388199original	4	G18	sample	M-030771-00	LOC388199	0	XM_370924	0.8862829602	0.964464202	1.0882125069	0.5554236688	0.8931328485	0.8794330719	1.0273603083	0.9015680957	119628	111440	111972	103720	2
LOC388097original	4	G19	sample	M-030373-00	LOC388097	0	XM_370845	0.8802834861	1.0686857996	1.2140245915	0.4029844493	0.8765883741	0.8839785981	1.1106340031	1.0267375961	117412	112016	121048	118120	2
LOC388204original	4	G20	sample	M-030778-00	LOC388204	0	XM_373659	0.9296692014	1.0183776606	1.0954193804	0.5184758084	0.9241910678	0.935147335	1.0763923296	0.9603629916	123788	118500	117316	110484	2
LOC400340original	4	G21	sample	M-030375-00	LOC400340	0	XM_375174	0.9515814927	1.1127373461	1.1693558089	0.4029844493	0.9417210434	0.9614419419	1.156179466	1.0692952262	126136	121832	126012	123016	2
LOC400492original	4	G22	sample	M-030779-00	LOC400492	0	XM_375292	0.951976092	1.0677489252	1.121613173	0.4392268456	0.9622075227	0.9417446614	1.1186347371	1.0168631132	128880	119336	121920	116984	2
LOC388104original	4	G23	sample	M-030380-00	LOC388104	0	XM_370848	1.0248736565	1.17325407	1.1447792248	0.4042949279	1.0193964552	1.0303508578	1.2064226076	1.1400855325	136540	130564	131488	131160	2
LOC401827original	4	G24	sample	M-030780-00	LOC401827	0	XM_377407	0.9928995719	1.0925366235	1.1003495765	0.4391431641	0.990518284	0.9952808599	1.1000275255	1.0850457216	132672	126120	119892	124828	2
NAoriginal	4	H01	other	NA	NA	NA	NA	1.0435343529	0.6863620399	0.6577282654	0.5554236688	1.0325066073	1.0545620985	0.3309661437	1.0417579361	138296	133632	36072	119848	2
NAoriginal	4	H02	neg	NA	NA	NA	NA	0.9747055355	0.8086422952	0.8296272728	0.5440896457	0.957160562	0.992250509	0.6671437747	0.9501408157	128204	125736	72712	109308	2
NAoriginal	4	H03	other	NA	NA	NA	NA	0.974048456	0.9425959347	0.9677094901	0.7962382695	0.9680309388	0.9800659733	0.8754564639	1.0097354056	129660	124192	95416	116164	2
NAoriginal	4	H04	neg	NA	NA	NA	NA	0.9889678384	0.9263315503	0.9366649898	0.5751472679	0.9496050529	1.0283306239	0.8929259565	0.959737144	127192	130308	97320	110412	2
LOC388078original	4	H05	sample	M-030548-00	LOC388078	0	XM_370835	0.8579687067	0.8010402186	0.9336473607	0.6990476087	0.862104493	0.8538329203	0.7026332691	0.899447168	115472	108196	76580	103476	2
LOC400567original	4	H06	sample	M-030979-00	LOC400567	0	XM_378639	0.8767919539	0.8113156145	0.9253228328	0.7548245309	0.8152483911	0.9383355167	0.6795485824	0.9430826466	109196	118904	74064	108496	2
LOC388154original	4	H07	sample	M-030555-00	LOC388154	0	XM_294765	0.9103067341	0.9210149071	1.011763258	0.9499650464	0.8698093205	0.9508041478	0.8553812276	0.9866485866	116504	120484	93228	113508	2
LOC388375original	4	H08	sample	M-030982-00	LOC388375	0	XM_373726	0.9869698772	1.0105751929	1.0239169566	0.8009611801	0.9510385092	1.0229012453	0.9972291036	1.0239212823	127384	129620	108688	117796	2
LOC388159original	4	H09	sample	M-030558-00	LOC388159	0	XM_370893	0.9371055537	1.0112096194	1.079077608	0.4897407516	0.9169043317	0.9573067757	1.0233232407	0.9990959981	122812	121308	111532	114940	2
LOC388436original	4	H10	sample	M-030985-00	LOC388436	0	XM_373763	0.8975203708	1.0012336998	1.1155554039	0.4391431641	0.8909229368	0.9041178049	1.0293788421	0.9730885574	119332	114568	112192	111948	2
LOC388160original	4	H11	sample	M-030559-00	LOC388160	0	XM_370894	0.9034040931	0.9448478698	1.0458751262	0.5823780596	0.8849502023	0.9218579839	0.9544361868	0.9352595529	118532	116816	104024	107596	2
LOC388574original	4	H12	sample	M-030987-00	LOC388574	0	XM_371204	0.7704323298	0.8762696905	1.1373739868	0.4391431641	0.7343178391	0.8065468205	0.8594549959	0.8930843851	98356	102204	93672	102744	2
LOC390625original	4	H13	sample	M-030565-00	LOC390625	0	XM_372586	1.0313951213	1.0387971321	1.0071766975	0.9402820853	1.0137522211	1.0490380214	1.0232498394	1.0543444247	135784	132932	111524	121296	2
LOC388438original	4	H14	sample	M-030988-00	LOC388438	0	XM_371089	0.9036119449	1.0062907627	1.1136315411	0.4392268456	0.8665840438	0.940639846	1.0154326085	0.9971489169	116072	119196	110672	114716	2
LOC388080original	4	H15	sample	M-030567-00	LOC388080	0	XM_370837	0.8935215521	0.9601521468	1.074570775	0.502464175	0.8750653268	0.9119777774	0.9572988348	0.9630054588	117208	115564	104336	110788	2
LOC388439original	4	H16	sample	M-030991-00	LOC388439	0	XM_373765	0.9281228195	0.8858157761	0.9544165465	0.5823780596	0.916426513	0.9398191259	0.8641526746	0.9074788776	122748	119092	94184	104400	2
LOC400320original	4	H17	sample	M-030568-00	LOC400320	0	XM_375163	0.8633231313	0.8435876524	0.9771401018	0.8338279886	0.8237595377	0.9028867249	0.8264611432	0.8607141615	110336	114412	90076	99020	2
LOC388440original	4	H18	sample	M-030992-00	LOC388440	0	XM_371092	0.8983006611	0.9490686673	1.056515606	0.5830873435	0.8856967941	0.9109045282	0.910689054	0.9874482807	118632	115428	99256	113600	2
LOC390535original	4	H19	sample	M-030570-00	LOC390535	0	XM_375165	0.9435141769	0.8524985699	0.9035355172	0.5823780596	0.9412432247	0.9457851292	0.7535003211	0.9514968186	126072	119848	82124	109464	2
LOC388444original	4	H20	sample	M-030997-00	LOC388444	0	XM_371097	0.8653486579	0.8044321141	0.9296046244	0.6714261065	0.8667632259	0.8639340899	0.7126158363	0.8962483919	116096	109476	77668	103108	2
LOC388094original	4	H21	sample	M-030572-00	LOC388094	0	XM_370844	0.9653205238	0.9115614526	0.9443096154	0.5809413315	0.9630437055	0.9675973421	0.8707220846	0.9524008206	128992	122612	94900	109568	2
LOC400638original	4	H22	sample	M-031004-00	LOC400638	0	XM_378730	0.9879019918	0.9525735387	0.964238909	0.6890603548	0.9654029356	1.010401048	0.9262868153	0.9788602622	129308	128036	100956	112612	2
LOC388085original	4	H23	sample	M-030575-00	LOC388085	0	XM_370840	0.9424088166	1.060924812	1.1257585809	0.4391431641	0.9058249093	0.978992724	1.0429580695	1.0788915545	121328	124056	113672	124120	2
LOC388453original	4	H24	sample	M-031005-00	LOC388453	0	XM_373769	1.0512572502	1.0328910951	0.9825293428	0.8366274163	1.0771826612	1.0253318392	1.0425910634	1.0231911269	144280	129928	113632	117712	2
NAoriginal	4	I01	neg	NA	NA	NA	NA	1.0347886373	1.0843358727	1.0478815032	0.5809413315	1.0497379463	1.0198393283	1.1054959171	1.0631758284	140604	129232	120488	122312	2
NAoriginal	4	I02	other	NA	NA	NA	NA	1.0195152257	1.1044759141	1.0833343987	0.5073910334	1.0551134073	0.9839170441	1.1236627214	1.0852891068	141324	124680	122468	124856	2
NAoriginal	4	I03	neg	NA	NA	NA	NA	0.987556472	1.0747723852	1.0883148617	0.502464175	1.0124083559	0.9627045881	1.1047619048	1.0447828657	135604	121992	120408	120196	2
NAoriginal	4	I04	other	NA	NA	NA	NA	0.9761588343	1.0717048549	1.0978795839	0.5140362119	0.990339102	0.9619785666	1.1289109093	1.0144988005	132648	121900	123040	116712	2
LOC388107original	4	I05	sample	M-030381-00	LOC388107	0	XM_370849	0.9402147243	1.0669936628	1.1348404096	0.4391431641	0.9556673784	0.9247620701	1.1176805211	1.0163068044	128004	117184	121816	116920	2
LOC390667original	4	I06	sample	M-030782-00	LOC390667	0	XM_372607	1.0057525566	1.1514402249	1.1448543852	0.4391431641	1.0041659823	1.007339131	1.1993026883	1.1035777616	134500	127648	130712	126960	2
LOC400350original	4	I07	sample	M-030382-00	LOC400350	0	XM_378506	0.9370858656	1.1667627546	1.2450969516	0.4029844493	0.9225784295	0.9515933017	1.2246628131	1.108862696	123572	120584	133476	127568	2
LOC390669original	4	I08	sample	M-030784-00	LOC390669	0	XM_372609	0.9050807682	1.0858036647	1.1996759879	0.4391431641	0.9158292395	0.8943322969	1.1619414625	1.009665867	122668	113328	126640	116156	2
LOC388116original	4	I09	sample	M-030394-00	LOC388116	0	XM_370856	0.9114330158	1.0473518991	1.1491265743	0.4392268456	0.9122455988	0.9106204328	1.1184512341	0.9762525642	122188	115392	121900	112312	2
LOC390714original	4	I10	sample	M-030791-00	LOC390714	0	XM_372632	0.9281429822	1.0846226779	1.1685943854	0.4029844493	0.9450657747	0.9112201897	1.1150747775	1.0541705782	126584	115468	121532	121276	2
LOC388117original	4	I11	sample	M-030395-00	LOC388117	0	XM_373627	0.9073491208	0.7406889804	0.8163219245	0.5554236688	0.8799928327	0.9347054089	0.5760895495	0.9052884114	117868	118444	62788	104148	2
LOC388414original	4	I12	sample	M-030796-00	LOC388414	0	XM_373744	0.9136500184	0.9226595977	1.0098610837	0.9471435632	0.9208463365	0.9064537003	0.8762638774	0.969055318	123340	114864	95504	111484	2
LOC400368original	4	I13	sample	M-030398-00	LOC400368	0	XM_378511	0.9405115883	1.0090655361	1.0728900618	0.502464175	0.9552194233	0.9258037532	1.0178181485	1.0003129238	127944	117316	110932	115080	2
LOC400617original	4	I14	sample	M-030798-00	LOC400617	0	XM_378698	0.9399753318	1.0681525946	1.1363623688	0.4392268456	0.9341655343	0.9457851292	1.1280300945	1.0082750947	125124	119848	122944	115996	2
LOC400369original	4	I15	sample	M-030399-00	LOC400369	0	XM_378512	0.9667496228	1.0238132601	1.0590262835	0.6025951585	0.9577578355	0.9757414101	1.0768327369	0.9707937832	128284	123644	117364	111684	2
LOC388416original	4	I16	sample	M-030799-00	LOC388416	0	XM_373746	0.8655302138	0.9552012283	1.1036024081	0.4592079665	0.8709142763	0.8601461513	0.9931186347	0.9172838218	116652	108996	108240	105528	2
LOC388122original	4	I17	sample	M-030403-00	LOC388122	0	XM_370865	0.6950038908	0.8280898885	1.1914895721	0.4897407516	0.6429947291	0.7470130526	0.8981741444	0.7580056326	86124	94660	97892	87204	2
LOC400618original	4	I18	sample	M-030800-00	LOC400618	0	XM_378700	1.0039529879	1.0316236826	1.0275617435	0.8493116266	1.0263248272	0.9815811487	1.1034406826	0.9598066827	137468	124384	120264	110420	2
LOC388123original	4	I19	sample	M-030404-00	LOC388123	0	XM_373628	0.7309458824	0.9671692932	1.3231749661	0.4029844493	0.7181615923	0.7437301725	1.0627764015	0.8715621849	96192	94244	115832	100268	2
LOC400619original	4	I20	sample	M-030803-00	LOC400619	0	XM_378703	0.9338729107	1.0347181537	1.1079860459	0.5184758084	0.9489181885	0.918827633	1.1027800716	0.9666562359	127100	116432	120192	111208	2
LOC388125original	4	I21	sample	M-030409-00	LOC388125	0	XM_370868	0.8915801773	1.0000222579	1.1216290844	0.5598563177	0.9077361843	0.8754241702	1.1009450408	0.899099475	121584	110932	119992	103436	2
LOC388418original	4	I22	sample	M-030804-00	LOC388418	0	XM_373748	0.9995812723	1.120672407	1.1211418602	0.4392268456	0.9958638814	1.0032986632	1.1716671254	1.0696776885	133388	127136	127700	123060	2
LOC388126original	4	I23	sample	M-030412-00	LOC388126	0	XM_373630	1.0104705955	1.0908684271	1.0795647414	0.5554236688	1.0069731675	1.0139680235	1.1542343334	1.0275025208	134876	128488	125800	118208	2
LOC400620original	4	I24	sample	M-030805-00	LOC400620	0	XM_378705	1.0132853014	1.0913273054	1.0770187862	0.5140362119	1.0101088531	1.0164617497	1.1274061841	1.0552484267	135296	128804	122876	121400	2
NAoriginal	4	J01	other	NA	NA	NA	NA	1.0243756974	0.6512423308	0.6357455888	0.5554236688	1.0102880351	1.0384633596	0.2879163226	1.0145683391	135320	131592	31380	116720	2
NAoriginal	4	J02	pos	NA	NA	NA	NA	0.3008383487	0.3864729437	1.284653188	0.930257084	0.3035343656	0.2981423318	0.102211212	0.6707346754	40656	37780	11140	77164	2
NAoriginal	4	J03	other	NA	NA	NA	NA	0.9968176887	0.9719458417	0.9750487503	0.8167927519	0.9715548521	1.0220805253	0.9251857969	1.0187058864	130132	129516	100836	117196	2
NAoriginal	4	J04	pos	NA	NA	NA	NA	0.3606396618	0.3316643846	0.9196558775	0.7983927818	0.3384449986	0.382834325	0.2272869071	0.4360418622	45332	48512	24772	50164	2
LOC388189original	4	J05	sample	M-030576-00	LOC388189	0	XM_370917	0.9181552863	0.8535521248	0.929638088	0.5904514802	0.9250272506	0.911283322	0.7875951922	0.9195090574	123900	115476	85840	105784	2
LOC388454original	4	J06	sample	M-031006-00	LOC388454	0	XM_373770	0.8638460265	0.8314235768	0.9624673279	0.8167927519	0.8292245897	0.8984674632	0.7453894853	0.9174576684	111068	113852	81240	105548	2
LOC400468original	4	J07	sample	M-030577-00	LOC400468	0	XM_375272	0.94544675	0.8538352252	0.9031023961	0.5809413315	0.9177405146	0.9731529854	0.7606936416	0.9469768089	122924	123316	82908	108944	2
LOC388456original	4	J08	sample	M-031007-00	LOC388456	0	XM_373771	0.9122908478	0.9420374476	1.0326064872	0.6890603548	0.8921174837	0.9324642119	0.9321956143	0.951879281	119492	118160	101600	109508	2
LOC388193original	4	J09	sample	M-030582-00	LOC388193	0	XM_373653	0.9601102738	1.0573743941	1.1013051552	0.4391431641	0.9476041869	0.9726163607	1.062629599	1.0521191892	126924	123248	115816	121040	2
LOC388458original	4	J10	sample	M-031010-00	LOC388458	0	XM_371106	0.890911043	0.9645156803	1.082617269	0.5073910334	0.8564602589	0.925361827	0.9606018901	0.9684294705	114716	117260	104696	111412	2
LOC400475original	4	J11	sample	M-030583-00	LOC400475	0	XM_378553	0.9627561446	0.9982860886	1.0369044064	0.642731771	0.9655223903	0.9599898988	1.0171208368	0.9794513404	129324	121648	110856	112680	2
LOC400642original	4	J12	sample	M-031012-00	LOC400642	0	XM_378735	0.8069884961	0.8221089554	1.0187368957	0.8283621421	0.7812933956	0.8326835966	0.8168822828	0.8273356281	104648	105516	89032	95180	2
LOC388210original	4	J13	sample	M-030586-00	LOC388210	0	XM_370934	0.8837294449	0.9806002061	1.1096158578	0.4391431641	0.8786191038	0.888839786	0.9931186347	0.9680817774	117684	112632	108240	111372	2
LOC388459original	4	J14	sample	M-031013-00	LOC388459	0	XM_373772	0.9196207162	0.9959855176	1.0830394532	0.4897407516	0.900748085	0.9384933474	1.0175612442	0.974409791	120648	118924	110904	112100	2
LOC400499original	4	J15	sample	M-030588-00	LOC400499	0	XM_375302	0.8986765023	0.9098325405	1.0124138532	0.8778114352	0.8996431291	0.8977098755	0.8948710891	0.9247939919	120500	113756	97532	106392	2
LOC388460original	4	J16	sample	M-031014-00	LOC388460	0	XM_371107	0.4454024818	0.4492737	1.0086915058	0.9884174138	0.452793	0.4380119636	0.4017983301	0.4967490699	60648	55504	43792	57148	2
LOC400500original	4	J17	sample	M-030589-00	LOC400500	0	XM_378564	0.8930794546	0.8809897716	0.9864629256	0.9148228112	0.86565827	0.9205006392	0.825433526	0.9365460172	115948	116644	89964	107744	2
LOC388461original	4	J18	sample	M-031015-00	LOC388461	0	XM_373773	0.8502920489	0.7591946347	0.8928633823	0.6025951585	0.8335249586	0.8670591392	0.647105239	0.8712840305	111644	109872	70528	100236	2
LOC388214original	4	J19	sample	M-030591-00	LOC388214	0	XM_373666	0.9366428381	0.8014139154	0.8556238118	0.4897407516	0.9253856147	0.9479000616	0.7194788513	0.8833489795	123948	120116	78416	101624	2
LOC388462original	4	J20	sample	M-031016-00	LOC388462	0	XM_371108	0.8598460895	0.7569856459	0.880373424	0.5184758084	0.8427528333	0.8769393456	0.6867052023	0.8272660895	112880	111124	74844	95172	2
LOC388215original	4	J21	sample	M-030592-00	LOC388215	0	XM_352159	0.9554563898	0.9805222436	1.02623443	0.8167927519	0.9541741948	0.9567385849	0.9313515001	1.029692987	127804	121236	101508	118460	2
LOC400643original	4	J22	sample	M-031017-00	LOC400643	0	XM_378738	0.9444146945	0.8231926524	0.8716432063	0.4029844493	0.948410506	0.9404188829	0.8045508762	0.8418344286	127032	119168	87688	96848	2
LOC400505original	4	J23	sample	M-030596-00	LOC400505	0	XM_378567	0.9574675495	0.9692220269	1.0122766327	0.8736867913	0.9456331845	0.9693019145	0.9756124415	0.9628316123	126660	122828	106332	110768	2
LOC388467original	4	J24	sample	M-031022-00	LOC388467	0	XM_373775	0.883850883	0.9575540193	1.0833886549	0.4599936873	0.8832181093	0.8844836566	0.9774841729	0.9376238657	118300	112080	106536	107868	2
NAoriginal	4	K01	pos	NA	NA	NA	NA	0.0502823278	0.1906702401	3.7919931045	0.1765701153	0.0604440728	0.0401205827	0.176896963	0.2044435173	8096	5084	19280	23520	2
NAoriginal	4	K02	other	NA	NA	NA	NA	1.0133816939	1.0498564759	1.0359931329	0.6559783219	1.0233384599	1.0034249278	1.0676208826	1.0320920691	137068	127152	116360	118736	2
NAoriginal	4	K03	pos	NA	NA	NA	NA	0.1946240453	0.4932903624	2.5345807689	0.054194121	0.206985113	0.1822629776	0.4737682356	0.5128124891	27724	23096	51636	58996	2
NAoriginal	4	K04	other	NA	NA	NA	NA	0.9664604338	1.0627113562	1.0995911669	0.4592079665	0.9917128309	0.9412080367	1.0916964859	1.0337262265	132832	119268	118984	118924	2
LOC390595original	4	K05	sample	M-030414-00	LOC390595	0	XM_372574	0.8671772305	1.0180649407	1.1739986993	0.4029844493	0.8579833062	0.8763711548	1.0294889439	1.0066409374	114920	111052	112204	115808	2
BTBD17	4	K06	sample	M-030806-00	LOC388419	388419	XM_371078	1.0036907045	1.0990874077	1.0950459167	0.5554236688	1.0272207373	0.9801606717	1.1765483072	1.0216265081	137588	124204	128232	117532	2
LOC388129original	4	K07	sample	M-030416-00	LOC388129	0	XM_373631	0.8916625061	1.0403778282	1.166784317	0.4391431641	0.8943273954	0.8889976168	1.1018258556	0.9789298008	119788	112652	120088	112620	2
LOC400621original	4	K08	sample	M-030808-00	LOC400621	0	XM_378706	0.9704304763	1.0934210368	1.1267381471	0.4740144136	0.970927715	0.9699332376	1.1627121754	1.0241298981	130048	122908	126724	117820	2
LOC388131original	4	K09	sample	M-030418-00	LOC388131	0	XM_373632	0.9370958922	1.0249720743	1.0937750158	0.5815122815	0.939391677	0.9348001073	1.114267364	0.9356767845	125824	118456	121444	107644	2
LOC388420original	4	K10	sample	M-030809-00	LOC388420	0	XM_373749	0.9447237174	1.0060211097	1.064883935	0.5830873435	0.9580564722	0.9313909626	1.0593632443	0.952678975	128324	118024	115460	109600	2
LOC388132original	4	K11	sample	M-030421-00	LOC388132	0	XM_370872	0.5367746635	0.7093570001	1.3215172927	0.4391431641	0.5484463424	0.5251029846	0.7998898982	0.6188241021	73460	66540	87180	71192	2
LOC400622original	4	K12	sample	M-030810-00	LOC400622	0	XM_375491	0.6177053414	0.8908968799	1.4422683766	0.5405303438	0.846515656	0.3888950268	0.8742453436	0.9075484163	113384	49280	95284	104408	2
LOC400388original	4	K13	sample	M-030422-00	LOC400388	0	XM_378523	0.924496937	0.8829616611	0.9550725652	0.5809413315	0.9090800496	0.9399138244	0.8950912928	0.8708320295	121764	119104	97556	100184	2
LOC400623original	4	K14	sample	M-030811-00	LOC400623	0	XM_378708	0.9257263369	0.9751744038	1.0534154262	0.5554236688	0.9296262561	0.9218264177	0.9606752913	0.9896735162	124516	116812	104704	113856	2
LOC388134original	4	K15	sample	M-030424-00	LOC388134	0	XM_373633	0.7582485805	0.8106168319	1.0690647536	0.5391918249	0.7802481671	0.7362489938	0.7943848059	0.8268488578	104508	93296	86580	95124	2
LOC388421original	4	K16	sample	M-030814-00	LOC388421	0	XM_373750	1.0135527933	1.0438075393	1.0298501925	0.7393664691	1.0173358618	1.0097697249	1.0775667492	1.0100483293	136264	127956	117444	116200	2
LOC388135original	4	K17	sample	M-030426-00	LOC388135	0	XM_370873	0.8936927442	1.0029854516	1.1222933812	0.5184758084	0.8906541637	0.8967313247	1.083402147	0.9225687563	119296	113632	118080	106136	2
LOC390812original	4	K18	sample	M-030817-00	LOC390812	0	XM_372679	0.9530291615	1.0950098428	1.1489783178	0.4391431641	0.9601469293	0.9459113938	1.1530599138	1.0369597719	128604	119864	125672	119296	2
LOC388137original	4	K19	sample	M-030431-00	LOC388137	0	XM_370876	0.9447388599	1.0639125242	1.1261445563	0.5465975186	0.9614012035	0.9280765164	1.1617946601	0.9660303884	128772	117604	126624	111136	2
LOC390816original	4	K20	sample	M-030819-00	LOC390816	0	XM_372682	0.9327301885	1.0928009717	1.171615313	0.4391431641	0.9364053098	0.9290550672	1.1655748234	1.0200271201	125424	117728	127036	117348	2
LOC400400original	4	K21	sample	M-030434-00	LOC400400	0	XM_378529	0.8479955297	0.9696824862	1.1434995259	0.457338024	0.8221767631	0.8738142963	1.0294522433	0.909912729	110124	110728	112200	104680	2
LOC388432original	4	K22	sample	M-030820-00	LOC388432	0	XM_371086	0.9280601085	1.1099721862	1.1960132496	0.4029844493	0.9230562482	0.9330639688	1.1640700982	1.0558742742	123636	118236	126872	121472	2
LOC388139original	4	K23	sample	M-030435-00	LOC388139	0	XM_373635	1.0079710734	1.066193851	1.0577623497	0.691290138	1.0298786042	0.9860635427	1.1447655748	0.9876221272	137944	124952	124768	113620	2
LOC400568original	4	K24	sample	M-030828-00	LOC400568	0	XM_378643	1.0194173893	1.0934008155	1.0725742242	0.5554236688	1.0258768721	1.0129579065	1.1487292412	1.0380723897	137408	128360	125200	119424	2
NAoriginal	4	L01	other	NA	NA	NA	NA	1.0470833343	0.6735139794	0.6432286308	0.5554236688	1.0514103119	1.0427563566	0.2932746123	1.0537533465	140828	132136	31964	121228	2
NAoriginal	4	L02	neg	NA	NA	NA	NA	0.9666381495	0.8247665248	0.8532319205	0.5742105858	0.9555777874	0.9776985117	0.675401413	0.9741316366	127992	123892	73612	112068	2
NAoriginal	4	L03	other	NA	NA	NA	NA	1.0024165091	0.9747707056	0.9724208418	0.7104833396	1.0065849398	0.9982480784	0.9578860446	0.9916553666	134824	126496	104400	114084	2
NAoriginal	4	L04	neg	NA	NA	NA	NA	0.9955283168	0.9282922137	0.9324618879	0.5554236688	1.00073166	0.9903249736	0.8789063217	0.9776781058	134040	125492	95792	112476	2
LOC400506original	4	L05	sample	M-030598-00	LOC400506	0	XM_375305	0.9432617179	0.8711801054	0.9235825952	0.5809413315	0.9423481806	0.9441752553	0.8008074135	0.9415527972	126220	119644	87280	108320	2
LOC388469original	4	L06	sample	M-031023-00	LOC388469	0	XM_371111	0.9299125159	0.9814001843	1.0553682927	0.6424985402	0.9134401457	0.9463848861	0.9277181393	1.0350822294	122348	119924	101112	119080	2
LOC388220original	4	L07	sample	M-030600-00	LOC388220	0	XM_373669	0.8984057852	0.8886042151	0.9890900412	0.9277138232	0.8886532977	0.9081582727	0.8333608588	0.9438475714	119028	115080	90828	108584	2
LOC400644original	4	L08	sample	M-031024-00	LOC400644	0	XM_378741	0.9476901102	1.0334637914	1.0905081528	0.4772660083	0.9182183333	0.977161887	1.0498210845	1.0171064984	122988	123824	114420	117012	2
LOC400508original	4	L09	sample	M-030601-00	LOC400508	0	XM_375307	0.9999648703	1.0963959131	1.0964344306	0.4642304814	0.9707783966	1.0291513439	1.1238095238	1.0689823024	130028	130412	122484	122980	2
LOC388065original	4	L10	sample	M-031025-00	LOC388065	0	XM_370826	0.8918896077	0.9587188915	1.0749299949	0.4642304814	0.8902360723	0.893543143	0.9543627856	0.9630749974	119240	113228	104016	110796	2
LOC400509original	4	L11	sample	M-030602-00	LOC400509	0	XM_375308	0.9865131512	1.0088028379	1.0225944141	0.786630219	0.9665078915	1.006518411	1.0170841362	1.0005215396	129456	127544	110852	115104	2
LOC390828original	4	L12	sample	M-031028-00	LOC390828	0	XM_372689	0.9356008826	1.0692779267	1.1428782792	0.4391431641	0.907676457	0.9635253082	1.0915129828	1.0470428706	121576	122096	118964	120456	2
LOC388227original	4	L13	sample	M-030609-00	LOC388227	0	XM_373670	1.0111312598	1.0805806556	1.068684847	0.5761930716	0.9921010587	1.0301614609	1.1358840261	1.0252772852	132884	130540	123800	117952	2
LOC401891original	4	L14	sample	M-031029-00	LOC401891	0	XM_377488	0.9376391639	0.946605697	1.0095628825	0.9126615938	0.9164563766	0.9588219511	0.943939811	0.949271583	122752	121500	102880	109208	2
LOC400512original	4	L15	sample	M-030610-00	LOC400512	0	XM_378573	0.9237987255	0.9257414894	1.0021030165	0.9890050517	0.9036747249	0.9439227261	0.881071658	0.9704113209	121040	119612	96028	111640	2
LOC400662original	4	L16	sample	M-031030-00	LOC400662	0	XM_378760	0.9159999636	0.9109665835	0.9945050434	0.9540400101	0.9137089188	0.9182910084	0.8540600055	0.9678731616	122384	116364	93084	111348	2
LOC388229original	4	L17	sample	M-030611-00	LOC388229	0	XM_370949	0.9472339545	0.9143226149	0.9652553212	0.6813653998	0.9292380284	0.9652298805	0.89373337	0.9349118598	124464	122312	97408	107556	2
LOC400645original	4	L18	sample	M-031038-00	LOC400645	0	XM_378742	0.904436303	0.8060053261	0.891168702	0.5197414505	0.890265936	0.9186066699	0.7354069181	0.8766037342	119244	116404	80152	100848	2
LOC388231original	4	L19	sample	M-030613-00	LOC388231	0	XM_373671	0.9382427078	0.7924686995	0.8446308113	0.5184758084	0.9290588464	0.9474265692	0.6840994587	0.9008379403	124440	120056	74560	103636	2
LOC400647original	4	L20	sample	M-031040-00	LOC400647	0	XM_378743	0.8755138812	0.7961599479	0.909363021	0.5933341376	0.8678383181	0.8831894443	0.7054592164	0.8868606794	116240	111916	76888	102028	2
LOC390680original	4	L21	sample	M-030618-00	LOC390680	0	XM_372611	0.9587533814	0.9272065079	0.9670959455	0.6695222442	0.9614310672	0.9560756956	0.9090008258	0.9454121901	128776	121152	99072	108764	2
LOC400649original	4	L22	sample	M-031043-00	LOC400649	0	XM_378746	0.9651931664	1.000752778	1.0368419637	0.6497743709	0.9525615565	0.9778247763	1.0170474355	0.9844581204	127588	123908	110848	113256	2
LOC390683original	4	L23	sample	M-030619-00	LOC390683	0	XM_372614	1.0573725494	1.1201857917	1.0594050246	0.5327859721	1.0569948187	1.0577502801	1.1359941279	1.1043774556	141576	134036	123812	127052	2
LOC400651original	4	L24	sample	M-031045-00	LOC400651	0	XM_378747	0.990319581	1.0715775004	1.0820522193	0.4897407516	1.0024040256	0.9782351363	1.0983025966	1.0448524043	134264	123960	119704	120204	2
NAoriginal	4	M01	neg	NA	NA	NA	NA	1.0509925226	1.071464516	1.0194787241	0.8220914516	1.0731809291	1.0288041162	1.0946692357	1.0482597963	143744	130368	119308	120596	2
NAoriginal	4	M02	other	NA	NA	NA	NA	1.0047525983	1.0387070477	1.0337938409	0.7620447353	1.0364784758	0.9730267208	1.0839159556	0.9934981398	138828	123300	118136	114296	2
NAoriginal	4	M03	neg	NA	NA	NA	NA	0.9675534639	1.0186161973	1.0527751028	0.6993442269	1.0076301683	0.9274767594	1.080833104	0.9563992907	134964	117528	117800	110028	2
NAoriginal	4	M04	other	NA	NA	NA	NA	1.0319620194	1.0969762772	1.0630006305	0.6424985402	1.0940854997	0.9698385391	1.1445453711	1.0494071833	146544	122896	124744	120728	2
LOC388140original	4	M05	sample	M-030436-00	LOC388140	0	XM_373636	0.9719269468	1.073452991	1.1044585137	0.502464175	0.992071195	0.9517826986	1.1259748601	1.020931122	132880	120608	122720	117452	2
LOC388323original	4	M06	sample	M-030830-00	LOC388323	0	XM_371006	0.9566702791	1.0546398767	1.1024068582	0.5554236688	0.9924295591	0.9209109992	1.1311496468	0.9781301067	132928	116696	123284	112528	2
LOC388141original	4	M07	sample	M-030438-00	LOC388141	0	XM_373637	0.9079255794	1.0428057019	1.1485585665	0.5184758084	0.9295366651	0.8863144936	1.1438847601	0.9417266437	124504	112312	124672	108340	2
LOC388327original	4	M08	sample	M-030833-00	LOC388327	0	XM_371009	1.0044003418	1.1263985106	1.1214636871	0.5364823031	1.0244732795	0.9843274042	1.2194880264	1.0333089948	137220	124732	132912	118876	2
LOC388142original	4	M09	sample	M-030440-00	LOC388142	0	XM_373638	0.8333054823	1.0472880741	1.2567876923	0.4391431641	0.8380941004	0.8285168642	1.1371685476	0.9574076006	112256	104988	123940	110144	2
LOC400571original	4	M10	sample	M-030837-00	LOC400571	0	XM_378646	1.0301023668	1.1334199704	1.1002983849	0.5650295995	1.0635349629	0.9966697707	1.2213964584	1.0454434825	142452	126296	133120	120272	2
LOC390616original	4	M11	sample	M-030442-00	LOC390616	0	XM_372584	0.9409328824	1.0021260737	1.0650345974	0.5550119277	0.9393319496	0.9425338152	1.0381869896	0.9660651577	125816	119436	113152	111140	2
LOC388333original	4	M12	sample	M-030840-00	LOC388333	0	XM_371014	1.0525096282	1.0768298496	1.0231068873	0.8069714904	1.049857401	1.0551618555	1.0402422241	1.1134174751	140620	133708	113376	128092	2
LOC400410original	4	M13	sample	M-030443-00	LOC400410	0	XM_375224	0.8624589725	0.916973684	1.0632084694	0.5114422556	0.8651505876	0.8597673574	0.9145426186	0.9194047495	115880	108948	99676	105772	2
LOC388334original	4	M14	sample	M-030842-00	LOC388334	0	XM_373713	0.9975205523	1.0115312886	1.0140455615	0.860801999	1.0233085963	0.9717325084	1.011101936	1.0119606411	137064	123136	110200	116420	2
LOC400411original	4	M15	sample	M-030444-00	LOC400411	0	XM_378535	0.8778084872	0.971980499	1.1072808171	0.4391431641	0.8759313733	0.8796856011	0.9509496284	0.9930113696	117324	111472	103644	114240	2
LOC400572original	4	M16	sample	M-030843-00	LOC400572	0	XM_378648	1.0114856146	1.0368972819	1.0251231129	0.7962382695	1.0505442654	0.9724269638	1.0448665015	1.0289280623	140712	123224	113880	118372	2
LOC388144original	4	M17	sample	M-030445-00	LOC388144	0	XM_373639	0.9814570291	1.1179798549	1.1391021937	0.4029844493	0.9733466724	0.9895673858	1.1400311955	1.0959285143	130372	125396	124252	126080	2
LOC388335original	4	M18	sample	M-030844-00	LOC388335	0	XM_371016	0.9509546589	1.1110287874	1.1683299272	0.4391431641	0.9653730719	0.9365362458	1.1639232957	1.0581342791	129304	118676	126856	121732	2
LOC388148original	4	M19	sample	M-030450-00	LOC388148	0	XM_370883	1.0154764943	1.1514342071	1.1338856325	0.5184758084	1.0018963432	1.0290566455	1.2506101477	1.0522582664	134196	130400	136304	121056	2
LOC400573original	4	M20	sample	M-030845-00	LOC400573	0	XM_378649	0.9298942941	1.0669972986	1.1474393437	0.5184758084	0.9556076511	0.9041809372	1.1700155978	0.9639789993	127996	114576	127520	110900	2
LOC390558original	4	M21	sample	M-030452-00	LOC390558	0	XM_372559	0.912727127	1.0911068777	1.195436013	0.4391431641	0.9039434979	0.9215107562	1.1784934398	1.0037203157	121076	116772	128444	115472	2
LOC388337original	4	M22	sample	M-030848-00	LOC388337	0	XM_371018	0.9966125928	1.1782566372	1.1822614381	0.4592079665	1.0064356214	0.9867895642	1.2868703551	1.0696429192	134804	125044	140256	123056	2
LOC390564original	4	M23	sample	M-030454-00	LOC390564	0	XM_372562	0.9790824597	1.0784567018	1.1014973163	0.5554236688	0.9957444267	0.9624204927	1.1655014221	0.9914119815	133372	121956	127028	114056	2
LOC400574original	4	M24	sample	M-030849-00	LOC400574	0	XM_375410	0.9708676068	1.1285909225	1.1624560493	0.4525893079	0.9827238656	0.959011348	1.2162583723	1.0409234728	131628	121524	132560	119752	2
NAoriginal	4	N01	other	NA	NA	NA	NA	1.0755942809	0.6787253892	0.631023613	0.5544457998	1.0428693016	1.1083192601	0.3215340857	1.0359166927	139684	140444	35044	119176	2
NAoriginal	4	N02	pos	NA	NA	NA	NA	0.0640627494	0.1837536653	2.8683387305	0.6890603548	0.0819757806	0.0461497183	0.0422057069	0.3253016237	10980	5848	4600	37424	2
NAoriginal	4	N03	other	NA	NA	NA	NA	1.0413651294	0.9743371813	0.9356345375	0.5676822084	1.0172462708	1.0654839881	0.9288558583	1.0198185042	136252	135016	101236	117324	2
NAoriginal	4	N04	pos	NA	NA	NA	NA	0.2091490893	0.4941173732	2.3625126696	0.4029844493	0.2594257216	0.158872457	0.4107165795	0.577518167	34748	20132	44764	66440	2
LOC388275original	4	N05	sample	M-030620-00	LOC388275	0	XM_370982	0.9971663519	0.8595518647	0.8619944537	0.5114422556	1.0008511147	0.993481589	0.7638865951	0.9552171343	134056	125892	83256	109892	2
LOC390846original	4	N06	sample	M-031047-00	LOC390846	0	XM_372693	1.007953175	0.973334806	0.9656547846	0.7962382695	1.0100192621	1.0058870879	0.8967061198	1.0499634922	135284	127464	97732	120792	2
LOC388276original	4	N07	sample	M-030621-00	LOC388276	0	XM_373685	0.9697424797	0.9165208897	0.9451178111	0.5809413315	0.9651640262	0.9743209331	0.8748692541	0.9581725253	129276	123464	95352	110232	2
LOC388474original	4	N08	sample	M-031048-00	LOC388474	0	XM_371115	0.7367114674	0.8831877707	1.1988245193	0.4029844493	0.7595227785	0.7139001563	0.8699880723	0.8963874691	101732	90464	94820	103124	2
LOC388277original	4	N09	sample	M-030622-00	LOC388277	0	XM_373686	1.022877617	1.1214353774	1.0963534237	0.5073910334	1.0107957175	1.0349595164	1.1768786127	1.0659921421	135388	131148	128268	122636	2
LOC400659original	4	N10	sample	M-031051-00	LOC400659	0	XM_378757	0.9743300988	1.0841050526	1.1126671073	0.4391431641	0.9764226307	0.9722375669	1.1033305808	1.0648795244	130784	123200	120252	122508	2
LOC400537original	4	N11	sample	M-030624-00	LOC400537	0	XM_375357	1.0131415512	1.0443619427	1.030815429	0.7104833396	1.0101685804	1.016114522	1.0715478484	1.017176037	135304	128760	116788	117020	2
LOC400660original	4	N12	sample	M-031052-00	LOC400660	0	XM_378758	0.992847958	1.0515213906	1.0590960903	0.5933341376	1.0039569366	0.9817389795	1.1018258556	1.0012169257	134472	124404	120088	115184	2
LOC388278original	4	N13	sample	M-030625-00	LOC388278	0	XM_373687	0.9974657387	1.025803008	1.0284092658	0.6997433129	0.9931164235	1.0018150539	1.037489678	1.0141163381	133020	126948	113076	116668	2
LOC390865original	4	N14	sample	M-031056-00	LOC390865	0	XM_372698	0.9873234765	1.0148102599	1.0278396939	0.7194842097	0.9707485329	1.0038984201	1.0035783099	1.0260422099	130024	127212	109380	118040	2
LOC388279original	4	N15	sample	M-030627-00	LOC388279	0	XM_373688	1.011684572	0.9904092885	0.978970438	0.8447869243	1.0197548193	1.0036143247	0.9298467749	1.0509718021	136588	127176	101344	120908	2
LOC388476original	4	N16	sample	M-031057-00	LOC388476	0	XM_371117	0.9046485738	0.8798222177	0.9725569057	0.8429729324	0.8944468501	0.9148502975	0.7988989816	0.9607454539	119804	115928	87072	110528	2
LOC388282original	4	N17	sample	M-030629-00	LOC388282	0	XM_373690	1.0089672055	0.9115490197	0.9034476192	0.5364823031	0.9910558301	1.0268785808	0.8424993119	0.9805987274	132744	130124	91824	112812	2
LOC388477original	4	N18	sample	M-031058-00	LOC388477	0	XM_373778	0.9350968552	0.8250559828	0.8823214176	0.543918403	0.9037643159	0.9664293944	0.7412423158	0.9088696499	121052	122464	80788	104560	2
LOC388283original	4	N19	sample	M-030631-00	LOC388283	0	XM_373691	0.9933106119	0.8771982874	0.8831057244	0.5751472679	0.9810813636	1.0055398602	0.7559959629	0.9984006119	131408	127420	82396	114860	2
LOC388478original	4	N20	sample	M-031059-00	LOC388478	0	XM_371118	0.9783314095	0.8819045738	0.9014374528	0.5751472679	0.9777963596	0.9788664594	0.7848793467	0.9789298008	130968	124040	85544	112620	2
LOC388284original	4	N21	sample	M-030636-00	LOC388284	0	XM_370984	1.0659872272	1.0454063751	0.9806931532	0.8513721213	1.0720461095	1.0599283448	0.9824020552	1.108410695	143592	134312	107072	127516	2
LOC400652original	4	N22	sample	M-031060-00	LOC400652	0	XM_375543	0.7657344283	0.8381000195	1.094504816	0.543918403	0.8000179182	0.7314509383	0.7982750711	0.8779249678	107156	92688	87004	101000	2
LOC400541original	4	N23	sample	M-030637-00	LOC400541	0	XM_378608	1.0476257208	1.1500523612	1.0977702612	0.5073910334	1.081662212	1.0135892296	1.1967703459	1.1033343764	144880	128440	130436	126932	2
LOC388480original	4	N24	sample	M-031061-00	LOC388480	0	XM_373779	0.7759131564	0.7822258199	1.0081357862	0.928495633	0.7585372773	0.7932890355	0.7810991834	0.7833524565	101600	100524	85132	90120	2
NAoriginal	4	O01	pos	NA	NA	NA	NA	0.0268527765	0.0345228857	1.28563561	0.4525893079	0.0302519001	0.023453653	0.0315992293	0.0374465422	4052	2972	3444	4308	2
NAoriginal	4	O02	other	NA	NA	NA	NA	1.0205510991	1.0744826802	1.0528455471	0.5751472679	1.0442430306	0.9968591676	1.0957335535	1.053231807	139868	126320	119424	121168	2
NAoriginal	4	O03	pos	NA	NA	NA	NA	0.1689245995	0.4468348309	2.6451732439	0.4029844493	0.127965836	0.2098833631	0.4452151574	0.4484545044	17140	26596	48524	51592	2
NAoriginal	4	O04	other	NA	NA	NA	NA	0.9910620092	1.0868980815	1.0967003794	0.5073910334	1.0256379627	0.9564860557	1.1275529865	1.0462431765	137376	121204	122892	120364	2
LOC390565original	4	O05	sample	M-030457-00	LOC390565	0	XM_374355	0.8908765998	0.9900458062	1.1113164342	0.4391431641	0.9185766974	0.8631765022	1.0072116708	0.9728799416	123036	109380	109776	111924	2
LOC400575original	4	O06	sample	M-030850-00	LOC400575	0	XM_378650	1.0147666209	1.1064440271	1.0903433404	0.5550119277	1.041196936	0.9883363058	1.1733553537	1.0395327005	139460	125240	127884	119592	2
LOC390566original	4	O07	sample	M-030458-00	LOC390566	0	XM_372563	0.9332183147	0.9582715092	1.0268460167	0.8167927519	0.9585940183	0.9078426112	1.0027708964	0.913772122	128396	115040	109292	105124	2
LOC388338original	4	O08	sample	M-030851-00	LOC388338	0	XM_373714	1.0149165798	1.0971229476	1.0809981524	0.5823780596	1.0381508414	0.9916823182	1.1752270851	1.0190188102	139052	125664	128088	117232	2
LOC390569original	4	O09	sample	M-030460-00	LOC390569	0	XM_372565	0.9180349804	0.9547915553	1.0400383163	0.8052108849	0.9248182049	0.9112517559	1.0317276814	0.8778554292	123872	115472	112448	100992	2
LOC388339original	4	O10	sample	M-030852-00	LOC388339	0	XM_371019	1.001818345	1.1315664659	1.1295126223	0.5554236688	1.0115124457	0.9921242444	1.2460959721	1.0170369598	135484	125720	135812	117004	2
LOC390570original	4	O11	sample	M-030461-00	LOC390570	0	XM_372566	0.9080479868	0.9955090824	1.0963177023	0.5809413315	0.9158292395	0.900266734	1.0840260574	0.9069921074	122668	114080	118148	104344	2
LOC388340original	4	O12	sample	M-030854-00	LOC388340	0	XM_373715	0.943272135	1.0047500327	1.0651751444	0.6407325203	0.9585940183	0.9279502517	1.0744838976	0.9350161677	128396	117588	117108	107568	2
LOC390577original	4	O13	sample	M-030463-00	LOC390577	0	XM_372569	0.9524705675	0.9775859504	1.0263686708	0.7620447353	0.9836197757	0.9213213592	0.9816313423	0.9735405584	131748	116748	106988	112000	2
LOC400577original	4	O14	sample	M-030855-00	LOC400577	0	XM_378653	0.9487360773	0.9712147292	1.0236932614	0.8472926857	0.9856206418	0.9118515128	0.9231672631	1.0192621953	132016	115548	100616	117260	2
LOC390594original	4	O15	sample	M-030466-00	LOC390594	0	XM_372573	0.9553592388	1.003626206	1.0505223222	0.5650295995	0.9625658867	0.9481525908	0.9868428296	1.0204095824	128928	120148	107556	117392	2
LOC388344original	4	O16	sample	M-030859-00	LOC388344	0	XM_371023	0.7638104888	0.9047503332	1.1845220071	0.4029844493	0.7445909423	0.7830300352	0.9164510506	0.8930496158	99732	99224	99884	102740	2
LOC390598original	4	O17	sample	M-030468-00	LOC390598	0	XM_372576	0.9868309197	1.094512459	1.10911853	0.4897407516	0.9996565678	0.9740052715	1.1506743738	1.0383505441	133896	123424	125412	119456	2
LOC388345original	4	O18	sample	M-030861-00	LOC388345	0	XM_371024	1.0331574345	1.125662745	1.0895365096	0.5373695276	1.0698660614	0.9964488076	1.1769887146	1.0743367755	143300	126268	128280	123596	2
LOC401819original	4	O19	sample	M-030469-00	LOC401819	0	XM_377388	0.9850741715	1.1551891657	1.1726925739	0.5114422556	1.0042555733	0.9658927698	1.2796770346	1.0307012969	134512	122396	139472	118576	2
LOC400581original	4	O20	sample	M-030863-00	LOC400581	0	XM_375418	0.9892872137	1.0289628421	1.0401052676	0.8063593063	1.0214570486	0.9571173787	1.1086888705	0.9492368137	136816	121284	120836	109204	2
LOC390613original	4	O21	sample	M-030472-00	LOC390613	0	XM_372583	1.0561049277	1.2032577854	1.1393354522	0.4392268456	1.0726732466	1.0395366088	1.2671254244	1.1393901464	143676	131728	138104	131080	2
LOC388348original	4	O22	sample	M-030864-00	LOC388348	0	XM_373718	0.9477773103	1.0436392484	1.101143947	0.5676822084	0.9411834973	0.9543711233	1.1326176713	0.9546608254	126064	120936	123444	109828	2
LOC388163original	4	O23	sample	M-030474-00	LOC388163	0	XM_370895	0.9477561473	1.041886439	1.0993191043	0.5184758084	0.9236535217	0.971858773	1.0996972199	0.984075658	123716	123152	119856	113212	2
LOC390754original	4	O24	sample	M-030866-00	LOC390754	0	XM_372651	1.0203315745	1.0259756707	1.0055316294	0.9784791223	1.0131848113	1.0274783377	1.0876594183	0.9642919231	135708	130200	118544	110936	2
NAoriginal	4	P01	other	NA	NA	NA	NA	0.8933119245	0.5784048656	0.6474836501	0.5751472679	0.9527407385	0.8338831105	0.2035049087	0.9533048225	127612	105668	22180	109672	2
NAoriginal	4	P02	neg	NA	NA	NA	NA	0.9727344012	0.8348843066	0.858285988	0.5722187346	0.9377193113	1.007749491	0.6952197449	0.9745488683	125600	127700	75772	112116	2
NAoriginal	4	P03	other	NA	NA	NA	NA	1.0088287734	0.9276800261	0.9195614266	0.5809413315	0.9942512431	1.0234063038	0.8470501881	1.0083098641	133172	129684	92320	116000	2
NAoriginal	4	P04	neg	NA	NA	NA	NA	1.0218172853	0.9552720541	0.9348756063	0.5550119277	0.99926834	1.0443662305	0.919166896	0.9913772122	133844	132340	100180	114052	2
LOC390732original	4	P05	sample	M-030645-00	LOC390732	0	XM_372639	0.8991995295	0.8149614485	0.9063188111	0.6315139097	0.9206074271	0.8777916318	0.705789522	0.9241333751	123308	111232	76924	106316	2
LOC400653original	4	P06	sample	M-031062-00	LOC400653	0	XM_378750	0.8442573227	0.8125639618	0.9624600698	0.7135105428	0.8126801153	0.8758345302	0.7831544178	0.8419735058	108852	110984	85356	96864	2
LOC390734original	4	P07	sample	M-030646-00	LOC390734	0	XM_372640	0.8492058766	0.7981231092	0.9398464274	0.617120441	0.7979871885	0.9004245648	0.7833746215	0.812871597	106884	114100	85380	93516	2
LOC400654original	4	P08	sample	M-031063-00	LOC400654	0	XM_378751	0.8538349874	0.8962377161	1.0496615029	0.614345176	0.8177569396	0.8899130352	0.9008165887	0.8916588436	109532	112768	98180	102580	2
LOC390736original	4	P09	sample	M-030647-00	LOC390736	0	XM_372641	0.9970466217	0.9521936144	0.9550141325	0.7240039964	1.0432575294	0.9508357139	1.0089733003	0.8954139286	139736	120488	109968	103012	2
LOC388481original	4	P10	sample	M-031064-00	LOC388481	0	XM_373780	0.8671251196	1.0765291089	1.2414922422	0.4029844493	0.81662212	0.9176281191	1.1259381595	1.0271200584	109380	116280	122716	118164	2
LOC390738original	4	P11	sample	M-030649-00	LOC390738	0	XM_372643	0.9190844342	1.0145047485	1.1038210535	0.5140362119	0.9195621986	0.9186066699	1.075878521	0.953130976	123168	116404	117260	109652	2
LOC400655original	4	P12	sample	M-031065-00	LOC400655	0	XM_378753	0.7252615698	0.882261418	1.2164734143	0.4029844493	0.7071717609	0.7433513787	0.9015139004	0.8630089357	94720	94196	98256	99284	2
LOC388274original	4	P13	sample	M-030654-00	LOC388274	0	XM_373684	0.9746521319	1.0004409864	1.0264595476	0.7620447353	0.9961326544	0.9531716094	0.9787686944	1.0221132784	133424	120784	106676	117588	2
LOC400657original	4	P14	sample	M-031067-00	LOC400657	0	XM_378755	0.8472596529	0.7543828251	0.8903797348	0.5554236688	0.8147705723	0.8797487334	0.6756583173	0.8331073328	109132	111480	73640	95844	2
LOC390729original	4	P15	sample	M-030655-00	LOC390729	0	XM_372638	0.9121565006	0.787696875	0.8635545265	0.614345176	0.8857565215	0.9385564797	0.6236535462	0.9517402037	118640	118932	67972	109492	2
LOC390859original	4	P16	sample	M-031068-00	LOC390859	0	XM_372695	0.8812565613	0.7352281992	0.8342952909	0.5554236688	0.8978214451	0.8646916776	0.5918708138	0.8785855846	120256	109572	64508	101076	2
LOC400558original	4	P17	sample	M-030660-00	LOC400558	0	XM_378631	0.8671126404	0.6786166071	0.7826164394	0.5809413315	0.8082005644	0.9260247163	0.4620974401	0.8951357741	108252	117344	50364	102980	2
LOC388526original	4	P18	sample	M-031071-00	LOC388526	0	XM_371157	0.657328668	0.5943124249	0.9041328241	0.6407325203	0.6806826835	0.6339746524	0.5094412331	0.6791836167	91172	80336	55524	78136	2
LOC388308original	4	P19	sample	M-030661-00	LOC388308	0	XM_370997	0.9799109505	0.8499295555	0.8673538704	0.5440896457	0.9904884204	0.9693334806	0.7417561244	0.9581029867	132668	122832	80844	110224	2
LOC388528original	4	P20	sample	M-031076-00	LOC388528	0	XM_373800	0.8785576945	0.715086707	0.8139325528	0.4029844493	0.8917292559	0.865386133	0.685310579	0.7448628351	119440	109660	74692	85692	2
LOC390748original	4	P21	sample	M-030672-00	LOC390748	0	XM_372648	0.8081972332	0.8525269251	1.0548500911	0.6636369822	0.7787549835	0.8376394829	0.8959721075	0.8090817426	104308	106144	97652	93080	2
LOC388530original	4	P22	sample	M-031079-00	LOC388530	0	XM_373802	0.9388931094	0.9109197756	0.9702060507	0.7659355382	0.933926625	0.9438595937	0.9573355354	0.8645040159	125092	119604	104340	99456	2
LOC388205original	4	P23	sample	M-030677-00	LOC388205	0	XM_370930	0.8342485704	1.0236866847	1.2270763427	0.4029844493	0.830478864	0.8380182768	1.0892008441	0.9581725253	111236	106192	118712	110232	2
LOC400684original	4	P24	sample	M-031081-00	LOC400684	0	XM_378793	0.072234987	0.1646287116	2.2790716578	0.5035369645	0.0688059011	0.075664073	0.2423341591	0.0869232641	9216	9588	26412	10000	2
NAoriginal	5	A01	neg	NA	NA	NA	NA	0.8960426335	0.9457896666	1.0555186006	0.932755385	0.9113809383	0.8807043287	0.9573390441	0.934240289	104632	108036	112652	114820	3
NAoriginal	5	A02	other	NA	NA	NA	NA	1.0298412846	0.997932795	0.9690161094	0.932755385	1.0484817867	1.0112007826	1.0454823577	0.9503832322	120372	124044	123024	116804	3
NAoriginal	5	A03	neg	NA	NA	NA	NA	1.0370974598	1.0285486989	0.9917570323	0.975623447	1.0673309757	1.0068639439	1.0495954858	1.0075019121	122536	123512	123508	123824	3
NAoriginal	5	A04	other	NA	NA	NA	NA	1.0188091608	1.0161670223	0.9974066404	0.992846406	1.06391652	0.9737018016	1.0573458427	0.974988202	122144	119444	124420	119828	3
LOC401032original	5	A05	sample	M-028019-00	LOC401032	0	XM_379156	0.9679627106	1.0421027806	1.0765939319	0.932755385	0.997961779	0.9379636423	1.0724726358	1.0117329254	114572	115060	126200	124344	3
LOC401171original	5	A06	sample	M-028382-00	LOC401171	0	XM_379309	0.9522575832	0.9839704335	1.0333028068	0.932755385	0.9978224135	0.9066927529	1.0133591679	0.9545816992	114556	111224	119244	117320	3
LOC389077original	5	A07	sample	M-028020-00	LOC389077	0	XM_374025	0.9242204989	0.9779674363	1.0581538036	0.932755385	0.923227009	0.9252139888	0.9744374193	0.9814974533	105992	113496	114664	120628	3
LOC389268original	5	A08	sample	M-028383-00	LOC389268	0	XM_374110	0.9046790865	0.9143036813	1.0106386839	0.9638806133	0.9427730258	0.8665851471	0.9322183697	0.8963889929	108236	106304	109696	110168	3
LOC401034original	5	A09	sample	M-028023-00	LOC401034	0	XM_376179	0.9397906144	0.9235298333	0.9826974426	0.9392477611	0.9700189886	0.9095622402	0.9535998368	0.8934598298	111364	111576	112212	109808	3
LOC389269original	5	A10	sample	M-028384-00	LOC389269	0	XM_374111	1.026545925	1.0684609327	1.0408311082	0.932755385	1.0652056513	0.9878861987	1.1166292746	1.0202925908	122292	121184	131396	125396	3
LOC389081original	5	A11	sample	M-028024-00	LOC389081	0	XM_374026	0.9504029096	1.0011949938	1.0534426859	0.932755385	0.9770917896	0.9237140295	1.0068325515	0.995557436	112176	113312	118476	122356	3
LOC389270original	5	A12	sample	M-028386-00	LOC389270	0	XM_374112	0.9884766658	0.9307898506	0.941640691	0.932755385	1.0275769559	0.9493763756	1.0133591679	0.8482205334	117972	116460	119244	104248	3
LOC402110original	5	A13	sample	M-028030-00	LOC402110	0	XM_377778	0.9269950052	0.9273937999	1.0004302015	0.992846406	0.9924916816	0.8614983288	0.9585287919	0.8962588078	113944	105680	112792	110152	3
LOC389271original	5	A14	sample	M-028390-00	LOC389271	0	XM_374113	1.0976057054	1.0401963035	0.9476957877	0.932755385	1.1575004791	1.0377109318	1.0914746074	0.9889179997	132888	127296	128436	121540	3
LOC391462original	5	A15	sample	M-028031-00	LOC391462	0	XM_372966	1.0201823079	1.0625035163	1.0414839662	0.932755385	1.0833580126	0.9570066031	1.1073832348	1.0176237978	124376	117396	130308	125068	3
LOC389273original	5	A16	sample	M-028392-00	LOC389273	0	XM_374115	0.962626968	0.8859956875	0.9203935865	0.932755385	1.0410605717	0.8841933643	0.9631518118	0.8088395632	119520	108464	113336	99408	3
LOC391475original	5	A17	sample	M-028033-00	LOC391475	0	XM_372969	0.9882123453	0.9377608546	0.9489467107	0.932755385	1.0768078323	0.8996168582	0.9348698076	0.9406519015	123624	110356	110008	115608	3
LOC401175original	5	A18	sample	M-028393-00	LOC401175	0	XM_379317	1.0619733723	1.0425989387	0.9817561965	0.9543680886	1.1414734422	0.9824733024	1.0881433136	0.9970545638	131048	120520	128044	122540	3
LOC402117original	5	A19	sample	M-028034-00	LOC402117	0	XM_377783	1.0120647788	1.0361898083	1.0238374361	0.9389630626	1.09562218	0.9285073775	0.9972465837	1.0751330328	125784	113900	117348	132136	3
LOC401176original	5	A20	sample	M-028394-00	LOC401176	0	XM_379318	0.9171406864	0.7370726511	0.8036636713	0.932755385	0.9668484226	0.8674329502	0.8778978856	0.5962474166	111000	106408	103304	73280	3
LOC391481original	5	A21	sample	M-028035-00	LOC391481	0	XM_372970	0.9923108782	0.9674318567	0.9749281983	0.9392477611	1.0764942599	0.9081274965	0.9840573798	0.9508063335	123588	111400	115796	116856	3
LOC389275original	5	A22	sample	M-028395-00	LOC389275	0	XM_374117	0.9017250639	0.9245752927	1.0253405719	0.9372046459	0.894866122	0.9085840059	0.9560813108	0.8930692747	102736	111456	112504	109760	3
LOC402120original	5	A23	sample	M-028036-00	LOC402120	0	XM_377786	0.7191475484	0.8261376249	1.1487734704	0.932755385	0.7415640298	0.6967310671	0.8290502413	0.8232250085	85136	85468	97556	101176	3
LOC401177original	5	A24	sample	M-028396-00	LOC401177	0	XM_379320	0.6395371762	0.6604890364	1.0327609731	0.932755385	0.6597216173	0.619352735	0.6865864437	0.6343916291	75740	75976	80792	77968	3
NAoriginal	5	B01	other	NA	NA	NA	NA	0.6901084376	0.9366249924	1.3572142309	0.932755385	0.426144975	0.9540719002	0.9388469644	0.9344030203	48924	117036	110476	114840	3
NAoriginal	5	B02	pos	NA	NA	NA	NA	0.0859880001	0.1612667559	1.8754565255	0.932755385	0.0381861575	0.1337898427	0.1024882725	0.2200452393	4384	16412	12060	27044	3
NAoriginal	5	B03	other	NA	NA	NA	NA	0.9205498691	0.9652140096	1.0485189797	0.932755385	0.8204100831	1.0206896552	0.9830715888	0.9473564303	94188	125208	115680	116432	3
NAoriginal	5	B04	pos	NA	NA	NA	NA	0.3916690384	0.5364204377	1.369575803	0.932755385	0.2375485602	0.5457895166	0.5029233802	0.5699174952	27272	66952	59180	70044	3
LOC389163original	5	B05	sample	M-028179-00	LOC389163	0	XM_374059	0.9156188276	0.9480603214	1.0354312218	0.932755385	0.8664703935	0.9647672618	0.9776327419	0.9184879009	99476	118348	115040	112884	3
LOC402207original	5	B06	sample	M-028531-00	LOC402207	0	XM_377884	0.8356864204	0.8803220947	1.0534119895	0.932755385	0.7944184102	0.8769544306	0.8578761303	0.9027680591	91204	107576	100948	110952	3
LOC389166original	5	B07	sample	M-028181-00	LOC389166	0	XM_374060	0.9327040298	0.9504220906	1.018996445	0.9389630626	0.8877933209	0.9776147387	0.9700863417	0.9307578396	101924	119924	114152	114392	3
LOC402208original	5	B08	sample	M-028532-00	LOC402208	0	XM_377885	1.0274185842	0.9950079532	0.9684543072	0.932755385	0.9978224135	1.057014755	1.0120334489	0.9779824576	114556	129664	119088	120196	3
LOC389167original	5	B09	sample	M-028182-00	LOC389167	0	XM_374061	1.0245882979	0.9774391155	0.9539823142	0.932755385	1.0473668624	1.0018097334	0.9993201441	0.9555580869	120244	122892	117592	117440	3
LOC402209original	5	B10	sample	M-028533-00	LOC402209	0	XM_377886	1.0050985684	1.0105770106	1.0054506516	0.9819321763	1.0105395188	0.999657618	1.0363043035	0.9848497177	116016	122628	121944	121040	3
LOC389168original	5	B11	sample	M-028184-00	LOC389168	0	XM_371672	1.0125604296	1.0258954533	1.0131696077	0.9483826426	1.0246154382	1.000505421	1.0449724658	1.0068184407	117632	122732	122964	123740	3
LOC402210original	5	B12	sample	M-028534-00	LOC402210	0	XM_377887	1.0408653401	1.0413705006	1.0004853274	0.9975696539	1.0210964584	1.0606342219	1.09235842	0.9903825812	117228	130108	128540	121720	3
LOC401095original	5	B13	sample	M-028187-00	LOC401095	0	XM_376278	1.0351225555	1.0756999545	1.0392005747	0.932755385	1.0153824713	1.0548626396	1.1371609219	1.0142389872	116572	129400	133812	124652	3
LOC391761original	5	B14	sample	M-028535-00	LOC391761	0	XM_373073	1.0355737316	1.0050549736	0.9705296136	0.932755385	1.0269149696	1.0442324937	0.9955129513	1.014596996	117896	128096	117144	124696	3
LOC389170original	5	B15	sample	M-028188-00	LOC389170	0	XM_371674	1.0506183537	1.0172132158	0.9682043077	0.932755385	1.0857969096	1.0154397978	1.0797470936	0.954679338	124656	124564	127056	117332	3
LOC402211original	5	B16	sample	M-028536-00	LOC402211	0	XM_377889	1.0329973622	1.0115584479	0.9792459157	0.9389630626	1.067087086	0.9989076384	1.0120674417	1.011049454	122508	122536	119092	124260	3
LOC401097original	5	B17	sample	M-028191-00	LOC401097	0	XM_376281	0.9630031405	0.9972428034	1.0355550895	0.932755385	0.973956065	0.952050216	1.0252906384	0.9691949683	111816	116788	120648	119116	3
LOC391763original	5	B18	sample	M-028537-00	LOC391763	0	XM_373075	1.0211292843	1.0011650059	0.9804488239	0.9389630626	0.9923523161	1.0499062525	1.0566659868	0.945664025	113928	128792	124340	116224	3
LOC401098original	5	B19	sample	M-028192-00	LOC401098	0	XM_379231	0.9302008071	0.9819164047	1.055596165	0.932755385	0.8814173475	0.9789842667	1.0162485553	0.9475842541	101192	120092	119584	116460	3
LOC391764original	5	B20	sample	M-028538-00	LOC391764	0	XM_373076	0.8326928743	0.9614494846	1.1546267709	0.932755385	0.7498562793	0.9155294693	0.9682847236	0.9546142455	86088	112308	113940	117324	3
LOC389172original	5	B21	sample	M-028193-00	LOC389172	0	XM_374062	0.8960882488	0.9845681914	1.0987402108	0.932755385	0.8390502239	0.9531262737	0.997858454	0.9712779288	96328	116920	117420	119372	3
LOC391767original	5	B22	sample	M-028540-00	LOC391767	0	XM_373078	0.9679224467	0.9842962598	1.0169164515	0.9392477611	0.9712732784	0.9645716149	1.0172003535	0.9513921661	111508	118324	119696	116928	3
LOC389173original	5	B23	sample	M-028195-00	LOC389173	0	XM_371677	0.9154824421	0.9593726856	1.0479422013	0.932755385	0.8988380398	0.9321268444	0.9938133116	0.9249320597	103192	114344	116944	113676	3
LOC391769original	5	B24	sample	M-028541-00	LOC391769	0	XM_373079	0.9703146714	0.9420327512	0.9708528367	0.932755385	0.9787641761	0.9618651667	0.9712081039	0.9128573986	112368	117992	114284	112192	3
NAoriginal	5	C01	pos	NA	NA	NA	NA	0.0709573765	0.2474431833	3.4872087375	0.932755385	0.0438304618	0.0980842912	0.2651097967	0.22977657	5032	12032	31196	28240	3
NAoriginal	5	C02	other	NA	NA	NA	NA	1.0391709162	1.0459269641	1.0065013828	0.975623447	1.1442259115	0.9341159208	1.0694132844	1.0224406438	131364	114588	125840	125660	3
NAoriginal	5	C03	pos	NA	NA	NA	NA	0.4311486866	0.6938807356	1.6093768975	0.932755385	0.3659739038	0.4963234695	0.6192467197	0.7685147516	42016	60884	72868	94452	3
NAoriginal	5	C04	other	NA	NA	NA	NA	1.0520255596	1.0754970889	1.0223107975	0.9392477611	1.1525878438	0.9514632755	1.1482765654	1.0027176124	132324	116716	135120	123236	3
LOC391491original	5	C05	sample	M-028037-00	LOC391491	0	XM_372973	1.004048764	0.9533939075	0.949549406	0.932755385	1.062731913	0.9453656151	0.9369093752	0.9698784397	122008	115968	110248	119200	3
LOC391733original	5	C06	sample	M-028397-00	LOC391733	0	XM_373053	0.9298797932	1.0151266299	1.0916751147	0.932755385	0.9456648607	0.9140947257	1.0627506969	0.967502563	108568	112132	125056	118908	3
LOC391498original	5	C07	sample	M-028043-00	LOC391498	0	XM_372979	0.9666026245	0.9420218798	0.9745699587	0.9389630626	1.0241973416	0.9090079074	0.9293969678	0.9546467918	117584	111508	109364	117328	3
LOC391742original	5	C08	sample	M-028398-00	LOC391742	0	XM_373056	0.9858721736	1.0344783322	1.0493026986	0.9389630626	1.0755187011	0.896225646	1.1730233191	0.8959333453	123476	109940	138032	110112	3
LOC402100original	5	C09	sample	M-028046-00	LOC402100	0	XM_377761	1.0517798724	0.993731361	0.9448092582	0.932755385	1.1474661603	0.9560935844	0.9092052485	1.0782574734	131736	117284	106988	132520	3
LOC391745original	5	C10	sample	M-028399-00	LOC391745	0	XM_373057	1.028913646	0.9587564907	0.9318143407	0.932755385	1.0999076703	0.9579196217	1.019919777	0.8975932043	126276	117508	120016	110316	3
LOC401047original	5	C11	sample	M-028049-00	LOC401047	0	XM_376200	1.0935398578	1.0889687287	0.9958198788	0.992846406	1.1908785255	0.9962011902	1.1871643212	0.9907731363	136720	122204	139696	121768	3
LOC391746original	5	C12	sample	M-028400-00	LOC391746	0	XM_373058	1.0314615701	0.9537992642	0.9247065445	0.932755385	1.1203944045	0.9425287356	0.8909511184	1.0166474101	128628	115620	104840	124948	3
LOC401072original	5	C13	sample	M-028051-00	LOC401072	0	XM_376243	1.2228684025	1.2033247428	0.9840181824	0.9392477611	1.2612581224	1.1844786826	1.2631042219	1.1435452637	144800	145300	148632	140544	3
LOC391747original	5	C14	sample	M-028401-00	LOC391747	0	XM_373059	0.9882738104	1.0121399541	1.0241493233	0.9389630626	1.096528056	0.8800195647	1.0363382963	0.987941612	125888	107952	121948	121420	3
LOC389129original	5	C15	sample	M-028054-00	LOC389129	0	XM_371647	0.9553670605	0.9835993893	1.0295512898	0.932755385	0.9544448896	0.9562892313	0.9821537834	0.9850449952	109576	117308	115572	121064	3
LOC389341original	5	C16	sample	M-028403-00	LOC389341	0	XM_371778	1.0338125094	1.0389631738	1.0049822035	0.9819321763	1.1418566974	0.9257683215	1.1130600313	0.9648663163	131092	113564	130976	118584	3
LOC401078original	5	C17	sample	M-028061-00	LOC401078	0	XM_379200	1.0574394058	0.9520819348	0.9003654768	0.932755385	1.0814068951	1.0334719165	0.9425521789	0.9616116906	124152	126776	110912	118184	3
LOC401216original	5	C18	sample	M-028406-00	LOC401216	0	XM_379372	0.9970232622	1.0151862635	1.0182172292	0.9389630626	1.0276814801	0.9663650444	0.999014209	1.031358318	117984	118544	117556	126756	3
LOC391553original	5	C19	sample	M-028063-00	LOC391553	0	XM_372995	1.1298478117	1.0315625334	0.9130101618	0.932755385	1.2127240737	1.0469715497	1.1438235094	0.9193015573	139228	128432	134596	112984	3
LOC389342original	5	C20	sample	M-028407-00	LOC389342	0	XM_371781	1.0232890136	0.961051314	0.9391787669	0.9372046459	1.1914708291	0.8551071982	0.9289210687	0.9931815593	136788	104896	109308	122064	3
LOC391555original	5	C21	sample	M-028064-00	LOC391555	0	XM_372996	1.0922027826	1.0591812937	0.9697661557	0.9372046459	1.1247495775	1.0596559876	1.1569787205	0.9613838668	129128	129988	136144	118156	3
LOC389345original	5	C22	sample	M-028412-00	LOC389345	0	XM_374150	0.9514190729	0.8921114417	0.9376640296	0.932755385	0.9604724492	0.9423656966	0.8727649738	0.9114579096	110268	115600	102700	112020	3
LOC401048original	5	C23	sample	M-028065-00	LOC401048	0	XM_379171	1.0111244019	1.0176287025	1.0064327402	0.9780838281	1.0484817867	0.9737670172	1.0419131144	0.9933442906	120372	119452	122604	122084	3
LOC401220original	5	C24	sample	M-028416-00	LOC401220	0	XM_379378	1.0717777524	1.0427696085	0.9729345531	0.93704856	1.110116196	1.0334393087	1.0563940445	1.0291451726	127448	126772	124308	126484	3
NAoriginal	5	D01	other	NA	NA	NA	NA	0.7719823712	0.9794953067	1.2688052776	0.932755385	0.5073950839	1.0365696584	0.9827656537	0.9762249597	58252	127156	115644	119980	3
NAoriginal	5	D02	neg	NA	NA	NA	NA	0.9188413572	1.00032347	1.088679196	0.932755385	0.8408619759	0.9968207386	0.9934053981	1.007241542	96536	122280	116896	123792	3
NAoriginal	5	D03	other	NA	NA	NA	NA	0.9329693058	0.9770955679	1.0472965851	0.932755385	0.8650418968	1.0008967148	0.9923516215	0.9618395144	99312	122780	116772	118212	3
NAoriginal	5	D04	neg	NA	NA	NA	NA	1.0228073382	0.9909841128	0.9688863931	0.932755385	1.031479191	1.0141354854	0.9414644095	1.040503816	118420	124404	110784	127880	3
LOC389174original	5	D05	sample	M-028196-00	LOC389174	0	XM_371678	0.9027722226	1.0258061433	1.1362845661	0.932755385	0.8573419508	0.9482024945	1.066014005	0.9855982816	98428	116316	125440	121132	3
LOC391770original	5	D06	sample	M-028542-00	LOC391770	0	XM_373080	0.8431590078	0.8239349433	0.9771999535	0.9780838281	0.7157465638	0.9705714519	0.7859473792	0.8619225074	82172	119060	92484	105932	3
LOC389177original	5	D07	sample	M-028199-00	LOC389177	0	XM_371680	1.018517339	1.0016014665	0.9833916696	0.9389630626	1.0049648973	1.0320697807	1.0182881229	0.9849148102	115376	126604	119824	121048	3
LOC389300original	5	D08	sample	M-028543-00	LOC389300	0	XM_374124	0.9418849434	0.9772058436	1.037500228	0.932755385	0.9951744682	0.8885954186	0.9554694405	0.9989422467	114252	109004	112432	122772	3
LOC401101original	5	D09	sample	M-028201-00	LOC401101	0	XM_379234	1.0836037448	1.0848675077	1.0011662592	0.992846406	1.1433548769	1.0238526127	1.1297844857	1.0399505297	131264	125596	132944	127812	3
LOC389301original	5	D10	sample	M-028545-00	LOC389301	0	XM_371754	1.0376245477	0.9921402531	0.9561649782	0.932755385	1.0685155828	1.0067335127	0.9873886736	0.9968918325	122672	123496	116188	122520	3
LOC389178original	5	D11	sample	M-028202-00	LOC389178	0	XM_371681	1.098300431	1.0689220003	0.9732510068	0.93704856	1.1196627354	1.0769381267	1.1084710041	1.0293729964	128544	132108	130436	126512	3
LOC401198original	5	D12	sample	M-028547-00	LOC401198	0	XM_371755	1.0062367899	0.9845974651	0.9784947986	0.9389630626	1.0424890685	0.9699845113	0.9648174587	1.0043774715	119684	118988	113532	123440	3
LOC401103original	5	D13	sample	M-028203-00	LOC401103	0	XM_379235	0.9272322124	0.9515601367	1.0262371432	0.9372046459	0.905283696	0.9491807288	0.9922156503	0.9109046232	103932	116436	116756	111952	3
LOC401199original	5	D14	sample	M-028548-00	LOC401199	0	XM_379339	1.0001168057	0.9883764555	0.988261021	0.9638806133	1.046879083	0.9533545284	0.9802841798	0.9964687312	120188	116948	115352	122468	3
LOC389182original	5	D15	sample	M-028205-00	LOC389182	0	XM_374064	1.028233003	1.0148879579	0.9870213804	0.9511592205	1.0476455934	1.0088204125	1.0637704807	0.9660054352	120276	123752	125176	118724	3
LOC389305original	5	D16	sample	M-028549-00	LOC389305	0	XM_371757	0.9990465469	0.9217943765	0.922674103	0.932755385	1.0434994687	0.9545936252	0.9202189136	0.9233698394	119800	117100	108284	113484	3
LOC389183original	5	D17	sample	M-028206-00	LOC389183	0	XM_374065	0.9318263124	0.9735306634	1.0447554984	0.932755385	0.8934724666	0.9701801581	0.9838874159	0.9631739109	102576	119012	115776	118376	3
LOC389308original	5	D18	sample	M-028553-00	LOC389308	0	XM_371758	0.9557324951	1.0150163178	1.0620297238	0.932755385	0.8798843266	1.0315806636	1.0323271466	0.9977054889	101016	126544	121476	122620	3
LOC389184original	5	D19	sample	M-028207-00	LOC389184	0	XM_374066	0.8928177931	1.0346251017	1.1588311857	0.932755385	0.8087382193	0.9768973669	1.0804949351	0.9887552684	92848	119836	127144	121520	3
LOC391797original	5	D20	sample	M-028555-00	LOC391797	0	XM_373090	0.9021346386	0.9413257342	1.0434426236	0.932755385	0.7855686985	1.0187005788	0.8974437419	0.9852077265	90188	124964	105604	121084	3
LOC389185original	5	D21	sample	M-028208-00	LOC389185	0	XM_374067	0.9977626474	1.0242486197	1.0265453636	0.9372046459	0.9861505496	1.0093747453	1.0578217418	0.9906754976	113216	123820	124476	121756	3
LOC391807original	5	D22	sample	M-028558-00	LOC391807	0	XM_373092	0.9691555175	0.9794023704	1.0105729707	0.9625325009	0.9731198718	0.9651911633	0.9852811204	0.9735236204	111720	118400	115940	119648	3
LOC391566original	5	D23	sample	M-028216-00	LOC391566	0	XM_373001	1.0280749267	1.0051895306	0.977739564	0.9389630626	1.0686549483	0.987494905	1.0553742607	0.9550048006	122688	121136	124188	117372	3
LOC391809original	5	D24	sample	M-028559-00	LOC391809	0	XM_373093	1.0308014771	0.9791839699	0.9499248805	0.932755385	1.0692820933	0.9923208608	1.0239649194	0.9344030203	122760	121728	120492	114840	3
NAoriginal	5	E01	neg	NA	NA	NA	NA	1.1107457926	1.0468389916	0.9424649624	0.932755385	1.171715764	1.0497758213	1.08627371	1.0074042733	134520	128776	127824	123812	3
NAoriginal	5	E02	other	NA	NA	NA	NA	1.0103705465	1.0807109429	1.0696184154	0.932755385	1.0147901678	1.0059509252	1.0445645523	1.1168573335	116504	123400	122916	137264	3
NAoriginal	5	E03	neg	NA	NA	NA	NA	1.0427591428	0.9872601331	0.9467767701	0.932755385	1.1559674581	0.9295508274	1.0065946019	0.9679256644	132712	114028	118448	118960	3
NAoriginal	5	E04	other	NA	NA	NA	NA	1.0113820754	1.0022328593	0.990953749	0.9638806133	1.0219326516	1.0008314991	1.0097219389	0.9947437796	117324	122772	118816	122256	3
LOC401050original	5	E05	sample	M-028067-00	LOC401050	0	XM_379173	1.0578756457	0.9757199567	0.922338992	0.932755385	1.10468094	1.0110703513	1.0118294921	0.9396104213	126824	124028	119064	115480	3
LOC389347original	5	E06	sample	M-028417-00	LOC389347	0	XM_371783	1.0055136373	0.9073301264	0.9023548689	0.932755385	0.9583819661	1.0526453086	0.974641376	0.8400188768	110028	129128	114688	103240	3
LOC401051original	5	E07	sample	M-028068-00	LOC401051	0	XM_379174	0.9132542712	0.8699894164	0.9526256201	0.9389630626	1.0383777851	0.7881307573	0.9221565028	0.81782233	119212	96680	108512	100512	3
LOC391844original	5	E08	sample	M-028420-00	LOC391844	0	XM_373098	1.067090368	1.026130866	0.9616157139	0.932755385	1.0574708639	1.076709872	1.0353864981	1.0168752339	121404	132080	121836	124976	3
LOC401052original	5	E09	sample	M-028070-00	LOC401052	0	XM_379175	1.0339749992	1.0137994595	0.9804874008	0.9392477611	1.0980959183	0.9698540801	1.0508532191	0.9767456998	126068	118972	123656	120044	3
LOC391847original	5	E10	sample	M-028421-00	LOC391847	0	XM_373099	1.0697801061	1.0426824526	0.9746698846	0.9359836397	1.0747521907	1.0648080215	1.0484737236	1.0368911816	123388	130620	123376	127436	3
LOC389095original	5	E11	sample	M-028071-00	LOC389095	0	XM_374033	1.0233800528	1.0142095337	0.9910389898	0.9975696539	1.1556538857	0.8911062199	1.0349445917	0.9934744756	132676	109312	121784	122100	3
LOC391849original	5	E12	sample	M-028423-00	LOC391849	391849	XM_373101	0.9629424043	0.983660486	1.0215153904	0.9389630626	0.8840652928	1.0418195158	0.9490787953	1.0182421767	101496	127800	111680	125144	3
LOC401053original	5	E13	sample	M-028072-00	LOC401053	0	XM_379177	0.9417261503	0.9015780959	0.957367591	0.9392477611	1.0914412139	0.7920110867	0.9337480454	0.8694081463	125304	97156	109876	106852	3
LOC402237original	5	E14	sample	M-028425-00	LOC402237	0	XM_377919	1.0721746598	1.0539738744	0.9830244212	0.9431063908	1.1230075083	1.0213418114	1.1233258549	0.9846218939	128928	125288	132184	121012	3
LOC401054original	5	E15	sample	M-028075-00	LOC401054	0	XM_376207	1.0823113288	1.0014199253	0.9252605037	0.932755385	1.1686497221	0.9959729355	1.008226256	0.9946135946	134168	122176	118640	122240	3
LOC401202original	5	E16	sample	M-028431-00	LOC401202	0	XM_376412	0.9660585817	0.8458990086	0.8756187509	0.932755385	1.0311307771	0.9009863862	0.8660344007	0.8257636165	118380	110524	101908	101488	3
LOC401056original	5	E17	sample	M-028080-00	LOC401056	0	XM_379180	1.0813009704	1.0342077774	0.9564476549	0.932755385	1.1844328694	0.9781690715	1.0639404446	1.0044751103	135980	119992	125196	123452	3
LOC389310original	5	E18	sample	M-028433-00	LOC389310	0	XM_374130	1.0792906992	0.9936236578	0.9206265361	0.932755385	1.0988275874	1.059753811	1.0219253518	0.9653219638	126152	130000	120252	118640	3
LOC401057original	5	E19	sample	M-028081-00	LOC401057	0	XM_379181	1.0105987713	0.8243833582	0.8157375425	0.932755385	1.0020730624	1.0191244803	0.7856074512	0.8631592651	115044	125016	92444	106084	3
LOC389311original	5	E20	sample	M-028434-00	LOC389311	0	XM_374131	0.9823170086	0.9420971479	0.9590561291	0.93704856	1.0668431963	0.8977908209	1.0216534095	0.8625408862	122480	110132	120220	106008	3
LOC389099original	5	E21	sample	M-028082-00	LOC389099	0	XM_371621	0.9201165016	1.1184469561	1.2155492855	0.932755385	0.8791178161	0.9611151871	1.1836970562	1.053196856	100928	117900	139288	129440	3
LOC389335original	5	E22	sample	M-028438-00	LOC389335	0	XM_374144	1.083777265	0.931710477	0.8596881546	0.932755385	1.1365608069	1.030993723	0.8822489632	0.9811719907	130484	126472	103816	120588	3
LOC401058original	5	E23	sample	M-028083-00	LOC401058	0	XM_379182	1.0007504724	1.0271087102	1.0263384715	0.9372046459	0.9720397889	1.0294611559	1.0538105922	1.0004068282	111596	126284	124004	122952	3
LOC401212original	5	E24	sample	M-028440-00	LOC401212	0	XM_379363	0.956132257	0.9342426013	0.9771060378	0.9372046459	0.9671271536	0.9451373604	0.929362975	0.9391222275	111032	115940	109360	115420	3
NAoriginal	5	F01	other	NA	NA	NA	NA	0.7610666739	0.914097984	1.2010747749	0.932755385	0.5508771319	0.9712562159	1.0563940445	0.7718019235	63244	119144	124308	94856	3
NAoriginal	5	F02	pos	NA	NA	NA	NA	0.3044447429	0.3662027016	1.20285441	0.932755385	0.0605891678	0.5483003179	0.3330953838	0.3993100194	6956	67260	39196	49076	3
NAoriginal	5	F03	other	NA	NA	NA	NA	0.9263775234	0.8948380838	0.9659540102	0.932755385	0.9213455743	0.9314094726	0.8525392617	0.9371369058	105776	114256	100320	115176	3
NAoriginal	5	F04	pos	NA	NA	NA	NA	0.1621302333	0.2285171408	1.4094665514	0.932755385	0.0784627981	0.2457976685	0.2046706098	0.2523636719	9008	30152	24084	31016	3
LOC402148original	5	F05	sample	M-028220-00	LOC402148	0	XM_377818	0.8967225245	0.9647919761	1.0759091579	0.932755385	0.8334059196	0.9600391294	0.951764226	0.9778197263	95680	117768	111996	120176	3
LOC401222original	5	F06	sample	M-028560-00	LOC401222	0	XM_379380	0.9450480026	0.9119430131	0.9649700445	0.932755385	0.9432956466	0.9468003587	0.9696444354	0.8542415909	108296	116144	114100	104988	3
LOC391594original	5	F07	sample	M-028221-00	LOC391594	0	XM_373004	0.908025699	0.9706991266	1.0690216452	0.932755385	0.8767834434	0.9392679547	0.9609422802	0.9804559731	100660	115220	113076	120500	3
LOC401224original	5	F08	sample	M-028562-00	LOC401224	0	XM_376454	0.9078444508	0.8509238121	0.937301331	0.932755385	0.9214849398	0.8942039618	0.9086953566	0.7931522677	105792	109692	106928	97480	3
LOC402152original	5	F09	sample	M-028222-00	LOC402152	0	XM_377820	1.0713402463	0.9604474296	0.8964915048	0.932755385	1.1183387628	1.0243417298	0.9831395744	0.9377552847	128392	125656	115688	115252	3
LOC401225original	5	F10	sample	M-028563-00	LOC401225	0	XM_379381	0.9974184019	0.9913931656	0.9939591686	0.9819321763	1.0486559936	0.9461808103	1.0425249847	0.9402613464	120392	116068	122676	115560	3
LOC401124original	5	F11	sample	M-028226-00	LOC401124	0	XM_379262	0.9757850136	1.0429500586	1.0688318063	0.932755385	0.998867655	0.9527023722	1.0549323543	1.0309677629	114676	116868	124136	126708	3
LOC389352original	5	F12	sample	M-028566-00	LOC389352	0	XM_371791	0.997563465	0.8617515458	0.863856362	0.932755385	1.0023169521	0.992809978	0.8271466449	0.8963564466	115072	121788	97332	110164	3
LOC401125original	5	F13	sample	M-028228-00	LOC401125	0	XM_376314	1.0878329299	1.0152231701	0.9332528389	0.932755385	1.1420309043	1.0336349556	1.0374600585	0.9929862818	131112	126796	122080	122040	3
LOC389353original	5	F14	sample	M-028567-00	LOC389353	0	XM_374152	0.9024215332	0.8616047388	0.9547697026	0.932755385	0.9338884727	0.8709545936	0.850839622	0.8723698557	107216	106840	100120	107216	3
LOC401126original	5	F15	sample	M-028229-00	LOC401126	0	XM_379263	0.99381718	0.9519289705	0.957851192	0.932755385	1.0192150236	0.9684193364	0.9483649466	0.9554929944	117012	118796	111596	117432	3
LOC391859original	5	F16	sample	M-028571-00	LOC391859	0	XM_373106	0.8791721473	0.8686202623	0.9879979307	0.9638806133	0.8311412296	0.9272030651	0.845570739	0.8916697857	95420	113740	99500	109588	3
LOC401128original	5	F17	sample	M-028230-00	LOC401128	0	XM_379264	0.9641019222	0.9818538424	1.0184129082	0.9389630626	0.9497413027	0.9784625418	1.0140730165	0.9496346683	109036	120028	119328	116712	3
LOC389416original	5	F18	sample	M-028580-00	LOC389416	0	XM_371837	0.8744781397	0.9455784804	1.0813060241	0.932755385	0.8113513231	0.9376049564	0.9627099055	0.9284470554	93148	115016	113284	114108	3
LOC389211original	5	F19	sample	M-028232-00	LOC389211	0	XM_371697	0.8919447518	0.9274032015	1.0397540875	0.932755385	0.8084594882	0.9754300155	0.9574410225	0.8973653805	92816	119656	112664	110288	3
LOC401270original	5	F20	sample	M-028581-00	LOC401270	0	XM_376522	0.7955661837	0.8754998321	1.1004739141	0.932755385	0.7416337125	0.8494986549	0.8721531035	0.8788465607	85144	104208	102628	108012	3
LOC389212original	5	F21	sample	M-028235-00	LOC389212	0	XM_374082	0.9487295259	0.9769100524	1.0297034358	0.932755385	0.9294636169	0.9679954349	0.9889863349	0.96483377	106708	118744	116376	118580	3
LOC389419original	5	F22	sample	M-028582-00	LOC389419	0	XM_371841	1.0122833948	0.987520881	0.9755379631	0.9383177954	0.9854537219	1.0391130676	1.0364402747	0.9386014874	113136	127468	121960	115356	3
LOC401147original	5	F23	sample	M-028238-00	LOC401147	0	XM_376334	0.9896355268	0.9406596603	0.9505112082	0.932755385	1.0988275874	0.8804434662	0.9701543273	0.9111649932	126152	108004	114160	111984	3
LOC389421original	5	F24	sample	M-028584-00	LOC389421	0	XM_371842	0.8675369881	0.8689587711	1.0016388731	0.992846406	0.8404787206	0.8945952556	0.8966619077	0.8412556346	96492	109740	105512	103392	3
NAoriginal	5	G01	pos	NA	NA	NA	NA	0.2253785378	0.434208502	1.9265743144	0.932755385	0.3105761023	0.1401809733	0.3996532735	0.4687637305	35656	17196	47028	57612	3
NAoriginal	5	G02	other	NA	NA	NA	NA	1.0248222081	0.9850802614	0.9612206426	0.932755385	1.0780621222	0.971582294	1.0142769733	0.9558835495	123768	119184	119352	117480	3
NAoriginal	5	G03	pos	NA	NA	NA	NA	0.588620094	0.4951643668	0.8412291252	0.932755385	0.4745744996	0.7026656884	0.3650826025	0.6252461311	54484	86196	42960	76844	3
NAoriginal	5	G04	other	NA	NA	NA	NA	0.8968675273	1.0426163204	1.1625087191	0.932755385	0.9518666272	0.8418684275	1.1317900605	0.9534425803	109280	103272	133180	117180	3
LOC401059original	5	G05	sample	M-028085-00	LOC401059	0	XM_379184	0.9729459901	0.8873571373	0.9120312395	0.932755385	1.0369492884	0.9089426918	0.8366986199	0.9380156547	119048	111500	98456	115284	3
LOC389338original	5	G06	sample	M-028444-00	LOC389338	0	XM_374145	0.9460224088	0.9903766692	1.0468849998	0.9372046459	0.9299513963	0.9620934214	1.1010605752	0.8796927633	106764	118020	129564	108116	3
LOC389100original	5	G07	sample	M-028087-00	LOC389100	0	XM_374035	0.9071845547	0.7652442486	0.8435375632	0.932755385	0.9543055241	0.8600635852	0.7296553131	0.8008331842	109560	105504	85860	98424	3
LOC389339original	5	G08	sample	M-028446-00	LOC389339	0	XM_374146	0.9136279775	0.9987312611	1.0931487275	0.932755385	0.8720101737	0.9552457814	1.0417091577	0.9557533645	100112	117180	122580	117464	3
LOC389101original	5	G09	sample	M-028088-00	LOC389101	0	XM_371622	1.0474490059	1.0295684827	0.9829294571	0.9560358698	1.1227287772	0.9721692345	1.0516350534	1.0075019121	128896	119256	123748	123824	3
LOC401215original	5	G10	sample	M-028447-00	LOC401215	0	XM_379368	0.8252498431	0.8523916081	1.032889149	0.932755385	0.7653606954	0.8851389908	0.8346590523	0.870124164	87868	108580	98216	106940	3
LOC389102original	5	G11	sample	M-028089-00	LOC389102	0	XM_371623	1.0658305297	0.9613312513	0.9019550712	0.932755385	1.1651655837	0.9664954757	1.0017336325	0.9209288702	133768	118560	117876	113184	3
LOC391840original	5	G12	sample	M-028451-00	LOC391840	0	XM_373097	0.8828217016	0.9391990945	1.063860452	0.932755385	0.8992212951	0.8664221081	1.0399415324	0.8384566565	103236	106284	122372	103048	3
LOC389105original	5	G13	sample	M-028091-00	LOC389105	0	XM_374037	0.9727142953	0.9095862711	0.9351011654	0.932755385	1.093810428	0.8516181625	0.9116527296	0.9075198125	125576	104468	107276	111536	3
LOC401204original	5	G14	sample	M-028453-00	LOC401204	0	XM_376416	1.0377582399	0.9856610394	0.9497983264	0.932755385	1.0304687908	1.0450476889	1.0293357808	0.941986298	118304	128196	121124	115772	3
LOC389107original	5	G15	sample	M-028093-00	LOC389107	0	XM_371626	1.0544143025	1.0721093387	1.0167818628	0.9392477611	1.1991359337	0.9096926714	1.0624787545	1.0817399229	137668	111592	125024	132948	3
LOC401206original	5	G16	sample	M-028458-00	LOC401206	0	XM_376420	1.0174608041	0.857451831	0.842736966	0.932755385	1.0442311377	0.9906904704	0.8407437623	0.8741598998	119884	121528	98932	107436	3
LOC389108original	5	G17	sample	M-028094-00	LOC389108	0	XM_374038	0.9711596436	1.034669589	1.0653959891	0.932755385	1.0097033256	0.9326159615	1.0940580597	0.9752811183	115920	114404	128740	119864	3
LOC389318original	5	G18	sample	M-028459-00	LOC389318	0	XM_374133	0.9650408477	0.991077842	1.0269801992	0.9389630626	1.0446492344	0.8854324611	1.0674756952	0.9146799889	119932	108616	125612	112416	3
LOC389112original	5	G19	sample	M-028096-00	LOC389112	0	XM_371630	1.0475067088	1.0217497848	0.9754112086	0.9372046459	1.0619654025	1.033048015	1.0474539398	0.9960456299	121920	126724	123256	122416	3
LOC389319original	5	G20	sample	M-028460-00	LOC389319	0	XM_374134	1.0072670534	0.9179912201	0.9113682583	0.932755385	1.0385171507	0.9760169561	1.0206336257	0.8153488145	119228	119728	120100	100208	3
LOC401061original	5	G21	sample	M-028098-00	LOC401061	0	XM_379189	1.0504262123	1.0144044409	0.9657074709	0.9389630626	1.1520303817	0.9488220429	1.0188660004	1.0099428813	132260	116392	119892	124124	3
LOC389321original	5	G22	sample	M-028462-00	LOC389321	0	XM_371769	1.0967657977	1.0601468058	0.96661184	0.932755385	1.0956918628	1.0978397326	1.1075192059	1.0127744056	125792	134672	130324	124472	3
LOC401062original	5	G23	sample	M-028100-00	LOC401062	0	XM_379190	1.0450256185	0.9388461261	0.8983953212	0.932755385	1.1600439001	0.9300073368	0.9988782378	0.8788140144	133180	114084	117540	108008	3
LOC401207original	5	G24	sample	M-028463-00	LOC401207	0	XM_376423	1.0034341247	0.9490938208	0.9458456688	0.932755385	1.0608504782	0.9460177713	0.9313685499	0.9668190916	121792	116048	109596	118824	3
NAoriginal	5	H01	other	NA	NA	NA	NA	0.7157330101	1.0100819502	1.4112552251	0.932755385	0.4137762835	1.0176897367	1.0443945883	0.9757693121	47504	124840	122896	119924	3
NAoriginal	5	H02	neg	NA	NA	NA	NA	0.9704102374	0.952771943	0.9818238784	0.9389630626	0.968520809	0.9722996658	0.9933374125	0.9122064735	111192	119272	116888	112112	3
NAoriginal	5	H03	other	NA	NA	NA	NA	0.9163240162	0.8865821745	0.9675422218	0.932755385	0.9093252966	0.9233227358	0.8362227208	0.9369416283	104396	113264	98400	115152	3
NAoriginal	5	H04	neg	NA	NA	NA	NA	0.9126363597	1.0135940412	1.1106220243	0.932755385	0.8792223403	0.9460503791	1.0228431573	1.0043449252	100940	116052	120360	123436	3
LOC389217original	5	H05	sample	M-028239-00	LOC389217	0	XM_371701	0.7836001509	0.8156494116	1.0409000185	0.932755385	0.7060606589	0.8611396429	0.8263648107	0.8049340125	81060	105636	97240	98928	3
LOC389422original	5	H06	sample	M-028585-00	LOC389422	0	XM_374179	0.9306154099	0.9480628342	1.0187482649	0.9389630626	0.9162238907	0.9450069292	0.9433340132	0.9527916551	105188	115924	111004	117100	3
LOC401149original	5	H07	sample	M-028241-00	LOC401149	0	XM_379273	0.8886599989	0.9098922195	1.0238924005	0.9389630626	0.7766841454	1.0006358523	0.9367394112	0.8830450277	89168	122748	110228	108528	3
LOC389425original	5	H08	sample	M-028590-00	LOC389425	0	XM_371843	0.9548157673	0.8849245019	0.9268013078	0.932755385	1.0125254778	0.8971060569	0.8669182133	0.9029307904	116244	110048	102012	110972	3
LOC401151original	5	H09	sample	M-028244-00	LOC401151	0	XM_379274	0.8773645398	0.9182353012	1.0465835574	0.932755385	0.8805463129	0.8741827668	0.9915697872	0.8449008153	101092	107236	116680	103840	3
LOC389427original	5	H10	sample	M-028595-00	LOC389427	0	XM_371845	0.9101534181	0.9643009407	1.0594927421	0.932755385	0.9497761441	0.8705306921	1.0464681488	0.8821337326	109040	106788	123140	108416	3
LOC401154original	5	H11	sample	M-028248-00	LOC401154	0	XM_376342	0.9840041644	0.9285115339	0.9436052889	0.932755385	0.9872306325	0.9807776963	0.8680399755	0.9889830922	113340	120312	102144	121548	3
LOC389428original	5	H12	sample	M-028596-00	LOC389428	0	XM_371846	0.9137559184	0.9567248433	1.0470245106	0.932755385	0.8576903646	0.9698214722	0.950438507	0.9630111796	98468	118968	111840	118356	3
LOC401155original	5	H13	sample	M-028251-00	LOC401155	0	XM_379276	0.9634402225	0.9803549044	1.0175565452	0.9392477611	0.9753845618	0.9514958833	1.0101638453	0.9505459635	111980	116720	118868	116824	3
LOC401272original	5	H14	sample	M-028597-00	LOC401272	0	XM_376532	0.9996996288	0.8295380021	0.8297872463	0.932755385	1.0572618156	0.9421374419	0.8596097627	0.7994662414	121380	115572	101152	98256	3
LOC391692original	5	H15	sample	M-028255-00	LOC391692	0	XM_373031	0.8822055095	0.9626428404	1.0911775431	0.932755385	0.9018692403	0.8625417788	0.9555374261	0.9697482547	103540	105808	112440	119184	3
LOC389429original	5	H16	sample	M-028599-00	LOC389429	0	XM_371847	0.6800944056	0.8035331961	1.1815024347	0.932755385	0.5806665157	0.7795222956	0.8863620912	0.720704301	66664	95624	104300	88576	3
LOC402188original	5	H17	sample	M-028256-00	LOC402188	0	XM_377849	0.9024464192	0.8981805952	0.9952730446	0.9819321763	0.8792223403	0.9256704981	0.872730981	0.9236302094	100940	113552	102696	113516	3
LOC389432original	5	H18	sample	M-028613-00	LOC389432	0	XM_371851	0.6960977929	0.8179714093	1.1750811706	0.932755385	0.6231730049	0.7690225809	0.8322455639	0.8036972547	71544	94336	97932	98776	3
LOC391701original	5	H19	sample	M-028257-00	LOC391701	0	XM_373033	0.8063387351	0.9031153149	1.1200197579	0.932755385	0.7048760518	0.9078014184	0.8430892651	0.9631413647	80924	111360	99208	118372	3
LOC389435original	5	H20	sample	M-028616-00	LOC389435	0	XM_371853	0.8442035623	0.8404996109	0.9956124902	0.9819321763	0.805811543	0.8825955816	0.9143721531	0.7666270687	92512	108268	107596	94220	3
LOC389224original	5	H21	sample	M-028259-00	LOC389224	0	XM_374086	0.7760030865	0.9083401092	1.170536722	0.932755385	0.752364859	0.7996413141	0.9081514719	0.9085287465	86376	98092	106864	111660	3
LOC389437original	5	H22	sample	M-028618-00	LOC389437	0	XM_374185	0.904788908	0.8564559126	0.9465809152	0.932755385	0.9161890494	0.8933887666	0.8352369298	0.8776748954	105184	109592	98284	107868	3
LOC389228original	5	H23	sample	M-028261-00	LOC389228	0	XM_371711	1.0268648127	0.7830902567	0.7626030681	0.932755385	1.0466700347	1.0070595908	1.0475559181	0.5186245952	120164	123536	123268	63740	3
LOC389358original	5	H24	sample	M-028623-00	LOC389358	0	XM_374155	1.0321350171	0.9083856817	0.8801035395	0.932755385	1.0564604637	1.0078095704	0.9225304236	0.8942409399	121288	123628	108556	109904	3
NAoriginal	5	I01	neg	NA	NA	NA	NA	1.043259882	1.0184441667	0.9762132948	0.9372046459	1.0642649339	1.02225483	1.0412332585	0.9956550748	122184	125400	122524	122368	3
NAoriginal	5	I02	other	NA	NA	NA	NA	1.0514677334	1.0250948157	0.9749179962	0.9372046459	1.0914412139	1.0114942529	1.0455843361	1.0046052953	125304	124080	123036	123468	3
NAoriginal	5	I03	neg	NA	NA	NA	NA	1.0752759373	1.0431807755	0.9701516972	0.932755385	1.1068411059	1.0437107687	1.0550683255	1.0312932255	127072	128032	124152	126748	3
NAoriginal	5	I04	other	NA	NA	NA	NA	1.0494015748	1.0039382892	0.9566769418	0.932755385	1.078863474	1.0199396756	1.0210415392	0.9868350393	123860	125116	120148	121284	3
LOC401065original	5	I05	sample	M-028103-00	LOC401065	0	XM_379191	0.8775335093	0.9020753177	1.0279668048	0.93704856	0.8380049823	0.9170620364	0.9104629818	0.8936876536	96208	112496	107136	109836	3
LOC389322original	5	I06	sample	M-028464-00	LOC389322	0	XM_371770	1.1194688475	1.0444399612	0.9329781383	0.932755385	1.179868648	1.059069047	1.0683595078	1.0205204146	135456	129916	125716	125424	3
LOC389117original	5	I07	sample	M-028104-00	LOC389117	0	XM_371638	0.833688523	0.901162571	1.0809343611	0.932755385	0.8424646795	0.8249123665	0.901216942	0.9011082	96720	101192	106048	110748	3
LOC389323original	5	I08	sample	M-028465-00	LOC389323	0	XM_371771	1.1000488068	1.0525562879	0.9568268984	0.932755385	1.1457240911	1.0543735225	1.0934121966	1.0117003792	131536	129340	128664	124340	3
LOC389118original	5	I09	sample	M-028105-00	LOC389118	0	XM_371639	0.9863052903	0.9863220646	1.0000170072	0.9975696539	1.0051042628	0.9675063178	0.982391733	0.9902523962	115392	118684	115600	121704	3
LOC389325original	5	I10	sample	M-028468-00	LOC389325	0	XM_374136	1.0923142583	1.038578022	0.9508051499	0.932755385	1.1368743794	1.0477541371	1.0743082467	1.0028477974	130520	128528	126416	123252	3
LOC389120original	5	I11	sample	M-028106-00	LOC389120	0	XM_371641	0.9394441893	0.9413767566	1.0020571391	0.992846406	0.9602285595	0.918659819	0.9587327487	0.9240207645	110240	112692	112816	113564	3
LOC389328original	5	I12	sample	M-028471-00	LOC389328	0	XM_374137	1.0437530899	1.0050365523	0.962906421	0.932755385	1.0944027316	0.9931034483	1.0351825413	0.9748905632	125644	121824	121812	119816	3
LOC401067original	5	I13	sample	M-028108-00	LOC401067	0	XM_376233	1.0207605291	0.9651286655	0.9454995937	0.932755385	1.0795254603	0.9619955979	0.9821197906	0.9481375405	123936	118008	115568	116528	3
LOC389329original	5	I14	sample	M-028472-00	LOC389329	0	XM_374138	1.0385787382	1.0249765617	0.986903086	0.9638806133	1.1013361671	0.9758213092	1.0407913522	1.0091617712	126440	119704	122472	124028	3
LOC389124original	5	I15	sample	M-028109-00	LOC389124	0	XM_371643	0.9202487961	0.9071662733	0.9857837111	0.9392477611	0.9117293521	0.92876824	0.9065198178	0.9078127288	104672	113932	106672	111572	3
LOC389330original	5	I16	sample	M-028474-00	LOC389330	0	XM_374139	1.003715376	0.9622631543	0.9587012188	0.932755385	1.0884448548	0.9189858971	0.992759535	0.9317667735	124960	112732	116820	114516	3
LOC401068original	5	I17	sample	M-028110-00	LOC401068	0	XM_379194	0.9769229187	0.9486219216	0.9710304707	0.932755385	0.9911328676	0.9627129698	0.9711401183	0.9261037249	113788	118096	114276	113820	3
LOC389331original	5	I18	sample	M-028475-00	LOC389331	0	XM_374140	1.1564728525	1.0923932785	0.9445905074	0.932755385	1.2529310315	1.0600146735	1.1140798151	1.070706742	143844	130032	131096	131592	3
LOC389127original	5	I19	sample	M-028113-00	LOC389127	0	XM_371645	0.9617620431	0.9215426906	0.9581815973	0.932755385	0.9779628242	0.9455612619	0.9298048814	0.9132804999	112276	115992	109412	112244	3
LOC389332original	5	I20	sample	M-028476-00	LOC389332	0	XM_374141	1.0496502361	0.9628641738	0.9173190656	0.932755385	1.1140881139	0.9852123584	0.9904140322	0.9353143155	127904	120856	116544	114952	3
LOC401070original	5	I21	sample	M-028115-00	LOC401070	0	XM_376241	0.6600088428	0.7419237822	1.1241118818	0.932755385	0.6564813686	0.6635363169	0.750254946	0.7335926185	75368	81396	88284	90160	3
LOC401210original	5	I22	sample	M-028478-00	LOC401210	0	XM_379359	0.9985935851	0.9624927941	0.9638483648	0.932755385	1.0324199084	0.9647672618	1.0073764362	0.917609152	118528	118348	118540	112776	3
LOC402123original	5	I23	sample	M-028117-00	LOC402123	0	XM_377797	1.0547535077	1.0329598036	0.979337633	0.9389630626	1.0825566608	1.0269503546	1.0534706642	1.0124489431	124284	125976	123964	124432	3
LOC389333original	5	I24	sample	M-028479-00	LOC389333	0	XM_374142	0.9755350622	0.9643403434	0.9885245347	0.9592307407	0.9849659425	0.966104182	1.0200217554	0.9086589315	113080	118512	120028	111676	3
NAoriginal	5	J01	other	NA	NA	NA	NA	0.7676375954	0.9313315265	1.2132437652	0.932755385	0.5513997526	0.9838754382	0.9424502006	0.9202128525	63304	120692	110900	113096	3
NAoriginal	5	J02	pos	NA	NA	NA	NA	0.3560029749	0.6086641279	1.709716409	0.932755385	0.1238262809	0.588179669	0.5797470936	0.6375811622	14216	72152	68220	78360	3
NAoriginal	5	J03	other	NA	NA	NA	NA	0.8626406869	0.9672253788	1.1212378381	0.932755385	0.7482535756	0.9770277982	1.0026514379	0.9317993198	85904	119852	117984	114520	3
NAoriginal	5	J04	pos	NA	NA	NA	NA	0.4262462638	0.5200829743	1.220146705	0.932755385	0.3300175949	0.5224749327	0.5656740771	0.4744918716	37888	64092	66564	58316	3
LOC389230original	5	J05	sample	M-028264-00	LOC389230	0	XM_374088	0.8739249536	0.9005065872	1.0304163801	0.932755385	0.8241032699	0.9237466373	0.908627371	0.8923858033	94612	113316	106920	109676	3
LOC401230original	5	J06	sample	M-028627-00	LOC401230	0	XM_379391	0.8638496182	0.8592209178	0.9946417753	0.9819321763	0.837342996	0.8903562403	0.8718811612	0.8465606744	96132	109220	102596	104044	3
LOC389232original	5	J07	sample	M-028267-00	LOC389232	0	XM_374090	0.9553043411	0.9571562751	1.0019385801	0.992846406	0.9713081198	0.9393005625	0.9745393976	0.9397731526	111512	115224	114676	115500	3
LOC401233original	5	J08	sample	M-028631-00	LOC401233	0	XM_376464	0.9205822199	0.9052583481	0.9833541518	0.9392477611	0.9012769367	0.9398875031	0.9223944524	0.8881222437	103472	115296	108540	109152	3
LOC389233original	5	J09	sample	M-028268-00	LOC389233	0	XM_374091	0.9692984544	0.9885146106	1.0198248084	0.9389630626	0.9724927269	0.966104182	1.0066625875	0.9703666336	111648	118512	118456	119260	3
LOC389362original	5	J10	sample	M-028632-00	LOC389362	0	XM_374159	0.9889134851	0.9388066959	0.9493314735	0.932755385	1.0122119053	0.9656150648	0.9748453328	0.9027680591	116208	118452	114712	110952	3
LOC389236original	5	J11	sample	M-028271-00	LOC389236	0	XM_374093	1.000968849	0.9152793482	0.9143934391	0.932755385	1.0454854276	0.9564522703	0.936773404	0.8937852923	120028	117328	110232	109848	3
LOC389364original	5	J12	sample	M-028633-00	LOC389364	0	XM_371796	0.8941421895	0.876962958	0.9807869132	0.9389630626	0.8968520809	0.891432298	0.8552586852	0.8986672308	102964	109352	100640	110448	3
LOC389237original	5	J13	sample	M-028272-00	LOC389237	0	XM_374094	0.9990737619	0.9750740787	0.9759780667	0.9372046459	1.0295977562	0.9685497677	0.9830036032	0.9671445542	118204	118812	115672	118864	3
LOC389365original	5	J14	sample	M-028634-00	LOC389365	0	XM_371797	0.7924653601	0.7955687002	1.0039160577	0.9903720984	0.7608661568	0.8240645635	0.7659596166	0.8251777839	87352	101088	90132	101416	3
LOC389239original	5	J15	sample	M-028276-00	LOC389239	0	XM_371714	0.9092851189	0.9465508964	1.0409835998	0.932755385	0.8764001881	0.9421700497	0.973995513	0.9191062798	100616	115576	114612	112960	3
LOC389403original	5	J16	sample	M-028636-00	LOC389403	0	XM_374172	0.9226931218	0.9678346982	1.0489237161	0.932755385	0.8506524049	0.9947338388	0.9678088245	0.9678605718	97660	122024	113884	118952	3
LOC389240original	5	J17	sample	M-028277-00	LOC389240	0	XM_371715	0.92332342	0.9592891261	1.0389524465	0.932755385	0.8631953034	0.9834515366	0.9493507376	0.9692275146	99100	120640	111712	119120	3
LOC389405original	5	J18	sample	M-028637-00	LOC389405	0	XM_371829	0.8508087878	0.9113929587	1.0712077398	0.932755385	0.7677299096	0.9338876661	0.927731321	0.8950545963	88140	114560	109168	110004	3
LOC391705original	5	J19	sample	M-028278-00	LOC391705	0	XM_373035	0.9432734153	0.9613655771	1.0191801884	0.9389630626	0.8828458443	1.0037009864	0.9490448025	0.9736863517	101356	123124	111676	119668	3
LOC389409original	5	J20	sample	M-028639-00	LOC389409	0	XM_374173	0.9432513781	0.9568731217	1.0144412655	0.9413932568	0.9142030904	0.9722996658	0.9727037868	0.9410424566	104956	119272	114460	115656	3
LOC391707original	5	J21	sample	M-028279-00	LOC391707	0	XM_373036	1.0155114424	1.021819212	1.0062114215	0.9782585433	1.0271588593	1.0038640254	1.0384798423	1.0051585816	117924	123144	122200	123536	3
LOC389413original	5	J22	sample	M-028642-00	LOC389413	0	XM_374175	1.0879967694	1.0520666475	0.9669758929	0.932755385	1.1023814086	1.0736121301	1.093344211	1.010789084	126560	131700	128656	124228	3
LOC391711original	5	J23	sample	M-028280-00	LOC391711	0	XM_373037	1.055995065	1.0367771356	0.9818011181	0.9389630626	1.0841593645	1.0278307655	1.0860357604	0.9875185107	124468	126084	127796	121368	3
LOC401268original	5	J24	sample	M-028644-00	LOC401268	0	XM_379424	0.9891402227	0.9490414091	0.9594609412	0.932755385	1.0320018118	0.9462786337	0.9755591815	0.9225236367	118480	116080	114796	113380	3
NAoriginal	5	K01	pos	NA	NA	NA	NA	0.1216786928	0.3268064946	2.6858152986	0.932755385	0.0829921781	0.1603652075	0.243660344	0.4099526452	9528	19672	28672	50384	3
NAoriginal	5	K02	other	NA	NA	NA	NA	1.0387325384	1.045933476	1.0069324271	0.9780838281	1.0664599411	1.0110051357	1.0743082467	1.0175587053	122436	124020	126416	125060	3
NAoriginal	5	K03	pos	NA	NA	NA	NA	0.3179758966	0.4898919471	1.5406574912	0.932755385	0.1683884118	0.4675633814	0.5012237406	0.4785601536	19332	57356	58980	58816	3
NAoriginal	5	K04	other	NA	NA	NA	NA	1.0783377568	1.031857921	0.9568967742	0.932755385	1.1219971082	1.0346784055	1.0330409953	1.0306748466	128812	126924	121560	126672	3
LOC391509original	5	K05	sample	M-028118-00	LOC391509	0	XM_372984	1.0096259477	1.0086828034	0.9990658477	0.9969767042	1.0236050381	0.9956468574	1.0084642056	1.0089014011	117516	122136	118668	123996	3
LOC391817original	5	K06	sample	M-028482-00	LOC391817	0	XM_373094	1.0013755329	0.9498619502	0.9485571787	0.932755385	1.0368099228	0.9659411429	1.0011217622	0.8986021383	119032	118492	117804	110440	3
LOC391510original	5	K07	sample	M-028119-00	LOC391510	0	XM_372985	1.0215897052	1.0333268463	1.0114890948	0.9560358698	1.0413044614	1.0018749491	1.0408933306	1.0257603619	119548	122900	122484	126068	3
LOC389290original	5	K08	sample	M-028490-00	LOC389290	0	XM_374121	0.9855034485	0.9395056898	0.9533256238	0.932755385	1.0802919708	0.8907149262	0.9243320416	0.954679338	124024	109264	108768	117332	3
LOC391540original	5	K09	sample	M-028124-00	LOC391540	0	XM_372991	1.0311002208	1.0552138541	1.0233863137	0.9372046459	1.0323153842	1.0298850575	1.063056632	1.0473710761	118516	126336	125092	128724	3
LOC401188original	5	K10	sample	M-028491-00	LOC401188	0	XM_379336	1.0344627547	1.0019771992	0.9685966891	0.9359836397	1.0888977928	0.9800277166	1.026004487	0.9779499113	125012	120220	120732	120192	3
LOC391542original	5	K11	sample	M-028125-00	LOC391542	0	XM_372992	0.9738353773	1.0155884075	1.0428748341	0.932755385	0.959914987	0.9877557675	1.0301516079	1.0010252071	110204	121168	121220	123028	3
LOC389293original	5	K12	sample	M-028494-00	LOC389293	0	XM_371741	1.0513084449	1.035508172	0.9849708495	0.9392477611	1.0717209902	1.0308958996	1.0470460262	1.0239703178	123040	126460	123208	125848	3
LOC389188original	5	K13	sample	M-028129-00	LOC389188	0	XM_374070	1.2224213708	1.1787204598	0.9642505341	0.932755385	1.3027542115	1.1420885302	1.1958324835	1.161608436	149564	140100	140716	142764	3
LOC401190original	5	K14	sample	M-028495-00	LOC401190	0	XM_376386	1.0256668519	0.943633318	0.9200193184	0.932755385	1.0642300925	0.9871036113	0.9974845333	0.8897821028	122180	121088	117376	109356	3
LOC389189original	5	K15	sample	M-028130-00	LOC389189	0	XM_374071	0.9053173575	0.9021093022	0.9964564301	0.9908587415	0.926571782	0.8840629331	0.8952342103	0.9089843941	106376	108448	105344	111716	3
LOC402214original	5	K16	sample	M-028497-00	LOC402214	0	XM_377896	0.8804911092	0.9084576424	1.0317624255	0.932755385	0.8875494312	0.8734327872	0.9174994901	0.8994157947	101896	107144	107964	110540	3
LOC389192original	5	K17	sample	M-028131-00	LOC389192	0	XM_371684	1.0035781605	0.95701813	0.9536059748	0.932755385	1.0526279114	0.9545284096	0.9665170984	0.9475191616	120848	117092	113732	116452	3
LOC391784original	5	K18	sample	M-028498-00	LOC391784	0	XM_373082	1.0644604882	1.0058733499	0.9449607206	0.932755385	1.1366653311	0.9922556452	1.0301516079	0.981595092	130496	121720	121220	120640	3
LOC402157original	5	K19	sample	M-028133-00	LOC402157	0	XM_377824	1.0689315862	1.0186795786	0.9529885652	0.932755385	1.1500095814	0.9878535909	1.0301176151	1.007241542	132028	121180	121216	123792	3
LOC389276original	5	K20	sample	M-028500-00	LOC389276	0	XM_371728	1.1251759308	1.0094462088	0.8971452207	0.932755385	1.1997282372	1.0506236244	1.0359303828	0.9829620348	137736	128880	121900	120808	3
LOC401106original	5	K21	sample	M-028135-00	LOC401106	0	XM_379243	1.0761848529	0.9847851769	0.9150706538	0.932755385	1.166733446	0.9856362599	1.0172343463	0.9523360076	133948	120908	119700	117044	3
LOC389281original	5	K22	sample	M-028507-00	LOC389281	0	XM_371731	1.1275265478	1.0731439831	0.9517682623	0.932755385	1.178962772	1.0760903236	1.1271670406	1.0191209256	135352	132004	132636	125252	3
LOC389137original	5	K23	sample	M-028136-00	LOC389137	0	XM_371655	1.0013871606	0.9699169544	0.9685733876	0.932755385	1.0427677996	0.9600065216	1.002957373	0.9368765358	119716	117764	118020	115144	3
LOC401180original	5	K24	sample	M-028508-00	LOC401180	0	XM_379325	1.113452002	1.0859921505	0.9753380914	0.9389630626	1.1650959009	1.061808103	1.1092188456	1.0627654554	133760	130252	130524	130616	3
NAoriginal	5	L01	other	NA	NA	NA	NA	0.709882548	0.9701595923	1.3666480393	0.932755385	0.3965646395	1.0232004565	0.9799442518	0.9603749329	45528	125516	115312	118032	3
NAoriginal	5	L02	neg	NA	NA	NA	NA	0.9264196151	0.9628515063	1.0393254747	0.932755385	0.8702681045	0.9825711258	0.970698212	0.9550048006	99912	120532	114224	117372	3
NAoriginal	5	L03	other	NA	NA	NA	NA	0.9746326741	1.0029308193	1.0290346773	0.9372046459	0.9466404195	1.0026249287	1.0532327147	0.9526289239	108680	122992	123936	117080	3
NAoriginal	5	L04	neg	NA	NA	NA	NA	0.9785681858	0.9407478642	0.961351368	0.932755385	0.9539571103	1.0031792614	0.9100550683	0.97144066	109520	123060	107088	119392	3
TRIM61	5	L05	sample	M-028281-00	TRIM61	391712	XM_373038	0.8966458544	0.923186994	1.0296004711	0.9372046459	0.806090274	0.9872014347	0.9191311442	0.9272428439	92544	121100	108156	113960	3
LOC389415original	5	L06	sample	M-028647-00	LOC389415	0	XM_374177	0.9079652911	0.9270795393	1.0210517388	0.9389630626	0.8316638503	0.9842667319	0.9429940853	0.9111649932	95480	120740	110964	111984	3
LOC391714original	5	L07	sample	M-028282-00	LOC391714	0	XM_373039	0.9957411484	0.9843009548	0.9885108759	0.9616528108	0.969879623	1.0216026738	1.0059487389	0.9626531708	111348	125320	118372	118312	3
LOC401286original	5	L08	sample	M-028648-00	LOC401286	0	XM_376555	0.9244653682	0.9688468839	1.0480077646	0.932755385	0.8652509451	0.9836797913	0.9626079271	0.9750858408	99336	120668	113272	119840	3
LOC401134original	5	L09	sample	M-028284-00	LOC401134	0	XM_379267	1.0704599789	0.9828016805	0.9181115594	0.932755385	1.0842638886	1.0566560691	1.0486776803	0.9169256806	124480	129620	123400	112692	3
LOC401287original	5	L10	sample	M-028652-00	LOC401287	0	XM_379458	1.0920851614	1.0029055024	0.9183400139	0.932755385	1.1587199275	1.0254503954	1.0474539398	0.958357065	133028	125792	123256	117784	3
LOC401135original	5	L11	sample	M-028285-00	LOC401135	0	XM_379268	1.0110786077	0.9826823312	0.9719148677	0.93704856	1.0445098688	0.9776473465	1.0247127609	0.9406519015	119916	119928	120580	115608	3
LOC401280original	5	L12	sample	M-028655-00	LOC401280	0	XM_376549	1.1335923289	1.0361685038	0.9140574414	0.932755385	1.2039092034	1.0632754545	1.0551363111	1.0172006965	138216	130432	124160	125016	3
LOC401136original	5	L13	sample	M-028287-00	LOC401136	0	XM_376320	1.1649425818	1.083656066	0.9302227277	0.932755385	1.2369039946	1.092981169	1.1340335849	1.0332785471	142004	134076	133444	126992	3
LOC389438original	5	L14	sample	M-028656-00	LOC389438	0	XM_374186	0.884862437	0.9589079951	1.0836803044	0.932755385	0.8326742505	0.9370506236	0.9895642124	0.9282517778	95596	114948	116444	114084	3
LOC391656original	5	L15	sample	M-028288-00	LOC391656	0	XM_373027	0.9142684404	0.9138118794	0.999500627	0.992846406	0.8380746651	0.9904622157	0.9473451628	0.880278596	96216	121500	111476	108188	3
LOC389440original	5	L16	sample	M-028658-00	LOC389440	0	XM_374188	0.8369807118	0.9428225199	1.1264566872	0.932755385	0.7117049632	0.9622564604	0.9333741247	0.952270915	81708	118040	109832	117036	3
LOC391661original	5	L17	sample	M-028289-00	LOC391661	0	XM_373028	0.8412916553	0.9644524161	1.1463948441	0.932755385	0.7170008536	0.965582457	0.9625739343	0.9663308978	82316	118448	113268	118764	3
LOC389441original	5	L18	sample	M-028659-00	LOC389441	0	XM_374189	0.8444626871	0.9463776657	1.1206861832	0.932755385	0.7314948696	0.9574305046	0.9513223197	0.9414330117	83980	117448	111944	115704	3
LOC401160original	5	L19	sample	M-028290-00	LOC401160	0	XM_376353	0.949194462	0.9973671981	1.050751177	0.932755385	0.9037855164	0.9946034075	1.0173703175	0.9773640787	103760	122008	119716	120120	3
LOC389442original	5	L20	sample	M-028660-00	LOC389442	0	XM_374190	1.0287289225	1.0111426016	0.9829048056	0.9392477611	0.9959758201	1.0614820249	1.0537086138	0.9685765895	114344	130212	123992	119040	3
LOC389242original	5	L21	sample	M-028292-00	LOC389242	0	XM_374095	1.0685340817	1.0257439356	0.959954346	0.932755385	1.0730101214	1.0640580419	1.0508532191	1.000634652	123188	130528	123656	122980	3
LOC389443original	5	L22	sample	M-028661-00	LOC389443	0	XM_374191	1.1180118519	1.0888681629	0.9739325759	0.93704856	1.1196627354	1.1163609685	1.1243116459	1.0534246798	128544	136944	132300	129468	3
LOC389243original	5	L23	sample	M-028293-00	LOC389243	0	XM_374096	1.0953519444	1.066532736	0.9736895447	0.9372046459	1.1466996498	1.044004239	1.0948398939	1.0382255781	131648	128068	128832	127600	3
LOC389447original	5	L24	sample	M-028666-00	LOC389447	0	XM_374192	0.8129934396	0.8878562067	1.0920828675	0.932755385	0.7181854607	0.9078014184	0.8861581345	0.889554279	82452	111360	104276	109328	3
NAoriginal	5	M01	neg	NA	NA	NA	NA	1.0759691937	1.0218687505	0.9497193381	0.932755385	1.1091406372	1.0427977501	1.0308654565	1.0128720444	127336	127920	121304	124484	3
NAoriginal	5	M02	other	NA	NA	NA	NA	1.0530076342	1.0402194307	0.9878555453	0.9560358698	1.0759019563	1.0301133121	1.0604391869	1.0199996745	123520	126364	124784	125360	3
NAoriginal	5	M03	neg	NA	NA	NA	NA	1.0726329489	1.0340978323	0.9640742748	0.932755385	1.1200111492	1.0252547485	1.0434767829	1.0247188817	128584	125768	122788	125940	3
NAoriginal	5	M04	other	NA	NA	NA	NA	1.0852330603	1.0690355393	0.9850746153	0.9638806133	1.1611239831	1.0093421374	1.0878033857	1.050267693	133304	123816	128004	129080	3
LOC401079original	5	M05	sample	M-028139-00	LOC401079	0	XM_379201	1.0873330153	1.0395124643	0.9560203265	0.932755385	1.1091406372	1.0655253933	1.0799850432	0.9990398854	127336	130708	127084	122784	3
LOC401182original	5	M06	sample	M-028512-00	LOC401182	0	XM_379327	1.0313968742	1.0316228529	1.0002190996	0.9975696539	1.0563210982	1.0064726502	1.0112856075	1.0519600983	121272	123464	119000	129288	3
LOC389139original	5	M07	sample	M-028141-00	LOC389139	0	XM_374045	1.06453594	1.0467391831	0.9832821455	0.9464675849	1.1207079769	1.0083639032	1.0861717316	1.0073066346	128664	123696	127812	123800	3
LOC389286original	5	M08	sample	M-028516-00	LOC389286	0	XM_371736	1.1136023085	1.0590644422	0.9510257245	0.932755385	1.1641900249	1.063014592	1.0711809096	1.0469479748	133656	130400	126048	128672	3
LOC401081original	5	M09	sample	M-028145-00	LOC401081	0	XM_379206	1.0689089221	1.0350735108	0.9683458426	0.932755385	1.1045415745	1.0332762697	1.0694472772	1.0006997445	126808	126752	125844	122988	3
LOC389288original	5	M10	sample	M-028517-00	LOC389288	0	XM_374120	1.056901156	1.0218398205	0.9668262872	0.932755385	1.0824172953	1.0313850167	1.0310354205	1.0126442206	124268	126520	121324	124456	3
LOC401082original	5	M11	sample	M-028146-00	LOC401082	0	XM_376257	1.0184890668	0.9366814372	0.9196774592	0.932755385	1.0442659791	0.9927121546	0.9965667279	0.8767961465	119888	121776	117268	107760	3
LOC389289original	5	M12	sample	M-028518-00	LOC389289	0	XM_371738	0.9915060388	0.964734857	0.9729994768	0.9359836397	1.0162883473	0.9667237303	0.9842613366	0.9452083774	116676	118588	115820	116168	3
LOC389142original	5	M13	sample	M-028150-00	LOC389142	0	XM_374046	1.0787627692	1.0532596604	0.9763589275	0.9389630626	1.1194885285	1.0380370099	1.1149976205	0.9915217002	128524	127336	131204	121860	3
LOC402199original	5	M14	sample	M-028522-00	LOC402199	0	XM_377875	1.0629126564	1.0123240073	0.9524056386	0.932755385	1.1036356985	1.0221896144	1.0105717588	1.0140762559	126704	125392	118916	124632	3
LOC389143original	5	M15	sample	M-028151-00	LOC389143	0	XM_374047	1.0769733887	1.0009708261	0.9294294888	0.932755385	1.1318223786	1.0221243988	1.0804269495	0.9215147028	129940	125384	127136	113256	3
LOC391749original	5	M16	sample	M-028523-00	LOC391749	0	XM_373061	1.1000341093	1.0062280821	0.9147244377	0.932755385	1.1640855008	1.0359827179	0.989462234	1.0229939301	133644	127084	116432	125728	3
LOC401085original	5	M17	sample	M-028153-00	LOC401085	0	XM_379210	1.0993715138	1.0622880047	0.9662684464	0.9389630626	1.1886835183	1.0100595093	1.1385546264	0.9860213829	136468	123904	133976	121184	3
LOC402200original	5	M18	sample	M-028524-00	LOC402200	0	XM_377877	0.9835142886	0.9907165449	1.0073229808	0.975623447	1.0446840757	0.9223445015	1.0053708614	0.9760622284	119936	113144	118304	119960	3
LOC389147original	5	M19	sample	M-028158-00	LOC389147	0	XM_371663	1.0920629691	0.9455217433	0.865812476	0.932755385	1.1239482257	1.0601777126	1.0327010674	0.8583424192	129036	130052	121520	105492	3
LOC402201original	5	M20	sample	M-028525-00	LOC402201	0	XM_377878	0.9656011229	0.9567458173	0.9908292303	0.975623447	1.0071947459	0.9240074998	0.9498946223	0.9635970123	115632	113348	111776	118428	3
LOC401087original	5	M21	sample	M-028160-00	LOC401087	0	XM_376267	1.1951325878	1.143927766	0.9571555304	0.932755385	1.2743933244	1.1158718513	1.1544972466	1.1333582855	146308	136884	135852	139292	3
LOC402202original	5	M22	sample	M-028526-00	LOC402202	0	XM_377879	1.0493832821	0.9661979688	0.9207293324	0.932755385	1.0879570754	1.0108094889	0.9413624312	0.9910335064	124904	123996	110772	121800	3
LOC389149original	5	M23	sample	M-028166-00	LOC389149	0	XM_374051	1.0586599949	0.9927387881	0.9377314651	0.932755385	1.0940543177	1.0232656721	1.0713508736	0.9141267026	125604	125524	126068	112348	3
LOC402203original	5	M24	sample	M-028527-00	LOC402203	0	XM_377880	1.0104150865	0.9870948808	0.9769201727	0.9389630626	1.0553455394	0.9654846336	1.0255965735	0.9485931881	121160	118436	120684	116584	3
NAoriginal	5	N01	other	NA	NA	NA	NA	0.667200741	0.9714968761	1.4560788326	0.932755385	0.3137118269	1.0206896552	0.969372493	0.9736212592	36016	125208	114068	119660	3
NAoriginal	5	N02	pos	NA	NA	NA	NA	0.0445048106	0.0595531713	1.3381288549	0.932755385	0.0273156455	0.0616939757	0.0578217418	0.0612846007	3136	7568	6804	7532	3
NAoriginal	5	N03	other	NA	NA	NA	NA	0.9713171288	0.9810076306	1.0099766611	0.9638806133	0.9271292441	1.0155050135	0.9972465837	0.9647686775	106440	124572	117348	118572	3
NAoriginal	5	N04	pos	NA	NA	NA	NA	0.20215067	0.2483211542	1.2283963946	0.932755385	0.0503109594	0.3539903807	0.1641172072	0.3325251013	5776	43424	19312	40868	3
LOC389246original	5	N05	sample	M-028297-00	LOC389246	0	XM_371718	0.9161645965	0.9527751856	1.0399607115	0.932755385	0.8336498092	0.9986793837	0.9713100823	0.934240289	95708	122508	114296	114820	3
LOC401282original	5	N06	sample	M-028667-00	LOC401282	0	XM_379452	0.9723018309	0.9848690537	1.0129252279	0.9509638274	0.9232618504	1.0213418114	0.9798762662	0.9898618411	105996	125288	115304	121656	3
LOC389247original	5	N07	sample	M-028298-00	LOC389247	0	XM_374099	0.9238262192	0.9479539951	1.0261172235	0.9372046459	0.8880372106	0.9596152278	0.9619280712	0.933979919	101952	117716	113192	114788	3
LOC401284original	5	N08	sample	M-028669-00	LOC401284	0	XM_379454	1.1229541147	1.0715072603	0.9541861473	0.932755385	1.1919586084	1.0539496209	1.1129580529	1.0300564678	136844	129288	130964	126596	3
LOC389248original	5	N09	sample	M-028301-00	LOC389248	0	XM_374100	1.0147356153	0.9736232542	0.9594846574	0.932755385	1.0528021184	0.9766691123	1.0111836291	0.9360628794	120868	119808	118988	115044	3
LOC401285original	5	N10	sample	M-028670-00	LOC401285	0	XM_376554	1.0347155966	0.9569913616	0.9248834798	0.932755385	1.0972945665	0.9721366267	0.9514922836	0.9624904395	125976	119252	111964	118292	3
LOC389250original	5	N11	sample	M-028302-00	LOC389250	0	XM_374101	1.1256547818	1.0402556116	0.9241337827	0.932755385	1.202968486	1.0483410777	1.0942620165	0.9862492067	138108	128600	128764	121212	3
LOC401289original	5	N12	sample	M-028672-00	LOC401289	0	XM_379459	0.9733840696	0.9749384829	1.0015969167	0.9966851056	0.987544205	0.9592239341	1.0079883065	0.9418886593	113376	117668	118612	115760	3
LOC401164original	5	N13	sample	M-028303-00	LOC401164	0	XM_379298	0.9164352053	0.9003196359	0.9824149386	0.9389630626	0.8944828667	0.9383875438	0.9250798831	0.8755593888	102692	115112	108856	107608	3
LOC401234original	5	N14	sample	M-028675-00	LOC401234	0	XM_379395	0.8305322963	0.9024203011	1.0865565434	0.932755385	0.7602738533	0.9007907394	0.8976137059	0.9072268962	87284	110500	105624	111500	3
LOC401165original	5	N15	sample	M-028304-00	LOC401165	0	XM_379299	0.9223560909	0.9820491166	1.0647179829	0.932755385	0.8467501699	0.9979620119	1.0079543137	0.9561439195	97212	122420	118608	117512	3
LOC389366original	5	N16	sample	M-028676-00	LOC389366	0	XM_371798	0.8820697096	0.9266408798	1.0505302128	0.932755385	0.8030242322	0.9611151871	0.927731321	0.9255504386	92192	117900	109168	113752	3
LOC389252original	5	N17	sample	M-028305-00	LOC389252	0	XM_374103	0.9310053781	1.0091916124	1.0839804325	0.932755385	0.8271693117	1.0348414445	1.0132571895	1.0051260354	94964	126944	119232	123532	3
LOC389369original	5	N18	sample	M-028678-00	LOC389369	0	XM_374161	0.8243191052	0.925717284	1.1230084055	0.932755385	0.7332717802	0.9153664303	0.9179753892	0.9334591789	84184	112288	108020	114724	3
LOC391722original	5	N19	sample	M-028309-00	LOC391722	0	XM_373042	1.0525752645	0.6270767828	0.5957548157	0.932755385	0.9886591293	1.1164913997	0.1946427357	1.0595108298	113504	136960	22904	130216	3
LOC401236original	5	N20	sample	M-028679-00	LOC401236	0	XM_376469	0.9710970856	0.9753275823	1.0043564096	0.9819321763	1.0001219448	0.9420722263	0.9910938881	0.9595612765	114820	115564	116624	117932	3
LOC391723original	5	N21	sample	M-028310-00	LOC391723	0	XM_373043	1.1068834873	1.0587747802	0.9565367922	0.932755385	1.1432851942	1.0704817804	1.0705690394	1.0469805211	131256	131316	125976	128676	3
LOC401237original	5	N22	sample	M-028680-00	LOC401237	0	XM_379398	1.0200258681	1.0293804445	1.0091709207	0.973395797	1.0403289027	0.9997228336	1.064212387	0.9945485021	119436	122636	125228	122232	3
LOC401132original	5	N23	sample	M-028315-00	LOC401132	0	XM_376318	1.0627119093	1.0254376384	0.9649253286	0.932755385	1.1192446388	1.0061791799	1.0494595146	1.0014157622	128496	123428	123492	123076	3
LOC389370original	5	N24	sample	M-028681-00	LOC389370	0	XM_374162	0.8324612213	0.7657795296	0.9198981406	0.932755385	0.8245213665	0.8404010761	0.8695356584	0.6620234008	94660	103092	102320	81364	3
NAoriginal	5	O01	pos	NA	NA	NA	NA	0.0399140431	0.0572582898	1.4345399616	0.932755385	0.0316011358	0.0482269504	0.0417431505	0.0727734292	3628	5916	4912	8944	3
NAoriginal	5	O02	other	NA	NA	NA	NA	0.9768824454	1.0791368613	1.1046742281	0.932755385	1.0656585893	0.8881063015	1.1778502957	0.9804234268	122344	108944	138600	120496	3
NAoriginal	5	O03	pos	NA	NA	NA	NA	0.2459260988	0.2778637965	1.1298670528	0.932755385	0.0991237392	0.3927284585	0.2447481134	0.3109794796	11380	48176	28800	38220	3
NAoriginal	5	O04	other	NA	NA	NA	NA	0.9371003746	1.0784710739	1.150859719	0.932755385	0.9293242513	0.9448764979	1.1121422258	1.0447999219	106692	115908	130868	128408	3
LOC389150original	5	O05	sample	M-028167-00	LOC389150	0	XM_374052	1.0026215871	1.0533843997	1.0506300814	0.932755385	1.0512690974	0.9539740768	1.075735944	1.0310328554	120692	117024	126584	126716	3
LOC402204original	5	O06	sample	M-028528-00	LOC402204	0	XM_377881	1.1322658958	0.9898746437	0.8742422141	0.932755385	1.1996585544	1.0648732371	0.9352097355	1.0445395518	137728	130628	110048	128376	3
LOC401089original	5	O07	sample	M-028168-00	LOC401089	0	XM_376269	1.0097073	0.9555086958	0.9463224599	0.932755385	1.0475062279	0.9719083721	0.9460534367	0.964963955	120260	119224	111324	118596	3
LOC402205original	5	O08	sample	M-028529-00	LOC402205	0	XM_377882	0.8395966167	1.0185013497	1.2130841519	0.932755385	0.6732749159	1.0059183174	1.1265211775	0.9104815219	77296	123396	132560	111900	3
LOC389151original	5	O09	sample	M-028169-00	LOC389151	0	XM_371665	0.968195456	0.9922302739	1.0248243448	0.9389630626	1.1033918088	0.8329991033	0.9434359916	1.0410245562	126676	102184	111016	127944	3
LOC402206original	5	O10	sample	M-028530-00	LOC402206	0	XM_377883	1.0626953725	0.9561094015	0.8997022347	0.932755385	1.1151681968	1.0102225483	1.0316472908	0.8805715123	128028	123924	121396	108224	3
LOC389152original	5	O11	sample	M-028170-00	LOC389152	0	XM_371666	0.9273633844	0.9914097709	1.0690628804	0.932755385	0.8401999895	1.0145267792	0.9882384934	0.9945810483	96460	124452	116288	122236	3
LOC401121original	5	O12	sample	M-028340-00	LOC401121	401121	XM_376305	0.9712709877	0.9338983204	0.9615218947	0.9372046459	1.0609898437	0.8815521317	0.9040043511	0.9637922898	121808	108140	106376	118452	3
LOC389153original	5	O13	sample	M-028171-00	LOC389153	0	XM_374053	0.9802915086	1.0557342155	1.0769594619	0.932755385	0.9634688083	0.9971142089	1.0316812836	1.0797871475	110612	122316	121400	132708	3
LOC402165original	5	O14	sample	M-028353-00	LOC402165	402165	XM_377831	1.0701748277	0.8844273016	0.8264325405	0.932755385	1.1079211888	1.0324284666	0.9299748453	0.8388797579	127196	126648	109432	103100	3
LOC389158original	5	O15	sample	M-028174-00	LOC389158	0	XM_371670	0.7956894121	0.9607815299	1.207483115	0.932755385	0.9082452137	0.6831336105	0.9070637025	1.0144993572	104272	83800	106736	124684	3
LOC402166original	5	O16	sample	M-028354-00	LOC402166	402166	XM_377832	1.1234433097	1.0737706609	0.9557853535	0.932755385	1.1299061025	1.1169805168	1.0931402543	1.0544010675	129720	137020	128632	129588	3
LOC389159original	5	O17	sample	M-028175-00	LOC389159	0	XM_374055	1.138097677	1.0485538399	0.9213214833	0.932755385	1.2508753898	1.0253199641	1.127099055	0.9700086248	143608	125776	132628	119216	3
LOC402167original	5	O18	sample	M-028356-00	LOC402167	402167	XM_377834	1.1020968695	1.0786037609	0.9786832634	0.9760836621	1.2513283278	0.9528654113	1.057957713	1.0992498088	143660	116888	124492	135100	3
LOC389160original	5	O19	sample	M-028176-00	LOC389160	0	XM_374056	1.2230683791	1.0276714621	0.8402403984	0.932755385	1.2980157831	1.148120975	1.1705078523	0.8848350718	149020	140840	137736	108748	3
LOC402168original	5	O20	sample	M-028357-00	LOC402168	402168	XM_377835	1.0621781267	1.0888081142	1.0250711127	0.9372046459	1.1203944045	1.0039618489	1.0893670542	1.0882491741	128628	123156	128188	133748	3
LOC389161original	5	O21	sample	M-028177-00	LOC389161	0	XM_374057	0.9113313483	0.9270697382	1.0172696681	0.9483826426	0.9621099943	0.8605527024	0.8744646135	0.9796748629	110456	105564	102900	120404	3
LOC402169original	5	O22	sample	M-028358-00	LOC402169	402169	XM_377836	0.9147803946	0.9655604718	1.0555106751	0.932755385	0.9573018832	0.872258906	1.0299476511	0.9011732925	109904	107000	121196	110756	3
LOC389162original	5	O23	sample	M-028178-00	LOC389162	0	XM_374058	0.8942110358	0.95824978	1.0716147998	0.932755385	1.0164973956	0.771924676	0.8836766605	1.0328228995	116700	94692	103984	126936	3
LOC402170original	5	O24	sample	M-028359-00	LOC402170	402170	XM_377837	0.9399885368	0.7822121605	0.8321507442	0.932755385	0.8927756389	0.9872014347	0.9175674757	0.6468568453	102496	121100	107972	79500	3
NAoriginal	5	P01	other	NA	NA	NA	NA	0.7086098218	0.7770401258	1.0965697933	0.932755385	0.5323415153	0.8848781283	0.7830919845	0.7709882671	61116	108548	92148	94756	3
NAoriginal	5	P02	neg	NA	NA	NA	NA	0.8844773484	0.927162344	1.0482601342	0.932755385	0.8120133094	0.9569413875	0.9292949895	0.9250296985	93224	117388	109352	113688	3
NAoriginal	5	P03	other	NA	NA	NA	NA	0.8870093508	1.0312728514	1.162640338	0.932755385	0.8050450325	0.9689736692	1.1064994221	0.9560462808	92424	118864	130204	117500	3
NAoriginal	5	P04	neg	NA	NA	NA	NA	0.9617626642	0.805137964	0.837148284	0.932755385	0.9571276763	0.9663976522	0.657386634	0.9528892939	109884	118548	77356	117112	3
LOC401112original	5	P05	sample	M-028318-00	LOC401112	0	XM_379248	0.8514949194	0.9735650473	1.1433597842	0.932755385	0.7794714562	0.9235183827	1.0382758855	0.908854209	89488	113288	122176	111700	3
LOC401239original	5	P06	sample	M-028683-00	LOC401239	0	XM_376472	0.7742036791	0.9441348554	1.2194915639	0.932755385	0.679441841	0.8689655172	0.9300428309	0.95822688	78004	106596	109440	117768	3
LOC402160original	5	P07	sample	M-028322-00	LOC402160	0	XM_377828	0.9056188663	0.7542816366	0.8328908161	0.932755385	0.9258052715	0.8854324611	0.8255149908	0.6830482824	106288	108616	97140	83948	3
LOC389372original	5	P08	sample	M-028686-00	LOC389372	0	XM_374163	0.8008922516	0.9034657074	1.128073977	0.932755385	0.6682229152	0.933561588	0.8021959345	1.0047354803	76716	114520	94396	123484	3
LOC401119original	5	P09	sample	M-028329-00	LOC401119	0	XM_379255	1.0988235832	0.8929330839	0.8126264284	0.932755385	1.1568384928	1.0408086737	0.9282072201	0.8576589478	132812	127676	109224	105408	3
LOC401242original	5	P10	sample	M-028688-00	LOC401242	0	XM_379402	0.9761717564	0.9099612829	0.9321733363	0.932755385	1.0582373744	0.8941061384	0.9239241281	0.8959984378	121492	109680	108720	110120	3
LOC389207original	5	P11	sample	M-028337-00	LOC389207	0	XM_371694	0.8606420664	0.931304837	1.0821047138	0.932755385	0.9641307946	0.7571533382	1.0727445781	0.7898650958	110688	92880	126232	97076	3
LOC401250original	5	P12	sample	M-028693-00	LOC401250	0	XM_376486	0.8454378991	0.7549986582	0.8930267487	0.932755385	0.8712785046	0.8195972936	0.6764225984	0.8335747181	100028	100540	79596	102448	3
LOC389202original	5	P13	sample	M-028347-00	LOC389202	0	XM_371690	0.8831609246	0.78919686	0.8936048211	0.932755385	0.7902722854	0.9760495639	0.7540621388	0.8243315813	90728	119732	88732	101312	3
LOC401252original	5	P14	sample	M-028695-00	LOC401252	0	XM_376488	0.6144137607	0.7520080514	1.2239440252	0.932755385	0.66331028	0.5655172414	0.736249915	0.7677661877	76152	69372	86636	94360	3
LOC389204original	5	P15	sample	M-028351-00	LOC389204	0	XM_374079	0.7630613816	0.754320263	0.9885446717	0.9908587415	0.6665156873	0.8596070759	0.7011353593	0.8075051667	76520	105448	82504	99244	3
LOC401254original	5	P16	sample	M-028698-00	LOC401254	0	XM_379406	0.7459264796	0.8294468321	1.1119686119	0.932755385	0.5948121178	0.8970408413	0.7849615881	0.873932076	68288	110040	92368	107408	3
LOC389257original	5	P17	sample	M-028368-00	LOC389257	0	XM_371722	0.4951628813	0.7400231145	1.4945044197	0.932755385	0.3351044371	0.6552213255	0.8123597797	0.6676864494	38472	80376	95592	82060	3
LOC401255original	5	P18	sample	M-028700-00	LOC401255	0	XM_379408	0.6276125128	0.8518759691	1.3573278922	0.932755385	0.4555511036	0.7996739219	0.9052620844	0.7984898537	52300	98096	106524	98136	3
LOC401169original	5	P19	sample	M-028377-00	LOC401169	0	XM_379306	0.9414891772	0.9283484223	0.9860425853	0.9895830703	0.8022577217	1.0807206326	0.8336052757	1.0230915689	92104	132572	98092	125740	3
LOC401256original	5	P20	sample	M-028701-00	LOC401256	0	XM_379409	0.8021015765	0.8689725779	1.0833697419	0.932755385	0.9251781266	0.6790250265	1.016622476	0.7213226799	106216	83296	119628	88652	3
LOC389264original	5	P21	sample	M-028378-00	LOC389264	0	XM_374108	0.9655350293	0.7115091853	0.7369066515	0.932755385	1.0137797676	0.917290291	0.5284519682	0.8945664025	116388	112524	62184	109944	3
LOC389384original	5	P22	sample	M-028705-00	LOC389384	0	XM_371816	1.0061039998	0.9853225854	0.9793446657	0.9389630626	0.9890075432	1.0232004565	1.0792032089	0.8914419619	113544	125516	126992	109560	3
LOC389267original	5	P23	sample	M-028381-00	LOC389267	0	XM_371726	0.8786191876	0.8247322934	0.9386686576	0.9389630626	1.0356601571	0.721578218	0.7247603508	0.9247042359	118900	88516	85284	113648	3
LOC389385original	5	P24	sample	M-028706-00	LOC389385	0	XM_371817	0.1492466246	0.1154821233	0.7737670691	0.932755385	0.1948330227	0.1036602266	0.0921544633	0.1388097834	22368	12716	10844	17060	3
NAoriginal	6	A01	neg	NA	NA	NA	NA	0.8552026393	0.8169224505	0.955238458	0.932755385	0.9201213347	0.7902839439	0.8510046924	0.7828402086	96460	98972	104100	98796	3
NAoriginal	6	A02	other	NA	NA	NA	NA	0.9772069564	0.9695253778	0.9921392509	0.9787898908	1.0273003033	0.9271136095	0.9886696205	0.950381135	107696	116108	120940	119940	3
NAoriginal	6	A03	neg	NA	NA	NA	NA	1.070560074	1.0191997634	0.9520248216	0.932755385	1.1350516054	1.0060685426	1.0428527051	0.9955468218	118992	125996	127568	125640	3
NAoriginal	6	A04	other	NA	NA	NA	NA	1.0547387385	1.0036751708	0.9515865248	0.932755385	1.1400118282	0.9694656489	1.0246717787	0.9826785629	119512	121412	125344	124016	3
LOC389386original	6	A05	sample	M-028707-00	LOC389386	0	XM_371818	0.9751510424	0.9209928634	0.9444617534	0.932755385	1.011274968	0.9390271168	0.9314454817	0.910540245	106016	117600	113940	114912	3
LOC392730original	6	A06	sample	M-029112-00	LOC392730	0	XM_374735	1.0667191277	1.0184502438	0.9547501467	0.932755385	1.1259324265	1.007505829	1.0136520445	1.023248443	118036	126176	123996	129136	3
LOC389389original	6	A07	sample	M-028713-00	LOC389389	0	XM_371820	0.9927104929	0.9661085215	0.9732026894	0.9389630626	1.0513764618	0.9340445239	0.9993950591	0.9328219838	110220	116976	122252	117724	3
LOC402575original	6	A08	sample	M-029114-00	LOC402575	0	XM_379904	0.9744247523	0.9712903679	0.9967833489	0.992846406	1.0160825686	0.932766936	0.9931821526	0.9493985832	106520	116816	121492	119816	3
LOC389390original	6	A09	sample	M-028715-00	LOC389390	0	XM_374167	0.9746186381	0.9390366654	0.9634913891	0.932755385	1.0165022798	0.9327349963	0.9774536893	0.9006196415	106564	116812	119568	113660	3
LOC402576original	6	A10	sample	M-029115-00	LOC402576	0	XM_379905	0.8730202759	0.8641148862	0.9897993322	0.9638806133	0.8783028407	0.8677377112	0.8849467816	0.8432829908	92076	108672	108252	106424	3
LOC389392original	6	A11	sample	M-028717-00	LOC389392	0	XM_374168	0.8887479085	0.8567226686	0.9639658899	0.93704856	0.9602228285	0.8172729886	0.874155944	0.8392893932	100664	102352	106932	105920	3
LOC402578original	6	A12	sample	M-029118-00	LOC402578	0	XM_380135	0.9934574234	0.9825892113	0.9890602135	0.9638806133	1.0246675697	0.9622472771	0.9931494531	0.9720289694	107420	120508	121488	122672	3
LOC389394original	6	A13	sample	M-028719-00	LOC389394	0	XM_371823	0.9535205363	0.8806655544	0.9235936939	0.932755385	1.0584352405	0.8486058322	0.8770662002	0.8842649086	110960	106276	107288	111596	3
LOC402579original	6	A14	sample	M-029119-00	LOC402579	0	XM_379908	1.0052955153	0.94663972	0.9416531811	0.932755385	1.0751092203	0.9354818103	0.9524385658	0.9408408742	112708	117156	116508	118736	3
LOC389395original	6	A15	sample	M-028721-00	LOC389395	0	XM_371824	0.9577688233	0.8759131812	0.9145350735	0.932755385	1.0186389912	0.8968986553	0.8978303877	0.8539959747	106788	112324	109828	107776	3
LOC402580original	6	A16	sample	M-029120-00	LOC402580	0	XM_379909	0.9313724538	0.8584186633	0.9216706591	0.932755385	0.9810176088	0.8817272989	0.863855599	0.8529817277	102844	110424	105672	107648	3
LOC389396original	6	A17	sample	M-028722-00	LOC389396	0	XM_371825	0.9589702055	0.8923780659	0.9305586981	0.932755385	1.0326039262	0.8853364847	0.9246112846	0.8601448471	108252	110876	113104	108552	3
LOC402582original	6	A18	sample	M-029122-00	LOC402582	0	XM_380136	0.8526513175	0.833187243	0.9771722929	0.9389630626	0.8929164202	0.8123862148	0.8988113729	0.7675631131	93608	101740	109948	96868	3
LOC401264original	6	A19	sample	M-028723-00	LOC401264	0	XM_379417	0.9440622505	0.8925153742	0.9453988587	0.932755385	1.0248583475	0.8632661535	0.9603845462	0.8246462021	107440	108112	117480	104072	3
LOC402586original	6	A20	sample	M-029126-00	LOC402586	0	XM_380138	0.8606716147	0.850306535	0.9879569867	0.9819321763	0.9480512048	0.7732920247	0.8608799438	0.8397331263	99388	96844	105308	105976	3
LOC389398original	6	A21	sample	M-028724-00	LOC389398	0	XM_374170	0.9939210408	0.9251841644	0.9308427194	0.932755385	1.0442795276	0.9435625539	0.9319359744	0.9184323545	109476	118168	114000	115908	3
LOC402587original	6	A22	sample	M-029127-00	LOC402587	0	XM_380139	0.9030408091	0.8538802814	0.9455611229	0.932755385	0.9333613141	0.8727203041	0.8614031359	0.846357427	97848	109296	105372	106812	3
LOC401291original	6	A23	sample	M-028728-00	LOC401291	0	XM_379461	0.6932121204	0.634891971	0.9158696917	0.932755385	0.7510158918	0.635408349	0.6030116247	0.6667723174	78732	79576	73764	84148	3
LOC392779original	6	A24	sample	M-029128-00	LOC392779	0	XM_374517	0.2091008444	0.2606851971	1.2466960515	0.932755385	0.1524314631	0.2657702258	0.2389026045	0.2824677897	15980	33284	29224	35648	3
NAoriginal	6	B01	other	NA	NA	NA	NA	0.7754858405	0.9123744337	1.1765197842	0.932755385	0.6460881012	0.9048835798	0.9089155208	0.9158333465	67732	113324	111184	115580	3
NAoriginal	6	B02	pos	NA	NA	NA	NA	0.039105349	0.0638331117	1.6323370923	0.932755385	0.0262128699	0.0519978281	0.0793944051	0.0482718182	2748	6512	9712	6092	3
NAoriginal	6	B03	other	NA	NA	NA	NA	0.9512593139	1.0193475919	1.0715769895	0.932755385	0.9110784669	0.991440161	1.0111995814	1.0274956023	95512	124164	123696	129672	3
NAoriginal	6	B04	pos	NA	NA	NA	NA	0.1539025934	0.2306223811	1.4984957437	0.932755385	0.0858881661	0.2219170207	0.218269215	0.2429755471	9004	27792	26700	30664	3
LOC401387original	6	B05	sample	M-028906-00	LOC401387	0	XM_376648	0.8831148709	0.9334818458	1.0570333222	0.932755385	0.8449930366	0.9212367051	0.9552507235	0.9117129681	88584	115372	116852	115060	3
LOC401454original	6	B06	sample	M-029291-00	LOC401454	0	XM_376756	0.9529882895	0.9848123145	1.0333939308	0.932755385	0.9460289601	0.9599476189	0.9789905662	0.9906340629	99176	120220	119756	125020	3
LOC389533original	6	B07	sample	M-028908-00	LOC389533	0	XM_374226	1.0709179863	1.0914806127	1.0192009347	0.9389630626	1.1023904458	1.0394455268	1.0892860062	1.0936752191	115568	130176	133248	138024	3
LOC401456original	6	B08	sample	M-029296-00	LOC401456	0	XM_379562	0.9653947815	1.0032526869	1.0392149472	0.932755385	0.9795295419	0.9512600211	1.0033516996	1.0031536743	102688	119132	122736	126600	3
LOC389538original	6	B09	sample	M-028913-00	LOC389538	0	XM_371936	1.0770040968	1.0278880283	0.954395653	0.932755385	1.1314268272	1.0225813664	1.0255546654	1.0302213911	118612	128064	125452	130016	3
LOC389636original	6	B10	sample	M-029297-00	LOC389636	0	XM_374254	1.0236083842	0.966996327	0.9446936366	0.932755385	1.0672110193	0.9800057491	0.9705213937	0.9634712604	111880	122732	118720	121592	3
LOC401391original	6	B11	sample	M-028915-00	LOC401391	0	XM_376655	1.1143724635	1.0633440547	0.9542088391	0.932755385	1.1602342751	1.0685106519	1.0723149617	1.0543731478	121632	133816	131172	133064	3
LOC389637original	6	B12	sample	M-029298-00	LOC389637	0	XM_374255	0.9892412163	0.9967694694	1.0076101288	0.975623447	0.9907472766	0.987735156	1.0218269215	0.9717120172	103864	123700	124996	122632	3
LOC401393original	6	B13	sample	M-028917-00	LOC401393	0	XM_376658	1.0496425918	1.0679750717	1.0174654497	0.9389630626	1.0770551539	1.0222300297	1.0725438582	1.0634062852	112912	128020	131200	134204	3
LOC389638original	6	B14	sample	M-029299-00	LOC389638	0	XM_374256	1.0048982354	0.9684409508	0.9637204212	0.932755385	1.014747124	0.9950493468	0.9799715514	0.9569103501	106380	124616	119876	120764	3
LOC389541original	6	B15	sample	M-028918-00	LOC389541	0	XM_371939	0.9594920655	0.9302637768	0.9695377484	0.932755385	0.99097621	0.928007921	0.9551853245	0.9053422291	103888	116220	116844	114256	3
LOC389618original	6	B16	sample	M-029306-00	LOC389618	0	XM_372019	1.0100573659	0.9797319013	0.9699764928	0.932755385	1.0271095255	0.9930052062	0.9918087733	0.9676550292	107676	124360	121324	122120	3
LOC401394original	6	B17	sample	M-028920-00	LOC401394	0	XM_379512	1.0999739546	1.0565021238	0.9604792181	0.932755385	1.1361962722	1.0637516369	1.0478230303	1.0651812174	119112	133220	128176	134428	3
LOC389628original	6	B18	sample	M-029307-00	LOC389628	0	XM_374249	0.8958001548	0.947847153	1.0581011266	0.932755385	0.8625064388	0.9290938708	0.9784346746	0.9172596314	90420	116356	119688	115760	3
LOC401396original	6	B19	sample	M-028922-00	LOC401396	0	XM_379513	0.9733943237	1.0077172147	1.0352610347	0.932755385	0.9602991396	0.9864895078	1.0195706555	0.9958637739	100672	123544	124720	125680	3
LOC401449original	6	B20	sample	M-029308-00	LOC401449	0	XM_379552	0.9042828924	1.0042122196	1.1105067099	0.932755385	0.8258771009	0.9826886838	0.990500793	1.0179236462	86580	123068	121164	128464	3
LOC401397original	6	B21	sample	M-028924-00	LOC401397	0	XM_379515	0.9436831965	0.9432470249	0.9995377987	0.9975696539	0.9082549555	0.9791114376	0.9368736001	0.9496204498	95216	122620	114604	119844	3
LOC389624original	6	B22	sample	M-029314-00	LOC389624	0	XM_374248	0.7981991012	0.7893972375	0.9889728468	0.975623447	0.7490699582	0.8473282443	0.7881889378	0.7906055372	78528	106116	96416	99776	3
LOC389549original	6	B23	sample	M-028926-00	LOC389549	0	XM_371948	0.9526517287	0.9146606481	0.9601207037	0.932755385	0.9479748936	0.9573285637	0.9215702304	0.9077510658	99380	119892	112732	114560	3
LOC389630original	6	B24	sample	M-029320-00	LOC389630	0	XM_372028	0.5964663006	0.5896746059	0.9886134476	0.975623447	0.5486769559	0.6442556453	0.6326700783	0.5466791335	57520	80684	77392	68992	3
NAoriginal	6	C01	pos	NA	NA	NA	NA	0.0336661361	0.0304197594	0.9035714509	0.932755385	0.0304099815	0.0369222907	0.0294295571	0.0314099618	3188	4624	3600	3964	3
NAoriginal	6	C02	other	NA	NA	NA	NA	1.1162692762	1.0693847663	0.9579989248	0.932755385	1.2099891257	1.0225494267	1.0807514347	1.058018098	126848	128060	132204	133524	3
NAoriginal	6	C03	pos	NA	NA	NA	NA	0.4866204994	0.5081535712	1.0442502356	0.932755385	0.4560734113	0.5171675876	0.5180583032	0.4982488392	47812	64768	63372	62880	3
NAoriginal	6	C04	other	NA	NA	NA	NA	1.1663677461	1.059881445	0.9087026356	0.932755385	1.2817597344	1.0509757578	1.1079247257	1.0118381642	134372	131620	135528	127696	3
LOC401293original	6	C05	sample	M-028730-00	LOC401293	0	XM_376558	1.1088737173	1.0534408848	0.9500097877	0.932755385	1.2262433943	0.9915040404	1.061066331	1.0458154387	128552	124172	129796	131984	3
LOC389550original	6	C06	sample	M-029129-00	LOC389550	0	XM_371949	1.0667178021	1.0442829363	0.9789683216	0.9392477611	1.1449338955	0.9885017088	1.0797704495	1.0087954232	120028	123796	132084	127312	3
LOC389452original	6	C07	sample	M-028732-00	LOC389452	0	XM_374196	1.0865332767	1.0505097013	0.9668454007	0.932755385	1.1448957399	1.0281708135	1.0827788042	1.0182405984	120024	128764	132452	128504	3
LOC402589original	6	C08	sample	M-029132-00	LOC402589	0	XM_380140	1.0325959326	0.9676106672	0.937066123	0.932755385	1.0871663773	0.9780254879	0.9599594526	0.9752618817	113972	122484	117428	123080	3
LOC401295original	6	C09	sample	M-028733-00	LOC401295	0	XM_376560	0.888133355	0.849037929	0.95598023	0.9392477611	1.0273766145	0.7488900955	0.9485473244	0.7495285336	107704	93788	116032	94592	3
LOC402590original	6	C10	sample	M-029133-00	LOC402590	0	XM_380141	1.078725355	1.0169974266	0.9427769746	0.932755385	1.1386382281	1.018812482	1.0263721531	1.0076227001	119368	127592	125552	127164	3
LOC389490original	6	C11	sample	M-028739-00	LOC389490	0	XM_371901	1.0346441558	0.9677518706	0.9353475445	0.932755385	1.1136844917	0.95560382	0.9743145366	0.9611892046	116752	119676	119184	121304	3
LOC402591original	6	C12	sample	M-029134-00	LOC402591	0	XM_380142	1.0761168968	0.9950744789	0.9246899494	0.932755385	1.1820974111	0.9701363825	1.0321926655	0.9579562923	123924	121496	126264	120896	3
LOC401345original	6	C13	sample	M-028745-00	LOC401345	0	XM_379489	1.2354575362	1.0353686427	0.838044702	0.932755385	1.4427761986	1.0281388738	1.0328139561	1.0379233293	151252	128760	126340	130988	3
LOC402592original	6	C14	sample	M-029135-00	LOC402592	0	XM_380143	1.0456173036	1.0418807496	0.9964264613	0.992846406	1.1780147662	0.9132198409	1.1018753168	0.9818861825	123496	114368	134788	123916	3
LOC401437original	6	C15	sample	M-028749-00	LOC401437	0	XM_379534	1.0395017642	1.0005834583	0.9625606158	0.932755385	1.1152870252	0.9637165032	0.9874270392	1.0137398773	116920	120692	120788	127936	3
LOC392790original	6	C16	sample	M-029139-00	LOC392790	0	XM_374751	1.0803410841	1.0098160071	0.9347196196	0.932755385	1.1402407616	1.0204414066	0.9983486749	1.0212833394	119536	127796	122124	128888	3
LOC389602original	6	C17	sample	M-028752-00	LOC389602	0	XM_372004	1.0948595118	1.0420696568	0.9517839006	0.932755385	1.1663391648	1.0233798588	1.119336854	0.9648024595	122272	128164	136924	121760	3
LOC392791original	6	C18	sample	M-029140-00	LOC392791	0	XM_374752	1.1008254491	1.0208294769	0.9273309204	0.932755385	1.2401701738	0.9614807244	1.0540359368	0.9876230171	130012	120412	128936	124640	3
LOC392159original	6	C19	sample	M-028757-00	LOC392159	0	XM_373223	1.1248989296	0.9992842336	0.8883324603	0.932755385	1.2186885934	1.0311092657	0.9606134428	1.0379550245	127760	129132	117508	130992	3
LOC402596original	6	C20	sample	M-029141-00	LOC402596	0	XM_380146	0.9991645338	0.814676931	0.8153581352	0.932755385	1.2217791938	0.7765498738	0.8575118944	0.7718419676	128084	97252	104896	97408	3
LOC401352original	6	C21	sample	M-028760-00	LOC401352	0	XM_379493	0.9458361325	0.9673438906	1.0227394127	0.9378285712	0.9350783143	0.9565939506	0.9818027239	0.9528850573	98028	119800	120100	120256	3
LOC392793original	6	C22	sample	M-029142-00	LOC392793	0	XM_374526	1.1938470804	1.1008854007	0.9221326741	0.932755385	1.3589484328	1.0287457281	1.1630233965	1.038747405	142464	128836	142268	131092	3
LOC401353original	6	C23	sample	M-028761-00	LOC401353	0	XM_379494	0.989362092	0.9513259886	0.9615549214	0.932755385	0.9937997215	0.9849244626	0.8953779246	1.0072740527	104184	123348	109528	127120	3
LOC402598original	6	C24	sample	M-029145-00	LOC402598	0	XM_380148	0.9047314974	0.8552621177	0.9453214795	0.932755385	0.9852910315	0.8241719633	0.8760525154	0.8344717199	103292	103216	107164	105312	3
NAoriginal	6	D01	other	NA	NA	NA	NA	0.8765363025	0.9460553476	1.0793110849	0.932755385	0.7836388958	0.9694337092	0.9618560241	0.9302546711	82152	121408	117660	117400	3
NAoriginal	6	D02	neg	NA	NA	NA	NA	0.9139708138	1.0444431964	1.1427533359	0.932755385	0.8383539691	0.9895876585	1.0272550398	1.0616313529	87888	123932	125660	133980	3
NAoriginal	6	D03	other	NA	NA	NA	NA	0.9216761476	1.0382419224	1.1264715107	0.932755385	0.8745254402	0.9688268549	1.0558344097	1.020649435	91680	121332	129156	128808	3
NAoriginal	6	D04	neg	NA	NA	NA	NA	1.0026423164	1.0316007254	1.0288820934	0.9349348637	0.9995993666	1.0056852662	0.996942596	1.0662588549	104792	125948	121952	134564	3
LOC401398original	6	D05	sample	M-028927-00	LOC401398	0	XM_379516	0.9988766366	1.0002687144	1.0013936434	0.9966851056	1.0010111223	0.9967421508	0.97209097	1.0284464589	104940	124828	118912	129792	3
LOC401466original	6	D06	sample	M-029327-00	LOC401466	0	XM_376783	0.945841523	0.9743181029	1.0301071366	0.932755385	0.9171070454	0.9745760005	0.9643411867	0.9842950191	96144	122052	117964	124220	3
LOC401399original	6	D07	sample	M-028928-00	LOC401399	0	XM_379517	0.8699941606	0.8376038424	0.9627694993	0.932755385	0.8491901482	0.890798173	0.8592776679	0.815930017	89024	111560	105112	102972	3
[truncated: 22,577 more rows]
