# Supplementary material for: Network modeling of kinase inhibitor polypharmacology reveals pathways targeted in chemical screens
Source: PLoS One. 2017 Oct 12;12(10):e0185650. doi: 10.1371/journal.pone.0185650 (PMC5638242; doi:10.1371/journal.pone.0185650)
Supplement: S5 Table — (ZIP) [file pone.0185650.s007.zip › S5_Table.GeneticSAMNetInput.txt]

FAM160A2	0.55294305618
DYNC1I2	0.411410764292
HSPA6	0.498198366662
FKBP10	0.649523846904
ERRFI1	0.373142789699
ELOF1	0.375240641136
MECR	3
NDEL1	0.367920984192
SBF2	0.310140977058
C7orf50	0.350727861691
PRUNE	0.347693575714
DUSP23	3
OGDH	0.529227806878
ACOT2	0.380000700635
CXorf56	0.303991016285
B3GNT9	0.360905042775
DLGAP4	0.302131018407
CIRBP	0.333495741294
WEE1	3
GSTM3	3
LAS1L	0.33065342549
KIAA1967	3
GPD1	3
IQCG	0.393672023154
CNOT2	0.336232684853
KIRREL3	0.316522432908
PRMT10	0.300659575875
TRAPPC1	0.60853627195
RUNX2	0.315253195715
MICALL1	0.374746723906
KPNA3	0.363576535767
GEM	0.347619432784
PLEKHA8	0.311415012465
VDR	3
LTF	3
SMC5	0.339311062591
MED25	0.327208686908
DOCK7	0.314912019817
EAF1	0.527989303735
TMEM177	0.362405695833
GLYR1	0.403201969992
ZNF598	0.446473143538
CFLAR	0.474001344173
CRADD	0.305393994855
KBTBD7	0.364047816693
KBTBD6	0.354465239566
GOLPH3	0.323303873743
RNF135	0.682906837589
FAM104B	0.352730230582
ZNF766	0.302674170522
CHEK1	3
KATNAL1	0.466295922037
ANKRD27	0.442662161087
MYO16	0.41070619256
RFXAP	0.395185949289
IL13RA1	3
USMG5	0.311758441777
GFM1	0.670498190813
IGFBP6	0.375634831974
CABLES2	0.396526858053
SIGIRR	0.385833228185
PHF5A	1.13306220714
ZC3H10	0.613470413579
C22orf23	0.381614836693
F8	0.32594927474
ANKRD13A	0.33172849244
CAPS2	0.514194256632
KRBA1	0.378758561686
CBX5	0.326580255294
STK39	3
BTBD10	0.358414136311
HINT2	0.436059870354
ELAVL1	0.320134087448
TNPO2	0.38491309556
NCOA7	0.380363581633
PLRG1	0.569358422635
SLA2	0.573568928125
ANAPC4	0.33795047397
FBXW9	0.451220852256
WDR20	0.349918680557
EPM2A	3
FANCM	0.320681600452
DIDO1	0.416211264235
RAP2C	0.349038386824
UTP15	0.450554943927
RAB1B	0.396977414122
ZBED5	0.447643631833
WIPF2	0.345350713753
ZFYVE20	0.305736756947
C19orf12	0.376390349946
C15orf23	0.49204747429
PSPN	0.301905598358
BUD13	0.638486176425
KIF1B	0.388623902541
ZFYVE28	0.343921237949
MCF2L	3
FAM107B	0.364672654044
PIAS4	3
CDK5RAP2	0.327490061642
AMOTL1	0.517794987586
CUTA	0.437887077147
ELL2	0.501806346467
PRDX2	0.313311499254
ARL6	0.343505984355
SPNS1	0.361379446094
KIAA1524	0.390580999743
PDHA1	3
FIZ1	0.380151442521
HIST1H2AH	0.346991111444
SRF	3
RAB34	0.454226941506
ASAH1	0.305439640724
KLF10	3
ABCB1	3
FIP1L1	0.342114616092
NBAS	0.445541222286
BEX2	0.390055183925
GNPTG	0.424408297387
HOOK3	0.516898399595
HPGD	0.433109646663
LSM2	0.564403495825
ABHD14B	0.354715996713
CYBA	0.364446331394
TP53BP1	3
ATG4D	0.495617440807
ALDOA	0.404403927216
BRMS1L	0.310494676138
MEX3B	0.357083368562
MCM8	0.343799339251
PRPF38A	0.417267962285
EMILIN3	0.392445673068
CREB3L3	0.374983987347
RINT1	0.336699533943
BCKDHB	3
CTNND1	0.356949017111
MON1A	0.398869051717
CLPTM1L	0.39150906181
ZNF397	0.339843333009
