# Supplementary material for: Network modeling of kinase inhibitor polypharmacology reveals pathways targeted in chemical screens
Source: PLoS One. 2017 Oct 12;12(10):e0185650. doi: 10.1371/journal.pone.0185650 (PMC5638242; doi:10.1371/journal.pone.0185650)
Supplement: S6 Table — (ZIP) [file pone.0185650.s008.zip › S6_Table.DifferentiallyExpressedGenes.Cuffdiff.txt]

test_id	gene_id	gene	locus	sample_1	sample_2	status	value_1	value_2	log2(fold_change)	test_stat	p_value	q_value	significant
ENSG00000000003.10	ENSG00000000003.10	TSPAN6	chrX:99883666-99894988	VEH23	GEM23	OK	14.5027	17.9092	0.304374	-1.75193	0.0797856	0.409953	no
ENSG00000000005.5	ENSG00000000005.5	TNMD	chrX:99839798-99854882	VEH23	GEM23	NOTEST	0	0	0	0	1	1	no
ENSG00000000419.8	ENSG00000000419.8	DPM1	chr20:49551403-49575092	VEH23	GEM23	OK	79.2246	95.8025	0.274116	-1.70349	0.0884763	0.433643	no
ENSG00000000457.8	ENSG00000000457.8	SCYL3	chr1:169631244-169863408	VEH23	GEM23	OK	2.78071	3.62651	0.383131	-1.14393	0.252654	0.712434	no
ENSG00000000460.11	ENSG00000000460.11	C1orf112	chr1:169631244-169863408	VEH23	GEM23	OK	15.6536	18.4327	0.23577	-0.94689	0.343695	0.802292	no
ENSG00000000938.7	ENSG00000000938.7	FGR	chr1:27938574-27961788	VEH23	GEM23	NOTEST	0.00135904	0	-1.79769e+308	-1.79769e+308	0.301356	1	no
ENSG00000000971.11	ENSG00000000971.11	CFH	chr1:196621007-196716634	VEH23	GEM23	OK	24.7541	34.1869	0.465773	-2.31756	0.0204735	0.183175	no
ENSG00000001036.8	ENSG00000001036.8	FUCA2	chr6:143816613-143832827	VEH23	GEM23	OK	115.482	123.147	0.0927213	-0.657473	0.510877	0.904976	no
ENSG00000001084.6	ENSG00000001084.6	GCLC	chr6:53362138-53481768	VEH23	GEM23	OK	24.0554	22.5426	-0.0937098	0.268432	0.788367	0.994001	no
ENSG00000001167.10	ENSG00000001167.10	NFYA	chr6:40994771-41067715	VEH23	GEM23	OK	11.6233	8.63143	-0.429345	2.07832	0.0376796	0.265353	no
ENSG00000001460.13	ENSG00000001460.13	STPG1	chr1:24645811-24799466	VEH23	GEM23	OK	4.78482	5.7206	0.257703	-0.292489	0.769913	0.991321	no
ENSG00000001461.11	ENSG00000001461.11	NIPAL3	chr1:24645811-24799466	VEH23	GEM23	OK	10.9911	16.8454	0.616016	-2.50297	0.0123156	0.130501	no
ENSG00000001497.12	ENSG00000001497.12	LAS1L	chrX:64732461-64754655	VEH23	GEM23	OK	38.6547	30.6911	-0.332826	1.76319	0.0778682	0.404655	no
ENSG00000001561.5	ENSG00000001561.5	ENPP4	chr6:46097700-46114435	VEH23	GEM23	NOTEST	0	0	0	0	1	1	no
ENSG00000001617.7	ENSG00000001617.7	SEMA3F	chr3:50192477-50226508	VEH23	GEM23	OK	26.6282	36.2776	0.446124	-2.07378	0.0380998	0.26653	no
ENSG00000001626.9	ENSG00000001626.9	CFTR	chr7:117105837-117514193	VEH23	GEM23	NOTEST	0.000720936	0.04916	6.09147	-4.22367	2.40355e-05	1	no
ENSG00000001629.5	ENSG00000001629.5	ANKIB1	chr7:91875547-92030698	VEH23	GEM23	OK	25.9837	36.8699	0.504838	-1.66017	0.0968812	0.454078	no
ENSG00000001630.11	ENSG00000001630.11	CYP51A1	chr7:91741464-91808845	VEH23	GEM23	OK	40.5066	39.9983	-0.0182201	0.0980861	0.921864	0.999225	no
ENSG00000001631.10	ENSG00000001631.10	KRIT1	chr7:91828282-91875480	VEH23	GEM23	OK	28.6932	30.3251	0.0798002	-0.29041	0.771503	0.991408	no
ENSG00000002016.11	ENSG00000002016.11	RAD52	chr12:1021242-1605090	VEH23	GEM23	OK	8.63792	9.94844	0.203785	-0.221735	0.82452	0.997032	no
ENSG00000002330.9	ENSG00000002330.9	BAD	chr11:64037301-64056972	VEH23	GEM23	OK	14.5342	27.7831	0.934756	-3.05316	0.00226443	0.0408712	yes
ENSG00000002549.7	ENSG00000002549.7	LAP3	chr4:17578814-17609595	VEH23	GEM23	OK	35.8425	29.2027	-0.295569	1.192	0.233262	0.691196	no
ENSG00000002586.12	ENSG00000002586.12	CD99	chrX:2609219-2659350	VEH23	GEM23	NOTEST	0	0	0	0	1	1	no
ENSG00000002587.5	ENSG00000002587.5	HS3ST1	chr4:11394773-11431389	VEH23	GEM23	NOTEST	0.106239	0.12063	0.183281	-0.0321013	0.974391	1	no
ENSG00000002726.15	ENSG00000002726.15	ABP1	chr7:150521714-150558592	VEH23	GEM23	NOTEST	0.000852708	0.0471287	5.78841	-1.4416	0.149416	1	no
ENSG00000002745.8	ENSG00000002745.8	WNT16	chr7:120965420-120981158	VEH23	GEM23	NOTEST	0.0206137	0.0343825	0.738074	-0.198007	0.84304	1	no
ENSG00000002746.9	ENSG00000002746.9	HECW1	chr7:43152197-43602938	VEH23	GEM23	OK	11.0889	10.5609	-0.0703848	0.20938	0.834152	0.997032	no
ENSG00000002822.10	ENSG00000002822.10	MAD1L1	chr7:1855382-2272878	VEH23	GEM23	OK	19.3142	23.2779	0.269298	-0.769789	0.441425	0.866335	no
ENSG00000002834.13	ENSG00000002834.13	LASP1	chr17:37026111-37078023	VEH23	GEM23	OK	97.2959	114.449	0.234256	-1.5454	0.122249	0.508518	no
ENSG00000002919.10	ENSG00000002919.10	SNX11	chr17:46180718-46200436	VEH23	GEM23	OK	13.5603	13.3307	-0.0246391	0.0921885	0.926548	0.999225	no
ENSG00000002933.3	ENSG00000002933.3	TMEM176A	chr7:150488372-150502208	VEH23	GEM23	NOTEST	0.0433023	0.130895	1.59589	-0.397216	0.691208	1	no
ENSG00000003056.3	ENSG00000003056.3	M6PR	chr12:9066491-9102551	VEH23	GEM23	OK	143.352	138.075	-0.0541017	0.18713	0.851559	0.997032	no
ENSG00000003096.9	ENSG00000003096.9	KLHL13	chrX:117031775-117251303	VEH23	GEM23	OK	34.2133	41.7143	0.285986	-0.9116	0.361979	0.8149	no
ENSG00000003137.4	ENSG00000003137.4	CYP26B1	chr2:72356366-72375167	VEH23	GEM23	OK	10.2539	16.0068	0.642509	-1.85476	0.0636312	0.363041	no
ENSG00000003147.13	ENSG00000003147.13	ICA1	chr7:8152813-8302317	VEH23	GEM23	NOTEST	0.577236	0.418844	-0.462749	0.175575	0.860628	1	no
ENSG00000003249.8	ENSG00000003249.8	DBNDD1	chr16:90071272-90114181	VEH23	GEM23	OK	19.1233	20.4775	0.0987144	-0.584923	0.5586	0.929389	no
ENSG00000003393.10	ENSG00000003393.10	ALS2	chr2:202565276-202645912	VEH23	GEM23	OK	11.3331	11.918	0.0725997	-0.216389	0.828685	0.997032	no
ENSG00000003400.10	ENSG00000003400.10	CASP10	chr2:202047603-202094129	VEH23	GEM23	OK	0.384198	1.49519	1.9604	-1.3009	0.193292	0.637929	no
ENSG00000003402.14	ENSG00000003402.14	CFLAR	chr2:201980826-202029033	VEH23	GEM23	OK	26.4019	29.647	0.167243	-0.558988	0.57617	0.937137	no
ENSG00000003436.10	ENSG00000003436.10	TFPI	chr2:188328956-188430487	VEH23	GEM23	OK	141.922	167.579	0.23974	-1.38492	0.166078	0.59538	no
ENSG00000003509.11	ENSG00000003509.11	NDUFAF7	chr2:37394962-37551951	VEH23	GEM23	OK	23.8249	24.8029	0.0580441	-0.0807249	0.935661	0.999225	no
ENSG00000003756.12	ENSG00000003756.12	RBM5	chr3:49977439-50156454	VEH23	GEM23	OK	77.8337	102.885	0.402573	-1.55483	0.119987	0.503696	no
ENSG00000003987.9	ENSG00000003987.9	MTMR7	chr8:17086736-17271037	VEH23	GEM23	OK	2.12711	2.61851	0.299852	-0.154189	0.877461	0.997853	no
ENSG00000003989.12	ENSG00000003989.12	SLC7A2	chr8:17354596-17428082	VEH23	GEM23	OK	73.6434	69.0281	-0.0933733	0.712653	0.476061	0.886071	no
ENSG00000004059.5	ENSG00000004059.5	ARF5	chr7:127220671-127242198	VEH23	GEM23	OK	161.874	193.228	0.255432	-1.5929	0.111183	0.485575	no
ENSG00000004139.9	ENSG00000004139.9	SARM1	chr17:26684603-26734215	VEH23	GEM23	OK	1.65901	1.39072	-0.254493	0.129834	0.896698	0.99798	no
ENSG00000004399.8	ENSG00000004399.8	PLXND1	chr3:129274017-129325661	VEH23	GEM23	OK	102.52	102.773	0.00355111	-0.0112576	0.991018	0.999936	no
ENSG00000004455.12	ENSG00000004455.12	AK2	chr1:33473584-33546597	VEH23	GEM23	OK	143.361	122.718	-0.2243	1.23733	0.215963	0.669936	no
ENSG00000004468.7	ENSG00000004468.7	CD38	chr4:15779897-15851069	VEH23	GEM23	NOTEST	0.123998	0.000983103	-6.97876	2.23014	0.0257382	1	no
ENSG00000004478.5	ENSG00000004478.5	FKBP4	chr12:2904118-2914576	VEH23	GEM23	OK	56.2297	42.199	-0.414123	1.59189	0.111408	0.485575	no
ENSG00000004487.10	ENSG00000004487.10	KDM1A	chr1:23345940-23410182	VEH23	GEM23	FAIL	30.7427	25.5356	0	0	1	1	no
ENSG00000004534.9	ENSG00000004534.9	RBM6	chr3:49977439-50156454	VEH23	GEM23	OK	39.8785	32.9373	-0.275886	0.738375	0.460286	0.877513	no
ENSG00000004660.10	ENSG00000004660.10	CAMKK1	chr17:3763608-3798185	VEH23	GEM23	OK	7.33221	3.60078	-1.02594	3.80188	0.000143602	0.00480161	yes
ENSG00000004700.11	ENSG00000004700.11	RECQL	chr12:21590548-21654603	VEH23	GEM23	OK	39.9217	54.3863	0.446069	-1.94969	0.0512136	0.322757	no
ENSG00000004766.11	ENSG00000004766.11	CCDC132	chr7:92861652-92988338	VEH23	GEM23	OK	15.5984	16.6784	0.0965881	-0.267604	0.789004	0.994001	no
ENSG00000004776.7	ENSG00000004776.7	HSPB6	chr19:36245468-36248980	VEH23	GEM23	OK	0.584931	0.877567	0.585242	-0.859431	0.390103	0.833843	no
ENSG00000004777.12	ENSG00000004777.12	ARHGAP33	chr19:36265433-36279724	VEH23	GEM23	OK	1.92123	4.77211	1.3126	-1.17175	0.241299	0.69993	no
ENSG00000004779.5	ENSG00000004779.5	NDUFAB1	chr16:23592322-23607677	VEH23	GEM23	OK	169.552	188.886	0.155784	-1.20767	0.227176	0.683981	no
ENSG00000004799.7	ENSG00000004799.7	PDK4	chr7:95212810-95225803	VEH23	GEM23	OK	139.919	165.403	0.241391	-0.993248	0.320589	0.787036	no
ENSG00000004809.9	ENSG00000004809.9	SLC22A16	chr6:110745889-110797844	VEH23	GEM23	NOTEST	0.00176607	0.0231328	3.71133	-1.15829	0.246744	1	no
ENSG00000004838.9	ENSG00000004838.9	ZMYND10	chr3:50378540-50384283	VEH23	GEM23	OK	0.730605	0.990466	0.439017	-0.356865	0.721193	0.979282	no
ENSG00000004846.12	ENSG00000004846.12	ABCB5	chr7:20654829-20816658	VEH23	GEM23	NOTEST	0.130355	0.311074	1.25481	-1.42325	0.154663	1	no
ENSG00000004848.6	ENSG00000004848.6	ARX	chrX:25021810-25034065	VEH23	GEM23	NOTEST	0.0224916	0.0655819	1.54391	-0.879581	0.379086	1	no
ENSG00000004864.8	ENSG00000004864.8	SLC25A13	chr7:95749531-95951459	VEH23	GEM23	OK	50.3517	50.4912	0.00399084	-0.00689907	0.994495	0.999936	no
ENSG00000004866.13	ENSG00000004866.13	ST7	chr7:116593291-116870157	VEH23	GEM23	OK	28.6367	28.611	-0.00129518	0.00525576	0.995807	0.999936	no
ENSG00000004897.6	ENSG00000004897.6	CDC27	chr17:45195068-45266788	VEH23	GEM23	OK	113.244	113.355	0.00141322	-0.00528872	0.99578	0.999936	no
ENSG00000004939.9	ENSG00000004939.9	SLC4A1	chr17:42325752-42355825	VEH23	GEM23	NOTEST	0	0.0205499	1.79769e+308	1.79769e+308	0.307508	1	no
ENSG00000004948.9	ENSG00000004948.9	CALCR	chr7:93053798-93204042	VEH23	GEM23	NOTEST	0.0187566	0.000232503	-6.334	1.51558	0.129626	1	no
ENSG00000004961.10	ENSG00000004961.10	HCCS	chrX:11129420-11683821	VEH23	GEM23	OK	49.7517	55.0781	0.146734	-0.753923	0.450895	0.872128	no
ENSG00000004975.7	ENSG00000004975.7	DVL2	chr17:7128659-7137864	VEH23	GEM23	OK	31.7079	39.6294	0.321729	-1.13009	0.25844	0.721333	no
ENSG00000005001.4	ENSG00000005001.4	PRSS22	chr16:2902727-2908631	VEH23	GEM23	NOTEST	0	0.0423508	1.79769e+308	1.79769e+308	0.352481	1	no
ENSG00000005007.8	ENSG00000005007.8	UPF1	chr19:18942746-18979045	VEH23	GEM23	OK	26.9645	20.3949	-0.402852	1.89864	0.0576125	0.343308	no
ENSG00000005020.8	ENSG00000005020.8	SKAP2	chr7:26706680-27034858	VEH23	GEM23	OK	2.5314	3.32838	0.394886	-0.533223	0.593879	0.943429	no
ENSG00000005022.5	ENSG00000005022.5	SLC25A5	chrX:118602362-118605282	VEH23	GEM23	OK	376.836	413.975	0.135608	-0.805505	0.420528	0.851833	no
ENSG00000005059.11	ENSG00000005059.11	CCDC109B	chr4:110481360-110624739	VEH23	GEM23	OK	3.81027	6.95942	0.869075	-1.39105	0.16421	0.592773	no
ENSG00000005073.5	ENSG00000005073.5	HOXA11	chr7:27221128-27224842	VEH23	GEM23	OK	7.42423	4.10844	-0.853648	3.91055	9.20859e-05	0.00331935	yes
ENSG00000005075.11	ENSG00000005075.11	POLR2J	chr7:102105375-102119354	VEH23	GEM23	OK	40.9479	49.3513	0.269301	-1.56654	0.117222	0.497106	no
ENSG00000005100.8	ENSG00000005100.8	DHX33	chr17:5185557-5372380	VEH23	GEM23	OK	25.7834	17.2269	-0.581778	1.35439	0.175611	0.615923	no
ENSG00000005102.8	ENSG00000005102.8	MEOX1	chr17:41717755-41739322	VEH23	GEM23	NOTEST	0.171112	0.325295	0.926802	-0.731077	0.464732	1	no
ENSG00000005108.9	ENSG00000005108.9	THSD7A	chr7:11414169-11871824	VEH23	GEM23	NOTEST	0.0295786	0.0239233	-0.306136	0.094713	0.924543	1	no
ENSG00000005156.7	ENSG00000005156.7	LIG3	chr17:33254877-33332083	VEH23	GEM23	OK	63.9318	38.5247	-0.73075	1.27798	0.201258	0.649624	no
ENSG00000005175.5	ENSG00000005175.5	RPAP3	chr12:48057069-48099844	VEH23	GEM23	OK	33.3165	36.4966	0.131525	-0.517662	0.604694	0.946086	no
ENSG00000005187.7	ENSG00000005187.7	ACSM3	chr16:20621564-20936328	VEH23	GEM23	NOTEST	0.595063	0.156118	-1.93041	0.435899	0.66291	1	no
ENSG00000005189.14	ENSG00000005189.14	AC004381.6	chr16:20621564-20936328	VEH23	GEM23	OK	7.28316	10.2427	0.491952	-0.674807	0.499798	0.899363	no
ENSG00000005194.10	ENSG00000005194.10	CIAPIN1	chr16:57462080-57495187	VEH23	GEM23	OK	66.9243	71.772	0.100892	-0.2832	0.777024	0.992324	no
ENSG00000005238.13	ENSG00000005238.13	FAM214B	chr9:35104108-35115999	VEH23	GEM23	OK	5.03666	18.1899	1.8526	-7.72812	1.08802e-14	6.46179e-12	yes
ENSG00000005243.5	ENSG00000005243.5	COPZ2	chr17:46103532-46115392	VEH23	GEM23	OK	9.12354	13.8314	0.600285	-1.64244	0.100499	0.461498	no
ENSG00000005249.7	ENSG00000005249.7	PRKAR2B	chr7:106685093-106802256	VEH23	GEM23	OK	3.32753	3.49146	0.0693801	-0.209268	0.834239	0.997032	no
ENSG00000005302.12	ENSG00000005302.12	MSL3	chrX:11776277-11793870	VEH23	GEM23	OK	36.439	44.6584	0.293448	-1.22938	0.218929	0.674016	no
ENSG00000005339.8	ENSG00000005339.8	CREBBP	chr16:3775054-3930727	VEH23	GEM23	OK	14.7169	12.1654	-0.274698	0.586722	0.55739	0.928705	no
ENSG00000005379.11	ENSG00000005379.11	BZRAP1	chr17:56378591-56406152	VEH23	GEM23	OK	5.41765	12.676	1.22636	-2.5649	0.0103206	0.116423	no
ENSG00000005381.6	ENSG00000005381.6	MPO	chr17:56347216-56358296	VEH23	GEM23	NOTEST	0	0	0	0	1	1	no
ENSG00000005421.4	ENSG00000005421.4	PON1	chr7:94926987-95025680	VEH23	GEM23	OK	0.837017	3.22709	1.94691	-2.31442	0.0206447	0.184047	no
ENSG00000005436.9	ENSG00000005436.9	GCFC2	chr2:75873908-75938115	VEH23	GEM23	OK	20.5738	16.9031	-0.283523	0.576929	0.563987	0.93187	no
ENSG00000005448.12	ENSG00000005448.12	WDR54	chr2:74648804-74652882	VEH23	GEM23	OK	17.4178	22.4422	0.365647	-1.69598	0.0898892	0.436225	no
ENSG00000005469.7	ENSG00000005469.7	CROT	chr7:86974996-87029111	VEH23	GEM23	OK	4.42022	5.68454	0.362926	-1.023	0.30631	0.774123	no
ENSG00000005471.11	ENSG00000005471.11	ABCB4	chr7:87031012-87109751	VEH23	GEM23	NOTEST	0.0196776	0.0387037	0.975913	-0.256046	0.797915	1	no
ENSG00000005483.14	ENSG00000005483.14	MLL5	chr7:104654625-105039755	VEH23	GEM23	OK	20.749	20.6864	-0.00435365	0.00593085	0.995268	0.999936	no
ENSG00000005486.11	ENSG00000005486.11	RHBDD2	chr7:75471919-75518244	VEH23	GEM23	OK	68.3629	86.8562	0.345416	-0.499694	0.617291	0.950995	no
ENSG00000005513.9	ENSG00000005513.9	SOX8	chr16:1031807-1036979	VEH23	GEM23	NOTEST	0	0	0	0	1	1	no
ENSG00000005700.10	ENSG00000005700.10	IBTK	chr6:82879699-82957471	VEH23	GEM23	OK	16.1943	19.1331	0.240581	-0.880767	0.378444	0.825942	no
ENSG00000005801.11	ENSG00000005801.11	ZNF195	chr11:3360490-3400448	VEH23	GEM23	OK	15.915	15.1956	-0.0667288	0.186996	0.851664	0.997032	no
ENSG00000005810.12	ENSG00000005810.12	MYCBP2	chr13:77618791-77901185	VEH23	GEM23	OK	19.6507	17.2519	-0.18783	0.510331	0.60982	0.947959	no
ENSG00000005812.6	ENSG00000005812.6	FBXL3	chr13:77564794-77601330	VEH23	GEM23	OK	32.6078	41.1483	0.335617	-1.51627	0.129451	0.523507	no
ENSG00000005844.12	ENSG00000005844.12	ITGAL	chr16:30483978-30534289	VEH23	GEM23	NOTEST	0.0035997	0.00280252	-0.361152	0.274222	0.783914	1	no
ENSG00000005882.6	ENSG00000005882.6	PDK2	chr17:48172100-48207246	VEH23	GEM23	OK	47.3548	61.4039	0.37482	-1.7293	0.0837554	0.4207	no
ENSG00000005884.13	ENSG00000005884.13	ITGA3	chr17:48133331-48167845	VEH23	GEM23	OK	121.725	130.432	0.099667	-0.195059	0.845347	0.997032	no
ENSG00000005889.11	ENSG00000005889.11	ZFX	chrX:24167289-24234372	VEH23	GEM23	OK	35.9563	27.2033	-0.40246	0.696611	0.486046	0.889716	no
ENSG00000005893.11	ENSG00000005893.11	LAMP2	chrX:119561681-119603220	VEH23	GEM23	OK	66.2514	79.5072	0.263134	-1.38199	0.166975	0.597395	no
ENSG00000005955.8	ENSG00000005955.8	GGNBP2	chr17:34900736-34946278	VEH23	GEM23	OK	33.5791	36.52	0.121121	-0.54711	0.584303	0.938728	no
ENSG00000005961.13	ENSG00000005961.13	ITGA2B	chr17:42449547-42466873	VEH23	GEM23	NOTEST	0.484038	0.617087	0.350352	-0.150566	0.880318	1	no
ENSG00000005981.8	ENSG00000005981.8	ASB4	chr7:95107755-95169544	VEH23	GEM23	NOTEST	0.0334058	0.118227	1.82339	-1.17441	0.240232	1	no
ENSG00000006007.7	ENSG00000006007.7	GDE1	chr16:19513014-19533467	VEH23	GEM23	OK	43.9923	46.5548	0.0816789	-0.353621	0.723623	0.979809	no
ENSG00000006015.13	ENSG00000006015.13	C19orf60	chr19:18682539-18731849	VEH23	GEM23	OK	32.5946	37.617	0.206754	-0.24925	0.803168	0.995341	no
ENSG00000006016.6	ENSG00000006016.6	CRLF1	chr19:18682539-18731849	VEH23	GEM23	OK	293.795	337.949	0.201995	-0.681134	0.495787	0.895735	no
ENSG00000006025.7	ENSG00000006025.7	OSBPL7	chr17:45884737-45899200	VEH23	GEM23	OK	8.07739	19.513	1.27248	-3.16495	0.0015511	0.0314909	yes
ENSG00000006042.6	ENSG00000006042.6	TMEM98	chr17:31254927-31272124	VEH23	GEM23	NOTEST	0	0	0	0	1	1	no
ENSG00000006047.8	ENSG00000006047.8	YBX2	chr17:7184985-7197934	VEH23	GEM23	NOTEST	0.206208	0.446262	1.11379	-0.564165	0.572642	1	no
ENSG00000006059.3	ENSG00000006059.3	KRT33A	chr17:39502343-39507064	VEH23	GEM23	NOTEST	0	0	0	0	1	1	no
ENSG00000006071.7	ENSG00000006071.7	ABCC8	chr11:17414431-17498449	VEH23	GEM23	OK	1.85003	1.18345	-0.644541	0.596887	0.550583	0.926339	no
ENSG00000006074.4	ENSG00000006074.4	CCL18	chr17:34391639-34399392	VEH23	GEM23	NOTEST	0	0	0	0	1	1	no
ENSG00000006075.11	ENSG00000006075.11	CCL3	chr17:34415601-34417515	VEH23	GEM23	NOTEST	0	0	0	0	1	1	no
ENSG00000006114.11	ENSG00000006114.11	SYNRG	chr17:35874899-35969544	VEH23	GEM23	OK	14.3921	18.4364	0.357281	-1.05902	0.28959	0.755431	no
ENSG00000006116.3	ENSG00000006116.3	CACNG3	chr16:24266873-24374122	VEH23	GEM23	NOTEST	0.0411231	0.0379736	-0.114952	0.0624203	0.950228	1	no
ENSG00000006118.10	ENSG00000006118.10	TMEM132A	chr11:60691934-60720002	VEH23	GEM23	OK	111.032	116.41	0.0682453	-0.21686	0.828318	0.997032	no
ENSG00000006125.12	ENSG00000006125.12	AP2B1	chr17:33901813-34053436	VEH23	GEM23	OK	114.337	119.776	0.0670503	-0.149533	0.881133	0.997853	no
ENSG00000006128.7	ENSG00000006128.7	TAC1	chr7:97361219-97369784	VEH23	GEM23	NOTEST	0	0	0	0	1	1	no
ENSG00000006194.6	ENSG00000006194.6	ZNF263	chr16:3313742-3368852	VEH23	GEM23	OK	15.7732	13.4982	-0.224711	0.644119	0.519498	0.911662	no
ENSG00000006210.6	ENSG00000006210.6	CX3CL1	chr16:57406369-57418960	VEH23	GEM23	NOTEST	0	0	0	0	1	1	no
ENSG00000006282.14	ENSG00000006282.14	SPATA20	chr17:48609903-48633213	VEH23	GEM23	OK	25.3344	41.0457	0.696131	-2.96653	0.00301181	0.0502005	no
ENSG00000006283.13	ENSG00000006283.13	CACNA1G	chr17:48638428-48704835	VEH23	GEM23	OK	0.747724	1.24386	0.73425	-1.15891	0.246492	0.705817	no
ENSG00000006327.9	ENSG00000006327.9	TNFRSF12A	chr16:3056166-3072384	VEH23	GEM23	OK	258.936	215.609	-0.264179	0.531426	0.595124	0.943429	no
ENSG00000006377.9	ENSG00000006377.9	DLX6	chr7:96634859-96640351	VEH23	GEM23	NOTEST	0.0148835	0	-1.79769e+308	-1.79769e+308	0.301356	1	no
ENSG00000006432.11	ENSG00000006432.11	MAP3K9	chr14:71189242-71276251	VEH23	GEM23	OK	0.405398	0.76279	0.911946	-1.91068	0.0560459	0.338665	no
ENSG00000006451.3	ENSG00000006451.3	RALA	chr7:39663081-39747723	VEH23	GEM23	OK	36.6441	47.2328	0.366208	-2.19368	0.0282584	0.222499	no
ENSG00000006453.9	ENSG00000006453.9	BAIAP2L1	chr7:97881690-98030380	VEH23	GEM23	OK	27.2035	31.7189	0.221553	-0.869221	0.384726	0.829564	no
ENSG00000006459.6	ENSG00000006459.6	JHDM1D	chr7:139784545-139876835	VEH23	GEM23	OK	2.78827	1.71771	-0.698889	0.906231	0.364814	0.816348	no
ENSG00000006468.9	ENSG00000006468.9	ETV1	chr7:13930852-14031050	VEH23	GEM23	OK	4.70304	10.2359	1.12198	-1.91586	0.0553833	0.337199	no
ENSG00000006530.11	ENSG00000006530.11	AGK	chr7:141250988-141355044	VEH23	GEM23	OK	15.4346	15.2055	-0.0215719	0.0776573	0.938101	0.999225	no
ENSG00000006555.6	ENSG00000006555.6	TTC22	chr1:55245384-55266940	VEH23	GEM23	NOTEST	0	0	0	0	1	1	no
ENSG00000006576.12	ENSG00000006576.12	PHTF2	chr7:77428121-77586818	VEH23	GEM23	OK	21.4662	24.7484	0.205269	-0.430753	0.666648	0.967561	no
ENSG00000006606.4	ENSG00000006606.4	CCL26	chr7:75398850-75419214	VEH23	GEM23	OK	0.61611	0.654683	0.0876075	-0.0716945	0.942845	0.999225	no
ENSG00000006607.8	ENSG00000006607.8	FARP2	chr2:242295657-242449145	VEH23	GEM23	OK	29.0238	32.5601	0.165869	-0.314546	0.753106	0.98867	no
ENSG00000006611.10	ENSG00000006611.10	USH1C	chr11:17515441-17565963	VEH23	GEM23	OK	14.0264	16.5663	0.240114	-0.519954	0.603095	0.945782	no
ENSG00000006625.13	ENSG00000006625.13	GGCT	chr7:30536236-30591095	VEH23	GEM23	OK	82.3876	78.3259	-0.0729375	0.514016	0.607241	0.946967	no
ENSG00000006634.3	ENSG00000006634.3	DBF4	chr7:87462882-87538856	VEH23	GEM23	OK	32.7636	32.0871	-0.0300991	0.107034	0.914762	0.999225	no
ENSG00000006638.7	ENSG00000006638.7	TBXA2R	chr19:3594503-3606838	VEH23	GEM23	OK	5.8909	7.1912	0.287744	-0.699329	0.484346	0.888742	no
ENSG00000006652.9	ENSG00000006652.9	IFRD1	chr7:112063022-112130942	VEH23	GEM23	OK	60.0041	47.3718	-0.341034	1.47946	0.139016	0.545739	no
ENSG00000006659.8	ENSG00000006659.8	LGALS14	chr19:40194945-40200084	VEH23	GEM23	NOTEST	0	0	0	0	1	1	no
ENSG00000006695.6	ENSG00000006695.6	COX10	chr17:13972812-14111994	VEH23	GEM23	OK	18.6392	15.4111	-0.274376	1.21181	0.225585	0.682622	no
ENSG00000006704.6	ENSG00000006704.6	GTF2IRD1	chr7:73868119-74016931	VEH23	GEM23	OK	68.181	52.6494	-0.372953	1.40499	0.160025	0.584261	no
ENSG00000006712.10	ENSG00000006712.10	PAF1	chr19:39876491-39881835	VEH23	GEM23	OK	28.2336	37.032	0.391356	-0.958166	0.337979	0.798624	no
ENSG00000006715.11	ENSG00000006715.11	VPS41	chr7:38762562-38971994	VEH23	GEM23	OK	20.0492	20.9096	0.0606239	-0.145531	0.884292	0.997853	no
ENSG00000006740.11	ENSG00000006740.11	ARHGAP44	chr17:12692855-12894960	VEH23	GEM23	OK	10.0229	8.11732	-0.304227	0.691677	0.48914	0.891112	no
ENSG00000006744.11	ENSG00000006744.11	ELAC2	chr17:12895707-12921504	VEH23	GEM23	OK	174.215	131.154	-0.409608	1.83898	0.065918	0.369829	no
ENSG00000006747.10	ENSG00000006747.10	SCIN	chr7:12610202-12693228	VEH23	GEM23	OK	0.41158	1.09188	1.40757	-1.62263	0.104669	0.471969	no
ENSG00000006756.11	ENSG00000006756.11	ARSD	chrX:2822010-2847392	VEH23	GEM23	NOTEST	0.00238787	0.00140312	-0.767084	0.238929	0.81116	1	no
ENSG00000006757.7	ENSG00000006757.7	PNPLA4	chrX:7866287-7895780	VEH23	GEM23	OK	52.0235	47.734	-0.124146	0.691896	0.489003	0.891092	no
ENSG00000006788.7	ENSG00000006788.7	MYH13	chr17:10201400-10276447	VEH23	GEM23	NOTEST	0	0.00601852	1.79769e+308	1.79769e+308	0.384133	1	no
ENSG00000006831.9	ENSG00000006831.9	ADIPOR2	chr12:1797739-1897844	VEH23	GEM23	OK	30.9218	34.0934	0.140868	-0.818375	0.413143	0.848743	no
ENSG00000006837.6	ENSG00000006837.6	CDKL3	chr5:133492081-133706738	VEH23	GEM23	OK	3.43891	3.09576	-0.151661	0.0165213	0.986819	0.999936	no
ENSG00000007001.7	ENSG00000007001.7	UPP2	chr2:158851690-158992478	VEH23	GEM23	NOTEST	0.00336972	0.00099889	-1.75423	1.53296	0.125285	1	no
ENSG00000007038.6	ENSG00000007038.6	PRSS21	chr16:2867163-2876305	VEH23	GEM23	OK	182.865	192.486	0.0739732	-0.405019	0.685464	0.97292	no
ENSG00000007047.10	ENSG00000007047.10	MARK4	chr19:45582452-45808541	VEH23	GEM23	OK	20.6384	26.7541	0.374429	-0.939522	0.347463	0.805454	no
ENSG00000007062.7	ENSG00000007062.7	PROM1	chr4:15961865-16086001	VEH23	GEM23	OK	2.52007	5.60284	1.1527	-1.78452	0.0743389	0.394198	no
ENSG00000007080.6	ENSG00000007080.6	CCDC124	chr19:18043824-18054800	VEH23	GEM23	OK	99.1498	94.0208	-0.0766287	0.491096	0.623359	0.953069	no
ENSG00000007129.11	ENSG00000007129.11	CEACAM21	chr19:42041544-42093197	VEH23	GEM23	NOTEST	0	0.000678034	1.79769e+308	1.79769e+308	0.309736	1	no
ENSG00000007168.6	ENSG00000007168.6	PAFAH1B1	chr17:2496503-2588888	VEH23	GEM23	OK	74.7467	81.2946	0.12115	-0.529103	0.596734	0.94344	no
ENSG00000007171.12	ENSG00000007171.12	NOS2	chr17:26083791-26221778	VEH23	GEM23	NOTEST	0.00195995	0	-1.79769e+308	-1.79769e+308	0.157663	1	no
ENSG00000007174.12	ENSG00000007174.12	DNAH9	chr17:11501747-11873485	VEH23	GEM23	NOTEST	0.000815658	0.00161056	0.981526	-1.13408	0.256761	1	no
ENSG00000007202.9	ENSG00000007202.9	KIAA0100	chr17:26941458-26972472	VEH23	GEM23	OK	142.334	137.442	-0.0504545	0.151814	0.879333	0.997853	no
ENSG00000007216.10	ENSG00000007216.10	SLC13A2	chr17:26782769-26941218	VEH23	GEM23	NOTEST	0	0.0344213	1.79769e+308	1.79769e+308	0.446604	1	no
ENSG00000007237.12	ENSG00000007237.12	GAS7	chr17:9813925-10101868	VEH23	GEM23	OK	1.36226	2.22403	0.707176	-0.821789	0.411197	0.847838	no
ENSG00000007255.6	ENSG00000007255.6	TRAPPC6A	chr19:45582452-45808541	VEH23	GEM23	OK	4.79994	4.88294	0.0247315	-0.0115536	0.990782	0.999936	no
ENSG00000007264.9	ENSG00000007264.9	MATK	chr19:3777970-3802127	VEH23	GEM23	OK	1.09682	0.910409	-0.268744	0.281834	0.778071	0.992525	no
ENSG00000007306.10	ENSG00000007306.10	CEACAM7	chr19:42177234-42210895	VEH23	GEM23	NOTEST	0	0.00104264	1.79769e+308	1.79769e+308	0.309736	1	no
ENSG00000007312.8	ENSG00000007312.8	CD79B	chr17:62006099-62009714	VEH23	GEM23	NOTEST	0.0930512	0.508055	2.44889	-1.63681	0.10167	1	no
ENSG00000007314.7	ENSG00000007314.7	SCN4A	chr17:62015913-62050278	VEH23	GEM23	NOTEST	0.0858667	0.00465052	-4.20664	0.842487	0.399515	1	no
ENSG00000007341.13	ENSG00000007341.13	ST7L	chr1:113066139-113214241	VEH23	GEM23	OK	26.7706	23.9168	-0.162627	0.131404	0.895456	0.99798	no
ENSG00000007350.12	ENSG00000007350.12	TKTL1	chrX:153524023-153558700	VEH23	GEM23	NOTEST	0.00174405	0.00406056	1.21924	-0.68951	0.490502	1	no
ENSG00000007372.14	ENSG00000007372.14	PAX6	chr11:31806339-32127301	VEH23	GEM23	OK	34.7189	42.1161	0.278651	-0.515435	0.606249	0.94666	no
ENSG00000007376.3	ENSG00000007376.3	RPUSD1	chr16:834973-850737	VEH23	GEM23	OK	26.3887	21.7051	-0.281889	1.28755	0.197902	0.645796	no
ENSG00000007384.10	ENSG00000007384.10	RHBDF1	chr16:108057-126354	VEH23	GEM23	OK	15.7685	25.1632	0.674268	-2.14548	0.0319148	0.237212	no
ENSG00000007392.12	ENSG00000007392.12	LUC7L	chr16:238967-279462	VEH23	GEM23	OK	33.7425	29.2401	-0.206617	0.732882	0.463631	0.879464	no
ENSG00000007402.7	ENSG00000007402.7	CACNA2D2	chr3:50400232-50541675	VEH23	GEM23	NOTEST	0.0356375	0.0990798	1.4752	-0.451315	0.651762	1	no
ENSG00000007516.9	ENSG00000007516.9	BAIAP3	chr16:1383601-1401912	VEH23	GEM23	OK	0.877884	1.16614	0.409641	-0.266708	0.789694	0.994001	no
ENSG00000007520.3	ENSG00000007520.3	TSR3	chr16:1383601-1401912	VEH23	GEM23	OK	60.6163	53.9402	-0.168345	0.985694	0.324283	0.788413	no
ENSG00000007541.10	ENSG00000007541.10	PIGQ	chr16:616994-634136	VEH23	GEM23	OK	19.845	41.2057	1.05407	-1.36705	0.17161	0.607182	no
ENSG00000007545.10	ENSG00000007545.10	CRAMP1L	chr16:1662325-1752281	VEH23	GEM23	OK	4.92469	6.97095	0.501323	-0.154719	0.877043	0.997853	no
ENSG00000007866.14	ENSG00000007866.14	TEAD3	chr6:35441373-35464853	VEH23	GEM23	OK	13.7643	16.9737	0.302366	-1.13116	0.257987	0.720629	no
ENSG00000007908.10	ENSG00000007908.10	SELE	chr1:169631244-169863408	VEH23	GEM23	NOTEST	0	0	0	0	1	1	no
ENSG00000007923.11	ENSG00000007923.11	DNAJC11	chr1:6684925-6761984	VEH23	GEM23	OK	39.9809	36.2971	-0.139457	0.711123	0.477008	0.886492	no
ENSG00000007933.8	ENSG00000007933.8	FMO3	chr1:171060017-171086959	VEH23	GEM23	NOTEST	0.0601169	0.0537957	-0.16028	0.051289	0.959095	1	no
ENSG00000007944.10	ENSG00000007944.10	MYLIP	chr6:16129355-16148479	VEH23	GEM23	OK	9.12681	8.13833	-0.165378	0.739676	0.459496	0.877393	no
ENSG00000007952.13	ENSG00000007952.13	NOX1	chrX:100098312-100129334	VEH23	GEM23	OK	0.701697	0.219438	-1.67703	1.05737	0.290342	0.756295	no
ENSG00000007968.6	ENSG00000007968.6	E2F2	chr1:23832921-23857712	VEH23	GEM23	OK	5.58921	4.37982	-0.351773	0.903368	0.366331	0.817363	no
ENSG00000008018.8	ENSG00000008018.8	PSMB1	chr6:170844204-170862429	VEH23	GEM23	OK	213.589	250.127	0.227825	-1.59192	0.111403	0.485575	no
ENSG00000008056.8	ENSG00000008056.8	SYN1	chrX:47420515-47479252	VEH23	GEM23	NOTEST	0.0822906	0.468797	2.51017	-1.01992	0.307768	1	no
ENSG00000008083.9	ENSG00000008083.9	JARID2	chr6:15246526-15522252	VEH23	GEM23	OK	8.93094	9.29115	0.0570441	-0.268171	0.788568	0.994001	no
ENSG00000008086.6	ENSG00000008086.6	CDKL5	chrX:18443702-18690229	VEH23	GEM23	OK	2.96683	5.66927	0.93424	-2.85759	0.0042687	0.0638759	no
ENSG00000008118.5	ENSG00000008118.5	CAMK1G	chr1:209757061-209787283	VEH23	GEM23	NOTEST	0.0139785	0.00116209	-3.58842	0.752378	0.451824	1	no
ENSG00000008128.17	ENSG00000008128.17	CDK11A	chr1:1634168-1655777	VEH23	GEM23	OK	17.2976	19.9923	0.20887	-0.590191	0.555063	0.927827	no
ENSG00000008130.11	ENSG00000008130.11	NADK	chr1:1682670-1711896	VEH23	GEM23	OK	71.3645	59.1606	-0.270569	0.62219	0.533817	0.917174	no
ENSG00000008196.7	ENSG00000008196.7	TFAP2B	chr6:50786435-50815326	VEH23	GEM23	NOTEST	0	0	0	0	1	1	no
ENSG00000008197.4	ENSG00000008197.4	TFAP2D	chr6:50681540-50740701	VEH23	GEM23	NOTEST	0.000530431	0.00179015	1.75484	-0.568552	0.56966	1	no
ENSG00000008226.15	ENSG00000008226.15	DLEC1	chr3:38080695-38178733	VEH23	GEM23	NOTEST	0.00210129	0.0108664	2.37053	-0.566661	0.570945	1	no
ENSG00000008256.11	ENSG00000008256.11	CYTH3	chr7:6201406-6312275	VEH23	GEM23	OK	24.3744	23.366	-0.0609543	0.14157	0.887419	0.997853	no
ENSG00000008277.10	ENSG00000008277.10	ADAM22	chr7:87563457-87832204	VEH23	GEM23	OK	5.32909	6.71541	0.333584	-0.761498	0.44636	0.868728	no
ENSG00000008282.3	ENSG00000008282.3	SYPL1	chr7:105730948-105753022	VEH23	GEM23	OK	58.2617	49.9742	-0.221365	1.01079	0.312118	0.779639	no
ENSG00000008283.11	ENSG00000008283.11	CYB561	chr17:61509664-61523739	VEH23	GEM23	OK	13.851	14.9511	0.110263	-0.150992	0.879982	0.997853	no
ENSG00000008294.16	ENSG00000008294.16	SPAG9	chr17:49039534-49198226	VEH23	GEM23	OK	51.8935	67.7316	0.384275	-0.890733	0.373073	0.820972	no
ENSG00000008300.10	ENSG00000008300.10	CELSR3	chr3:48673901-48700348	VEH23	GEM23	OK	2.06961	1.61463	-0.358156	0.410206	0.681655	0.971239	no
ENSG00000008311.10	ENSG00000008311.10	AASS	chr7:121715700-121784334	VEH23	GEM23	OK	8.48338	9.36412	0.142505	-0.793201	0.427661	0.855694	no
ENSG00000008323.11	ENSG00000008323.11	PLEKHG6	chr12:6419601-6437672	VEH23	GEM23	OK	0.0286694	0.944549	5.04204	-2.8924	0.00382314	0.0587612	no
ENSG00000008324.6	ENSG00000008324.6	SS18L2	chr3:42589460-42690227	VEH23	GEM23	OK	20.0067	22.704	0.18246	-0.744862	0.456355	0.875863	no
ENSG00000008382.11	ENSG00000008382.11	MPND	chr19:4343523-4360083	VEH23	GEM23	OK	13.5759	17.1387	0.336203	-0.757572	0.448708	0.870339	no
ENSG00000008394.7	ENSG00000008394.7	MGST1	chr12:16500075-16763528	VEH23	GEM23	OK	331.573	280.464	-0.24151	0.988371	0.322971	0.788413	no
ENSG00000008405.7	ENSG00000008405.7	CRY1	chr12:107385141-107487607	VEH23	GEM23	OK	16.4485	13.7824	-0.255132	0.670407	0.502598	0.900644	no
ENSG00000008438.4	ENSG00000008438.4	PGLYRP1	chr19:46498338-46526323	VEH23	GEM23	NOTEST	0.0724494	0.135196	0.900006	-0.517138	0.60506	1	no
ENSG00000008441.12	ENSG00000008441.12	NFIX	chr19:13106421-13209610	VEH23	GEM23	OK	39.6436	31.3222	-0.339905	1.43127	0.152354	0.571649	no
ENSG00000008513.10	ENSG00000008513.10	ST3GAL1	chr8:134467090-134584183	VEH23	GEM23	OK	11.476	17.4533	0.604879	-1.81714	0.0691963	0.381464	no
ENSG00000008516.12	ENSG00000008516.12	MMP25	chr16:3096681-3110727	VEH23	GEM23	NOTEST	0.0816474	0.0885857	0.117667	-0.235464	0.813849	1	no
ENSG00000008517.12	ENSG00000008517.12	IL32	chr16:3115297-3131908	VEH23	GEM23	OK	18.7413	41.6436	1.15187	-4.68993	2.73299e-06	0.000182278	yes
ENSG00000008710.12	ENSG00000008710.12	PKD1	chr16:2089815-2185899	VEH23	GEM23	OK	17.8055	19.2417	0.111915	-0.148509	0.881941	0.997853	no
ENSG00000008735.10	ENSG00000008735.10	MAPK8IP2	chr22:51007289-51052409	VEH23	GEM23	NOTEST	0.352304	0.616838	0.808072	-1.03057	0.302742	1	no
ENSG00000008838.12	ENSG00000008838.12	MED24	chr17:38175349-38256978	VEH23	GEM23	OK	75.972	100.459	0.40306	-1.29545	0.195165	0.641059	no
ENSG00000008853.12	ENSG00000008853.12	RHOBTB2	chr8:22570768-22926692	VEH23	GEM23	OK	14.2861	20.7995	0.541936	-0.806517	0.419945	0.851358	no
ENSG00000008869.7	ENSG00000008869.7	HEATR5B	chr2:37195525-37311485	VEH23	GEM23	OK	4.10711	4.21176	0.0363013	-0.194952	0.84543	0.997032	no
ENSG00000008952.11	ENSG00000008952.11	SEC62	chr3:169684422-169716161	VEH23	GEM23	OK	96.1722	90.701	-0.0845002	0.34078	0.733269	0.98174	no
ENSG00000008988.5	ENSG00000008988.5	RPS20	chr8:56979853-56987069	VEH23	GEM23	OK	777.134	919.222	0.242251	-1.68139	0.0926867	0.443985	no
ENSG00000009307.11	ENSG00000009307.11	CSDE1	chr1:115259533-115301297	VEH23	GEM23	OK	204.093	190.394	-0.100237	0.385645	0.69976	0.975646	no
ENSG00000009335.13	ENSG00000009335.13	UBE3C	chr7:156931606-157062066	VEH23	GEM23	OK	50.8982	43.9085	-0.213116	0.480913	0.630579	0.955459	no
ENSG00000009413.11	ENSG00000009413.11	REV3L	chr6:111620233-111804918	VEH23	GEM23	OK	11.2084	3.70082	-1.59867	2.81372	0.0048972	0.0706103	no
ENSG00000009694.9	ENSG00000009694.9	TENM1	chrX:123094061-124097666	VEH23	GEM23	NOTEST	0.0521457	0.163838	1.65165	-0.247856	0.804246	1	no
ENSG00000009709.7	ENSG00000009709.7	PAX7	chr1:18957499-19075360	VEH23	GEM23	NOTEST	0.000265797	0.000893262	1.74876	-0.566115	0.571316	1	no
ENSG00000009724.12	ENSG00000009724.12	MASP2	chr1:11086579-11107290	VEH23	GEM23	NOTEST	0.415578	0.250646	-0.729465	0.971074	0.331511	1	no
ENSG00000009765.10	ENSG00000009765.10	IYD	chr6:150690027-150727105	VEH23	GEM23	NOTEST	0	0.000946029	1.79769e+308	1.79769e+308	0.309736	1	no
ENSG00000009780.10	ENSG00000009780.10	FAM76A	chr1:28052489-28088475	VEH23	GEM23	OK	4.24422	4.28142	0.0125916	-0.0238425	0.980978	0.999911	no
ENSG00000009790.10	ENSG00000009790.10	TRAF3IP3	chr1:209929376-209957904	VEH23	GEM23	OK	1.11129	0.805015	-0.465142	0.484917	0.627735	0.954058	no
ENSG00000009830.6	ENSG00000009830.6	POMT2	chr14:77741298-77797940	VEH23	GEM23	OK	21.3816	20.0851	-0.0902426	0.204798	0.83773	0.997032	no
ENSG00000009844.10	ENSG00000009844.10	VTA1	chr6:142468366-142542085	VEH23	GEM23	OK	44.6621	46.9863	0.0731871	-0.335268	0.737423	0.983406	no
ENSG00000009950.11	ENSG00000009950.11	MLXIPL	chr7:73007523-73038873	VEH23	GEM23	OK	5.6061	5.49448	-0.0290148	0.0644172	0.948638	0.999225	no
ENSG00000009954.6	ENSG00000009954.6	BAZ1B	chr7:72854727-72936608	VEH23	GEM23	OK	46.9059	34.868	-0.427869	2.62395	0.00869158	0.104206	no
ENSG00000010017.9	ENSG00000010017.9	RANBP9	chr6:13615558-13711796	VEH23	GEM23	OK	30.7087	31.9473	0.057046	-0.304765	0.760545	0.989872	no
ENSG00000010030.9	ENSG00000010030.9	ETV7	chr6:36322418-36356164	VEH23	GEM23	NOTEST	0.0293442	0.0923535	1.65409	-0.40595	0.684779	1	no
ENSG00000010072.11	ENSG00000010072.11	SPRTN	chr1:231468479-231490769	VEH23	GEM23	OK	13.5159	15.764	0.22197	-0.634979	0.525442	0.914885	no
ENSG00000010165.14	ENSG00000010165.14	METTL13	chr1:171750787-171783163	VEH23	GEM23	OK	30.8908	27.0442	-0.191859	0.747268	0.454902	0.874619	no
ENSG00000010219.8	ENSG00000010219.8	DYRK4	chr12:4671369-4960277	VEH23	GEM23	OK	18.6763	13.0041	-0.522238	0.999602	0.317503	0.784523	no
ENSG00000010244.11	ENSG00000010244.11	ZNF207	chr17:30677135-30708905	VEH23	GEM23	OK	163.672	142.653	-0.198302	0.906872	0.364475	0.816348	no
ENSG00000010256.6	ENSG00000010256.6	UQCRC1	chr3:48636434-48648409	VEH23	GEM23	OK	367.299	445.554	0.278645	-1.63199	0.102681	0.467216	no
ENSG00000010270.9	ENSG00000010270.9	STARD3NL	chr7:38217823-38270272	VEH23	GEM23	OK	29.4531	41.7436	0.503132	-2.89624	0.00377668	0.0586228	no
ENSG00000010278.7	ENSG00000010278.7	CD9	chr12:6308880-6347425	VEH23	GEM23	OK	126.869	189.293	0.577273	-4.0198	5.82473e-05	0.0022014	yes
ENSG00000010282.10	ENSG00000010282.10	HHATL	chr3:42734154-42846023	VEH23	GEM23	NOTEST	0	0	0	0	1	1	no
ENSG00000010292.8	ENSG00000010292.8	NCAPD2	chr12:6601149-6641121	VEH23	GEM23	OK	141.894	95.205	-0.5757	0.950284	0.341968	0.80148	no
ENSG00000010295.14	ENSG00000010295.14	IFFO1	chr12:6647540-6665239	VEH23	GEM23	NOTEST	0.00357486	0.151218	5.4026	-2.40505	0.0161704	1	no
ENSG00000010310.4	ENSG00000010310.4	GIPR	chr19:46171501-46186982	VEH23	GEM23	OK	0.197108	1.9185	3.28292	-0.67503	0.499657	0.899363	no
ENSG00000010318.14	ENSG00000010318.14	PHF7	chr3:52435028-52457657	VEH23	GEM23	OK	6.49364	6.54957	0.0123729	-0.013864	0.988939	0.999936	no
ENSG00000010319.2	ENSG00000010319.2	SEMA3G	chr3:52467068-52479101	VEH23	GEM23	NOTEST	0.309278	0.340887	0.140389	-0.0983168	0.921681	1	no
ENSG00000010322.11	ENSG00000010322.11	NISCH	chr3:52489133-52527087	VEH23	GEM23	OK	20.7049	26.5935	0.361106	-1.01365	0.310749	0.778649	no
ENSG00000010327.6	ENSG00000010327.6	STAB1	chr3:52529353-52742182	VEH23	GEM23	NOTEST	0.19167	0.332783	0.795956	-0.124074	0.901256	1	no
ENSG00000010361.9	ENSG00000010361.9	FUZ	chr19:50270224-50320633	VEH23	GEM23	OK	17.2121	21.3451	0.310486	-0.247725	0.804347	0.995779	no
ENSG00000010379.11	ENSG00000010379.11	SLC6A13	chr12:329788-372039	VEH23	GEM23	NOTEST	0.0014875	0.000829643	-0.842322	0.240358	0.810053	1	no
ENSG00000010404.13	ENSG00000010404.13	IDS	chrX:148558520-148615470	VEH23	GEM23	OK	21.1079	26.6064	0.333986	-1.31369	0.188952	0.632137	no
ENSG00000010438.11	ENSG00000010438.11	PRSS3	chr9:33750514-33799230	VEH23	GEM23	NOTEST	0.0756347	0.0664266	-0.187288	0.0415874	0.966828	1	no
ENSG00000010539.7	ENSG00000010539.7	ZNF200	chr16:3272324-3286221	VEH23	GEM23	OK	6.72375	8.66914	0.366623	-1.6076	0.107923	0.478837	no
ENSG00000010610.5	ENSG00000010610.5	CD4	chr12:6896023-6929974	VEH23	GEM23	NOTEST	0.124391	0.0890964	-0.481445	0.147649	0.88262	1	no
ENSG00000010626.10	ENSG00000010626.10	LRRC23	chr12:6976282-7032861	VEH23	GEM23	OK	8.00796	6.90986	-0.212778	0.137509	0.890628	0.997853	no
ENSG00000010671.11	ENSG00000010671.11	BTK	chrX:100604434-100641183	VEH23	GEM23	NOTEST	0.00171144	0.000954545	-0.842322	0.240358	0.810053	1	no
ENSG00000010704.14	ENSG00000010704.14	HFE	chr6:26087508-26098571	VEH23	GEM23	OK	10.9664	16.7617	0.612077	-2.10949	0.0349021	0.251357	no
ENSG00000010803.12	ENSG00000010803.12	SCMH1	chr1:41492871-41707826	VEH23	GEM23	OK	28.7523	22.675	-0.342573	0.905273	0.365321	0.816684	no
ENSG00000010810.11	ENSG00000010810.11	FYN	chr6:111981534-112194655	VEH23	GEM23	FAIL	193.989	184.807	0	0	1	1	no
ENSG00000010818.4	ENSG00000010818.4	HIVEP2	chr6:143072603-143266338	VEH23	GEM23	FAIL	5.25955	4.23538	0	0	1	1	no
ENSG00000010932.11	ENSG00000010932.11	FMO1	chr1:171217637-171255117	VEH23	GEM23	NOTEST	0.0994459	0.0226268	-2.13588	0.744572	0.456531	1	no
ENSG00000011007.7	ENSG00000011007.7	TCEB3	chr1:24069644-24088549	VEH23	GEM23	OK	14.7662	14.5553	-0.0207554	0.0676577	0.946058	0.999225	no
ENSG00000011009.6	ENSG00000011009.6	LYPLA2	chr1:24117459-24122029	VEH23	GEM23	OK	52.7676	67.8137	0.361923	-2.07625	0.0378704	0.265622	no
ENSG00000011021.17	ENSG00000011021.17	CLCN6	chr1:11821843-11903201	VEH23	GEM23	OK	3.11235	3.2229	0.0503526	-0.119643	0.904766	0.998371	no
ENSG00000011028.9	ENSG00000011028.9	MRC2	chr17:60704761-60770958	VEH23	GEM23	OK	102.666	142.911	0.477166	-0.650532	0.515349	0.908786	no
ENSG00000011052.16	ENSG00000011052.16	NME2	chr17:49230896-49249108	VEH23	GEM23	OK	540.528	517.637	-0.0624293	0.276015	0.782536	0.993252	no
ENSG00000011083.4	ENSG00000011083.4	SLC6A7	chr5:149569519-149669854	VEH23	GEM23	NOTEST	0	0.00106852	1.79769e+308	1.79769e+308	0.309837	1	no
ENSG00000011105.7	ENSG00000011105.7	TSPAN9	chr12:3186520-3395730	VEH23	GEM23	OK	3.47271	5.64632	0.70125	-1.32515	0.185121	0.629794	no
ENSG00000011114.10	ENSG00000011114.10	BTBD7	chr14:93703895-93799438	VEH23	GEM23	OK	5.46244	5.34545	-0.0312349	0.0970709	0.92267	0.999225	no
ENSG00000011132.7	ENSG00000011132.7	APBA3	chr19:3750816-3761697	VEH23	GEM23	OK	8.46159	11.3253	0.420554	-1.07135	0.28401	0.749826	no
ENSG00000011143.12	ENSG00000011143.12	MKS1	chr17:56282802-56345879	VEH23	GEM23	OK	12.4135	17.0798	0.460377	-1.56452	0.117695	0.498095	no
ENSG00000011198.3	ENSG00000011198.3	ABHD5	chr3:43328003-43775863	VEH23	GEM23	OK	32.1827	38.9828	0.276555	-0.799081	0.424243	0.854378	no
ENSG00000011201.6	ENSG00000011201.6	KAL1	chrX:8496914-8700227	VEH23	GEM23	OK	2.3584	5.1082	1.11501	-2.50333	0.0123031	0.13048	no
ENSG00000011243.11	ENSG00000011243.11	AKAP8L	chr19:15490860-15529952	VEH23	GEM23	OK	29.6964	35.8011	0.269715	-0.991224	0.321576	0.787801	no
ENSG00000011258.11	ENSG00000011258.11	MBTD1	chr17:49254785-49337524	VEH23	GEM23	OK	7.1031	6.9245	-0.0367387	0.140443	0.88831	0.997853	no
ENSG00000011260.9	ENSG00000011260.9	UTP18	chr17:49337888-49375297	VEH23	GEM23	OK	39.8511	25.0287	-0.671034	4.08315	4.44301e-05	0.00173709	yes
ENSG00000011275.14	ENSG00000011275.14	RNF216	chr7:5659677-5821370	VEH23	GEM23	OK	18.4201	15.0915	-0.287547	0.893132	0.371786	0.820915	no
ENSG00000011295.9	ENSG00000011295.9	TTC19	chr17:15879873-16256970	VEH23	GEM23	OK	26.8372	28.4994	0.0866953	-0.127101	0.89886	0.998142	no
ENSG00000011304.11	ENSG00000011304.11	PTBP1	chr19:797074-812327	VEH23	GEM23	OK	548.436	396.605	-0.467621	1.72489	0.0845476	0.422288	no
ENSG00000011332.15	ENSG00000011332.15	DPF1	chr19:38701645-38720354	VEH23	GEM23	OK	0.921955	1.79323	0.95979	-0.937935	0.348278	0.806144	no
ENSG00000011347.5	ENSG00000011347.5	SYT7	chr11:61282784-61348620	VEH23	GEM23	OK	3.41989	5.14509	0.589245	-1.51854	0.128877	0.522548	no
ENSG00000011376.5	ENSG00000011376.5	LARS2	chr3:45429997-45590913	VEH23	GEM23	OK	22.7307	20.8543	-0.1243	0.382999	0.701721	0.976038	no
ENSG00000011405.9	ENSG00000011405.9	PIK3C2A	chr11:17095935-17229530	VEH23	GEM23	OK	31.4791	27.1279	-0.214618	0.0548656	0.956246	0.999225	no
ENSG00000011422.7	ENSG00000011422.7	PLAUR	chr19:44150246-44174699	VEH23	GEM23	OK	68.1285	101.572	0.576165	-3.09252	0.00198466	0.0368832	yes
ENSG00000011426.6	ENSG00000011426.6	ANLN	chr7:36363829-36493400	VEH23	GEM23	OK	159.636	193.198	0.275291	-1.16306	0.244807	0.702899	no
ENSG00000011451.10	ENSG00000011451.10	WIZ	chr19:15530791-15560762	VEH23	GEM23	OK	27.0628	28.652	0.0823246	-0.185021	0.853212	0.997032	no
ENSG00000011454.11	ENSG00000011454.11	RABGAP1	chr9:125703111-125867145	VEH23	GEM23	OK	22.4508	28.6286	0.35069	-1.27324	0.202933	0.651978	no
ENSG00000011465.12	ENSG00000011465.12	DCN	chr12:91539024-91576900	VEH23	GEM23	OK	2.90745	6.16517	1.08439	-1.14113	0.253816	0.714096	no
ENSG00000011478.7	ENSG00000011478.7	QPCTL	chr19:46190711-46207247	VEH23	GEM23	OK	35.0912	37.7198	0.104212	-0.182611	0.855104	0.997283	no
ENSG00000011485.9	ENSG00000011485.9	PPP5C	chr19:46850250-46896238	VEH23	GEM23	OK	92.3815	79.3315	-0.219709	1.00705	0.313909	0.7813	no
ENSG00000011523.9	ENSG00000011523.9	CEP68	chr2:65283499-65357240	VEH23	GEM23	OK	0.85998	1.07758	0.325416	-0.0228816	0.981745	0.999911	no
ENSG00000011566.9	ENSG00000011566.9	MAP4K3	chr2:39476406-39664453	VEH23	GEM23	OK	17.4521	12.1672	-0.520412	0.60477	0.545332	0.924729	no
ENSG00000011590.9	ENSG00000011590.9	ZBTB32	chr19:36195428-36207940	VEH23	GEM23	NOTEST	0.0204371	0.00283406	-2.85025	0.608389	0.542929	1	no
ENSG00000011600.5	ENSG00000011600.5	TYROBP	chr19:36395302-36399211	VEH23	GEM23	NOTEST	0	0	0	0	1	1	no
ENSG00000011638.6	ENSG00000011638.6	TMEM159	chr16:20944432-21191937	VEH23	GEM23	OK	7.10596	9.35874	0.397284	-0.585722	0.558063	0.929271	no
ENSG00000011677.7	ENSG00000011677.7	GABRA3	chrX:151334705-151620337	VEH23	GEM23	OK	3.25176	2.79527	-0.218233	0.375297	0.707439	0.97636	no
ENSG00000012048.14	ENSG00000012048.14	BRCA1	chr17:41196311-41322290	VEH23	GEM23	FAIL	28.6977	33.4109	0	0	1	1	no
ENSG00000012061.11	ENSG00000012061.11	ERCC1	chr19:45882891-45982086	VEH23	GEM23	OK	77.2775	74.3755	-0.0552212	0.170467	0.864643	0.997853	no
ENSG00000012124.10	ENSG00000012124.10	CD22	chr19:35810163-35838258	VEH23	GEM23	NOTEST	0.00206879	0.199322	6.59017	-1.84921	0.0644269	1	no
ENSG00000012174.7	ENSG00000012174.7	MBTPS2	chrX:21857753-21903542	VEH23	GEM23	OK	36.415	29.1955	-0.318786	2.19337	0.0282805	0.222532	no
ENSG00000012211.8	ENSG00000012211.8	PRICKLE3	chrX:49028272-49042845	VEH23	GEM23	OK	25.2538	26.2063	0.0534174	-0.114451	0.90888	0.998815	no
ENSG00000012223.7	ENSG00000012223.7	LTF	chr3:46477135-46526724	VEH23	GEM23	OK	0.779402	0.470339	-0.728668	0.559372	0.575908	0.937137	no
ENSG00000012232.4	ENSG00000012232.4	EXTL3	chr8:28457985-28613116	VEH23	GEM23	OK	16.1981	14.0926	-0.200879	0.593254	0.553011	0.926472	no
ENSG00000012504.9	ENSG00000012504.9	NR1H4	chr12:100867485-100958191	VEH23	GEM23	NOTEST	0.00167423	0.0492277	4.87791	-2.14465	0.0319805	1	no
ENSG00000012660.9	ENSG00000012660.9	ELOVL5	chr6:53132195-53213947	VEH23	GEM23	OK	77.1673	73.1306	-0.0775145	0.437555	0.661709	0.964758	no
ENSG00000012779.5	ENSG00000012779.5	ALOX5	chr10:45869660-45941561	VEH23	GEM23	OK	0.767114	0.402291	-0.931202	0.594681	0.552057	0.926346	no
ENSG00000012817.10	ENSG00000012817.10	KDM5D	chrY:21865750-21906825	VEH23	GEM23	NOTEST	0	0	0	0	1	1	no
ENSG00000012822.10	ENSG00000012822.10	CALCOCO1	chr12:54104902-54121529	VEH23	GEM23	OK	38.3362	73.5857	0.940718	-3.87301	0.0001075	0.00374507	yes
ENSG00000012963.9	ENSG00000012963.9	UBR7	chr14:93651295-93695561	VEH23	GEM23	OK	14.3884	20.0015	0.475207	-1.34869	0.177438	0.620064	no
ENSG00000012983.6	ENSG00000012983.6	MAP4K5	chr14:50885218-51135049	VEH23	GEM23	OK	24.3179	17.0111	-0.515548	1.23667	0.216208	0.670116	no
ENSG00000013016.10	ENSG00000013016.10	EHD3	chr2:31456879-31492313	VEH23	GEM23	OK	0.603086	0.917037	0.604616	-1.33571	0.181644	0.625992	no
ENSG00000013275.3	ENSG00000013275.3	PSMC4	chr19:40476911-40487348	VEH23	GEM23	OK	71.3474	77.5625	0.120498	-0.829718	0.406698	0.845331	no
ENSG00000013288.4	ENSG00000013288.4	MAN2B2	chr4:6576901-6625089	VEH23	GEM23	OK	8.80141	23.0606	1.38962	-0.966265	0.333912	0.795723	no
ENSG00000013293.4	ENSG00000013293.4	SLC7A14	chr3:170136652-170578169	VEH23	GEM23	NOTEST	0.00623557	0.00718953	0.205375	-0.0509587	0.959358	1	no
ENSG00000013297.5	ENSG00000013297.5	CLDN11	chr3:170136652-170578169	VEH23	GEM23	NOTEST	0.213779	0.240209	0.168174	-0.0722641	0.942392	1	no
ENSG00000013306.11	ENSG00000013306.11	SLC25A39	chr17:42396992-42402238	VEH23	GEM23	OK	258.126	300.216	0.217921	-1.3916	0.164044	0.59264	no
ENSG00000013364.14	ENSG00000013364.14	MVP	chr16:29827284-29859355	VEH23	GEM23	OK	67.3405	73.4348	0.124989	-0.17557	0.860632	0.997853	no
ENSG00000013374.11	ENSG00000013374.11	NUB1	chr7:151038784-151107813	VEH23	GEM23	OK	62.18	62.7945	0.0141879	-0.0747904	0.940381	0.999225	no
ENSG00000013375.9	ENSG00000013375.9	PGM3	chr6:83777384-83906382	VEH23	GEM23	OK	60.8127	80.408	0.402966	-0.62113	0.534514	0.917495	no
ENSG00000013392.5	ENSG00000013392.5	RWDD2A	chr6:83777384-83906382	VEH23	GEM23	OK	5.71033	8.16853	0.516502	-1.03776	0.299381	0.769868	no
ENSG00000013441.11	ENSG00000013441.11	CLK1	chr2:201717731-201729422	VEH23	GEM23	OK	18.1942	25.6299	0.494345	-1.80758	0.0706717	0.38574	no
ENSG00000013503.4	ENSG00000013503.4	POLR3B	chr12:106751435-107283090	VEH23	GEM23	OK	5.6887	3.53104	-0.688005	1.88176	0.0598687	0.349843	no
ENSG00000013523.5	ENSG00000013523.5	ANGEL1	chr14:77253587-77292589	VEH23	GEM23	OK	5.87072	3.69544	-0.667792	1.74998	0.0801226	0.410723	no
ENSG00000013561.13	ENSG00000013561.13	RNF14	chr5:141323149-141369856	VEH23	GEM23	OK	10.9447	12.9328	0.240804	-0.849421	0.395647	0.838775	no
ENSG00000013563.8	ENSG00000013563.8	DNASE1L1	chrX:153618314-153650065	VEH23	GEM23	OK	26.2462	39.3368	0.58377	-0.22312	0.823442	0.997032	no
ENSG00000013573.12	ENSG00000013573.12	DDX11	chr12:31226778-31257725	VEH23	GEM23	OK	22.2699	16.6431	-0.420177	1.01341	0.310866	0.778649	no
ENSG00000013583.4	ENSG00000013583.4	HEBP1	chr12:13127797-13153207	VEH23	GEM23	OK	27.0922	34.1288	0.333112	-1.88335	0.0596533	0.349796	no
ENSG00000013588.5	ENSG00000013588.5	GPRC5A	chr12:13043715-13070871	VEH23	GEM23	OK	106.612	143.726	0.430942	-1.56239	0.118196	0.499539	no
ENSG00000013619.9	ENSG00000013619.9	MAMLD1	chrX:149529688-149682448	VEH23	GEM23	OK	19.0193	16.1624	-0.234819	0.920849	0.35713	0.813475	no
ENSG00000013725.10	ENSG00000013725.10	CD6	chr11:60739114-60787849	VEH23	GEM23	NOTEST	0.00317201	0.000718801	-2.14173	0.698887	0.484622	1	no
ENSG00000013810.14	ENSG00000013810.14	TACC3	chr4:1723226-1746898	VEH23	GEM23	OK	69.7881	81.3638	0.221407	-1.06534	0.286724	0.752801	no
ENSG00000014123.9	ENSG00000014123.9	UFL1	chr6:96969470-97003152	VEH23	GEM23	OK	15.3676	15.6977	0.0306674	-0.168451	0.866229	0.997853	no
ENSG00000014138.4	ENSG00000014138.4	POLA2	chr11:65029232-65073060	VEH23	GEM23	OK	70.001	85.0005	0.280097	-1.42431	0.154356	0.574659	no
ENSG00000014164.6	ENSG00000014164.6	ZC3H3	chr8:144519824-144623623	VEH23	GEM23	OK	11.8653	12.5459	0.0804659	-0.553504	0.579918	0.937535	no
ENSG00000014216.10	ENSG00000014216.10	CAPN1	chr11:64945076-64979477	VEH23	GEM23	OK	120.978	136.741	0.176703	-0.567759	0.570199	0.93605	no
ENSG00000014257.11	ENSG00000014257.11	ACPP	chr3:132036210-132087142	VEH23	GEM23	OK	0.295074	1.05359	1.83617	-1.1656	0.243776	0.702801	no
ENSG00000014641.13	ENSG00000014641.13	MDH1	chr2:63348517-64054977	VEH23	GEM23	OK	172.152	257.606	0.581489	-3.86644	0.000110436	0.00377876	yes
ENSG00000014824.8	ENSG00000014824.8	SLC30A9	chr4:41992488-42089551	VEH23	GEM23	OK	36.5246	37.72	0.0464598	-0.258402	0.796097	0.994391	no
ENSG00000014914.15	ENSG00000014914.15	MTMR11	chr1:149900542-149908791	VEH23	GEM23	OK	2.67394	7.4541	1.47907	-3.62737	0.000286318	0.00853922	yes
ENSG00000014919.7	ENSG00000014919.7	COX15	chr10:101419262-101515891	VEH23	GEM23	OK	28.5434	32.4894	0.186812	-0.592075	0.553801	0.926842	no
ENSG00000015133.14	ENSG00000015133.14	CCDC88C	chr14:91737666-91884188	VEH23	GEM23	OK	4.10944	1.83961	-1.15954	1.27134	0.203607	0.653357	no
ENSG00000015153.10	ENSG00000015153.10	YAF2	chr12:42550905-42632151	VEH23	GEM23	OK	35.5315	37.2996	0.070064	-0.169819	0.865153	0.997853	no
ENSG00000015171.13	ENSG00000015171.13	ZMYND11	chr10:180404-300577	VEH23	GEM23	OK	31.7857	21.8552	-0.540401	2.41057	0.0159275	0.154855	no
ENSG00000015285.6	ENSG00000015285.6	WAS	chrX:48534984-48549818	VEH23	GEM23	NOTEST	0.125465	0.534581	2.09113	-0.168969	0.865821	1	no
ENSG00000015413.5	ENSG00000015413.5	DPEP1	chr16:89679715-89704839	VEH23	GEM23	NOTEST	0.317176	0.304401	-0.0593132	0.0251674	0.979921	1	no
ENSG00000015475.14	ENSG00000015475.14	BID	chr22:18216905-18257536	VEH23	GEM23	OK	69.5322	81.2887	0.225372	-1.19909	0.230492	0.687233	no
ENSG00000015479.13	ENSG00000015479.13	MATR3	chr5:138282408-138667360	VEH23	GEM23	OK	260.835	207.976	-0.32672	0.847017	0.396986	0.839291	no
ENSG00000015520.10	ENSG00000015520.10	NPC1L1	chr7:44552133-44580914	VEH23	GEM23	NOTEST	0.00201913	0.0279047	3.7887	-1.70535	0.0881287	1	no
ENSG00000015532.5	ENSG00000015532.5	XYLT2	chr17:48423452-48440499	VEH23	GEM23	OK	56.2034	45.1063	-0.317329	0.149227	0.881375	0.997853	no
ENSG00000015568.7	ENSG00000015568.7	RGPD5	chr2:110550334-110615272	VEH23	GEM23	NOTEST	0.000483095	0.0113922	4.55959	-1.14307	0.25301	1	no
ENSG00000015592.12	ENSG00000015592.12	STMN4	chr8:27092839-27115937	VEH23	GEM23	NOTEST	0.00136593	0	-1.79769e+308	-1.79769e+308	0.301356	1	no
ENSG00000015676.12	ENSG00000015676.12	NUDCD3	chr7:44421968-44530479	VEH23	GEM23	OK	51.357	47.55	-0.111117	0.373481	0.70879	0.976518	no
ENSG00000016082.10	ENSG00000016082.10	ISL1	chr5:50678920-50690564	VEH23	GEM23	OK	1.88782	2.85416	0.596351	-1.25938	0.207893	0.659104	no
ENSG00000016391.5	ENSG00000016391.5	CHDH	chr3:53850386-53880417	VEH23	GEM23	OK	4.0558	2.70032	-0.586858	2.71525	0.00662258	0.0877756	no
ENSG00000016402.8	ENSG00000016402.8	IL20RA	chr6:137321107-137366298	VEH23	GEM23	NOTEST	0.198645	0.322964	0.701177	-0.310527	0.756161	1	no
ENSG00000016490.10	ENSG00000016490.10	CLCA1	chr1:86934050-86965972	VEH23	GEM23	NOTEST	0	0	0	0	1	1	no
ENSG00000016602.8	ENSG00000016602.8	CLCA4	chr1:87012760-87046437	VEH23	GEM23	NOTEST	0	0	0	0	1	1	no
ENSG00000016864.12	ENSG00000016864.12	GLT8D1	chr3:52529353-52742182	VEH23	GEM23	OK	56.5555	56.2597	-0.00756553	0.0121902	0.990274	0.999936	no
ENSG00000017260.14	ENSG00000017260.14	ATP2C1	chr3:130569438-131069309	VEH23	GEM23	OK	112.27	122.951	0.131112	-0.557664	0.577074	0.937266	no
ENSG00000017373.11	ENSG00000017373.11	SRCIN1	chr17:36686250-36762183	VEH23	GEM23	OK	0.872288	0.949294	0.12205	-0.131152	0.895655	0.99798	no
ENSG00000017427.11	ENSG00000017427.11	IGF1	chr12:102789644-102874423	VEH23	GEM23	OK	1.25969	3.09161	1.29529	-1.82021	0.0687265	0.379609	no
ENSG00000017483.10	ENSG00000017483.10	SLC38A5	chrX:48316919-48328644	VEH23	GEM23	OK	159.481	115.785	-0.461935	2.51549	0.0118869	0.127978	no
ENSG00000017621.11	ENSG00000017621.11	MAGIX	chrX:49019060-49024822	VEH23	GEM23	OK	0.639994	1.36323	1.0909	-1.01015	0.312426	0.780149	no
ENSG00000017797.7	ENSG00000017797.7	RALBP1	chr18:9475006-9538114	VEH23	GEM23	OK	27.5739	25.595	-0.107442	0.399843	0.689272	0.973836	no
ENSG00000018189.7	ENSG00000018189.7	RUFY3	chr4:71569920-71673032	VEH23	GEM23	OK	8.12793	8.20294	0.0132525	-0.0286845	0.977116	0.999332	no
ENSG00000018236.9	ENSG00000018236.9	CNTN1	chr12:41086243-41465772	VEH23	GEM23	NOTEST	0.0583354	0.236043	2.0166	-0.600831	0.547953	1	no
ENSG00000018280.12	ENSG00000018280.12	SLC11A1	chr2:219246751-219261617	VEH23	GEM23	NOTEST	0.0613638	0.115085	0.907245	-0.643185	0.520104	1	no
ENSG00000018408.10	ENSG00000018408.10	WWTR1	chr3:149235021-149454501	VEH23	GEM23	OK	41.7708	51.3026	0.296539	-1.06496	0.286893	0.752814	no
ENSG00000018510.8	ENSG00000018510.8	AGPS	chr2:178092322-178408564	VEH23	GEM23	OK	47.7115	52.0536	0.12566	-0.346479	0.728982	0.980133	no
ENSG00000018610.8	ENSG00000018610.8	CXorf56	chrX:118672111-118699397	VEH23	GEM23	OK	15.841	15.848	0.000634205	-0.00214543	0.998288	0.999936	no
ENSG00000018625.10	ENSG00000018625.10	ATP1A2	chr1:160085548-160113381	VEH23	GEM23	NOTEST	0.0109546	0.0603391	2.46156	-0.619794	0.535394	1	no
ENSG00000018699.7	ENSG00000018699.7	TTC27	chr2:32853098-33046118	VEH23	GEM23	OK	15.3768	11.6453	-0.401015	0.951938	0.341129	0.800481	no
ENSG00000018869.12	ENSG00000018869.12	ZNF582	chr19:56887412-56904914	VEH23	GEM23	NOTEST	0.00180779	0	-1.79769e+308	-1.79769e+308	0.301356	1	no
ENSG00000019102.7	ENSG00000019102.7	VSIG2	chr11:124609828-124632186	VEH23	GEM23	NOTEST	0.0129074	0.0735448	2.51042	-1.11046	0.266801	1	no
ENSG00000019144.12	ENSG00000019144.12	PHLDB1	chr11:118477154-118550399	VEH23	GEM23	OK	16.7912	28.2687	0.751502	-2.12578	0.0335212	0.245369	no
ENSG00000019169.8	ENSG00000019169.8	MARCO	chr2:119699741-119752236	VEH23	GEM23	NOTEST	0	0	0	0	1	1	no
ENSG00000019186.5	ENSG00000019186.5	CYP24A1	chr20:52769987-52790512	VEH23	GEM23	OK	4.98271	11.3832	1.1919	-2.84085	0.00449934	0.0664879	no
ENSG00000019485.8	ENSG00000019485.8	PRDM11	chr11:45115563-45247734	VEH23	GEM23	OK	6.68431	7.22992	0.1132	-0.327374	0.743385	0.985894	no
ENSG00000019505.3	ENSG00000019505.3	SYT13	chr11:45261851-45307870	VEH23	GEM23	NOTEST	0	0.00153253	1.79769e+308	1.79769e+308	0.158771	1	no
ENSG00000019549.4	ENSG00000019549.4	SNAI2	chr8:49830248-49834299	VEH23	GEM23	OK	3.66225	6.48892	0.825246	-3.36651	0.000761262	0.0179141	yes
ENSG00000019582.10	ENSG00000019582.10	CD74	chr5:149781199-149792492	VEH23	GEM23	NOTEST	0.403107	0.398008	-0.0183642	0.00985057	0.992141	1	no
ENSG00000019991.11	ENSG00000019991.11	HGF	chr7:81328321-81399754	VEH23	GEM23	NOTEST	0	0.017221	1.79769e+308	1.79769e+308	0.330798	1	no
ENSG00000019995.6	ENSG00000019995.6	ZRANB1	chr10:126630691-126849739	VEH23	GEM23	OK	11.8896	10.7577	-0.144332	0.290146	0.771705	0.991408	no
ENSG00000020129.11	ENSG00000020129.11	NCDN	chr1:35899090-36032875	VEH23	GEM23	OK	12.0564	13.6049	0.174328	-0.204438	0.838011	0.997032	no
ENSG00000020181.12	ENSG00000020181.12	GPR124	chr8:37641708-37707422	VEH23	GEM23	OK	11.5234	11.649	0.0156349	-0.0368341	0.970617	0.999225	no
ENSG00000020256.15	ENSG00000020256.15	ZFP64	chr20:50668201-50820847	VEH23	GEM23	OK	29.6395	23.5154	-0.333916	1.31621	0.188104	0.631186	no
ENSG00000020426.6	ENSG00000020426.6	MNAT1	chr14:61201459-61436671	VEH23	GEM23	OK	37.7695	48.9681	0.374618	-1.07743	0.281288	0.747225	no
ENSG00000020577.9	ENSG00000020577.9	SAMD4A	chr14:55033814-55260033	VEH23	GEM23	OK	3.7058	4.26218	0.201805	-0.438564	0.660977	0.964468	no
ENSG00000020633.14	ENSG00000020633.14	RUNX3	chr1:25226001-25291612	VEH23	GEM23	OK	23.9815	17.9669	-0.416579	0.684701	0.493533	0.894335	no
ENSG00000020922.7	ENSG00000020922.7	MRE11A	chr11:94152894-94232749	VEH23	GEM23	OK	28.8938	22.9436	-0.332667	1.29463	0.195449	0.641438	no
ENSG00000021300.7	ENSG00000021300.7	PLEKHB1	chr11:73357222-73373864	VEH23	GEM23	OK	3.3978	5.5783	0.715227	-0.961459	0.336322	0.797908	no
ENSG00000021355.8	ENSG00000021355.8	SERPINB1	chr6:2832565-2842240	VEH23	GEM23	OK	98.6427	130.936	0.408577	-2.12647	0.0334641	0.245364	no
ENSG00000021461.12	ENSG00000021461.12	CYP3A43	chr7:99425635-99463718	VEH23	GEM23	NOTEST	0	0	0	0	1	1	no
ENSG00000021488.8	ENSG00000021488.8	SLC7A9	chr19:33321414-33360672	VEH23	GEM23	NOTEST	0.000738736	0.00179783	1.28312	-0.384962	0.700266	1	no
ENSG00000021574.7	ENSG00000021574.7	SPAST	chr2:32288679-32382706	VEH23	GEM23	OK	6.40963	6.34668	-0.0142379	0.0966929	0.92297	0.999225	no
ENSG00000021645.13	ENSG00000021645.13	NRXN3	chr14:78708733-80330762	VEH23	GEM23	NOTEST	0.0536561	0.226253	2.07612	-0.617197	0.537104	1	no
ENSG00000021762.15	ENSG00000021762.15	OSBPL5	chr11:3108345-3187969	VEH23	GEM23	OK	20.5429	20.6909	0.0103501	-0.0378629	0.969797	0.999225	no
ENSG00000021776.6	ENSG00000021776.6	AQR	chr15:35147731-35262040	VEH23	GEM23	OK	31.6463	29.5834	-0.0972485	0.409301	0.682319	0.971559	no
ENSG00000021826.10	ENSG00000021826.10	CPS1	chr2:211342405-211543831	VEH23	GEM23	OK	115.199	106.683	-0.110795	0.291972	0.770308	0.991408	no
ENSG00000021852.8	ENSG00000021852.8	C8B	chr1:57394882-57431813	VEH23	GEM23	NOTEST	0	0.000961918	1.79769e+308	1.79769e+308	0.307508	1	no
ENSG00000022267.12	ENSG00000022267.12	FHL1	chrX:135229558-135293518	VEH23	GEM23	OK	43.838	48.0345	0.131888	-0.750058	0.45322	0.873522	no
ENSG00000022277.8	ENSG00000022277.8	RTFDC1	chr20:55043646-55101198	VEH23	GEM23	OK	69.0389	81.3852	0.237356	-1.45768	0.144928	0.557993	no
ENSG00000022355.10	ENSG00000022355.10	GABRA1	chr5:161274196-161326975	VEH23	GEM23	NOTEST	0	0	0	0	1	1	no
ENSG00000022556.11	ENSG00000022556.11	NLRP2	chr19:55434876-55512510	VEH23	GEM23	NOTEST	0.000643823	0.00514478	2.99837	-1.0219	0.306829	1	no
ENSG00000022567.5	ENSG00000022567.5	SLC45A4	chr8:142217264-142318404	VEH23	GEM23	OK	6.32872	8.41794	0.411553	-1.27942	0.200747	0.649624	no
ENSG00000022840.9	ENSG00000022840.9	RNF10	chr12:120941076-121015397	VEH23	GEM23	OK	209.574	199.669	-0.0698502	0.208418	0.834903	0.997032	no
ENSG00000022976.11	ENSG00000022976.11	ZNF839	chr14:102783713-102829253	VEH23	GEM23	OK	1.99985	2.73882	0.45366	-0.963482	0.335306	0.796522	no
ENSG00000023041.7	ENSG00000023041.7	ZDHHC6	chr10:114190057-114206672	VEH23	GEM23	OK	34.7006	33.6711	-0.0434513	0.138366	0.889951	0.997853	no
ENSG00000023171.10	ENSG00000023171.10	GRAMD1B	chr11:123396343-123498482	VEH23	GEM23	OK	17.6594	28.8118	0.70622	-3.71256	0.00020517	0.00654446	yes
ENSG00000023191.11	ENSG00000023191.11	RNH1	chr11:494511-507300	VEH23	GEM23	OK	69.3295	68.9558	-0.00779853	0.0433747	0.965403	0.999225	no
ENSG00000023228.8	ENSG00000023228.8	NDUFS1	chr2:206986148-207027652	VEH23	GEM23	FAIL	131.444	147.408	0	0	1	1	no
ENSG00000023287.8	ENSG00000023287.8	RB1CC1	chr8:53535015-53658403	VEH23	GEM23	OK	55.5187	56.1292	0.0157771	-0.0465617	0.962863	0.999225	no
ENSG00000023318.7	ENSG00000023318.7	ERP44	chr9:102741460-102861322	VEH23	GEM23	OK	15.106	17.5342	0.215049	-1.72184	0.0850976	0.423181	no
ENSG00000023330.10	ENSG00000023330.10	ALAS1	chr3:52232101-52248343	VEH23	GEM23	OK	38.4096	48.6974	0.342375	-0.958586	0.337768	0.798624	no
ENSG00000023445.8	ENSG00000023445.8	BIRC3	chr11:102188214-102210134	VEH23	GEM23	OK	2.27998	6.45452	1.50129	-3.72583	0.000194676	0.00629014	yes
ENSG00000023516.7	ENSG00000023516.7	AKAP11	chr13:42846288-42897396	VEH23	GEM23	OK	8.99445	8.75689	-0.0386167	0.30819	0.757938	0.989325	no
ENSG00000023572.4	ENSG00000023572.4	GLRX2	chr1:193065597-193075244	VEH23	GEM23	OK	24.5091	25.2368	0.042206	-0.22119	0.824945	0.997032	no
ENSG00000023608.4	ENSG00000023608.4	SNAPC1	chr14:62229074-62263146	VEH23	GEM23	OK	7.63616	7.48984	-0.0279118	0.167422	0.867038	0.997853	no
ENSG00000023697.8	ENSG00000023697.8	DERA	chr12:16064105-16190220	VEH23	GEM23	OK	56.4427	56.8411	0.0101477	-0.0585213	0.953333	0.999225	no
ENSG00000023734.6	ENSG00000023734.6	STRAP	chr12:16035324-16056412	VEH23	GEM23	OK	179.005	164.156	-0.124926	0.829923	0.406582	0.845331	no
ENSG00000023839.6	ENSG00000023839.6	ABCC2	chr10:101542488-101611949	VEH23	GEM23	NOTEST	0.177197	0.214627	0.27647	-0.1773	0.859272	1	no
ENSG00000023892.9	ENSG00000023892.9	DEF6	chr6:35265594-35289548	VEH23	GEM23	NOTEST	0.0506863	0.137184	1.43644	-0.804949	0.420849	1	no
ENSG00000023902.8	ENSG00000023902.8	PLEKHO1	chr1:150121372-150132260	VEH23	GEM23	OK	17.0776	15.7309	-0.118503	0.397186	0.691231	0.974054	no
ENSG00000023909.5	ENSG00000023909.5	GCLM	chr1:94350760-94374966	VEH23	GEM23	OK	39.5542	38.1063	-0.0538004	0.210717	0.833108	0.997032	no
ENSG00000024048.6	ENSG00000024048.6	UBR2	chr6:42531799-42661242	VEH23	GEM23	OK	7.31639	7.46994	0.0299649	-0.157977	0.874475	0.997853	no
ENSG00000024422.7	ENSG00000024422.7	EHD2	chr19:48216599-48246391	VEH23	GEM23	OK	147.849	147.533	-0.00308233	0.0138961	0.988913	0.999936	no
ENSG00000024526.12	ENSG00000024526.12	DEPDC1	chr1:68939834-68962904	VEH23	GEM23	OK	29.5958	27.927	-0.0837351	0.318902	0.749801	0.988002	no
ENSG00000024862.12	ENSG00000024862.12	CCDC28A	chr6:139094656-139114456	VEH23	GEM23	OK	10.8296	14.0228	0.372788	-2.08961	0.0366524	0.259585	no
ENSG00000025039.9	ENSG00000025039.9	RRAGD	chr6:90074354-90121989	VEH23	GEM23	OK	4.91393	5.95466	0.27714	-0.780861	0.434884	0.861754	no
ENSG00000025156.7	ENSG00000025156.7	HSF2	chr6:122720690-122754264	VEH23	GEM23	OK	11.5125	9.70318	-0.246671	0.805598	0.420474	0.851833	no
ENSG00000025293.11	ENSG00000025293.11	PHF20	chr20:34359895-34538303	VEH23	GEM23	OK	19.3784	20.1106	0.0535064	-0.158602	0.873982	0.997853	no
ENSG00000025423.7	ENSG00000025423.7	HSD17B6	chr12:57106211-57181574	VEH23	GEM23	NOTEST	0.564098	0.415891	-0.43974	0.137704	0.890475	1	no
ENSG00000025434.14	ENSG00000025434.14	NR1H3	chr11:47260852-47290396	VEH23	GEM23	OK	30.9569	46.8757	0.598579	-1.81723	0.0691817	0.381464	no
ENSG00000025708.8	ENSG00000025708.8	TYMP	chr22:50946644-50971009	VEH23	GEM23	OK	14.7081	15.7178	0.0957852	-0.361047	0.718064	0.978383	no
ENSG00000025770.13	ENSG00000025770.13	NCAPH2	chr22:50946644-50971009	VEH23	GEM23	OK	52.4157	53.708	0.0351402	-0.129926	0.896625	0.99798	no
ENSG00000025772.7	ENSG00000025772.7	TOMM34	chr20:43538702-43589127	VEH23	GEM23	OK	62.3783	61.1448	-0.0288147	0.214073	0.83049	0.997032	no
ENSG00000025796.9	ENSG00000025796.9	SEC63	chr6:108188959-108279393	VEH23	GEM23	OK	104.814	99.5779	-0.0739315	0.285289	0.775423	0.992324	no
ENSG00000025800.9	ENSG00000025800.9	KPNA6	chr1:32573638-32642169	VEH23	GEM23	OK	22.2183	19.5495	-0.184612	1.11696	0.264013	0.727845	no
ENSG00000026025.9	ENSG00000026025.9	VIM	chr10:17270257-17279592	VEH23	GEM23	OK	415.587	450.313	0.115779	-0.72691	0.467281	0.881018	no
ENSG00000026036.16	ENSG00000026036.16	RTEL1-TNFRSF6B	chr20:62289162-62374858	VEH23	GEM23	OK	1.68432	1.802	0.0974335	-0.118086	0.906	0.998371	no
ENSG00000026103.15	ENSG00000026103.15	FAS	chr10:90639490-90775542	VEH23	GEM23	OK	20.3688	29.0901	0.514168	-1.214	0.224748	0.68201	no
ENSG00000026297.11	ENSG00000026297.11	RNASET2	chr6:166822851-167370679	VEH23	GEM23	OK	21.6608	26.3489	0.282652	-0.930632	0.352044	0.809195	no
ENSG00000026508.11	ENSG00000026508.11	CD44	chr11:35160416-35253949	VEH23	GEM23	OK	291.666	408.028	0.484354	-2.25597	0.0240725	0.202997	no
ENSG00000026559.8	ENSG00000026559.8	KCNG1	chr20:49620192-49639666	VEH23	GEM23	OK	83.0923	66.1079	-0.329893	1.46746	0.14225	0.552347	no
ENSG00000026652.9	ENSG00000026652.9	AGPAT4	chr6:161551010-161695093	VEH23	GEM23	OK	6.6127	7.24136	0.131021	-0.381591	0.702765	0.976239	no
ENSG00000026751.11	ENSG00000026751.11	SLAMF7	chr1:160709036-160724611	VEH23	GEM23	NOTEST	0	0	0	0	1	1	no
ENSG00000026950.12	ENSG00000026950.12	BTN3A1	chr6:26402464-26415444	VEH23	GEM23	OK	6.09916	5.68829	-0.100617	0.199574	0.841814	0.997032	no
ENSG00000027001.7	ENSG00000027001.7	MIPEP	chr13:24304327-24463558	VEH23	GEM23	OK	16.7491	17.4232	0.0569267	-0.191471	0.848157	0.997032	no
ENSG00000027075.9	ENSG00000027075.9	PRKCH	chr14:61654276-62125414	VEH23	GEM23	OK	2.72193	6.63021	1.28443	-2.41052	0.01593	0.154855	no
ENSG00000027644.4	ENSG00000027644.4	INSRR	chr1:156776034-156851642	VEH23	GEM23	NOTEST	0.105569	0.500077	2.24396	-3.11352	0.0018487	1	no
ENSG00000027697.8	ENSG00000027697.8	IFNGR1	chr6:137518620-137540586	VEH23	GEM23	OK	18.499	25.623	0.469997	-2.4023	0.0162924	0.157641	no
ENSG00000027847.9	ENSG00000027847.9	B4GALT7	chr5:177027100-177037348	VEH23	GEM23	OK	20.6654	22.1976	0.103189	-0.371425	0.710321	0.97678	no
ENSG00000027869.7	ENSG00000027869.7	SH2D2A	chr1:156776034-156851642	VEH23	GEM23	OK	25.3567	28.7847	0.182932	-0.849036	0.395861	0.838801	no
ENSG00000028116.12	ENSG00000028116.12	VRK2	chr2:58134785-58468507	VEH23	GEM23	OK	13.9709	11.3989	-0.293528	1.00778	0.313562	0.781212	no
ENSG00000028137.12	ENSG00000028137.12	TNFRSF1B	chr1:12227059-12269285	VEH23	GEM23	OK	0.56774	1.23191	1.1176	-0.797354	0.425245	0.854766	no
ENSG00000028203.13	ENSG00000028203.13	VEZT	chr12:95611521-95696566	VEH23	GEM23	OK	18.6946	23.3064	0.318105	-1.10839	0.267692	0.73216	no
ENSG00000028277.13	ENSG00000028277.13	POU2F2	chr19:42592649-42700737	VEH23	GEM23	NOTEST	0.108497	0.00820252	-3.72545	0.808532	0.418784	1	no
ENSG00000028310.13	ENSG00000028310.13	BRD9	chr5:710470-919472	VEH23	GEM23	OK	61.0887	61.9983	0.0213215	-0.045025	0.964087	0.999225	no
ENSG00000028528.10	ENSG00000028528.10	SNX1	chr15:64386321-64438289	VEH23	GEM23	OK	61.3579	80.7633	0.396452	-1.72275	0.0849346	0.422876	no
ENSG00000028839.4	ENSG00000028839.4	TBPL1	chr6:134273307-134308637	VEH23	GEM23	OK	37.9117	43.2283	0.189331	-0.591803	0.553983	0.926842	no
ENSG00000029153.10	ENSG00000029153.10	ARNTL2	chr12:27485786-27576241	VEH23	GEM23	OK	7.69993	11.7088	0.604674	-1.06414	0.287264	0.753379	no
ENSG00000029363.11	ENSG00000029363.11	BCLAF1	chr6:136578000-136610989	VEH23	GEM23	OK	86.0537	81.8192	-0.0727986	0.268468	0.788339	0.994001	no
ENSG00000029364.7	ENSG00000029364.7	SLC39A9	chr14:69846847-69929105	VEH23	GEM23	OK	28.3683	32.9027	0.213926	-0.629909	0.528754	0.915767	no
ENSG00000029534.15	ENSG00000029534.15	ANK1	chr8:41510738-41754280	VEH23	GEM23	NOTEST	0.167032	0.194653	0.220779	-0.14526	0.884506	1	no
ENSG00000029559.5	ENSG00000029559.5	IBSP	chr4:88720732-88733074	VEH23	GEM23	NOTEST	0	0	0	0	1	1	no
ENSG00000029639.6	ENSG00000029639.6	TFB1M	chr6:155054458-155635627	VEH23	GEM23	OK	18.9131	21.0606	0.15516	-0.298758	0.765125	0.990871	no
ENSG00000029725.12	ENSG00000029725.12	RABEP1	chr17:5185557-5372380	VEH23	GEM23	OK	77.9127	67.7949	-0.200682	0.269199	0.787777	0.994001	no
ENSG00000029993.10	ENSG00000029993.10	HMGB3	chrX:150148981-150159248	VEH23	GEM23	OK	62.5021	38.7892	-0.688249	2.72696	0.00639205	0.0854466	no
ENSG00000030066.9	ENSG00000030066.9	NUP160	chr11:47799638-47870107	VEH23	GEM23	OK	127.636	130.454	0.0315114	-0.076885	0.938715	0.999225	no
ENSG00000030110.8	ENSG00000030110.8	BAK1	chr6:33540328-33548019	VEH23	GEM23	OK	8.35295	11.8899	0.509383	-2.07144	0.0383175	0.267879	no
ENSG00000030304.7	ENSG00000030304.7	MUSK	chr9:113431050-113563859	VEH23	GEM23	NOTEST	0.126725	0.0346968	-1.86883	0.454505	0.649465	1	no
ENSG00000030419.12	ENSG00000030419.12	IKZF2	chr2:213864428-214017151	VEH23	GEM23	OK	0.866877	1.24184	0.518585	-0.497736	0.61867	0.951074	no
ENSG00000030582.12	ENSG00000030582.12	GRN	chr17:42422613-42430470	VEH23	GEM23	OK	184.82	232.91	0.333651	-0.739247	0.459757	0.877393	no
ENSG00000031003.6	ENSG00000031003.6	FAM13B	chr5:137223656-137387650	VEH23	GEM23	OK	3.80083	6.28814	0.726317	-2.81306	0.00490726	0.0706736	no
ENSG00000031081.6	ENSG00000031081.6	ARHGAP31	chr3:119013219-119139561	VEH23	GEM23	OK	1.66009	2.59853	0.646433	-0.874842	0.38166	0.82827	no
ENSG00000031691.5	ENSG00000031691.5	CENPQ	chr6:49431095-49460820	VEH23	GEM23	OK	11.0348	17.2329	0.643106	-2.96686	0.00300855	0.0502005	no
ENSG00000031698.8	ENSG00000031698.8	SARS	chr1:109756539-109780791	VEH23	GEM23	OK	65.3259	75.5476	0.209732	-1.28971	0.197153	0.644195	no
ENSG00000031823.10	ENSG00000031823.10	RANBP3	chr19:5916149-5978153	VEH23	GEM23	OK	76.183	58.4492	-0.382285	1.44358	0.148856	0.564983	no
ENSG00000032219.14	ENSG00000032219.14	ARID4A	chr14:58765102-58840605	VEH23	GEM23	OK	3.71266	9.39741	1.33981	-2.22457	0.02611	0.211856	no
ENSG00000032389.8	ENSG00000032389.8	TSSC1	chr2:3192695-3381653	VEH23	GEM23	OK	27.3709	31.8127	0.21696	-1.01775	0.308798	0.77726	no
ENSG00000032444.11	ENSG00000032444.11	PNPLA6	chr19:7587511-7626650	VEH23	GEM23	OK	62.4395	81.8313	0.390195	-1.43333	0.151764	0.570465	no
ENSG00000032742.13	ENSG00000032742.13	IFT88	chr13:21140584-21265503	VEH23	GEM23	OK	5.18156	5.68796	0.134525	-0.311206	0.755644	0.988912	no
ENSG00000033011.7	ENSG00000033011.7	ALG1	chr16:5074844-5147809	VEH23	GEM23	OK	33.7554	36.7685	0.123348	-0.470658	0.637885	0.959257	no
ENSG00000033030.9	ENSG00000033030.9	ZCCHC8	chr12:122957416-122985518	VEH23	GEM23	OK	7.80249	8.46744	0.117991	-0.489991	0.62414	0.953069	no
ENSG00000033050.3	ENSG00000033050.3	ABCF2	chr7:150904922-150924316	VEH23	GEM23	OK	44.3249	35.4457	-0.322505	1.47434	0.140391	0.549011	no
ENSG00000033100.10	ENSG00000033100.10	CHPF2	chr7:150929574-150974982	VEH23	GEM23	OK	31.1465	35.6473	0.194721	-0.514219	0.607099	0.946967	no
ENSG00000033122.13	ENSG00000033122.13	LRRC7	chr1:70034080-70671303	VEH23	GEM23	NOTEST	0.098287	0.139527	0.50547	-0.345773	0.729513	1	no
ENSG00000033170.12	ENSG00000033170.12	FUT8	chr14:65877309-66210839	VEH23	GEM23	OK	6.92819	5.42977	-0.351587	0.843147	0.399146	0.84062	no
ENSG00000033178.7	ENSG00000033178.7	UBA6	chr4:68481478-68566897	VEH23	GEM23	OK	32.1425	39.881	0.311218	-0.814515	0.41535	0.850254	no
ENSG00000033327.8	ENSG00000033327.8	GAB2	chr11:77926342-78129394	VEH23	GEM23	OK	2.63257	4.26039	0.694512	-1.44735	0.1478	0.562685	no
ENSG00000033627.10	ENSG00000033627.10	ATP6V0A1	chr17:40610861-40674629	VEH23	GEM23	OK	15.2116	20.2534	0.412996	-0.995195	0.319641	0.78652	no
ENSG00000033800.9	ENSG00000033800.9	PIAS1	chr15:68346516-68549549	VEH23	GEM23	OK	24.1463	26.4854	0.133393	-0.442403	0.658197	0.963777	no
ENSG00000033867.12	ENSG00000033867.12	SLC4A7	chr3:27414213-27525911	VEH23	GEM23	OK	14.7764	11.9643	-0.304555	1.1535	0.248706	0.708027	no
ENSG00000034053.10	ENSG00000034053.10	APBA2	chr15:29129628-29410518	VEH23	GEM23	NOTEST	0.0922542	0.157859	0.774951	-0.742888	0.457549	1	no
ENSG00000034152.14	ENSG00000034152.14	MAP2K3	chr17:21187983-21218552	VEH23	GEM23	OK	60.2972	73.6679	0.288946	-1.34502	0.178619	0.622968	no
ENSG00000034239.5	ENSG00000034239.5	EFCAB1	chr8:49623347-49647870	VEH23	GEM23	NOTEST	0	0	0	0	1	1	no
ENSG00000034510.4	ENSG00000034510.4	TMSB10	chr2:85048773-85134132	VEH23	GEM23	OK	2806.57	3068.17	0.12857	-0.861243	0.389104	0.833843	no
ENSG00000034533.7	ENSG00000034533.7	ASTE1	chr3:130569438-131069309	VEH23	GEM23	OK	7.39175	3.63001	-1.02594	0.87115	0.383672	0.829419	no
ENSG00000034677.7	ENSG00000034677.7	RNF19A	chr8:101170133-101348446	VEH23	GEM23	OK	26.1081	34.9531	0.420921	-0.635131	0.525343	0.914885	no
ENSG00000034693.10	ENSG00000034693.10	PEX3	chr6:143771943-143811147	VEH23	GEM23	OK	20.3493	28.9304	0.507604	-1.71833	0.085736	0.425169	no
ENSG00000034713.3	ENSG00000034713.3	GABARAPL2	chr16:75600248-75611779	VEH23	GEM23	OK	78.9501	93.8631	0.249616	-1.95724	0.0503187	0.319865	no
ENSG00000034971.9	ENSG00000034971.9	MYOC	chr1:171604556-171621811	VEH23	GEM23	NOTEST	0	0	0	0	1	1	no
ENSG00000035115.15	ENSG00000035115.15	SH3YL1	chr2:217729-278283	VEH23	GEM23	OK	6.89714	6.98825	0.0189325	-0.0108411	0.99135	0.999936	no
ENSG00000035141.3	ENSG00000035141.3	FAM136A	chr2:70523106-70529222	VEH23	GEM23	OK	30.3263	22.9478	-0.402217	2.89448	0.00379788	0.0586228	no
ENSG00000035403.11	ENSG00000035403.11	VCL	chr10:75757871-75879918	VEH23	GEM23	OK	76.911	84.1703	0.130122	-0.453369	0.650283	0.961886	no
ENSG00000035499.8	ENSG00000035499.8	DEPDC1B	chr5:59892738-59996017	VEH23	GEM23	OK	18.3726	16.9772	-0.113958	0.547715	0.583887	0.938684	no
ENSG00000035664.7	ENSG00000035664.7	DAPK2	chr15:64199234-64364232	VEH23	GEM23	OK	4.45107	6.52889	0.552686	-1.08501	0.277917	0.743912	no
ENSG00000035681.3	ENSG00000035681.3	NSMAF	chr8:59496062-59572403	VEH23	GEM23	OK	26.4158	17.5615	-0.588984	1.60054	0.109478	0.482138	no
ENSG00000035687.9	ENSG00000035687.9	ADSS	chr1:244571795-244615436	VEH23	GEM23	OK	29.9377	22.4259	-0.416796	3.10461	0.00190529	0.0358657	yes
ENSG00000035720.3	ENSG00000035720.3	STAP1	chr4:68424445-68473055	VEH23	GEM23	NOTEST	0	0	0	0	1	1	no
ENSG00000035862.8	ENSG00000035862.8	TIMP2	chr17:76849058-76921469	VEH23	GEM23	OK	184.701	195.841	0.0844855	-0.635053	0.525394	0.914885	no
ENSG00000035928.10	ENSG00000035928.10	RFC1	chr4:39289075-39367995	VEH23	GEM23	OK	99.6685	90.1871	-0.144216	0.550598	0.581909	0.93767	no
ENSG00000036054.8	ENSG00000036054.8	TBC1D23	chr3:99979843-100044095	VEH23	GEM23	OK	18.6369	25.9892	0.479754	-1.87693	0.0605276	0.352123	no
ENSG00000036257.8	ENSG00000036257.8	CUL3	chr2:225334866-225450110	VEH23	GEM23	OK	64.3734	56.226	-0.195229	0.916465	0.359423	0.813897	no
ENSG00000036448.5	ENSG00000036448.5	MYOM2	chr8:1993154-2113475	VEH23	GEM23	NOTEST	0.168912	0.204037	0.272563	-0.11049	0.912021	1	no
ENSG00000036473.5	ENSG00000036473.5	OTC	chrX:37208527-38548169	VEH23	GEM23	NOTEST	0	0	0	0	1	1	no
ENSG00000036530.4	ENSG00000036530.4	CYP46A1	chr14:100150640-100193638	VEH23	GEM23	NOTEST	0.00488339	0.00245587	-0.991646	0.315469	0.752406	1	no
ENSG00000036549.8	ENSG00000036549.8	ZZZ3	chr1:78028100-78149104	VEH23	GEM23	OK	22.3813	16.4556	-0.443712	1.58667	0.112587	0.488037	no
ENSG00000036565.10	ENSG00000036565.10	SLC18A1	chr8:20002365-20040717	VEH23	GEM23	NOTEST	0.000819762	0	-1.79769e+308	-1.79769e+308	0.301356	1	no
ENSG00000036672.10	ENSG00000036672.10	USP2	chr11:119225924-119252436	VEH23	GEM23	OK	4.22683	4.06033	-0.0579789	0.141813	0.887228	0.997853	no
ENSG00000036828.9	ENSG00000036828.9	CASR	chr3:121902529-122005342	VEH23	GEM23	NOTEST	0.000304777	0.0023885	2.97028	-1.02689	0.304471	1	no
ENSG00000037042.8	ENSG00000037042.8	TUBG2	chr17:40811322-40819024	VEH23	GEM23	OK	11.196	20.4648	0.870163	-5.10111	3.37665e-07	2.98678e-05	yes
ENSG00000037241.3	ENSG00000037241.3	RPL26L1	chr5:172385731-172396774	VEH23	GEM23	OK	55.4456	106.079	0.936001	-3.44241	0.000576553	0.0145562	yes
ENSG00000037280.11	ENSG00000037280.11	FLT4	chr5:180028505-180076624	VEH23	GEM23	NOTEST	0.0137691	0	-1.79769e+308	-1.79769e+308	0.315721	1	no
ENSG00000037474.10	ENSG00000037474.10	NSUN2	chr5:6599351-6633404	VEH23	GEM23	OK	122.374	104.132	-0.232882	0.804704	0.420991	0.852231	no
ENSG00000037637.6	ENSG00000037637.6	FBXO42	chr1:16573333-16678949	VEH23	GEM23	OK	7.74033	8.75188	0.177198	-0.545069	0.585706	0.939298	no
ENSG00000037749.7	ENSG00000037749.7	MFAP3	chr5:153369687-153800544	VEH23	GEM23	OK	23.9074	26.0596	0.124355	-0.47127	0.637448	0.959111	no
ENSG00000037757.9	ENSG00000037757.9	MRI1	chr19:13875345-13889276	VEH23	GEM23	OK	22.215	23.6942	0.0930012	-0.269541	0.787514	0.994001	no
ENSG00000037897.12	ENSG00000037897.12	METTL1	chr12:58162253-58212487	VEH23	GEM23	OK	29.0998	15.9747	-0.865219	1.65408	0.098111	0.456189	no
ENSG00000037965.4	ENSG00000037965.4	HOXC8	chr12:54378848-54449814	VEH23	GEM23	NOTEST	0.257222	0.256673	-0.00308047	0.00183517	0.998536	1	no
ENSG00000038002.4	ENSG00000038002.4	AGA	chr4:178351923-178363657	VEH23	GEM23	OK	13.9903	20.3815	0.542833	-1.68133	0.0926995	0.443985	no
ENSG00000038210.9	ENSG00000038210.9	PI4K2B	chr4:25162262-25280714	VEH23	GEM23	OK	17.9727	18.428	0.0360942	-0.121841	0.903025	0.998371	no
ENSG00000038219.8	ENSG00000038219.8	BOD1L1	chr4:13570361-13629347	VEH23	GEM23	OK	20.7621	25.4754	0.295152	-0.197745	0.843245	0.997032	no
ENSG00000038274.11	ENSG00000038274.11	MAT2B	chr5:162930119-162946342	VEH23	GEM23	OK	39.976	41.7049	0.0610821	-0.277501	0.781396	0.992947	no
ENSG00000038295.3	ENSG00000038295.3	TLL1	chr4:166794409-167025047	VEH23	GEM23	OK	19.1276	17.7611	-0.106939	0.333751	0.738567	0.984087	no
ENSG00000038358.10	ENSG00000038358.10	EDC4	chr16:67906925-67918406	VEH23	GEM23	OK	71.533	81.8555	0.194471	-0.792946	0.427809	0.855694	no
ENSG00000038382.13	ENSG00000038382.13	TRIO	chr5:14143810-14532235	VEH23	GEM23	OK	65.9614	56.6105	-0.220552	0.52493	0.599632	0.944139	no
ENSG00000038427.11	ENSG00000038427.11	VCAN	chr5:82767283-82878122	VEH23	GEM23	NOTEST	0.000260778	0.00501227	4.26457	-1.01785	0.308749	1	no
ENSG00000038532.10	ENSG00000038532.10	CLEC16A	chr16:11038344-11276046	VEH23	GEM23	OK	13.761	17.804	0.37162	-1.14761	0.251128	0.711711	no
ENSG00000038945.9	ENSG00000038945.9	MSR1	chr8:15965386-16424999	VEH23	GEM23	NOTEST	0.000188404	0.177145	9.87689	-3.09704	0.00195461	1	no
ENSG00000039068.13	ENSG00000039068.13	CDH1	chr16:68771127-68869445	VEH23	GEM23	NOTEST	0.203866	0.512253	1.32924	-0.830744	0.406118	1	no
ENSG00000039123.11	ENSG00000039123.11	SKIV2L2	chr5:54603587-54830878	VEH23	GEM23	OK	70.1379	62.2142	-0.17295	0.644622	0.519172	0.911369	no
ENSG00000039139.8	ENSG00000039139.8	DNAH5	chr5:13690439-13944652	VEH23	GEM23	OK	2.61061	2.67542	0.0353787	-0.110376	0.912111	0.999109	no
ENSG00000039319.12	ENSG00000039319.12	ZFYVE16	chr5:79703831-79775169	VEH23	GEM23	OK	33.189	35.8657	0.111902	-0.273769	0.784262	0.993252	no
ENSG00000039523.12	ENSG00000039523.12	FAM65A	chr16:67552320-67580689	VEH23	GEM23	OK	46.4112	42.265	-0.135011	0.377291	0.705958	0.976239	no
ENSG00000039537.9	ENSG00000039537.9	C6	chr5:41142335-41261540	VEH23	GEM23	NOTEST	0.000505241	0.000886909	0.811815	-0.409896	0.681883	1	no
ENSG00000039560.9	ENSG00000039560.9	RAI14	chr5:34656341-34832732	VEH23	GEM23	OK	114.598	153.168	0.418535	-0.645901	0.518344	0.910974	no
ENSG00000039600.6	ENSG00000039600.6	SOX30	chr5:157052686-157098488	VEH23	GEM23	NOTEST	0.013712	0.0452693	1.7231	-1.26139	0.207168	1	no
ENSG00000039650.5	ENSG00000039650.5	PNKP	chr19:50364460-50371166	VEH23	GEM23	OK	15.172	21.1639	0.480194	-1.93647	0.0528106	0.327526	no
ENSG00000039987.2	ENSG00000039987.2	BEST2	chr19:12862515-12869272	VEH23	GEM23	NOTEST	0	0.125408	1.79769e+308	1.79769e+308	0.0607695	1	no
ENSG00000040199.14	ENSG00000040199.14	PHLPP2	chr16:71660063-71758604	VEH23	GEM23	OK	2.44616	1.4844	-0.720642	1.28276	0.199575	0.648035	no
ENSG00000040275.12	ENSG00000040275.12	SPDL1	chr5:169010637-169031782	VEH23	GEM23	OK	65.8308	93.2142	0.501786	-1.37109	0.170346	0.604716	no
ENSG00000040341.13	ENSG00000040341.13	STAU2	chr8:74332603-74791145	VEH23	GEM23	OK	36.1074	52.8206	0.548804	-0.846635	0.397198	0.839291	no
ENSG00000040487.8	ENSG00000040487.8	PQLC2	chr1:19638819-19655794	VEH23	GEM23	OK	8.60458	11.1193	0.369886	-1.45971	0.144371	0.556719	no
ENSG00000040531.10	ENSG00000040531.10	CTNS	chr17:3539761-3564836	VEH23	GEM23	OK	15.1303	11.3311	-0.417145	1.11536	0.264696	0.729096	no
ENSG00000040608.9	ENSG00000040608.9	RTN4R	chr22:20228937-20270769	VEH23	GEM23	OK	9.90848	9.602	-0.045329	0.225174	0.821844	0.997032	no
ENSG00000040633.8	ENSG00000040633.8	PHF23	chr17:7138346-7143041	VEH23	GEM23	OK	52.1702	50.5259	-0.0462014	0.204862	0.83768	0.997032	no
ENSG00000040731.6	ENSG00000040731.6	CDH10	chr5:24487208-24645087	VEH23	GEM23	NOTEST	0.000182979	0.0426348	7.86421	-1.88168	0.059879	1	no
ENSG00000040933.10	ENSG00000040933.10	INPP4A	chr2:99061316-99207496	VEH23	GEM23	OK	9.25856	9.91703	0.0991206	-0.268762	0.788113	0.994001	no
ENSG00000041353.5	ENSG00000041353.5	RAB27B	chr18:52385090-52562747	VEH23	GEM23	OK	7.77939	12.3517	0.66698	-1.62558	0.104039	0.470645	no
ENSG00000041357.11	ENSG00000041357.11	PSMA4	chr15:78832746-78841604	VEH23	GEM23	OK	298.426	349.689	0.228699	-1.56985	0.11645	0.495858	no
ENSG00000041515.10	ENSG00000041515.10	MYO16	chr13:109248499-109860355	VEH23	GEM23	OK	3.7291	4.91886	0.399495	-0.688353	0.491231	0.892834	no
ENSG00000041802.6	ENSG00000041802.6	LSG1	chr3:194361516-194393206	VEH23	GEM23	OK	42.3974	31.8653	-0.41199	1.5679	0.116906	0.496482	no
ENSG00000041880.10	ENSG00000041880.10	PARP3	chr3:51976360-51982883	VEH23	GEM23	OK	8.14994	15.3063	0.909265	-2.09673	0.0360174	0.256461	no
ENSG00000041982.10	ENSG00000041982.10	TNC	chr9:117782805-117880536	VEH23	GEM23	OK	1.21442	1.2984	0.0964673	-0.0817322	0.93486	0.999225	no
ENSG00000041988.10	ENSG00000041988.10	THAP3	chr1:6684925-6761984	VEH23	GEM23	OK	15.111	16.9426	0.165051	-0.226007	0.821196	0.997032	no
ENSG00000042062.7	ENSG00000042062.7	FAM65C	chr20:49202644-49308065	VEH23	GEM23	NOTEST	0.00315437	0.057322	4.18366	-1.4055	0.159873	1	no
ENSG00000042088.9	ENSG00000042088.9	TDP1	chr14:90421282-90511106	VEH23	GEM23	OK	14.2931	13.3307	-0.100562	0.39721	0.691213	0.974054	no
ENSG00000042286.10	ENSG00000042286.10	AIFM2	chr10:71812551-71892690	VEH23	GEM23	OK	15.1621	16.0283	0.0801509	-0.395958	0.692136	0.974054	no
ENSG00000042304.6	ENSG00000042304.6	C2orf83	chr2:228474805-228498036	VEH23	GEM23	NOTEST	0.00135804	0.00304907	1.16684	-0.373385	0.708862	1	no
ENSG00000042317.12	ENSG00000042317.12	SPATA7	chr14:88851267-89021077	VEH23	GEM23	OK	2.129	3.07472	0.530278	-0.556173	0.578093	0.937376	no
ENSG00000042429.6	ENSG00000042429.6	MED17	chr11:93394804-93547861	VEH23	GEM23	OK	63.3973	58.3564	-0.119533	0.269264	0.787727	0.994001	no
ENSG00000042445.9	ENSG00000042445.9	RETSAT	chr2:85569210-85618875	VEH23	GEM23	OK	18.7093	31.4484	0.749229	-3.54209	0.000396964	0.0110021	yes
ENSG00000042493.10	ENSG00000042493.10	CAPG	chr2:85621345-85645555	VEH23	GEM23	OK	186.883	249.799	0.418634	-2.47243	0.0134197	0.137867	no
ENSG00000042753.7	ENSG00000042753.7	AP2S1	chr19:47341392-47354249	VEH23	GEM23	OK	182.764	238.853	0.386145	-1.93899	0.0525023	0.327077	no
ENSG00000042781.8	ENSG00000042781.8	USH2A	chr1:215796235-216596738	VEH23	GEM23	NOTEST	0.00479789	0.00503561	0.0697687	-0.041112	0.967207	1	no
ENSG00000042813.3	ENSG00000042813.3	ZPBP	chr7:49813256-50199426	VEH23	GEM23	NOTEST	0.000319736	0.000128768	-1.3121	0.405723	0.684946	1	no
ENSG00000042832.7	ENSG00000042832.7	TG	chr8:133879202-134147147	VEH23	GEM23	NOTEST	0.000223118	0.000522584	1.22786	-0.691297	0.489379	1	no
ENSG00000042980.8	ENSG00000042980.8	ADAM28	chr8:24151552-24216531	VEH23	GEM23	NOTEST	0	0	0	0	1	1	no
ENSG00000043039.4	ENSG00000043039.4	BARX2	chr11:129245834-129322171	VEH23	GEM23	NOTEST	0.00082153	0	-1.79769e+308	-1.79769e+308	0.230834	1	no
ENSG00000043093.9	ENSG00000043093.9	DCUN1D1	chr3:182655861-182703741	VEH23	GEM23	OK	33.5735	35.0367	0.0615466	-0.231977	0.816556	0.997032	no
ENSG00000043143.15	ENSG00000043143.15	PHF15	chr5:133860002-133918918	VEH23	GEM23	OK	19.8485	24.3695	0.296045	-0.945881	0.344209	0.802292	no
ENSG00000043355.6	ENSG00000043355.6	ZIC2	chr13:100634025-100639018	VEH23	GEM23	OK	18.524	10.8733	-0.768602	0.772223	0.439982	0.865274	no
ENSG00000043462.7	ENSG00000043462.7	LCP2	chr5:169659450-169725231	VEH23	GEM23	NOTEST	0.000603868	0.0259861	5.42736	-1.37099	0.170377	1	no
ENSG00000043514.10	ENSG00000043514.10	TRIT1	chr1:40306707-40349183	VEH23	GEM23	OK	26.693	26.9254	0.0125066	-0.0337758	0.973056	0.999225	no
ENSG00000043591.4	ENSG00000043591.4	ADRB1	chr10:115803805-115806667	VEH23	GEM23	NOTEST	0.114872	0.118903	0.0497635	-0.0533991	0.957414	1	no
ENSG00000044012.3	ENSG00000044012.3	GUCA2B	chr1:42619091-42621495	VEH23	GEM23	NOTEST	0	0	0	0	1	1	no
ENSG00000044090.4	ENSG00000044090.4	CUL7	chr6:43005354-43042837	VEH23	GEM23	OK	3.72533	5.87942	0.658304	-1.20578	0.227901	0.684212	no
ENSG00000044115.15	ENSG00000044115.15	CTNNA1	chr5:137946655-138270723	VEH23	GEM23	OK	471.79	442.584	-0.0921934	0.228721	0.819086	0.997032	no
ENSG00000044446.6	ENSG00000044446.6	PHKA2	chrX:18910417-19002716	VEH23	GEM23	OK	25.1658	22.9209	-0.134801	0.294012	0.768749	0.99099	no
ENSG00000044459.9	ENSG00000044459.9	CNTLN	chr9:17134979-17503921	VEH23	GEM23	OK	10.6895	10.925	0.0314407	-0.105971	0.915605	0.999225	no
ENSG00000044524.6	ENSG00000044524.6	EPHA3	chr3:89156673-89531284	VEH23	GEM23	NOTEST	0.552829	0.596591	0.109908	-0.224454	0.822404	1	no
ENSG00000044574.7	ENSG00000044574.7	HSPA5	chr9:127997131-128003609	VEH23	GEM23	OK	218.084	186.583	-0.225064	1.72235	0.085007	0.423067	no
ENSG00000046604.8	ENSG00000046604.8	DSG2	chr18:29078005-29128971	VEH23	GEM23	OK	42.176	49.7091	0.237087	-1.17067	0.241731	0.700644	no
ENSG00000046647.9	ENSG00000046647.9	GEMIN8	chrX:14026397-14048012	VEH23	GEM23	OK	16.3103	9.17792	-0.829546	3.48495	0.00049223	0.0129791	yes
ENSG00000046651.10	ENSG00000046651.10	OFD1	chrX:13752831-13787480	VEH23	GEM23	OK	16.9206	21.7069	0.359378	-1.459	0.144566	0.557004	no
ENSG00000046653.10	ENSG00000046653.10	GPM6B	chrX:13789149-13956757	VEH23	GEM23	OK	0.994168	1.09028	0.133134	-0.183753	0.854207	0.997255	no
ENSG00000046774.9	ENSG00000046774.9	MAGEC2	chrX:141290130-141293076	VEH23	GEM23	NOTEST	0	0	0	0	1	1	no
ENSG00000046889.14	ENSG00000046889.14	PREX2	chr8:68864352-69149265	VEH23	GEM23	NOTEST	0.000202673	0.00335288	4.04818	-1.24909	0.211633	1	no
ENSG00000047056.10	ENSG00000047056.10	WDR37	chr10:1095477-1178237	VEH23	GEM23	OK	4.41642	5.22781	0.243329	-0.889128	0.373934	0.821811	no
ENSG00000047188.11	ENSG00000047188.11	YTHDC2	chr5:112849379-112930982	VEH23	GEM23	OK	13.812	11.7619	-0.231795	0.789267	0.429956	0.857414	no
ENSG00000047230.10	ENSG00000047230.10	CTPS2	chrX:16606125-16731059	VEH23	GEM23	OK	21.5507	19.9953	-0.108077	0.466902	0.64057	0.960081	no
ENSG00000047249.11	ENSG00000047249.11	ATP6V1H	chr8:54628116-54756118	VEH23	GEM23	OK	65.9025	97.7454	0.568695	-2.34253	0.0191534	0.176166	no
ENSG00000047315.10	ENSG00000047315.10	POLR2B	chr4:57829535-57976551	VEH23	GEM23	OK	87.1507	82.7949	-0.0739702	0.17444	0.86152	0.997853	no
ENSG00000047346.8	ENSG00000047346.8	FAM214A	chr15:52873513-53002014	VEH23	GEM23	OK	8.14055	19.7713	1.28021	-3.47453	0.000511745	0.0132417	yes
ENSG00000047365.6	ENSG00000047365.6	ARAP2	chr4:36067619-36246131	VEH23	GEM23	OK	4.09473	2.34579	-0.803691	0.891334	0.37275	0.820972	no
ENSG00000047410.8	ENSG00000047410.8	TPR	chr1:186265404-186344825	VEH23	GEM23	OK	61.543	65.2372	0.0841016	-0.171826	0.863575	0.997853	no
ENSG00000047457.9	ENSG00000047457.9	CP	chr3:148847370-148939842	VEH23	GEM23	OK	5.58627	7.23689	0.373484	-0.808069	0.419051	0.850941	no
ENSG00000047578.8	ENSG00000047578.8	KIAA0556	chr16:27561453-27791690	VEH23	GEM23	OK	5.30205	6.4654	0.28619	-0.62979	0.528832	0.915767	no
ENSG00000047579.14	ENSG00000047579.14	DTNBP1	chr6:15523031-15663289	VEH23	GEM23	OK	9.8707	8.09462	-0.286188	0.967883	0.333103	0.794978	no
ENSG00000047597.5	ENSG00000047597.5	XK	chrX:37208527-38548169	VEH23	GEM23	OK	1.15213	0.790584	-0.543308	0.87737	0.380286	0.827562	no
ENSG00000047617.10	ENSG00000047617.10	ANO2	chr12:5641034-6055398	VEH23	GEM23	OK	1.86924	3.29931	0.819711	-1.29283	0.196071	0.642681	no
ENSG00000047621.7	ENSG00000047621.7	C12orf4	chr12:4596893-4647674	VEH23	GEM23	OK	6.94236	10.2537	0.562646	-1.94853	0.0513521	0.323161	no
ENSG00000047634.10	ENSG00000047634.10	SCML1	chrX:17755587-17773105	VEH23	GEM23	OK	22.6509	24.8359	0.132856	-0.681045	0.495843	0.895735	no
ENSG00000047644.13	ENSG00000047644.13	WWC3	chrX:9983601-10112518	VEH23	GEM23	OK	9.73909	9.61323	-0.018766	0.123076	0.902047	0.998371	no
ENSG00000047648.16	ENSG00000047648.16	ARHGAP6	chrX:11129420-11683821	VEH23	GEM23	OK	1.29943	2.29289	0.819288	-1.07356	0.28302	0.748946	no
ENSG00000047662.4	ENSG00000047662.4	FAM184B	chr4:17630928-17783135	VEH23	GEM23	OK	0.679788	0.595471	-0.191052	0.602388	0.546916	0.925369	no
ENSG00000047849.17	ENSG00000047849.17	MAP4	chr3:47892181-48130769	VEH23	GEM23	OK	100.151	93.1082	-0.105193	0.137914	0.890308	0.997853	no
ENSG00000047932.9	ENSG00000047932.9	GOPC	chr6:117609462-117923691	VEH23	GEM23	OK	6.07963	6.01861	-0.0145532	0.0296368	0.976357	0.999332	no
ENSG00000047936.6	ENSG00000047936.6	ROS1	chr6:117609462-117923691	VEH23	GEM23	NOTEST	0.0162973	0.0363848	1.1587	-0.216945	0.828251	1	no
ENSG00000048028.7	ENSG00000048028.7	USP28	chr11:113668595-113746292	VEH23	GEM23	OK	15.4612	13.6028	-0.184748	0.519018	0.603748	0.945812	no
ENSG00000048052.16	ENSG00000048052.16	HDAC9	chr7:18126571-19036993	VEH23	GEM23	NOTEST	0.2609	0.221015	-0.23935	0.156984	0.875258	1	no
ENSG00000048140.13	ENSG00000048140.13	TSPAN17	chr5:176074387-176086058	VEH23	GEM23	OK	17.2209	23.6314	0.456544	-2.124	0.0336704	0.245865	no
ENSG00000048162.15	ENSG00000048162.15	NOP16	chr5:175792470-175843570	VEH23	GEM23	OK	93.9351	48.0159	-0.968151	2.8298	0.00465773	0.0678635	no
ENSG00000048342.11	ENSG00000048342.11	CC2D2A	chr4:15471488-15603180	VEH23	GEM23	OK	10.2528	8.04605	-0.349668	0.725735	0.468001	0.881314	no
ENSG00000048392.7	ENSG00000048392.7	RRM2B	chr8:103216729-103251346	VEH23	GEM23	OK	16.7123	23.5605	0.495454	-0.456921	0.647728	0.961518	no
ENSG00000048405.5	ENSG00000048405.5	ZNF800	chr7:126986843-127071978	VEH23	GEM23	OK	8.62204	10.2391	0.247993	-0.741646	0.458302	0.876813	no
ENSG00000048462.6	ENSG00000048462.6	TNFRSF17	chr16:12021229-12070500	VEH23	GEM23	NOTEST	0	0	0	0	1	1	no
ENSG00000048471.8	ENSG00000048471.8	SNX29	chr16:12070593-12668146	VEH23	GEM23	OK	9.43604	15.4872	0.714819	-2.22082	0.0263633	0.213094	no
ENSG00000048540.10	ENSG00000048540.10	LMO3	chr12:16500075-16763528	VEH23	GEM23	NOTEST	0.263304	0.0545622	-2.27076	0.615793	0.538031	1	no
ENSG00000048544.5	ENSG00000048544.5	MRPS10	chr6:42174538-42185603	VEH23	GEM23	OK	25.2213	28.4612	0.174353	-1.34327	0.179184	0.623731	no
ENSG00000048545.9	ENSG00000048545.9	GUCA1A	chr6:42123143-42147794	VEH23	GEM23	NOTEST	0.00118011	0	-1.79769e+308	-1.79769e+308	0.315544	1	no
ENSG00000048649.9	ENSG00000048649.9	RSF1	chr11:77371040-77532063	VEH23	GEM23	OK	27.5845	31.4633	0.189814	-0.461615	0.644358	0.961146	no
ENSG00000048707.8	ENSG00000048707.8	VPS13D	chr1:12290123-12572099	VEH23	GEM23	OK	7.27688	8.22695	0.177038	-0.160403	0.872564	0.997853	no
ENSG00000048740.11	ENSG00000048740.11	CELF2	chr10:11047258-11378666	VEH23	GEM23	NOTEST	0.209323	0.123718	-0.758675	0.709749	0.47786	1	no
ENSG00000048828.11	ENSG00000048828.11	FAM120A	chr9:96208775-96328397	VEH23	GEM23	OK	87.89	73.2858	-0.262166	1.58459	0.113059	0.488589	no
ENSG00000048991.12	ENSG00000048991.12	R3HDM1	chr2:136289024-136482840	VEH23	GEM23	OK	50.1384	41.7239	-0.265041	0.471925	0.63698	0.958723	no
ENSG00000049089.9	ENSG00000049089.9	COL9A2	chr1:40766158-40783488	VEH23	GEM23	NOTEST	0.354145	0.32666	-0.116552	0.0778817	0.937922	1	no
ENSG00000049130.8	ENSG00000049130.8	KITLG	chr12:88885884-88974628	VEH23	GEM23	OK	7.49675	12.4072	0.726842	-2.33504	0.0195415	0.178159	no
ENSG00000049167.9	ENSG00000049167.9	ERCC8	chr5:60169657-60240900	VEH23	GEM23	OK	9.45136	9.6689	0.0328307	-0.0963646	0.923231	0.999225	no
ENSG00000049192.10	ENSG00000049192.10	ADAMTS6	chr5:64444562-64777747	VEH23	GEM23	OK	4.37154	10.3895	1.24891	-3.39338	0.000690362	0.01659	yes
ENSG00000049239.7	ENSG00000049239.7	H6PD	chr1:9294862-9331396	VEH23	GEM23	OK	4.54646	4.45075	-0.0306969	0.222169	0.824182	0.997032	no
ENSG00000049245.8	ENSG00000049245.8	VAMP3	chr1:7831328-7841492	VEH23	GEM23	OK	80.8202	93.1565	0.204941	-0.55428	0.579387	0.937413	no
ENSG00000049246.9	ENSG00000049246.9	PER3	chr1:7844379-7913572	VEH23	GEM23	OK	2.06015	1.18164	-0.801952	1.07317	0.283197	0.748946	no
ENSG00000049247.9	ENSG00000049247.9	UTS2	chr1:7844379-7913572	VEH23	GEM23	OK	0.346168	0.916773	1.40509	-1.11451	0.265059	0.729287	no
ENSG00000049249.4	ENSG00000049249.4	TNFRSF9	chr1:7979906-8000926	VEH23	GEM23	NOTEST	0	0.552778	1.79769e+308	1.79769e+308	0.0653524	1	no
ENSG00000049283.13	ENSG00000049283.13	EPN3	chr17:48609903-48633213	VEH23	GEM23	NOTEST	0.0810895	0.147948	0.867503	-0.266395	0.789935	1	no
ENSG00000049323.10	ENSG00000049323.10	LTBP1	chr2:33172038-33624576	VEH23	GEM23	OK	12.1288	15.9302	0.393325	-0.828774	0.407232	0.845931	no
ENSG00000049449.3	ENSG00000049449.3	RCN1	chr11:31806339-32127301	VEH23	GEM23	OK	177.541	174.444	-0.0253891	0.125595	0.900053	0.998173	no
ENSG00000049540.11	ENSG00000049540.11	ELN	chr7:73442118-73484237	VEH23	GEM23	NOTEST	0.0310212	0.250699	3.01463	-1.12706	0.259715	1	no
ENSG00000049541.5	ENSG00000049541.5	RFC2	chr7:73645828-73668774	VEH23	GEM23	OK	154.622	172.841	0.160696	-0.773706	0.439105	0.864581	no
ENSG00000049618.15	ENSG00000049618.15	ARID1B	chr6:157099062-157530401	VEH23	GEM23	OK	12.2072	11.1553	-0.130011	0.607722	0.543372	0.923255	no
ENSG00000049656.9	ENSG00000049656.9	CLPTM1L	chr5:1317858-1345214	VEH23	GEM23	OK	484.469	391.8	-0.306287	1.14809	0.250931	0.711689	no
ENSG00000049759.12	ENSG00000049759.12	NEDD4L	chr18:55711598-56068772	VEH23	GEM23	OK	76.0355	55.1833	-0.462441	0.096201	0.923361	0.999225	no
ENSG00000049768.10	ENSG00000049768.10	FOXP3	chrX:49091926-49121288	VEH23	GEM23	NOTEST	0.0828126	0.15447	0.899408	-0.584181	0.559099	1	no
ENSG00000049769.8	ENSG00000049769.8	PPP1R3F	chrX:49126305-49157929	VEH23	GEM23	OK	1.6938	3.14515	0.892863	-1.10017	0.27126	0.736397	no
ENSG00000049860.9	ENSG00000049860.9	HEXB	chr5:73923233-74072737	VEH23	GEM23	OK	113.658	131.149	0.206509	-0.836647	0.402791	0.843453	no
ENSG00000049883.9	ENSG00000049883.9	PTCD2	chr5:71515235-71656052	VEH23	GEM23	OK	15.0946	13.8234	-0.126919	0.1402	0.888502	0.997853	no
ENSG00000050030.8	ENSG00000050030.8	KIAA2022	chrX:73952683-74145320	VEH23	GEM23	NOTEST	0.000162514	0.000729751	2.16684	-0.733609	0.463187	1	no
ENSG00000050130.12	ENSG00000050130.12	JKAMP	chr14:59951160-59971429	VEH23	GEM23	OK	38.6168	43.2672	0.164045	-0.802221	0.422425	0.852941	no
ENSG00000050165.13	ENSG00000050165.13	DKK3	chr11:11984652-12031316	VEH23	GEM23	OK	14.2055	34.837	1.29417	-4.83122	1.357e-06	0.000101955	yes
ENSG00000050327.9	ENSG00000050327.9	ARHGEF5	chr7:144052380-144077725	VEH23	GEM23	OK	1.68882	2.52171	0.578387	-1.5258	0.12706	0.519635	no
ENSG00000050344.7	ENSG00000050344.7	NFE2L3	chr7:26191859-26226745	VEH23	GEM23	OK	2.20012	1.36248	-0.691344	2.58034	0.00987026	0.112717	no
ENSG00000050393.6	ENSG00000050393.6	CCDC90A	chr6:13791019-13814800	VEH23	GEM23	OK	53.7437	44.5077	-0.272042	2.04676	0.040682	0.277867	no
ENSG00000050405.8	ENSG00000050405.8	LIMA1	chr12:50569570-50677353	VEH23	GEM23	OK	188.755	217.83	0.20669	-0.879597	0.379078	0.826296	no
ENSG00000050426.10	ENSG00000050426.10	LETMD1	chr12:51441744-51454207	VEH23	GEM23	OK	46.732	60.3898	0.369893	-1.57172	0.116015	0.495357	no
ENSG00000050438.10	ENSG00000050438.10	SLC4A8	chr12:51745681-51902980	VEH23	GEM23	NOTEST	0.0577094	0.03267	-0.820839	0.218659	0.826916	1	no
ENSG00000050555.12	ENSG00000050555.12	LAMC3	chr9:133884468-133969860	VEH23	GEM23	OK	15.5481	15.1433	-0.0380547	0.155721	0.876253	0.997853	no
ENSG00000050628.15	ENSG00000050628.15	PTGER3	chr1:71318035-71513491	VEH23	GEM23	NOTEST	0.00443961	0.000538273	-3.04402	0.927477	0.353679	1	no
ENSG00000050730.11	ENSG00000050730.11	TNIP3	chr4:122052562-122148621	VEH23	GEM23	NOTEST	0.0570325	0.252457	2.14618	-0.671333	0.502009	1	no
ENSG00000050748.12	ENSG00000050748.12	MAPK9	chr5:179660142-179719099	VEH23	GEM23	OK	28.2217	30.3952	0.10704	-0.534957	0.592679	0.943429	no
ENSG00000050767.11	ENSG00000050767.11	COL23A1	chr5:177664618-178017556	VEH23	GEM23	NOTEST	0.00100212	0.0013997	0.482064	-0.577051	0.563905	1	no
ENSG00000050820.12	ENSG00000050820.12	BCAR1	chr16:75262927-75301951	VEH23	GEM23	OK	28.8937	35.4434	0.294764	-0.675134	0.499591	0.899363	no
ENSG00000051009.6	ENSG00000051009.6	FAM160A2	chr11:6232564-6255941	VEH23	GEM23	OK	15.4657	18.8149	0.282807	-0.909769	0.362944	0.815008	no
ENSG00000051108.10	ENSG00000051108.10	HERPUD1	chr16:56965959-56977798	VEH23	GEM23	OK	81.2398	81.6305	0.00692305	-0.0345283	0.972456	0.999225	no
ENSG00000051128.14	ENSG00000051128.14	HOMER3	chr19:19010322-19052070	VEH23	GEM23	OK	41.9985	47.3303	0.172426	-0.610016	0.541851	0.922589	no
ENSG00000051180.12	ENSG00000051180.12	RAD51	chr15:40986971-41024354	VEH23	GEM23	OK	45.7076	60.5793	0.406392	-1.80011	0.0718434	0.388499	no
ENSG00000051341.9	ENSG00000051341.9	POLQ	chr3:121150277-121264853	VEH23	GEM23	OK	7.44244	9.54536	0.359022	-0.898163	0.369099	0.819579	no
ENSG00000051382.4	ENSG00000051382.4	PIK3CB	chr3:138372859-138553780	VEH23	GEM23	OK	23.424	20.1863	-0.214611	0.749748	0.453406	0.873731	no
ENSG00000051523.6	ENSG00000051523.6	CYBA	chr16:88709690-88717560	VEH23	GEM23	OK	397.69	591.659	0.573121	-2.12265	0.0337828	0.246397	no
ENSG00000051596.5	ENSG00000051596.5	THOC3	chr5:175344875-175461683	VEH23	GEM23	OK	13.3942	11.871	-0.174163	0.502125	0.61558	0.950612	no
ENSG00000051620.5	ENSG00000051620.5	HEBP2	chr6:138724667-138734310	VEH23	GEM23	OK	30.4175	34.3036	0.173462	-1.07552	0.282141	0.748418	no
ENSG00000051825.9	ENSG00000051825.9	MPHOSPH9	chr12:123636866-123742506	VEH23	GEM23	OK	25.821	25.2464	-0.0324694	0.104333	0.916905	0.999225	no
ENSG00000052126.10	ENSG00000052126.10	PLEKHA5	chr12:19282647-19529334	VEH23	GEM23	OK	45.1581	53.2324	0.237319	-0.860619	0.389448	0.833843	no
ENSG00000052344.11	ENSG00000052344.11	PRSS8	chr16:31142755-31147083	VEH23	GEM23	OK	0.428315	1.52818	1.83506	-1.50796	0.131566	0.528413	no
ENSG00000052723.7	ENSG00000052723.7	SIKE1	chr1:115312099-115323306	VEH23	GEM23	OK	46.5117	63.6435	0.452422	-1.42732	0.153488	0.573576	no
ENSG00000052749.9	ENSG00000052749.9	RRP12	chr10:99116114-99161127	VEH23	GEM23	OK	20.1377	8.90104	-1.17786	2.36837	0.0178666	0.167312	no
ENSG00000052795.8	ENSG00000052795.8	FNIP2	chr4:159690289-159959912	VEH23	GEM23	OK	2.58973	3.08029	0.250261	-0.486255	0.626786	0.953919	no
ENSG00000052802.8	ENSG00000052802.8	MSMO1	chr4:166248774-166264312	VEH23	GEM23	OK	31.4051	43.2751	0.462535	-2.2163	0.026671	0.214622	no
ENSG00000052841.9	ENSG00000052841.9	TTC17	chr11:43380481-43516483	VEH23	GEM23	OK	29.2718	39.549	0.434133	-1.42566	0.153966	0.574383	no
ENSG00000052850.5	ENSG00000052850.5	ALX4	chr11:44281993-44331716	VEH23	GEM23	NOTEST	0.0221257	0.0169609	-0.38351	0.2782	0.780859	1	no
ENSG00000053108.12	ENSG00000053108.12	FSTL4	chr5:132532146-132948255	VEH23	GEM23	OK	209.906	191.27	-0.134135	0.505944	0.612896	0.949452	no
ENSG00000053254.11	ENSG00000053254.11	FOXN3	chr14:89591214-90085493	VEH23	GEM23	OK	9.63642	9.20623	-0.0658864	0.162186	0.871159	0.997853	no
ENSG00000053328.8	ENSG00000053328.8	METTL24	chr6:110501343-110679475	VEH23	GEM23	NOTEST	0.000262544	0.00250924	3.25662	-1.01207	0.311503	1	no
ENSG00000053371.8	ENSG00000053371.8	AKR7A2	chr1:19630458-19638640	VEH23	GEM23	OK	48.2975	62.918	0.381523	-2.71477	0.00663212	0.0878086	no
ENSG00000053372.4	ENSG00000053372.4	MRTO4	chr1:19542157-19586622	VEH23	GEM23	OK	42.116	30.8894	-0.447256	0.946458	0.343915	0.802292	no
ENSG00000053438.7	ENSG00000053438.7	NNAT	chr20:36130815-36156333	VEH23	GEM23	NOTEST	0.388508	0.292181	-0.411084	0.315697	0.752233	1	no
ENSG00000053501.8	ENSG00000053501.8	USE1	chr19:17326154-17330638	VEH23	GEM23	OK	26.915	29.1666	0.115911	-0.526017	0.598877	0.944139	no
ENSG00000053524.7	ENSG00000053524.7	MCF2L2	chr3:182895830-183146566	VEH23	GEM23	OK	0.793003	0.575352	-0.462883	0.324891	0.745264	0.986514	no
ENSG00000053702.10	ENSG00000053702.10	NRIP2	chr12:2921787-3050306	VEH23	GEM23	NOTEST	0.436085	0.247979	-0.814393	0.0896524	0.928563	1	no
ENSG00000053747.11	ENSG00000053747.11	LAMA3	chr18:21269406-21535030	VEH23	GEM23	OK	8.22612	10.1498	0.303161	-0.628516	0.529666	0.915767	no
ENSG00000053770.7	ENSG00000053770.7	AP5M1	chr14:57670517-57756797	VEH23	GEM23	OK	9.57156	11.9448	0.319553	-0.784214	0.432914	0.859626	no
ENSG00000053900.6	ENSG00000053900.6	ANAPC4	chr4:25378834-25420120	VEH23	GEM23	OK	10.9972	12.3227	0.164189	-0.518797	0.603902	0.945812	no
ENSG00000053918.10	ENSG00000053918.10	KCNQ1	chr11:2465913-2870221	VEH23	GEM23	OK	2.612	3.71468	0.508085	-0.70199	0.482686	0.88848	no
ENSG00000054116.7	ENSG00000054116.7	TRAPPC3	chr1:36602172-36615098	VEH23	GEM23	OK	70.53	82.1594	0.22019	-0.53333	0.593805	0.943429	no
ENSG00000054118.9	ENSG00000054118.9	THRAP3	chr1:36690016-36770958	VEH23	GEM23	OK	58.6132	67.125	0.195624	-0.642258	0.520706	0.912644	no
ENSG00000054148.13	ENSG00000054148.13	PHPT1	chr9:139743175-139755249	VEH23	GEM23	OK	132.373	179.165	0.436685	-2.75501	0.00586902	0.0804969	no
ENSG00000054179.6	ENSG00000054179.6	ENTPD2	chr9:139942549-139948497	VEH23	GEM23	OK	0.918455	1.88736	1.03909	-2.28106	0.0225452	0.194322	no
ENSG00000054219.9	ENSG00000054219.9	LY75	chr2:160625363-160761260	VEH23	GEM23	NOTEST	0.0220161	0.0225201	0.0326536	-0.0113837	0.990917	1	no
ENSG00000054267.16	ENSG00000054267.16	ARID4B	chr1:235294497-235507847	VEH23	GEM23	OK	11.5499	15.3572	0.411042	-0.672723	0.501123	0.89981	no
ENSG00000054277.8	ENSG00000054277.8	OPN3	chr1:241695433-241965435	VEH23	GEM23	OK	18.7061	17.4636	-0.0991596	0.330912	0.740711	0.984833	no
ENSG00000054282.10	ENSG00000054282.10	SDCCAG8	chr1:243419319-244014381	VEH23	GEM23	OK	12.8242	9.11108	-0.49318	0.676794	0.498537	0.898648	no
ENSG00000054356.7	ENSG00000054356.7	PTPRN	chr2:220154344-220174370	VEH23	GEM23	OK	93.5049	111.166	0.249598	-1.25868	0.208145	0.659147	no
ENSG00000054392.8	ENSG00000054392.8	HHAT	chr1:210501595-210849638	VEH23	GEM23	OK	1.16063	5.28737	2.18764	-7.5565	4.13003e-14	1.90777e-11	yes
ENSG00000054523.12	ENSG00000054523.12	KIF1B	chr1:10270862-10441661	VEH23	GEM23	OK	12.5118	15.5624	0.314778	-0.57703	0.563919	0.93187	no
ENSG00000054598.5	ENSG00000054598.5	FOXC1	chr6:1610680-1614127	VEH23	GEM23	OK	16.917	14.0437	-0.268552	2.04358	0.0409949	0.278783	no
ENSG00000054611.9	ENSG00000054611.9	TBC1D22A	chr22:47158517-47571336	VEH23	GEM23	OK	12.4646	13.7287	0.139348	-0.68996	0.490219	0.891776	no
ENSG00000054654.11	ENSG00000054654.11	SYNE2	chr14:64319682-64804830	VEH23	GEM23	OK	0.862309	1.47904	0.778383	-0.747451	0.454791	0.874619	no
ENSG00000054690.9	ENSG00000054690.9	PLEKHH1	chr14:67913800-68067004	VEH23	GEM23	OK	2.92093	2.46606	-0.244215	0.291183	0.770912	0.991408	no
ENSG00000054793.9	ENSG00000054793.9	ATP9A	chr20:50213052-50385173	VEH23	GEM23	OK	17.4554	16.6909	-0.0646126	0.203567	0.838692	0.997032	no
ENSG00000054796.8	ENSG00000054796.8	SPO11	chr20:55904814-55919050	VEH23	GEM23	NOTEST	0	0	0	0	1	1	no
ENSG00000054803.3	ENSG00000054803.3	CBLN4	chr20:54572495-54580528	VEH23	GEM23	NOTEST	0	0	0	0	1	1	no
ENSG00000054938.11	ENSG00000054938.11	CHRDL2	chr11:74407473-74442430	VEH23	GEM23	OK	10.3032	28.5776	1.4718	-3.77472	0.000160188	0.0052714	yes
ENSG00000054965.6	ENSG00000054965.6	FAM168A	chr11:73111531-73309234	VEH23	GEM23	OK	9.46485	9.95636	0.0730388	-0.420423	0.674176	0.968901	no
ENSG00000054967.8	ENSG00000054967.8	RELT	chr11:73087308-73108519	VEH23	GEM23	OK	6.59379	7.8571	0.252888	-0.621215	0.534458	0.917495	no
ENSG00000054983.12	ENSG00000054983.12	GALC	chr14:88304163-88460009	VEH23	GEM23	NOTEST	0.0807928	0.000451125	-7.48455	2.28158	0.0225141	1	no
ENSG00000055044.5	ENSG00000055044.5	NOP58	chr2:203130438-203168389	VEH23	GEM23	OK	92.7666	60.701	-0.611887	3.16034	0.00157585	0.0317505	yes
ENSG00000055070.12	ENSG00000055070.12	SZRD1	chr1:16679069-16763919	VEH23	GEM23	OK	20.4052	19.1599	-0.0908445	0.138256	0.890038	0.997853	no
ENSG00000055118.10	ENSG00000055118.10	KCNH2	chr7:150642048-150675403	VEH23	GEM23	OK	0.780661	0.907367	0.216991	-0.455757	0.648565	0.961649	no
ENSG00000055130.10	ENSG00000055130.10	CUL1	chr7:148395005-148498201	VEH23	GEM23	OK	37.0609	32.723	-0.179592	1.4286	0.15312	0.5733	no
ENSG00000055147.13	ENSG00000055147.13	FAM114A2	chr5:153369687-153800544	VEH23	GEM23	OK	14.4484	15.8751	0.135852	-0.243212	0.807841	0.996158	no
ENSG00000055163.14	ENSG00000055163.14	CYFIP2	chr5:156693088-157002783	VEH23	GEM23	OK	240.168	181.172	-0.406683	1.28408	0.199113	0.647474	no
ENSG00000055208.12	ENSG00000055208.12	TAB2	chr6:149539776-149732749	VEH23	GEM23	OK	32.0936	31.5761	-0.0234523	0.115686	0.907902	0.998644	no
ENSG00000055211.8	ENSG00000055211.8	GINM1	chr6:149887429-149912884	VEH23	GEM23	OK	17.6093	22.6382	0.36242	-2.63925	0.00830896	0.101519	no
ENSG00000055332.11	ENSG00000055332.11	EIF2AK2	chr2:37311593-37384208	VEH23	GEM23	OK	20.8798	22.7496	0.12373	-0.218618	0.826947	0.997032	no
ENSG00000055483.12	ENSG00000055483.12	USP36	chr17:76783462-76837523	VEH23	GEM23	OK	36.9156	24.641	-0.58317	1.63423	0.10221	0.466265	no
ENSG00000055609.13	ENSG00000055609.13	MLL3	chr7:151832009-152133090	VEH23	GEM23	OK	4.95312	4.03035	-0.297435	0.370827	0.710766	0.976827	no
ENSG00000055732.7	ENSG00000055732.7	MCOLN3	chr1:85464829-85598821	VEH23	GEM23	OK	2.87364	3.41622	0.249523	-0.704572	0.481077	0.888159	no
ENSG00000055813.4	ENSG00000055813.4	CCDC85A	chr2:56411257-56613308	VEH23	GEM23	NOTEST	0.0322419	0.0278123	-0.213214	0.115241	0.908254	1	no
ENSG00000055917.11	ENSG00000055917.11	PUM2	chr2:20448451-20551995	VEH23	GEM23	FAIL	36.2195	29.8565	0	0	1	1	no
ENSG00000055950.12	ENSG00000055950.12	MRPL43	chr10:102729214-102754158	VEH23	GEM23	OK	85.7846	92.6275	0.110721	-0.64727	0.517457	0.910482	no
ENSG00000055955.11	ENSG00000055955.11	ITIH4	chr3:52846990-52931612	VEH23	GEM23	NOTEST	0.49813	0.561747	0.173399	-0.0523346	0.958262	1	no
ENSG00000055957.6	ENSG00000055957.6	ITIH1	chr3:52811602-52826078	VEH23	GEM23	NOTEST	0	0	0	0	1	1	no
ENSG00000056050.6	ENSG00000056050.6	C4orf27	chr4:170650615-170679104	VEH23	GEM23	OK	33.5193	33.8507	0.0141917	-0.0612274	0.951178	0.999225	no
ENSG00000056097.11	ENSG00000056097.11	ZFR	chr5:32354455-32444867	VEH23	GEM23	OK	55.5725	50.3616	-0.142046	0.556558	0.577829	0.937376	no
ENSG00000056277.11	ENSG00000056277.11	ZNF280C	chrX:129336684-129402873	VEH23	GEM23	OK	2.91154	2.81196	-0.0502026	0.153078	0.878337	0.997853	no
ENSG00000056291.13	ENSG00000056291.13	NPFFR2	chr4:72897520-73013784	VEH23	GEM23	NOTEST	0	0	0	0	1	1	no
ENSG00000056487.11	ENSG00000056487.11	PHF21B	chr22:45277041-45405880	VEH23	GEM23	NOTEST	0.000486228	0.00135941	1.48328	-0.673598	0.500567	1	no
ENSG00000056558.6	ENSG00000056558.6	TRAF1	chr9:123664670-123691451	VEH23	GEM23	OK	0.31574	0.810394	1.35989	-3.31546	0.000914926	0.0205603	yes
ENSG00000056586.10	ENSG00000056586.10	RC3H2	chr9:125606834-125667562	VEH23	GEM23	OK	174.167	184.005	0.0792735	-0.044789	0.964276	0.999225	no
ENSG00000056661.9	ENSG00000056661.9	PCGF2	chr17:36886487-36906969	VEH23	GEM23	OK	43.7182	43.5001	-0.00721569	0.0281343	0.977555	0.999514	no
ENSG00000056736.5	ENSG00000056736.5	IL17RB	chr3:53880606-53899827	VEH23	GEM23	OK	4.68388	3.71499	-0.334349	0.856746	0.391585	0.834846	no
ENSG00000056972.14	ENSG00000056972.14	TRAF3IP2	chr6:111877656-111927481	VEH23	GEM23	OK	16.6039	17.597	0.0838018	-0.273716	0.784303	0.993252	no
ENSG00000056998.13	ENSG00000056998.13	GYG2	chrX:2746828-2800859	VEH23	GEM23	OK	25.7176	26.1572	0.0244524	-0.103379	0.917662	0.999225	no
ENSG00000057019.11	ENSG00000057019.11	DCBLD2	chr3:98451079-98620533	VEH23	GEM23	OK	11.9105	10.9052	-0.127213	0.349373	0.72681	0.980133	no
ENSG00000057149.10	ENSG00000057149.10	SERPINB3	chr18:61322430-61329197	VEH23	GEM23	OK	0.956756	1.63302	0.771319	-1.80787	0.0706262	0.385661	no
ENSG00000057252.8	ENSG00000057252.8	SOAT1	chr1:179262924-179327815	VEH23	GEM23	OK	94.2965	85.3592	-0.143658	0.736249	0.461579	0.878311	no
ENSG00000057294.9	ENSG00000057294.9	PKP2	chr12:32943678-33049774	VEH23	GEM23	OK	4.92361	4.93009	0.0018975	-0.00281067	0.997757	0.999936	no
ENSG00000057468.6	ENSG00000057468.6	MSH4	chr1:76262566-76378923	VEH23	GEM23	NOTEST	0.00304322	0.00120516	-1.33637	1.12579	0.260255	1	no
ENSG00000057593.9	ENSG00000057593.9	F7	chr13:113760104-113774995	VEH23	GEM23	NOTEST	0.0282963	0.0316473	0.161469	-0.0465671	0.962858	1	no
ENSG00000057608.11	ENSG00000057608.11	GDI2	chr10:5807185-5884095	VEH23	GEM23	OK	165.907	164.45	-0.0127239	0.0680269	0.945764	0.999225	no
ENSG00000057657.10	ENSG00000057657.10	PRDM1	chr6:106534194-106557814	VEH23	GEM23	OK	0.751398	1.14198	0.603884	-1.33712	0.181184	0.625272	no
ENSG00000057663.8	ENSG00000057663.8	ATG5	chr6:106632350-106773666	VEH23	GEM23	OK	19.6741	26.954	0.454201	-1.54025	0.1235	0.511385	no
ENSG00000057704.6	ENSG00000057704.6	TMCC3	chr12:94960899-95044338	VEH23	GEM23	NOTEST	0.103514	0.0589399	-0.812505	0.260767	0.794272	1	no
ENSG00000057757.5	ENSG00000057757.5	PITHD1	chr1:24104894-24114722	VEH23	GEM23	OK	41.0856	49.0668	0.256114	-1.95561	0.0505108	0.320079	no
ENSG00000057935.9	ENSG00000057935.9	MTA3	chr2:42721708-42984087	VEH23	GEM23	OK	33.94	36.5149	0.1055	-0.263487	0.792175	0.994001	no
ENSG00000058056.4	ENSG00000058056.4	USP13	chr3:179370542-179507189	VEH23	GEM23	OK	20.9409	15.4958	-0.434442	1.7302	0.0835952	0.420403	no
ENSG00000058063.10	ENSG00000058063.10	ATP11B	chr3:182511287-182639423	VEH23	GEM23	OK	17.1706	22.2087	0.371186	-1.46847	0.141977	0.552011	no
ENSG00000058085.10	ENSG00000058085.10	LAMC2	chr1:183155372-183214035	VEH23	GEM23	OK	0.0808525	0.95076	3.55572	-1.98648	0.0469795	0.306292	no
ENSG00000058091.12	ENSG00000058091.12	CDK14	chr7:89964536-90839905	VEH23	GEM23	OK	9.14235	11.0903	0.278656	-0.244587	0.806776	0.99615	no
ENSG00000058262.5	ENSG00000058262.5	SEC61A1	chr3:127770483-128127485	VEH23	GEM23	OK	148.191	154.159	0.0569627	-0.130919	0.895839	0.99798	no
ENSG00000058272.11	ENSG00000058272.11	PPP1R12A	chr12:80167342-80329240	VEH23	GEM23	OK	44.3872	39.8753	-0.154649	0.569233	0.569198	0.935931	no
ENSG00000058335.10	ENSG00000058335.10	RASGRF1	chr15:79252288-79383115	VEH23	GEM23	NOTEST	0.000699702	0.0931151	7.05613	-4.41369	1.01622e-05	1	no
ENSG00000058404.15	ENSG00000058404.15	CAMK2B	chr7:44256748-44374176	VEH23	GEM23	NOTEST	0.014085	0.108807	2.94954	-0.716902	0.473434	1	no
ENSG00000058453.11	ENSG00000058453.11	CROCC	chr1:17222231-17299459	VEH23	GEM23	OK	6.18198	6.79991	0.137448	-0.315577	0.752324	0.988411	no
ENSG00000058600.11	ENSG00000058600.11	POLR3E	chr16:22308729-22346424	VEH23	GEM23	OK	51.5794	31.0829	-0.730671	2.76261	0.00573414	0.0792862	no
ENSG00000058668.10	ENSG00000058668.10	ATP2B4	chr1:203595688-203713209	VEH23	GEM23	OK	12.2751	21.9104	0.83588	-2.40167	0.0163204	0.157789	no
ENSG00000058673.11	ENSG00000058673.11	ZC3H11A	chr1:203764781-203823252	VEH23	GEM23	OK	42.3912	44.0338	0.054848	-0.187169	0.851528	0.997032	no
ENSG00000058729.6	ENSG00000058729.6	RIOK2	chr5:96424778-96519354	VEH23	GEM23	OK	34.0415	32.9717	-0.0460635	0.158909	0.873741	0.997853	no
ENSG00000058799.8	ENSG00000058799.8	YIPF1	chr1:54317391-54356407	VEH23	GEM23	OK	14.9698	18.9151	0.337478	-1.55919	0.118951	0.501031	no
ENSG00000058804.10	ENSG00000058804.10	TMEM48	chr1:54231132-54304533	VEH23	GEM23	OK	40.079	27.9641	-0.519271	3.8123	0.000137679	0.00462837	yes
ENSG00000058866.10	ENSG00000058866.10	DGKG	chr3:185764096-186080026	VEH23	GEM23	NOTEST	0.000583764	0.000548087	-0.0909807	0.0447808	0.964282	1	no
ENSG00000059122.12	ENSG00000059122.12	FLYWCH1	chr16:2961937-3001209	VEH23	GEM23	OK	20.4543	27.2496	0.413829	-1.3372	0.181159	0.625272	no
ENSG00000059145.13	ENSG00000059145.13	UNKL	chr16:1401923-1464752	VEH23	GEM23	OK	54.7657	68.2443	0.317437	-0.480966	0.630541	0.955459	no
ENSG00000059377.10	ENSG00000059377.10	TBXAS1	chr7:139246315-139720125	VEH23	GEM23	OK	2.74846	3.39068	0.30295	-0.290551	0.771395	0.991408	no
ENSG00000059378.8	ENSG00000059378.8	PARP12	chr7:139723543-139763521	VEH23	GEM23	OK	21.2925	19.5329	-0.124438	0.45381	0.649966	0.961886	no
ENSG00000059573.4	ENSG00000059573.4	ALDH18A1	chr10:97365695-97416463	VEH23	GEM23	OK	83.4103	60.7383	-0.45762	1.6063	0.108208	0.47925	no
ENSG00000059588.5	ENSG00000059588.5	TARBP1	chr1:234527058-234614849	VEH23	GEM23	OK	39.3343	30.0893	-0.386536	1.06647	0.286211	0.752132	no
ENSG00000059691.7	ENSG00000059691.7	PET112	chr4:152591655-152682175	VEH23	GEM23	OK	18.2838	20.7388	0.181771	-0.739009	0.459901	0.877393	no
ENSG00000059728.6	ENSG00000059728.6	MXD1	chr2:70120691-70170077	VEH23	GEM23	OK	1.12105	1.63945	0.548361	-0.5712	0.567864	0.934708	no
ENSG00000059758.3	ENSG00000059758.3	CDK17	chr12:96672038-96794338	VEH23	GEM23	OK	12.6894	14.3646	0.178893	-0.493815	0.621437	0.952591	no
ENSG00000059769.15	ENSG00000059769.15	DNAJC25	chr9:114393631-114432509	VEH23	GEM23	FAIL	7.38888	7.55901	0	0	1	1	no
ENSG00000059804.11	ENSG00000059804.11	SLC2A3	chr12:7917811-8250367	VEH23	GEM23	OK	50.2684	42.1645	-0.253621	0.799792	0.423831	0.853962	no
ENSG00000059915.11	ENSG00000059915.11	PSD	chr10:104162375-104182893	VEH23	GEM23	NOTEST	0.0716326	0.0509524	-0.491465	0.124081	0.901251	1	no
ENSG00000060069.12	ENSG00000060069.12	CTDP1	chr18:77439800-77514510	VEH23	GEM23	OK	12.7075	13.0651	0.0400454	-0.249422	0.803035	0.995341	no
ENSG00000060138.8	ENSG00000060138.8	CSDA	chr12:10851682-10875911	VEH23	GEM23	OK	370.677	330.626	-0.164964	0.31292	0.754341	0.988735	no
ENSG00000060140.4	ENSG00000060140.4	STYK1	chr12:10771537-10826917	VEH23	GEM23	OK	0.490572	1.90099	1.95421	-2.07072	0.0383851	0.268201	no
ENSG00000060237.12	ENSG00000060237.12	WNK1	chr12:861758-1020618	VEH23	GEM23	OK	99.3557	89.0731	-0.157613	0.187149	0.851543	0.997032	no
ENSG00000060339.8	ENSG00000060339.8	CCAR1	chr10:70480768-70552134	VEH23	GEM23	OK	68.4504	64.6184	-0.0831155	0.263037	0.792522	0.994001	no
ENSG00000060491.11	ENSG00000060491.11	OGFR	chr20:61436186-61445352	VEH23	GEM23	OK	29.9519	30.5884	0.0303384	-0.185326	0.852973	0.997032	no
ENSG00000060558.3	ENSG00000060558.3	GNA15	chr19:3136190-3163767	VEH23	GEM23	NOTEST	0.00228487	0.0549454	4.58782	-1.90775	0.0564237	1	no
ENSG00000060566.9	ENSG00000060566.9	CREB3L3	chr19:4153597-4173051	VEH23	GEM23	NOTEST	0.00462185	0.106422	4.52519	-1.50283	0.132882	1	no
ENSG00000060642.6	ENSG00000060642.6	PIGV	chr1:27113962-27124889	VEH23	GEM23	OK	6.53602	8.56966	0.390827	-1.26837	0.204665	0.65515	no
ENSG00000060656.14	ENSG00000060656.14	PTPRU	chr1:29563027-29653325	VEH23	GEM23	OK	5.02016	8.39968	0.742602	-1.5022	0.133046	0.531732	no
ENSG00000060688.8	ENSG00000060688.8	SNRNP40	chr1:31732416-31769662	VEH23	GEM23	OK	73.1826	77.4592	0.0819352	-0.402298	0.687465	0.973554	no
ENSG00000060709.9	ENSG00000060709.9	RIMBP2	chr12:130880681-131200826	VEH23	GEM23	NOTEST	0.000556202	0.000991044	0.83334	-0.753663	0.451051	1	no
ENSG00000060718.14	ENSG00000060718.14	COL11A1	chr1:103342022-103574052	VEH23	GEM23	NOTEST	0.0116178	0.121256	3.38365	-1.18114	0.237546	1	no
ENSG00000060749.10	ENSG00000060749.10	QSER1	chr11:32914723-33014862	VEH23	GEM23	OK	39.3195	27.747	-0.502917	0.786185	0.431759	0.858425	no
ENSG00000060762.14	ENSG00000060762.14	MPC1	chr6:166778406-166796486	VEH23	GEM23	OK	15.8988	18.2648	0.20015	-0.786625	0.431501	0.858425	no
ENSG00000060971.12	ENSG00000060971.12	ACAA1	chr3:38080695-38178733	VEH23	GEM23	OK	24.2968	29.896	0.29919	-1.47383	0.140529	0.549255	no
ENSG00000060982.10	ENSG00000060982.10	BCAT1	chr12:24964294-25102393	VEH23	GEM23	OK	52.8009	40.2135	-0.392881	1.28827	0.197652	0.645427	no
ENSG00000061273.12	ENSG00000061273.12	HDAC7	chr12:48128454-48226915	VEH23	GEM23	OK	59.6922	71.5328	0.261063	-0.733128	0.463481	0.879436	no
ENSG00000061337.11	ENSG00000061337.11	LZTS1	chr8:20103675-20161474	VEH23	GEM23	NOTEST	0.0204446	0.0201643	-0.0199116	0.00582391	0.995353	1	no
ENSG00000061455.9	ENSG00000061455.9	PRDM6	chr5:122424815-122523745	VEH23	GEM23	NOTEST	0.340101	0.583104	0.777789	-0.256095	0.797877	1	no
ENSG00000061492.7	ENSG00000061492.7	WNT8A	chr5:137419580-137428054	VEH23	GEM23	NOTEST	0	0	0	0	1	1	no
ENSG00000061656.5	ENSG00000061656.5	SPAG4	chr20:34203813-34208971	VEH23	GEM23	OK	4.62315	10.3871	1.16784	-1.88436	0.0595166	0.349643	no
ENSG00000061676.9	ENSG00000061676.9	NCKAP1	chr2:183789604-183903586	VEH23	GEM23	OK	72.8979	80.3955	0.141238	-0.656479	0.511516	0.90533	no
ENSG00000061794.8	ENSG00000061794.8	MRPS35	chr12:27863705-27909228	VEH23	GEM23	OK	75.0459	61.5125	-0.286894	1.13002	0.25847	0.721333	no
ENSG00000061918.8	ENSG00000061918.8	GUCY1B3	chr4:156680143-156728743	VEH23	GEM23	NOTEST	0.000646179	0	-1.79769e+308	-1.79769e+308	0.301356	1	no
ENSG00000061936.5	ENSG00000061936.5	SFSWAP	chr12:132195625-132284282	VEH23	GEM23	OK	26.6288	23.9841	-0.150909	0.410404	0.68151	0.971239	no
ENSG00000061938.12	ENSG00000061938.12	TNK2	chr3:195590234-195638816	VEH23	GEM23	OK	17.7061	20.8397	0.235086	-0.612615	0.540131	0.921156	no
ENSG00000061987.10	ENSG00000061987.10	MON2	chr12:62860596-62991363	VEH23	GEM23	OK	10.3385	11.7632	0.186248	-0.341451	0.732764	0.981702	no
ENSG00000062038.9	ENSG00000062038.9	CDH3	chr16:68670091-68756519	VEH23	GEM23	NOTEST	0.0894354	0.482731	2.4323	-0.762815	0.445574	1	no
ENSG00000062096.10	ENSG00000062096.10	ARSF	chrX:2959511-3030767	VEH23	GEM23	NOTEST	0.00121816	0.0180242	3.88716	-1.21448	0.224565	1	no
ENSG00000062194.10	ENSG00000062194.10	GPBP1	chr5:56469774-56560505	VEH23	GEM23	OK	35.7389	37.734	0.0783714	-0.317798	0.750638	0.988126	no
ENSG00000062282.9	ENSG00000062282.9	DGAT2	chr11:75479777-75512579	VEH23	GEM23	OK	3.38196	2.82857	-0.257783	1.04945	0.29397	0.760821	no
ENSG00000062370.12	ENSG00000062370.12	ZFP112	chr19:44830707-44905774	VEH23	GEM23	OK	1.76046	1.39981	-0.330722	0.70655	0.479846	0.887648	no
ENSG00000062485.13	ENSG00000062485.13	CS	chr12:56665482-56727837	VEH23	GEM23	OK	118.927	100.162	-0.247731	0.715957	0.474018	0.885122	no
ENSG00000062524.11	ENSG00000062524.11	LTK	chr15:41795835-41806085	VEH23	GEM23	NOTEST	0.160428	0.323081	1.00997	-0.456422	0.648087	1	no
ENSG00000062582.9	ENSG00000062582.9	MRPS24	chr7:43906156-43909492	VEH23	GEM23	OK	206.12	225.788	0.131485	-1.0263	0.30475	0.773944	no
ENSG00000062598.13	ENSG00000062598.13	ELMO2	chr20:44994687-45061704	VEH23	GEM23	OK	17.5988	18.258	0.0530496	-0.201829	0.84005	0.997032	no
ENSG00000062650.12	ENSG00000062650.12	WAPAL	chr10:88195012-88281572	VEH23	GEM23	OK	28.7333	25.1126	-0.194311	0.591598	0.55412	0.926903	no
ENSG00000062716.5	ENSG00000062716.5	VMP1	chr17:57697218-57919616	VEH23	GEM23	OK	158.754	173.396	0.127278	-0.20707	0.835955	0.997032	no
ENSG00000062725.5	ENSG00000062725.5	APPBP2	chr17:58520519-58603580	VEH23	GEM23	OK	12.6303	21.3928	0.760234	-2.20859	0.0272034	0.217627	no
ENSG00000062822.8	ENSG00000062822.8	POLD1	chr19:50887460-50934570	VEH23	GEM23	OK	61.1913	60.4943	-0.0165281	0.0659528	0.947415	0.999225	no
ENSG00000063015.14	ENSG00000063015.14	SEZ6	chr17:27232267-27384234	VEH23	GEM23	NOTEST	0.00176829	0.0578435	5.03172	-0.936354	0.349091	1	no
ENSG00000063046.13	ENSG00000063046.13	EIF4B	chr12:53399941-53435993	VEH23	GEM23	OK	185.434	143.139	-0.373491	1.75334	0.079543	0.409533	no
ENSG00000063127.11	ENSG00000063127.11	SLC6A16	chr19:49792894-49828482	VEH23	GEM23	NOTEST	0.442485	0.184199	-1.26437	0.32012	0.748877	1	no
ENSG00000063169.6	ENSG00000063169.6	GLTSCR1	chr19:48111452-48206533	VEH23	GEM23	OK	7.55193	7.48306	-0.0132171	0.0324674	0.974099	0.999225	no
ENSG00000063176.11	ENSG00000063176.11	SPHK2	chr19:49118584-49140695	VEH23	GEM23	OK	8.79646	9.84426	0.16236	-0.104723	0.916596	0.999225	no
ENSG00000063177.8	ENSG00000063177.8	RPL18	chr19:49118584-49140695	VEH23	GEM23	OK	1351	1311.9	-0.0423715	0.280446	0.779136	0.992525	no
ENSG00000063180.4	ENSG00000063180.4	CA11	chr19:49141198-49149569	VEH23	GEM23	OK	5.14995	5.25239	0.0284168	-0.0304493	0.975709	0.999332	no
ENSG00000063241.3	ENSG00000063241.3	ISOC2	chr19:55964351-55973710	VEH23	GEM23	OK	42.6654	44.1547	0.0494998	-0.291019	0.771037	0.991408	no
ENSG00000063244.8	ENSG00000063244.8	U2AF2	chr19:56165511-56186081	VEH23	GEM23	OK	144.154	131.107	-0.136867	0.80224	0.422414	0.852941	no
ENSG00000063245.10	ENSG00000063245.10	EPN1	chr19:56186591-56249768	VEH23	GEM23	OK	95.0723	95.6488	0.00872157	-0.0516599	0.9588	0.999225	no
ENSG00000063322.8	ENSG00000063322.8	MED29	chr19:39881942-39891277	VEH23	GEM23	OK	24.6066	30.4059	0.305304	-1.24777	0.212115	0.665017	no
ENSG00000063438.12	ENSG00000063438.12	AHRR	chr5:271735-438406	VEH23	GEM23	OK	21.4719	23.3803	0.122845	-0.123273	0.901891	0.998371	no
ENSG00000063515.2	ENSG00000063515.2	GSC2	chr22:19136088-19137796	VEH23	GEM23	NOTEST	0	0	0	0	1	1	no
ENSG00000063587.11	ENSG00000063587.11	ZNF275	chrX:152599612-152618384	VEH23	GEM23	OK	5.00543	4.5557	-0.135823	0.89959	0.368339	0.819027	no
ENSG00000063601.12	ENSG00000063601.12	MTMR1	chrX:149861434-149933576	VEH23	GEM23	OK	23.9583	23.6791	-0.0169134	0.0421719	0.966362	0.999225	no
ENSG00000063660.4	ENSG00000063660.4	GPC1	chr2:241375087-241407493	VEH23	GEM23	OK	177.677	179.289	0.0130245	-0.0638355	0.949101	0.999225	no
ENSG00000063761.11	ENSG00000063761.11	ADCK1	chr14:78266425-78401355	VEH23	GEM23	OK	4.27521	2.64947	-0.690291	1.62021	0.105187	0.472752	no
ENSG00000063854.7	ENSG00000063854.7	HAGH	chr16:1845620-1934295	VEH23	GEM23	OK	49.6988	45.5745	-0.124986	0.548325	0.583469	0.938513	no
ENSG00000063978.11	ENSG00000063978.11	RNF4	chr4:2451699-2734292	VEH23	GEM23	OK	48.8304	43.5978	-0.163527	0.573997	0.56597	0.933335	no
ENSG00000064012.16	ENSG00000064012.16	CASP8	chr2:202098165-202152434	VEH23	GEM23	OK	29.9052	34.7484	0.21655	-0.358231	0.72017	0.979282	no
ENSG00000064042.13	ENSG00000064042.13	LIMCH1	chr4:41361623-41702061	VEH23	GEM23	OK	134.618	135.371	0.00805082	-0.0271812	0.978315	0.999635	no
ENSG00000064102.10	ENSG00000064102.10	ASUN	chr12:27058113-27091259	VEH23	GEM23	OK	54.1387	62.8865	0.216091	-0.993943	0.320251	0.787007	no
ENSG00000064115.6	ENSG00000064115.6	TM7SF3	chr12:27126127-27167367	VEH23	GEM23	OK	133.594	154.283	0.207719	-0.70578	0.480325	0.887658	no
ENSG00000064195.7	ENSG00000064195.7	DLX3	chr17:48067368-48072588	VEH23	GEM23	NOTEST	0.050148	0.0585411	0.223258	-0.0531872	0.957583	1	no
ENSG00000064199.2	ENSG00000064199.2	SPA17	chr11:124492731-124567414	VEH23	GEM23	OK	10.5678	8.03102	-0.396019	0.685144	0.493253	0.894296	no
ENSG00000064201.10	ENSG00000064201.10	TSPAN32	chr11:2316874-2339430	VEH23	GEM23	NOTEST	0	0.118713	1.79769e+308	1.79769e+308	0.238466	1	no
ENSG00000064205.6	ENSG00000064205.6	WISP2	chr20:43343484-43357150	VEH23	GEM23	OK	7.67473	15.9667	1.05688	-4.60678	4.08945e-06	0.00025375	yes
ENSG00000064218.4	ENSG00000064218.4	DMRT3	chr9:976963-991731	VEH23	GEM23	NOTEST	0	0	0	0	1	1	no
ENSG00000064225.8	ENSG00000064225.8	ST3GAL6	chr3:98451079-98620533	VEH23	GEM23	OK	1.4115	1.60255	0.183137	-0.136989	0.89104	0.997853	no
ENSG00000064270.7	ENSG00000064270.7	ATP2C2	chr16:84402132-84497793	VEH23	GEM23	NOTEST	0.124104	0.00221597	-5.80747	2.4715	0.0134547	1	no
ENSG00000064300.4	ENSG00000064300.4	NGFR	chr17:47572654-47592379	VEH23	GEM23	NOTEST	0.0229066	0.147972	2.69149	-0.96041	0.336849	1	no
ENSG00000064309.10	ENSG00000064309.10	CDON	chr11:125825690-125933230	VEH23	GEM23	OK	6.02405	5.06115	-0.251268	0.733731	0.463113	0.879255	no
ENSG00000064313.7	ENSG00000064313.7	TAF2	chr8:120743014-120845103	VEH23	GEM23	OK	19.1479	21.3506	0.157084	-0.584831	0.558662	0.929389	no
ENSG00000064393.11	ENSG00000064393.11	HIPK2	chr7:139246315-139720125	VEH23	GEM23	OK	4.96769	3.97513	-0.321572	1.51037	0.130948	0.527003	no
ENSG00000064419.9	ENSG00000064419.9	TNPO3	chr7:128594947-128695198	VEH23	GEM23	OK	37.7416	36.0162	-0.0675073	0.51295	0.607986	0.947365	no
ENSG00000064489.15	ENSG00000064489.15	MEF2BNB-MEF2B	chr19:19256375-19314220	VEH23	GEM23	NOTEST	0.567844	0.571575	0.00944825	-0.00667512	0.994674	1	no
ENSG00000064490.7	ENSG00000064490.7	RFXANK	chr19:19256375-19314220	VEH23	GEM23	OK	40.8433	58.9632	0.529715	-1.98288	0.0473809	0.307103	no
ENSG00000064545.9	ENSG00000064545.9	TMEM161A	chr19:19229977-19249322	VEH23	GEM23	OK	53.134	48.5325	-0.130686	0.565611	0.571659	0.936397	no
ENSG00000064547.9	ENSG00000064547.9	LPAR2	chr19:19734476-19739739	VEH23	GEM23	OK	0.997543	1.99687	1.00129	-1.14444	0.252443	0.712434	no
ENSG00000064601.11	ENSG00000064601.11	CTSA	chr20:44517263-44540794	VEH23	GEM23	OK	122.474	137.371	0.165602	-0.942124	0.346129	0.804195	no
ENSG00000064607.12	ENSG00000064607.12	SUGP2	chr19:19101696-19170563	VEH23	GEM23	OK	24.9459	24.8466	-0.00575167	0.0259448	0.979301	0.999674	no
ENSG00000064651.9	ENSG00000064651.9	SLC12A2	chr5:127419457-127525380	VEH23	GEM23	OK	9.25713	6.86485	-0.431336	0.940695	0.346861	0.804846	no
ENSG00000064652.6	ENSG00000064652.6	SNX24	chr5:122179133-122372436	VEH23	GEM23	OK	12.5731	12.9131	0.0384922	-0.0667272	0.946799	0.999225	no
ENSG00000064655.14	ENSG00000064655.14	EYA2	chr20:45523262-45817492	VEH23	GEM23	NOTEST	0.0706418	0.0324176	-1.12374	0.461574	0.644387	1	no
ENSG00000064666.9	ENSG00000064666.9	CNN2	chr19:1026211-1039068	VEH23	GEM23	OK	207.671	207.62	-0.000349891	0.00227012	0.998189	0.999936	no
ENSG00000064687.8	ENSG00000064687.8	ABCA7	chr19:1040101-1065571	VEH23	GEM23	OK	11.9437	19.8742	0.734652	-1.81125	0.0701019	0.384144	no
ENSG00000064692.13	ENSG00000064692.13	SNCAIP	chr5:121647048-121799914	VEH23	GEM23	NOTEST	0.019734	0.000231421	-6.41402	1.31293	0.189207	1	no
ENSG00000064703.7	ENSG00000064703.7	DDX20	chr1:112025969-112310638	VEH23	GEM23	OK	10.664	12.9343	0.278452	-1.07253	0.283482	0.749382	no
ENSG00000064726.5	ENSG00000064726.5	BTBD1	chr15:83685173-83736106	VEH23	GEM23	OK	27.3184	26.6818	-0.0340158	0.215991	0.828995	0.997032	no
ENSG00000064763.5	ENSG00000064763.5	FAR2	chr12:29302035-29534122	VEH23	GEM23	OK	10.5346	10.9585	0.0569258	-0.0352377	0.97189	0.999225	no
ENSG00000064787.8	ENSG00000064787.8	BCAS1	chr20:52553315-52687304	VEH23	GEM23	NOTEST	0.000215654	0.000524827	1.28312	-0.384962	0.700266	1	no
ENSG00000064835.6	ENSG00000064835.6	POU1F1	chr3:87308553-87325737	VEH23	GEM23	NOTEST	0.0223966	0.00208051	-3.42827	0.825306	0.409198	1	no
ENSG00000064886.8	ENSG00000064886.8	CHI3L2	chr1:111729795-111786062	VEH23	GEM23	NOTEST	0.0021359	0.00493562	1.20839	-0.698198	0.485054	1	no
ENSG00000064932.11	ENSG00000064932.11	SBNO2	chr19:1107635-1174282	VEH23	GEM23	OK	78.1216	75.0626	-0.0576276	0.212736	0.831533	0.997032	no
ENSG00000064933.12	ENSG00000064933.12	PMS1	chr2:190649106-190742355	VEH23	GEM23	OK	32.778	26.4352	-0.310267	0.959297	0.337409	0.798624	no
ENSG00000064961.14	ENSG00000064961.14	HMG20B	chr19:3506270-3579086	VEH23	GEM23	OK	110.781	114.983	0.053703	-0.229527	0.818459	0.997032	no
ENSG00000064989.8	ENSG00000064989.8	CALCRL	chr2:188207855-188313187	VEH23	GEM23	NOTEST	0.0985187	0.681337	2.7899	-2.10637	0.035172	1	no
ENSG00000064995.12	ENSG00000064995.12	TAF11	chr6:34759856-34855866	VEH23	GEM23	OK	25.8917	33.1445	0.356275	-2.04085	0.0412654	0.279404	no
ENSG00000064999.12	ENSG00000064999.12	ANKS1A	chr6:34857041-35059179	VEH23	GEM23	OK	7.37853	7.79793	0.0797575	-0.228001	0.819646	0.997032	no
ENSG00000065000.11	ENSG00000065000.11	AP3D1	chr19:2100987-2252072	VEH23	GEM23	OK	77.989	62.4994	-0.319428	0.632762	0.526889	0.915245	no
ENSG00000065029.10	ENSG00000065029.10	ZNF76	chr6:35226685-35263762	VEH23	GEM23	OK	20.2284	21.434	0.0835192	-0.356931	0.721144	0.979282	no
ENSG00000065054.8	ENSG00000065054.8	SLC9A3R2	chr16:2075356-2089027	VEH23	GEM23	OK	35.5239	26.512	-0.422146	1.9856	0.0470783	0.306611	no
ENSG00000065057.2	ENSG00000065057.2	NTHL1	chr16:2089815-2185899	VEH23	GEM23	OK	45.0526	24.4279	-0.883082	2.1804	0.0292277	0.225473	no
ENSG00000065060.12	ENSG00000065060.12	UHRF1BP1	chr6:34759856-34855866	VEH23	GEM23	OK	6.03025	4.35946	-0.468068	2.36251	0.0181517	0.169073	no
ENSG00000065135.7	ENSG00000065135.7	GNAI3	chr1:110091232-110136975	VEH23	GEM23	OK	40.9733	55.884	0.44775	-3.7228	0.000197023	0.00634245	yes
ENSG00000065150.13	ENSG00000065150.13	IPO5	chr13:98605741-98676551	VEH23	GEM23	OK	239.572	219.378	-0.12704	0.411926	0.680394	0.971119	no
ENSG00000065154.7	ENSG00000065154.7	OAT	chr10:126085871-126107545	VEH23	GEM23	OK	47.6198	55.8988	0.231256	-1.31432	0.18874	0.631867	no
ENSG00000065183.10	ENSG00000065183.10	WDR3	chr1:118472342-118727846	VEH23	GEM23	OK	28.3303	16.5609	-0.774561	2.81469	0.00488236	0.0704777	no
ENSG00000065243.14	ENSG00000065243.14	PKN2	chr1:89149904-89301938	VEH23	GEM23	OK	27.9746	31.3663	0.165096	-0.294139	0.768652	0.99099	no
ENSG00000065268.4	ENSG00000065268.4	WDR18	chr19:983173-994556	VEH23	GEM23	OK	63.3482	62.6694	-0.0155443	0.0794249	0.936695	0.999225	no
ENSG00000065308.4	ENSG00000065308.4	TRAM2	chr6:52285105-52441713	VEH23	GEM23	OK	18.9805	22.8275	0.266257	-1.98271	0.0474	0.307103	no
ENSG00000065320.4	ENSG00000065320.4	NTN1	chr17:8924858-9147317	VEH23	GEM23	NOTEST	0.0946992	0.297563	1.65177	-1.73829	0.082159	1	no
ENSG00000065325.7	ENSG00000065325.7	GLP2R	chr17:9725522-9795419	VEH23	GEM23	OK	42.3803	56.2046	0.407292	-1.27838	0.201116	0.649624	no
ENSG00000065328.11	ENSG00000065328.11	MCM10	chr10:13203553-13253104	VEH23	GEM23	OK	25.5861	22.6779	-0.174075	0.430278	0.666993	0.967631	no
ENSG00000065357.14	ENSG00000065357.14	DGKA	chr12:56295196-56347811	VEH23	GEM23	OK	41.4245	93.5586	1.17538	-2.34507	0.0190237	0.175621	no
ENSG00000065361.8	ENSG00000065361.8	ERBB3	chr12:56473640-56507691	VEH23	GEM23	OK	1.53931	2.40618	0.644457	-0.191238	0.848339	0.997032	no
ENSG00000065371.12	ENSG00000065371.12	ROPN1	chr3:123687367-123711025	VEH23	GEM23	NOTEST	0.00246014	0	-1.79769e+308	-1.79769e+308	0.168429	1	no
ENSG00000065413.12	ENSG00000065413.12	ANKRD44	chr2:197831740-198175897	VEH23	GEM23	OK	12.2857	15.2349	0.310404	-0.389863	0.696638	0.975574	no
ENSG00000065427.10	ENSG00000065427.10	KARS	chr16:75661621-75795051	VEH23	GEM23	OK	149.858	127.446	-0.233713	0.918044	0.358596	0.81389	no
ENSG00000065457.6	ENSG00000065457.6	ADAT1	chr16:75630878-75657198	VEH23	GEM23	OK	31.4806	33.9434	0.108668	-0.375963	0.706944	0.976239	no
ENSG00000065485.13	ENSG00000065485.13	PDIA5	chr3:122785908-122992977	VEH23	GEM23	OK	38.9117	41.6858	0.0993506	-0.301537	0.763005	0.990445	no
ENSG00000065491.8	ENSG00000065491.8	TBC1D22B	chr6:37179955-37300746	VEH23	GEM23	OK	6.06958	7.95363	0.390016	-2.42169	0.0154484	0.15195	no
ENSG00000065518.7	ENSG00000065518.7	NDUFB4	chr3:120315155-120321347	VEH23	GEM23	OK	744.896	713.985	-0.061146	0.373769	0.708576	0.976518	no
ENSG00000065526.6	ENSG00000065526.6	SPEN	chr1:16174358-16266955	VEH23	GEM23	OK	12.3654	8.08536	-0.612924	1.33772	0.180988	0.625065	no
ENSG00000065534.14	ENSG00000065534.14	MYLK	chr3:123328895-123603178	VEH23	GEM23	OK	17.5103	18.5423	0.0826117	-0.0640628	0.94892	0.999225	no
ENSG00000065548.13	ENSG00000065548.13	ZC3H15	chr2:187350882-187374090	VEH23	GEM23	OK	145.541	118.317	-0.29877	1.03592	0.300241	0.770034	no
ENSG00000065559.9	ENSG00000065559.9	MAP2K4	chr17:11924140-12047147	VEH23	GEM23	OK	18.45	22.1731	0.26519	-0.83355	0.404535	0.844328	no
ENSG00000065600.8	ENSG00000065600.8	TMEM206	chr1:212537272-212588243	VEH23	GEM23	OK	18.2584	16.4007	-0.154805	0.585591	0.55815	0.929271	no
ENSG00000065609.9	ENSG00000065609.9	SNAP91	chr6:84262598-84419410	VEH23	GEM23	NOTEST	0	0.000445504	1.79769e+308	1.79769e+308	0.160307	1	no
ENSG00000065613.9	ENSG00000065613.9	SLK	chr10:105726958-105788991	VEH23	GEM23	OK	24.4147	15.2671	-0.677319	2.18535	0.0288632	0.224848	no
ENSG00000065615.7	ENSG00000065615.7	CYB5R4	chr6:84569361-84670146	VEH23	GEM23	OK	9.38739	12.4541	0.407824	-2.01356	0.0440561	0.293049	no
ENSG00000065618.12	ENSG00000065618.12	COL17A1	chr10:105791043-105845760	VEH23	GEM23	NOTEST	0.0217143	0.000648079	-5.06633	1.21363	0.224888	1	no
ENSG00000065621.8	ENSG00000065621.8	GSTO2	chr10:106028630-106059616	VEH23	GEM23	OK	12.0594	16.0535	0.41273	-1.27098	0.203736	0.653381	no
ENSG00000065665.15	ENSG00000065665.15	SEC61A2	chr10:12171635-12292588	VEH23	GEM23	OK	7.41105	8.58099	0.211466	-0.126004	0.899729	0.998142	no
ENSG00000065675.9	ENSG00000065675.9	PRKCQ	chr10:6469104-6622263	VEH23	GEM23	NOTEST	0.0334625	0.0124495	-1.42646	0.324231	0.745764	1	no
ENSG00000065717.10	ENSG00000065717.10	TLE2	chr19:2997635-3047633	VEH23	GEM23	OK	13.1253	24.3763	0.893124	-2.08964	0.0366501	0.259585	no
ENSG00000065802.7	ENSG00000065802.7	ASB1	chr2:239335382-239360891	VEH23	GEM23	OK	39.9619	44.0001	0.138883	-0.49298	0.622027	0.952591	no
ENSG00000065809.8	ENSG00000065809.8	FAM107B	chr10:14560555-14816896	VEH23	GEM23	OK	80.3516	105.937	0.398803	-1.57377	0.115541	0.49435	no
ENSG00000065833.7	ENSG00000065833.7	ME1	chr6:83920107-84140797	VEH23	GEM23	OK	54.1455	54.4327	0.00763225	-0.0466097	0.962824	0.999225	no
ENSG00000065882.10	ENSG00000065882.10	TBC1D1	chr4:37892707-38140796	VEH23	GEM23	OK	57.3676	56.0024	-0.0347462	0.154339	0.877342	0.997853	no
ENSG00000065883.10	ENSG00000065883.10	CDK13	chr7:39989635-40136733	VEH23	GEM23	OK	15.6749	14.1408	-0.148598	0.616941	0.537274	0.919188	no
ENSG00000065911.7	ENSG00000065911.7	MTHFD2	chr2:74425688-74619214	VEH23	GEM23	OK	69.9532	66.5474	-0.0720093	0.240051	0.810291	0.996158	no
ENSG00000065923.5	ENSG00000065923.5	SLC9A7	chrX:46464752-46618490	VEH23	GEM23	OK	2.87171	3.33975	0.217829	-0.303118	0.7618	0.989872	no
ENSG00000065970.4	ENSG00000065970.4	FOXJ2	chr12:7917811-8250367	VEH23	GEM23	OK	6.26708	5.99957	-0.0629333	0.104068	0.917116	0.999225	no
ENSG00000065978.13	ENSG00000065978.13	YBX1	chr1:43148097-43168020	VEH23	GEM23	OK	453.043	427.839	-0.0825775	0.629245	0.529189	0.915767	no
ENSG00000065989.11	ENSG00000065989.11	PDE4A	chr19:10501809-10580305	VEH23	GEM23	OK	11.4268	9.50225	-0.266079	0.856806	0.391552	0.834846	no
ENSG00000066027.4	ENSG00000066027.4	PPP2R5A	chr1:212458781-212535200	VEH23	GEM23	OK	14.4524	14.9833	0.052047	-0.337257	0.735923	0.983276	no
ENSG00000066032.13	ENSG00000066032.13	CTNNA2	chr2:79412356-80875905	VEH23	GEM23	NOTEST	0.00075432	0.0148559	4.29971	-1.48937	0.136389	1	no
ENSG00000066044.9	ENSG00000066044.9	ELAVL1	chr19:8023462-8070543	VEH23	GEM23	OK	79.3276	68.0596	-0.221025	1.29983	0.19366	0.638807	no
ENSG00000066056.8	ENSG00000066056.8	TIE1	chr1:43766663-43788779	VEH23	GEM23	NOTEST	0.0882909	0.695744	2.97822	-0.944429	0.344951	1	no
ENSG00000066084.8	ENSG00000066084.8	DIP2B	chr12:50898767-51142450	VEH23	GEM23	OK	13.0729	12.1066	-0.110789	0.853644	0.393302	0.83622	no
ENSG00000066117.10	ENSG00000066117.10	SMARCD1	chr12:50478754-50494495	VEH23	GEM23	OK	154.107	154.34	0.00217266	-0.00980191	0.992179	0.999936	no
ENSG00000066135.8	ENSG00000066135.8	KDM4A	chr1:44115828-44171186	VEH23	GEM23	OK	10.3398	15.0941	0.545776	-1.70852	0.0875393	0.430858	no
ENSG00000066136.14	ENSG00000066136.14	NFYC	chr1:41157319-41237275	VEH23	GEM23	OK	34.7273	35.5462	0.0336254	-0.0937548	0.925304	0.999225	no
ENSG00000066185.8	ENSG00000066185.8	ZMYND12	chr1:42895999-43120335	VEH23	GEM23	NOTEST	0.00119301	0	-1.79769e+308	-1.79769e+308	0.304668	1	no
ENSG00000066230.6	ENSG00000066230.6	SLC9A3	chr5:473424-524447	VEH23	GEM23	OK	0.744889	1.44705	0.958018	-2.16143	0.0306618	0.231766	no
ENSG00000066248.10	ENSG00000066248.10	NGEF	chr2:233562008-233880595	VEH23	GEM23	OK	15.2069	15.5101	0.0284808	-0.0524467	0.958173	0.999225	no
ENSG00000066279.12	ENSG00000066279.12	ASPM	chr1:197053257-197115824	VEH23	GEM23	OK	31.6218	26.3561	-0.262783	1.57116	0.116146	0.495357	no
ENSG00000066294.10	ENSG00000066294.10	CD84	chr1:160510884-160549306	VEH23	GEM23	NOTEST	0	0	0	0	1	1	no
ENSG00000066322.7	ENSG00000066322.7	ELOVL1	chr1:43829067-43833697	VEH23	GEM23	OK	61.387	57.2412	-0.100878	0.533074	0.593982	0.943429	no
ENSG00000066336.7	ENSG00000066336.7	SPI1	chr11:47376410-47400127	VEH23	GEM23	NOTEST	0.0954276	0.0294042	-1.69839	0.534608	0.592921	1	no
ENSG00000066379.10	ENSG00000066379.10	ZNRD1	chr6:30026675-30032686	VEH23	GEM23	OK	26.9408	19.8706	-0.439153	1.52286	0.127793	0.520693	no
ENSG00000066382.11	ENSG00000066382.11	MPPED2	chr11:30406039-30608419	VEH23	GEM23	OK	10.5009	15.6635	0.57689	-1.38733	0.16534	0.593899	no
ENSG00000066405.8	ENSG00000066405.8	CLDN18	chr3:137717576-137752494	VEH23	GEM23	NOTEST	0.136544	0.172151	0.334302	-0.798353	0.424666	1	no
ENSG00000066422.4	ENSG00000066422.4	ZBTB11	chr3:101367732-101396431	VEH23	GEM23	OK	6.30168	5.50171	-0.195857	1.04484	0.296099	0.76506	no
ENSG00000066427.16	ENSG00000066427.16	ATXN3	chr14:92524895-92572965	VEH23	GEM23	OK	11.1377	10.0563	-0.147359	0.2755	0.782932	0.993252	no
ENSG00000066455.8	ENSG00000066455.8	GOLGA5	chr14:93260575-93306308	VEH23	GEM23	OK	14.863	16.8238	0.178774	-0.690847	0.489661	0.891317	no
ENSG00000066468.15	ENSG00000066468.15	FGFR2	chr10:123237847-123357972	VEH23	GEM23	OK	4.14538	5.53384	0.416775	-0.835087	0.403669	0.843733	no
ENSG00000066557.5	ENSG00000066557.5	LRRC40	chr1:70034080-70671303	VEH23	GEM23	OK	12.0004	15.5726	0.375918	-2.67514	0.00746987	0.0949686	no
ENSG00000066583.6	ENSG00000066583.6	ISOC1	chr5:128430385-128449721	VEH23	GEM23	OK	24.1981	18.7143	-0.370753	1.70323	0.0885255	0.433643	no
ENSG00000066629.11	ENSG00000066629.11	EML1	chr14:100204029-100408397	VEH23	GEM23	OK	9.64555	9.30779	-0.0514251	0.0973638	0.922437	0.999225	no
ENSG00000066651.12	ENSG00000066651.12	TRMT11	chr6:126102306-130462594	VEH23	GEM23	OK	39.9483	47.104	0.237714	-0.117655	0.906341	0.998371	no
ENSG00000066654.8	ENSG00000066654.8	THUMPD1	chr16:20621564-20936328	VEH23	GEM23	OK	13.5842	11.8538	-0.196584	0.25622	0.797781	0.994836	no
ENSG00000066697.10	ENSG00000066697.10	MSANTD3	chr9:103189437-103339918	VEH23	GEM23	OK	36.4791	37.1827	0.0275613	-0.152334	0.878924	0.997853	no
ENSG00000066735.10	ENSG00000066735.10	KIF26A	chr14:104605059-104647231	VEH23	GEM23	OK	14.435	13.7612	-0.0689665	0.488675	0.625072	0.953118	no
ENSG00000066739.7	ENSG00000066739.7	ATG2B	chr14:96747594-96853625	VEH23	GEM23	OK	3.68088	3.37709	-0.12427	0.306465	0.759251	0.989872	no
ENSG00000066777.3	ENSG00000066777.3	ARFGEF1	chr8:67876333-68255912	VEH23	GEM23	OK	19.3061	19.5953	0.0214466	-0.0341859	0.972729	0.999225	no
ENSG00000066813.10	ENSG00000066813.10	ACSM2B	chr16:20547547-20587749	VEH23	GEM23	NOTEST	0	0	0	0	1	1	no
ENSG00000066827.11	ENSG00000066827.11	ZFAT	chr8:135490030-135725292	VEH23	GEM23	OK	4.6117	5.16412	0.163225	-0.287765	0.773527	0.99144	no
ENSG00000066855.10	ENSG00000066855.10	MTFR1	chr8:66556123-66754557	VEH23	GEM23	OK	26.2312	28.3785	0.113518	-0.489696	0.624349	0.953069	no
ENSG00000066923.12	ENSG00000066923.12	STAG3	chr7:99775185-99869855	VEH23	GEM23	NOTEST	0.251936	0.163118	-0.627142	0.17603	0.86027	1	no
ENSG00000066926.6	ENSG00000066926.6	FECH	chr18:55215514-55254004	VEH23	GEM23	OK	43.605	42.5099	-0.0366948	0.157678	0.87471	0.997853	no
ENSG00000066933.11	ENSG00000066933.11	MYO9A	chr15:72114631-72433311	VEH23	GEM23	OK	7.2644	6.59805	-0.138805	0.111979	0.91084	0.999047	no
ENSG00000067048.11	ENSG00000067048.11	DDX3Y	chrY:15016018-15032390	VEH23	GEM23	NOTEST	0	0.0590852	1.79769e+308	1.79769e+308	0.31176	1	no
ENSG00000067057.11	ENSG00000067057.11	PFKP	chr10:3109711-3179904	VEH23	GEM23	OK	221.269	223.465	0.0142491	-0.0554028	0.955818	0.999225	no
ENSG00000067064.6	ENSG00000067064.6	IDI1	chr10:1085847-1095110	VEH23	GEM23	OK	52.0337	83.122	0.675783	-3.55127	0.00038337	0.0107206	yes
ENSG00000067066.12	ENSG00000067066.12	SP100	chr2:231280656-231408805	VEH23	GEM23	OK	37.7335	49.3682	0.387737	-1.45187	0.146538	0.560946	no
ENSG00000067082.10	ENSG00000067082.10	KLF6	chr10:3818187-3827473	VEH23	GEM23	FAIL	25.539	31.2453	0	0	1	1	no
ENSG00000067113.12	ENSG00000067113.12	PPAP2A	chr5:54603587-54830878	VEH23	GEM23	OK	15.3044	17.8372	0.22094	-0.508519	0.611089	0.948361	no
ENSG00000067141.12	ENSG00000067141.12	NEO1	chr15:73344050-73597547	VEH23	GEM23	NOTEST	0.375388	0.372012	-0.0130348	0.00581	0.995364	1	no
ENSG00000067167.3	ENSG00000067167.3	TRAM1	chr8:71485676-71520622	VEH23	GEM23	OK	131.586	137.618	0.0646647	-0.350188	0.726198	0.980133	no
ENSG00000067177.10	ENSG00000067177.10	PHKA1	chrX:71798663-71934167	VEH23	GEM23	OK	9.73931	8.95622	-0.120929	0.713983	0.475238	0.886058	no
ENSG00000067182.3	ENSG00000067182.3	TNFRSF1A	chr12:6437922-6451280	VEH23	GEM23	OK	167.83	173.429	0.0473416	-0.222441	0.82397	0.997032	no
ENSG00000067191.11	ENSG00000067191.11	CACNB1	chr17:37329708-37353956	VEH23	GEM23	OK	4.23245	6.17534	0.545026	-0.965484	0.334303	0.795734	no
ENSG00000067208.9	ENSG00000067208.9	EVI5	chr1:92974252-93257961	VEH23	GEM23	OK	11.1548	9.26876	-0.267212	0.738942	0.459942	0.877393	no
ENSG00000067221.9	ENSG00000067221.9	STOML1	chr15:74275546-74286963	VEH23	GEM23	OK	4.02112	4.73741	0.236502	-0.58962	0.555445	0.927827	no
ENSG00000067225.12	ENSG00000067225.12	PKM	chr15:72491369-72524164	VEH23	GEM23	OK	1714.52	1686.77	-0.0235358	0.0536532	0.957211	0.999225	no
ENSG00000067248.5	ENSG00000067248.5	DHX29	chr5:54552072-54603550	VEH23	GEM23	OK	14.4807	14.6615	0.017895	-0.0844202	0.932722	0.999225	no
ENSG00000067334.8	ENSG00000067334.8	DNTTIP2	chr1:94333372-94345474	VEH23	GEM23	OK	54.9356	52.6245	-0.0620078	0.267412	0.789152	0.994001	no
ENSG00000067365.10	ENSG00000067365.10	METTL22	chr16:8715539-8740081	VEH23	GEM23	OK	26.0439	41.8355	0.683781	-1.6216	0.10489	0.471969	no
ENSG00000067369.8	ENSG00000067369.8	TP53BP1	chr15:43699406-43802926	VEH23	GEM23	OK	27.027	33.1899	0.296345	-0.587676	0.55675	0.928292	no
ENSG00000067445.15	ENSG00000067445.15	TRO	chrX:54946894-54957864	VEH23	GEM23	NOTEST	0	0	0	0	1	1	no
ENSG00000067533.5	ENSG00000067533.5	RRP15	chr1:218458628-218511325	VEH23	GEM23	OK	25.819	18.4693	-0.483306	1.38594	0.165764	0.594937	no
ENSG00000067560.6	ENSG00000067560.6	RHOA	chr3:49396577-49453908	VEH23	GEM23	OK	391.031	422.355	0.111176	-0.690816	0.489681	0.891317	no
ENSG00000067596.5	ENSG00000067596.5	DHX8	chr17:41561232-41656988	VEH23	GEM23	OK	30.2477	33.0955	0.12981	-0.420023	0.674469	0.968901	no
ENSG00000067606.11	ENSG00000067606.11	PRKCZ	chr1:1981908-2145620	VEH23	GEM23	OK	9.46168	11.1722	0.23974	-0.224142	0.822646	0.997032	no
ENSG00000067646.7	ENSG00000067646.7	ZFY	chrY:2803111-2850547	VEH23	GEM23	NOTEST	0.000662103	0.00073857	0.157678	-0.0392695	0.968676	1	no
ENSG00000067704.8	ENSG00000067704.8	IARS2	chr1:220267443-220321380	VEH23	GEM23	OK	91.4585	79.4044	-0.203897	0.781748	0.434363	0.86151	no
ENSG00000067715.9	ENSG00000067715.9	SYT1	chr12:79257772-79845788	VEH23	GEM23	NOTEST	0.0105728	0.134811	3.67251	-1.05098	0.293268	1	no
ENSG00000067798.9	ENSG00000067798.9	NAV3	chr12:78224684-78606790	VEH23	GEM23	OK	1.17622	1.19109	0.0181246	-0.0125498	0.989987	0.999936	no
ENSG00000067829.13	ENSG00000067829.13	IDH3G	chrX:153051220-153063960	VEH23	GEM23	OK	155.804	142.422	-0.129561	0.366017	0.714353	0.977215	no
ENSG00000067836.8	ENSG00000067836.8	ROGDI	chr16:4846968-4852951	VEH23	GEM23	OK	18.4193	24.0797	0.386599	-1.0434	0.296763	0.765771	no
ENSG00000067840.7	ENSG00000067840.7	PDZD4	chrX:153067620-153096020	VEH23	GEM23	NOTEST	0.319819	0.312422	-0.0337629	0.0183852	0.985332	1	no
ENSG00000067842.13	ENSG00000067842.13	ATP2B3	chrX:152783133-152848397	VEH23	GEM23	NOTEST	0.000480674	0	-1.79769e+308	-1.79769e+308	0.301356	1	no
ENSG00000067900.5	ENSG00000067900.5	ROCK1	chr18:18529700-18691812	VEH23	GEM23	OK	14.6262	13.4035	-0.125951	0.752517	0.45174	0.872207	no
ENSG00000067955.9	ENSG00000067955.9	CBFB	chr16:67063018-67134961	VEH23	GEM23	OK	76.2113	81.0062	0.0880268	-0.380003	0.703944	0.976239	no
ENSG00000067992.8	ENSG00000067992.8	PDK3	chrX:24483337-24557954	VEH23	GEM23	OK	16.396	16.4291	0.00291185	-0.0151458	0.987916	0.999936	no
ENSG00000068001.9	ENSG00000068001.9	HYAL2	chr3:50355220-50365682	VEH23	GEM23	OK	45.9562	46.6983	0.0231114	-0.0601208	0.952059	0.999225	no
ENSG00000068024.12	ENSG00000068024.12	HDAC4	chr2:239969863-240324058	VEH23	GEM23	OK	28.0271	26.7403	-0.0678084	0.132027	0.894963	0.997853	no
ENSG00000068028.13	ENSG00000068028.13	RASSF1	chr3:50367218-50378411	VEH23	GEM23	OK	20.3768	16.0052	-0.348386	1.33934	0.180461	0.623995	no
ENSG00000068078.13	ENSG00000068078.13	FGFR3	chr4:1795033-1810599	VEH23	GEM23	OK	1.69078	3.10064	0.874873	-0.195163	0.845265	0.997032	no
ENSG00000068079.3	ENSG00000068079.3	IFI35	chr17:41158741-41166473	VEH23	GEM23	OK	19.7725	46.6094	1.23713	-3.97301	7.09696e-05	0.00262651	yes
ENSG00000068097.10	ENSG00000068097.10	HEATR6	chr17:58120554-58156292	VEH23	GEM23	OK	18.5007	17.8088	-0.0549937	0.165343	0.868674	0.997853	no
ENSG00000068120.10	ENSG00000068120.10	COASY	chr17:40713484-40718295	VEH23	GEM23	OK	183.902	164.054	-0.164767	0.838568	0.401711	0.84265	no
ENSG00000068137.10	ENSG00000068137.10	PLEKHH3	chr17:40819931-40829048	VEH23	GEM23	OK	18.8973	26.379	0.481208	-2.11252	0.0346417	0.250104	no
ENSG00000068305.12	ENSG00000068305.12	MEF2A	chr15:100017369-100273766	VEH23	GEM23	OK	25.4709	27.4781	0.109435	-0.388754	0.697458	0.975646	no
ENSG00000068308.9	ENSG00000068308.9	OTUD5	chrX:48779304-48815648	VEH23	GEM23	OK	36.3271	39.6624	0.126725	-0.626079	0.531263	0.916194	no
ENSG00000068323.11	ENSG00000068323.11	TFE3	chrX:48886241-48901012	VEH23	GEM23	OK	24.4843	27.6996	0.178005	-1.008	0.313454	0.781209	no
ENSG00000068354.10	ENSG00000068354.10	TBC1D25	chrX:48397844-48420997	VEH23	GEM23	OK	13.0738	14.1379	0.112885	-0.378483	0.705072	0.976239	no
ENSG00000068366.14	ENSG00000068366.14	ACSL4	chrX:108872578-108976632	VEH23	GEM23	OK	41.6606	57.492	0.464677	-1.58127	0.113815	0.490669	no
ENSG00000068383.13	ENSG00000068383.13	INPP5A	chr10:134351323-134596979	VEH23	GEM23	OK	21.4596	22.6383	0.0771457	-0.256427	0.797621	0.994836	no
ENSG00000068394.9	ENSG00000068394.9	GPKOW	chrX:48970333-48980151	VEH23	GEM23	OK	18.8436	20.1173	0.0943621	-0.659122	0.509817	0.90473	no
ENSG00000068400.9	ENSG00000068400.9	GRIPAP1	chrX:48830133-48858675	VEH23	GEM23	OK	10.2392	15.0005	0.550898	-2.87129	0.00408805	0.0618014	no
ENSG00000068438.10	ENSG00000068438.10	FTSJ1	chrX:48334540-48344752	VEH23	GEM23	OK	118.462	141.825	0.259696	-1.34299	0.179276	0.623731	no
ENSG00000068489.8	ENSG00000068489.8	PRR11	chr17:57232859-57292608	VEH23	GEM23	OK	79.0417	102.225	0.37106	-0.500523	0.616707	0.950925	no
ENSG00000068615.11	ENSG00000068615.11	REEP1	chr2:86441115-86565206	VEH23	GEM23	OK	4.3404	7.41841	0.773283	-1.56838	0.116791	0.496482	no
ENSG00000068650.13	ENSG00000068650.13	ATP11A	chr13:113344642-113541482	VEH23	GEM23	OK	17.8706	22.5667	0.336611	-0.697392	0.485557	0.88946	no
ENSG00000068654.11	ENSG00000068654.11	POLR1A	chr2:86247338-86333278	VEH23	GEM23	OK	14.7955	8.44478	-0.809024	0.737457	0.460844	0.877692	no
ENSG00000068697.6	ENSG00000068697.6	LAPTM4A	chr2:20232410-20251789	VEH23	GEM23	OK	161.728	204.236	0.336661	-1.73042	0.083556	0.420375	no
ENSG00000068724.11	ENSG00000068724.11	TTC7A	chr2:47129008-47403740	VEH23	GEM23	OK	34.9119	27.9109	-0.32289	0.352841	0.724208	0.979949	no
ENSG00000068745.10	ENSG00000068745.10	IP6K2	chr3:48725435-48777786	VEH23	GEM23	OK	42.9693	56.304	0.38993	-1.80551	0.0709946	0.386488	no
ENSG00000068781.15	ENSG00000068781.15	STON1-GTF2A1L	chr2:48756521-49003638	VEH23	GEM23	NOTEST	0.00323478	0.000992696	-1.70424	1.08987	0.27577	1	no
ENSG00000068784.8	ENSG00000068784.8	SRBD1	chr2:45615818-45839304	VEH23	GEM23	OK	9.48571	7.2765	-0.382511	1.20555	0.227989	0.684212	no
ENSG00000068793.12	ENSG00000068793.12	CYFIP1	chr15:22892004-23034427	VEH23	GEM23	OK	85.7086	76.169	-0.170237	0.454279	0.649628	0.961886	no
ENSG00000068796.11	ENSG00000068796.11	KIF2A	chr5:61601988-61924409	VEH23	GEM23	OK	50.0385	45.5125	-0.136777	0.257865	0.796511	0.994596	no
ENSG00000068831.14	ENSG00000068831.14	RASGRP2	chr11:64494382-64512928	VEH23	GEM23	OK	0.493008	1.4523	1.55866	-0.925124	0.354901	0.811426	no
ENSG00000068878.10	ENSG00000068878.10	PSME4	chr2:54091203-54197977	VEH23	GEM23	OK	31.0574	31.863	0.0369454	-0.146368	0.883631	0.997853	no
ENSG00000068885.10	ENSG00000068885.10	IFT80	chr3:159943422-160203561	VEH23	GEM23	OK	24.1059	39.8773	0.726185	-0.576854	0.564038	0.93187	no
ENSG00000068903.15	ENSG00000068903.15	SIRT2	chr19:39369196-39399533	VEH23	GEM23	OK	15.5059	19.941	0.362916	-1.74321	0.0812968	0.414189	no
ENSG00000068912.9	ENSG00000068912.9	ERLEC1	chr2:53759809-54087297	VEH23	GEM23	OK	42.9065	54.1044	0.33455	-1.63567	0.101909	0.465412	no
ENSG00000068971.8	ENSG00000068971.8	PPP2R5B	chr11:64685024-64703360	VEH23	GEM23	OK	7.05339	15.7474	1.15872	-2.76873	0.00562752	0.0784206	no
ENSG00000068976.9	ENSG00000068976.9	PYGM	chr11:64513860-64527769	VEH23	GEM23	OK	0.0768798	0.784778	3.35161	-1.76082	0.0782685	0.40589	no
ENSG00000068985.4	ENSG00000068985.4	PAGE1	chrX:49452052-49460596	VEH23	GEM23	OK	1.93452	2.20443	0.188429	-0.349232	0.726915	0.980133	no
ENSG00000069011.10	ENSG00000069011.10	PITX1	chr5:134362614-134735604	VEH23	GEM23	OK	188.059	139.987	-0.42589	1.9828	0.0473899	0.307103	no
ENSG00000069018.12	ENSG00000069018.12	TRPC7	chr5:135548998-135701225	VEH23	GEM23	NOTEST	0.000948911	0.00599546	2.65953	-2.37283	0.0176526	1	no
ENSG00000069020.13	ENSG00000069020.13	MAST4	chr5:65892175-66465423	VEH23	GEM23	OK	2.30006	2.68688	0.224261	-0.197411	0.843506	0.997032	no
ENSG00000069122.13	ENSG00000069122.13	GPR116	chr6:46820248-46922680	VEH23	GEM23	NOTEST	0	0.00103677	1.79769e+308	1.79769e+308	0.143016	1	no
ENSG00000069188.12	ENSG00000069188.12	SDK2	chr17:71330522-71640228	VEH23	GEM23	NOTEST	0.0985001	0.626217	2.66846	-1.19365	0.232613	1	no
ENSG00000069206.11	ENSG00000069206.11	ADAM7	chr8:24298442-24384483	VEH23	GEM23	NOTEST	0.000728656	0	-1.79769e+308	-1.79769e+308	0.230834	1	no
ENSG00000069248.8	ENSG00000069248.8	NUP133	chr1:229577044-229644103	VEH23	GEM23	OK	32.2205	34.254	0.0882926	-0.376675	0.706415	0.976239	no
ENSG00000069275.12	ENSG00000069275.12	NUCKS1	chr1:205681946-205719404	VEH23	GEM23	OK	405.825	286.905	-0.500284	0.622228	0.533792	0.917174	no
ENSG00000069329.11	ENSG00000069329.11	VPS35	chr16:46690053-46723430	VEH23	GEM23	OK	76.3802	84.2418	0.141337	-0.485561	0.627278	0.953933	no
ENSG00000069345.7	ENSG00000069345.7	DNAJA2	chr16:46989298-47007699	VEH23	GEM23	OK	39.485	41.2835	0.0642581	-0.415635	0.677677	0.97001	no
ENSG00000069399.8	ENSG00000069399.8	BCL3	chr19:45250961-45263301	VEH23	GEM23	OK	47.3692	65.0943	0.458584	-2.18727	0.0287225	0.224658	no
ENSG00000069424.9	ENSG00000069424.9	KCNAB2	chr1:5922870-6161253	VEH23	GEM23	OK	22.4076	28.1423	0.328749	-1.16667	0.243342	0.702214	no
ENSG00000069431.6	ENSG00000069431.6	ABCC9	chr12:21950334-22094336	VEH23	GEM23	NOTEST	0.0187976	0.0106073	-0.825489	0.220575	0.825423	1	no
ENSG00000069482.6	ENSG00000069482.6	GAL	chr11:68451246-68458643	VEH23	GEM23	OK	434.087	441.254	0.0236247	-0.198055	0.843002	0.997032	no
ENSG00000069493.9	ENSG00000069493.9	CLEC2D	chr12:9809269-9848413	VEH23	GEM23	OK	1.36971	2.35309	0.780687	-0.910304	0.362662	0.815008	no
ENSG00000069509.5	ENSG00000069509.5	FUNDC1	chrX:44382884-44402247	VEH23	GEM23	OK	16.8466	22.6337	0.426014	-1.92293	0.0544887	0.333304	no
ENSG00000069535.11	ENSG00000069535.11	MAOB	chrX:43625857-43741693	VEH23	GEM23	OK	0.641238	0.746999	0.220247	-0.196739	0.844031	0.997032	no
ENSG00000069667.11	ENSG00000069667.11	RORA	chr15:60780482-61521518	VEH23	GEM23	NOTEST	0.0566581	0.197329	1.80025	-0.857127	0.391374	1	no
ENSG00000069696.6	ENSG00000069696.6	DRD4	chr11:637292-640706	VEH23	GEM23	NOTEST	0.0823719	0.0763215	-0.110062	0.0773091	0.938378	1	no
ENSG00000069702.6	ENSG00000069702.6	TGFBR3	chr1:92145901-92371892	VEH23	GEM23	OK	9.28561	8.12508	-0.192615	0.532151	0.594621	0.943429	no
ENSG00000069712.9	ENSG00000069712.9	KIAA1107	chr1:92632541-92650280	VEH23	GEM23	OK	0.635681	0.857992	0.432661	-1.06991	0.28466	0.750428	no
ENSG00000069764.5	ENSG00000069764.5	PLA2G10	chr16:14766404-14788526	VEH23	GEM23	NOTEST	0.081308	0.181344	1.15726	-0.293031	0.769499	1	no
ENSG00000069812.7	ENSG00000069812.7	HES2	chr1:6472477-6484730	VEH23	GEM23	OK	2.39807	1.32935	-0.851148	1.04955	0.293926	0.760821	no
ENSG00000069849.6	ENSG00000069849.6	ATP1B3	chr3:141594965-141645356	VEH23	GEM23	OK	242.874	290.187	0.256778	-0.73364	0.463168	0.879255	no
ENSG00000069869.11	ENSG00000069869.11	NEDD4	chr15:56119119-56285944	VEH23	GEM23	OK	8.65989	11.9892	0.469311	-0.845745	0.397695	0.839312	no
ENSG00000069943.5	ENSG00000069943.5	PIGB	chr15:55495163-55700708	VEH23	GEM23	OK	14.7058	21.9293	0.576472	-0.748467	0.454178	0.874378	no
ENSG00000069956.7	ENSG00000069956.7	MAPK6	chr15:52121824-52358462	VEH23	GEM23	OK	24.8184	24.6152	-0.0118586	0.0123018	0.990185	0.999936	no
ENSG00000069966.14	ENSG00000069966.14	GNB5	chr15:52413116-52483566	VEH23	GEM23	OK	28.8151	45.3461	0.654153	-2.89828	0.00375221	0.058351	no
ENSG00000069974.11	ENSG00000069974.11	RAB27A	chr15:55495163-55700708	VEH23	GEM23	OK	27.5403	34.4182	0.321624	-0.327747	0.743103	0.985851	no
ENSG00000069998.8	ENSG00000069998.8	CECR5	chr22:17618400-17646177	VEH23	GEM23	OK	28.8654	18.4495	-0.645758	3.5156	0.000438764	0.0118706	yes
ENSG00000070010.13	ENSG00000070010.13	UFD1L	chr22:19437463-19466738	VEH23	GEM23	OK	64.9762	76.0006	0.226101	-0.84544	0.397865	0.839312	no
ENSG00000070018.4	ENSG00000070018.4	LRP6	chr12:12202777-12419946	VEH23	GEM23	OK	10.2195	8.90912	-0.197963	0.436137	0.662737	0.965163	no
ENSG00000070019.3	ENSG00000070019.3	GUCY2C	chr12:14765575-14849519	VEH23	GEM23	NOTEST	0.000717983	0.009599	3.74086	-1.14835	0.250825	1	no
ENSG00000070031.3	ENSG00000070031.3	SCT	chr11:626430-627143	VEH23	GEM23	NOTEST	0.191128	0	-1.79769e+308	-1.79769e+308	0.301356	1	no
ENSG00000070047.6	ENSG00000070047.6	PHRF1	chr11:576485-612222	VEH23	GEM23	OK	9.61857	7.78	-0.306053	1.14091	0.253906	0.714118	no
ENSG00000070061.10	ENSG00000070061.10	IKBKAP	chr9:111629796-111696396	VEH23	GEM23	OK	52.6114	50.1072	-0.0703574	0.216357	0.82871	0.997032	no
ENSG00000070081.9	ENSG00000070081.9	NUCB2	chr11:17229699-17371521	VEH23	GEM23	OK	110.683	139.743	0.33634	-1.56936	0.116563	0.49617	no
ENSG00000070087.9	ENSG00000070087.9	PFN2	chr3:149478891-149768575	VEH23	GEM23	OK	194.07	193.689	-0.0028331	0.01742	0.986102	0.999936	no
ENSG00000070159.7	ENSG00000070159.7	PTPN3	chr9:112137973-112260593	VEH23	GEM23	FAIL	6.78093	7.14798	0	0	1	1	no
ENSG00000070182.13	ENSG00000070182.13	SPTB	chr14:65170819-65346601	VEH23	GEM23	OK	0.595672	0.734451	0.302149	-0.348815	0.727228	0.980133	no
ENSG00000070190.8	ENSG00000070190.8	DAPP1	chr4:100737989-100791311	VEH23	GEM23	NOTEST	0	0.0847422	1.79769e+308	1.79769e+308	0.235784	1	no
ENSG00000070193.4	ENSG00000070193.4	FGF10	chr5:44303645-44389808	VEH23	GEM23	NOTEST	0.588324	0.370999	-0.665196	1.18105	0.237581	1	no
ENSG00000070214.10	ENSG00000070214.10	SLC44A1	chr9:108006902-108201452	VEH23	GEM23	OK	18.9214	25.5164	0.43141	-1.9026	0.0570931	0.341682	no
ENSG00000070269.9	ENSG00000070269.9	C14orf101	chr14:56955071-57197253	VEH23	GEM23	OK	8.4127	7.19911	-0.22475	0.442035	0.658464	0.963777	no
ENSG00000070366.8	ENSG00000070366.8	SMG6	chr17:1963132-2284352	VEH23	GEM23	OK	7.88419	10.512	0.415008	-0.304842	0.760486	0.989872	no
ENSG00000070367.11	ENSG00000070367.11	EXOC5	chr14:57670517-57756797	VEH23	GEM23	OK	31.6115	36.5139	0.207997	-0.679589	0.496765	0.896636	no
ENSG00000070371.11	ENSG00000070371.11	CLTCL1	chr22:19166985-19279239	VEH23	GEM23	OK	4.57589	7.23339	0.66062	-0.943732	0.345307	0.803183	no
ENSG00000070388.6	ENSG00000070388.6	FGF22	chr19:639587-643703	VEH23	GEM23	OK	0.739282	0.485639	-0.606241	0.41414	0.678771	0.970525	no
ENSG00000070404.4	ENSG00000070404.4	FSTL3	chr19:676391-683385	VEH23	GEM23	OK	167.932	117.205	-0.518849	3.12869	0.00175588	0.0339525	yes
ENSG00000070413.13	ENSG00000070413.13	DGCR2	chr22:19023794-19109967	VEH23	GEM23	OK	14.3373	14.6221	0.0283701	-0.118408	0.905744	0.998371	no
ENSG00000070423.12	ENSG00000070423.12	RNF126	chr19:647525-663209	VEH23	GEM23	OK	77.8167	59.3777	-0.390158	1.92103	0.0547282	0.334429	no
ENSG00000070444.8	ENSG00000070444.8	MNT	chr17:2287353-2304412	VEH23	GEM23	OK	20.6881	16.1955	-0.353209	1.15459	0.248258	0.707235	no
ENSG00000070476.10	ENSG00000070476.10	ZXDC	chr3:126156443-126194762	VEH23	GEM23	OK	10.8313	9.65991	-0.165122	0.835764	0.403287	0.843584	no
ENSG00000070495.10	ENSG00000070495.10	JMJD6	chr17:74708918-74722866	VEH23	GEM23	OK	21.6836	18.3069	-0.244218	0.981646	0.326274	0.790922	no
ENSG00000070501.6	ENSG00000070501.6	POLB	chr8:42195971-42229326	VEH23	GEM23	OK	24.3067	27.9198	0.199935	-0.707122	0.479491	0.887648	no
ENSG00000070526.10	ENSG00000070526.10	ST6GALNAC1	chr17:74620842-74639920	VEH23	GEM23	NOTEST	0.00165684	0	-1.79769e+308	-1.79769e+308	0.301356	1	no
ENSG00000070540.8	ENSG00000070540.8	WIPI1	chr17:66255322-66597530	VEH23	GEM23	OK	17.1339	27.9644	0.706735	-0.508084	0.611395	0.94854	no
ENSG00000070601.5	ENSG00000070601.5	FRMPD1	chr9:37510888-38069210	VEH23	GEM23	NOTEST	0.000320583	0.00147418	2.20114	-0.232419	0.816212	1	no
ENSG00000070610.10	ENSG00000070610.10	GBA2	chr9:35696944-35758572	VEH23	GEM23	OK	32.9694	37.7975	0.197165	-0.214705	0.829997	0.997032	no
ENSG00000070614.9	ENSG00000070614.9	NDST1	chr5:149865380-149937773	VEH23	GEM23	OK	29.3001	29.0535	-0.0121924	0.0339672	0.972903	0.999225	no
ENSG00000070669.12	ENSG00000070669.12	ASNS	chr7:97481429-97501854	VEH23	GEM23	OK	30.1586	23.9742	-0.331089	1.7571	0.0789	0.408316	no
ENSG00000070718.7	ENSG00000070718.7	AP3M2	chr8:42010463-42029191	VEH23	GEM23	OK	12.7012	5.60107	-1.18119	3.21388	0.00130956	0.0275428	yes
ENSG00000070729.9	ENSG00000070729.9	CNGB1	chr16:57917502-58005020	VEH23	GEM23	NOTEST	0.0381422	0.0706417	0.889132	-0.613582	0.539492	1	no
ENSG00000070731.5	ENSG00000070731.5	ST6GALNAC2	chr17:74553847-74583038	VEH23	GEM23	OK	6.66819	5.77927	-0.206409	0.46821	0.639634	0.959875	no
ENSG00000070748.12	ENSG00000070748.12	CHAT	chr10:50817140-50918307	VEH23	GEM23	NOTEST	0	0	0	0	1	1	no
ENSG00000070756.9	ENSG00000070756.9	PABPC1	chr8:101698043-101735037	VEH23	GEM23	OK	1811.02	1496.35	-0.275348	1.44029	0.149785	0.567817	no
ENSG00000070759.12	ENSG00000070759.12	TESK2	chr1:45794834-45956872	VEH23	GEM23	OK	0.903352	2.076	1.20044	-1.84963	0.0643671	0.364993	no
ENSG00000070761.3	ENSG00000070761.3	C16orf80	chr16:58147495-58163354	VEH23	GEM23	OK	63.5082	58.4762	-0.119093	0.37835	0.70517	0.976239	no
ENSG00000070770.4	ENSG00000070770.4	CSNK2A2	chr16:58191810-58231824	VEH23	GEM23	OK	48.5902	38.4303	-0.338422	1.43387	0.151608	0.570465	no
ENSG00000070778.8	ENSG00000070778.8	PTPN21	chr14:88851267-89021077	VEH23	GEM23	OK	2.04378	1.61126	-0.343052	0.467502	0.640141	0.960081	no
ENSG00000070785.12	ENSG00000070785.12	EIF2B3	chr1:45316449-45452282	VEH23	GEM23	OK	22.7462	22.9644	0.0137773	-0.0277228	0.977883	0.999544	no
ENSG00000070808.11	ENSG00000070808.11	CAMK2A	chr5:149569519-149669854	VEH23	GEM23	NOTEST	0.0674919	0.051472	-0.390928	0.156404	0.875714	1	no
ENSG00000070814.12	ENSG00000070814.12	TCOF1	chr5:149737201-149779870	VEH23	GEM23	OK	66.6907	46.136	-0.531591	2.10344	0.0354275	0.254305	no
ENSG00000070831.11	ENSG00000070831.11	CDC42	chr1:22379119-22419437	VEH23	GEM23	OK	55.1892	76.071	0.46296	-2.65377	0.00795975	0.0989771	no
ENSG00000070882.8	ENSG00000070882.8	OSBPL3	chr7:24836157-25021253	VEH23	GEM23	OK	26.4909	20.6467	-0.359588	0.684996	0.493346	0.894333	no
ENSG00000070886.6	ENSG00000070886.6	EPHA8	chr1:22890056-22930087	VEH23	GEM23	NOTEST	0	0.0225051	1.79769e+308	1.79769e+308	0.363425	1	no
ENSG00000070915.5	ENSG00000070915.5	SLC12A3	chr16:56899118-56949762	VEH23	GEM23	NOTEST	0.00352792	0.0596138	4.07876	-1.32029	0.186738	1	no
ENSG00000070950.5	ENSG00000070950.5	RAD18	chr3:8661085-9005457	VEH23	GEM23	OK	16.0132	18.635	0.218749	-0.468919	0.639128	0.959714	no
ENSG00000070961.10	ENSG00000070961.10	ATP2B1	chr12:89981827-90103077	VEH23	GEM23	OK	26.8504	20.1597	-0.413474	1.2039	0.228627	0.685112	no
ENSG00000070985.9	ENSG00000070985.9	TRPM5	chr11:2425744-2444275	VEH23	GEM23	NOTEST	0.00865727	0.0019276	-2.1671	0.423851	0.671674	1	no
ENSG00000071051.9	ENSG00000071051.9	NCK2	chr2:106361353-106510730	VEH23	GEM23	OK	10.0212	6.8046	-0.558479	2.67229	0.00753349	0.0956799	no
ENSG00000071054.10	ENSG00000071054.10	MAP4K4	chr2:102313311-102508449	VEH23	GEM23	OK	28.9305	32.4421	0.165276	-0.687485	0.491777	0.893046	no
ENSG00000071073.6	ENSG00000071073.6	MGAT4A	chr2:99235568-99347589	VEH23	GEM23	NOTEST	0.173828	0.325594	0.905412	-0.740143	0.459213	1	no
ENSG00000071082.5	ENSG00000071082.5	RPL31	chr2:101618176-101886778	VEH23	GEM23	OK	1184.72	1338.31	0.175863	-1.08304	0.278789	0.744552	no
ENSG00000071127.12	ENSG00000071127.12	WDR1	chr4:10075962-10118573	VEH23	GEM23	OK	301.452	401.074	0.411938	-1.14322	0.252946	0.712775	no
ENSG00000071189.16	ENSG00000071189.16	SNX13	chr7:17832465-17980124	VEH23	GEM23	OK	16.7472	19.7273	0.23627	-0.845969	0.39757	0.839312	no
ENSG00000071203.5	ENSG00000071203.5	MS4A12	chr11:60260250-60274903	VEH23	GEM23	NOTEST	0.0756866	0.255532	1.7554	-0.702755	0.482209	1	no
ENSG00000071205.7	ENSG00000071205.7	ARHGAP10	chr4:148653213-148993931	VEH23	GEM23	OK	5.97786	6.47044	0.114235	-0.632709	0.526923	0.915245	no
ENSG00000071242.7	ENSG00000071242.7	RPS6KA2	chr6:166822851-167370679	VEH23	GEM23	OK	7.77053	12.4195	0.676524	-1.73483	0.0827713	0.417776	no
ENSG00000071243.11	ENSG00000071243.11	ING3	chr7:120590802-120617270	VEH23	GEM23	OK	15.0291	15.3539	0.0308425	-0.125408	0.9002	0.998189	no
ENSG00000071246.5	ENSG00000071246.5	VASH1	chr14:77228531-77249354	VEH23	GEM23	OK	1.65824	1.21037	-0.454207	0.521249	0.602193	0.945414	no
ENSG00000071282.7	ENSG00000071282.7	LMCD1	chr3:8543392-8609805	VEH23	GEM23	OK	0.591918	1.36259	1.20288	-1.33761	0.181024	0.625065	no
ENSG00000071462.7	ENSG00000071462.7	WBSCR22	chr7:73096600-73134002	VEH23	GEM23	OK	176.699	202.48	0.196482	-1.0872	0.27695	0.743149	no
ENSG00000071537.9	ENSG00000071537.9	SEL1L	chr14:81937892-82000205	VEH23	GEM23	OK	10.4647	12.6915	0.278338	-0.659935	0.509296	0.904448	no
ENSG00000071539.9	ENSG00000071539.9	TRIP13	chr5:710470-919472	VEH23	GEM23	OK	493.506	623.551	0.337441	-0.964718	0.334686	0.795953	no
ENSG00000071553.12	ENSG00000071553.12	ATP6AP1	chrX:153656977-153664862	VEH23	GEM23	OK	99.9357	103.702	0.0533787	-0.331476	0.740285	0.984833	no
ENSG00000071564.10	ENSG00000071564.10	TCF3	chr19:1609290-1652604	VEH23	GEM23	OK	207.804	184.822	-0.16909	0.535367	0.592396	0.943429	no
ENSG00000071575.7	ENSG00000071575.7	TRIB2	chr2:12857014-12882860	VEH23	GEM23	OK	2.19801	4.47354	1.02522	-1.79632	0.0724435	0.388557	no
ENSG00000071626.11	ENSG00000071626.11	DAZAP1	chr19:1407583-1435719	VEH23	GEM23	OK	287.606	169.791	-0.760329	3.5708	0.000355889	0.0102038	yes
ENSG00000071655.10	ENSG00000071655.10	MBD3	chr19:1576676-1605483	VEH23	GEM23	OK	48.6362	44.7743	-0.11936	0.287808	0.773493	0.99144	no
ENSG00000071677.1	ENSG00000071677.1	PRLH	chr2:238475216-238475818	VEH23	GEM23	NOTEST	0	0	0	0	1	1	no
ENSG00000071794.11	ENSG00000071794.11	HLTF	chr3:148747913-148804341	VEH23	GEM23	OK	40.1577	41.3684	0.0428529	-0.140188	0.888511	0.997853	no
ENSG00000071859.10	ENSG00000071859.10	FAM50A	chrX:153672472-153679002	VEH23	GEM23	OK	67.2252	78.0567	0.215519	-1.21021	0.226199	0.683269	no
ENSG00000071889.12	ENSG00000071889.12	FAM3A	chrX:153733349-153744566	VEH23	GEM23	OK	44.5657	49.8541	0.161779	-0.764813	0.444383	0.867754	no
ENSG00000071894.9	ENSG00000071894.9	CPSF1	chr8:145596789-145634753	VEH23	GEM23	OK	48.5378	56.5975	0.221629	-0.734443	0.462679	0.879255	no
ENSG00000071909.13	ENSG00000071909.13	MYO3B	chr2:171034654-171511662	VEH23	GEM23	NOTEST	0.000812026	0.00928883	3.5159	-1.20125	0.229656	1	no
ENSG00000071967.7	ENSG00000071967.7	CYBRD1	chr2:172378756-172414643	VEH23	GEM23	OK	25.2235	38.443	0.607948	-2.28955	0.0220473	0.191887	no
ENSG00000071991.4	ENSG00000071991.4	CDH19	chr18:64168319-64271375	VEH23	GEM23	NOTEST	0.0753901	0.0236355	-1.67342	0.345389	0.729802	1	no
ENSG00000071994.6	ENSG00000071994.6	PDCD2	chr6:170884382-170893780	VEH23	GEM23	OK	60.762	53.4069	-0.186145	1.12646	0.259971	0.723257	no
ENSG00000072041.11	ENSG00000072041.11	SLC6A15	chr12:85253491-85307394	VEH23	GEM23	OK	25.8823	17.2798	-0.582877	1.76625	0.0773535	0.403494	no
ENSG00000072042.8	ENSG00000072042.8	RDH11	chr14:68086514-68162531	VEH23	GEM23	OK	31.8117	42.7871	0.42762	-1.93721	0.0527199	0.327452	no
ENSG00000072062.8	ENSG00000072062.8	PRKACA	chr19:14202499-14228896	VEH23	GEM23	OK	96.5884	106.544	0.141534	-0.273813	0.784229	0.993252	no
ENSG00000072071.12	ENSG00000072071.12	LPHN1	chr19:14260749-14316999	VEH23	GEM23	OK	4.50438	3.97556	-0.180169	0.264212	0.791617	0.994001	no
ENSG00000072080.6	ENSG00000072080.6	SPP2	chr2:234959322-234985778	VEH23	GEM23	NOTEST	0	0.00265758	1.79769e+308	1.79769e+308	0.160307	1	no
ENSG00000072110.9	ENSG00000072110.9	ACTN1	chr14:69340859-69446157	VEH23	GEM23	OK	83.8926	102.69	0.29168	-1.09176	0.27494	0.740505	no
ENSG00000072121.11	ENSG00000072121.11	ZFYVE26	chr14:68168602-68283307	VEH23	GEM23	OK	4.95008	6.30443	0.348914	-0.44073	0.659408	0.963777	no
ENSG00000072133.6	ENSG00000072133.6	RPS6KA6	chrX:83318983-83442933	VEH23	GEM23	NOTEST	0.000952165	0.000849309	-0.164923	0.0961506	0.923401	1	no
ENSG00000072134.11	ENSG00000072134.11	EPN2	chr17:19118927-19240028	VEH23	GEM23	OK	69.5001	73.3905	0.0785785	-0.278836	0.780371	0.992697	no
ENSG00000072135.7	ENSG00000072135.7	PTPN18	chr2:131113579-131132982	VEH23	GEM23	OK	25.5896	24.3313	-0.0727442	0.246306	0.805445	0.995885	no
ENSG00000072163.13	ENSG00000072163.13	LIMS2	chr2:128395955-128439360	VEH23	GEM23	OK	15.3257	26.9335	0.813447	-4.49755	6.87416e-06	0.000393278	yes
ENSG00000072182.8	ENSG00000072182.8	ASIC4	chr2:220378891-220403494	VEH23	GEM23	NOTEST	0	0.00287762	1.79769e+308	1.79769e+308	0.158771	1	no
ENSG00000072195.10	ENSG00000072195.10	SPEG	chr2:220299567-220363009	VEH23	GEM23	OK	17.3725	22.1527	0.35068	-1.04058	0.298071	0.767769	no
ENSG00000072201.9	ENSG00000072201.9	LNX1	chr4:54243809-55164414	VEH23	GEM23	OK	1.80448	1.94691	0.109607	-0.0783627	0.93754	0.999225	no
ENSG00000072210.14	ENSG00000072210.14	ALDH3A2	chr17:19551448-19580911	VEH23	GEM23	OK	123.344	118.983	-0.0519421	0.210973	0.832908	0.997032	no
ENSG00000072274.8	ENSG00000072274.8	TFRC	chr3:195754053-195809060	VEH23	GEM23	FAIL	425.739	224.903	0	0	1	1	no
ENSG00000072310.12	ENSG00000072310.12	SREBF1	chr17:17584786-17740325	VEH23	GEM23	OK	223.126	245.647	0.138732	-0.485147	0.627572	0.95394	no
ENSG00000072315.3	ENSG00000072315.3	TRPC5	chrX:111017542-111326004	VEH23	GEM23	NOTEST	0.000491543	0.000458439	-0.100588	0.0633055	0.949523	1	no
ENSG00000072364.8	ENSG00000072364.8	AFF4	chr5:132211070-132299326	VEH23	GEM23	OK	26.114	32.0506	0.295525	-0.666595	0.505031	0.90227	no
ENSG00000072401.9	ENSG00000072401.9	UBE2D1	chr10:60094734-60129403	VEH23	GEM23	OK	14.0941	16.6028	0.236334	-1.01262	0.311241	0.778997	no
ENSG00000072415.4	ENSG00000072415.4	MPP5	chr14:67707825-67853233	VEH23	GEM23	OK	15.4066	14.1486	-0.122891	0.0863691	0.931173	0.999225	no
ENSG00000072422.12	ENSG00000072422.12	RHOBTB1	chr10:62629195-62761198	VEH23	GEM23	OK	49.9285	55.1092	0.142427	-0.419679	0.67472	0.968901	no
ENSG00000072444.9	ENSG00000072444.9	ASAH2C	chr10:47999323-48055018	VEH23	GEM23	NOTEST	0	0	0	0	1	1	no
ENSG00000072501.12	ENSG00000072501.12	SMC1A	chrX:53401069-53458059	VEH23	GEM23	OK	112.246	99.752	-0.170245	0.699105	0.484486	0.888866	no
ENSG00000072506.8	ENSG00000072506.8	HSD17B10	chrX:53458205-53461320	VEH23	GEM23	OK	83.8102	96.9442	0.21003	-1.43261	0.151969	0.570921	no
ENSG00000072518.15	ENSG00000072518.15	MARK2	chr11:63606399-63678491	VEH23	GEM23	OK	18.1389	19.324	0.0913067	-0.0307427	0.975475	0.999332	no
ENSG00000072571.14	ENSG00000072571.14	HMMR	chr5:162887174-162918947	VEH23	GEM23	OK	32.1766	28.5203	-0.174024	0.751061	0.452616	0.872899	no
ENSG00000072609.11	ENSG00000072609.11	CHFR	chr12:133416936-133485772	VEH23	GEM23	NOTEST	0.00385392	0.00153132	-1.33155	0.860108	0.38973	1	no
ENSG00000072657.4	ENSG00000072657.4	TRHDE	chr12:72332625-73059422	VEH23	GEM23	NOTEST	0.372523	0.0931353	-1.99993	0.633334	0.526516	1	no
ENSG00000072682.12	ENSG00000072682.12	P4HA2	chr5:131527530-131679899	VEH23	GEM23	OK	45.9898	62.1501	0.434442	-2.18883	0.0286093	0.22399	no
ENSG00000072694.14	ENSG00000072694.14	FCGR2B	chr1:161511548-161648444	VEH23	GEM23	NOTEST	0	0	0	0	1	1	no
ENSG00000072736.14	ENSG00000072736.14	NFATC3	chr16:68118653-68272005	VEH23	GEM23	OK	24.1752	16.5276	-0.548651	1.78487	0.0742821	0.394134	no
ENSG00000072756.12	ENSG00000072756.12	TRNT1	chr3:3168599-3221394	VEH23	GEM23	OK	22.2455	17.2119	-0.37011	0.86679	0.386057	0.831158	no
ENSG00000072778.14	ENSG00000072778.14	ACADVL	chr17:7093208-7128592	VEH23	GEM23	OK	614.958	860.63	0.484905	-2.53771	0.0111581	0.123098	no
ENSG00000072786.7	ENSG00000072786.7	STK10	chr5:171469076-171615390	VEH23	GEM23	OK	9.2623	13.4041	0.533229	-1.10431	0.269461	0.73348	no
ENSG00000072803.13	ENSG00000072803.13	FBXW11	chr5:171288552-171433877	VEH23	GEM23	OK	23.7058	24.8142	0.0659283	-0.291069	0.770998	0.991408	no
ENSG00000072818.6	ENSG00000072818.6	ACAP1	chr17:7239847-7254797	VEH23	GEM23	OK	3.16518	7.83137	1.30698	-1.2833	0.199387	0.647761	no
ENSG00000072832.9	ENSG00000072832.9	CRMP1	chr4:5712923-5894785	VEH23	GEM23	OK	5.19617	7.324	0.495184	-2.06494	0.0389282	0.269556	no
ENSG00000072840.8	ENSG00000072840.8	EVC	chr4:5712923-5894785	VEH23	GEM23	OK	2.76455	2.501	-0.144538	0.155084	0.876755	0.997853	no
ENSG00000072849.6	ENSG00000072849.6	DERL2	chr17:5374570-5394134	VEH23	GEM23	OK	75.1341	94.1941	0.326169	-1.50837	0.131461	0.528263	no
ENSG00000072858.6	ENSG00000072858.6	SIDT1	chr3:113251142-113348425	VEH23	GEM23	NOTEST	0.0754048	0.00733926	-3.36095	0.662915	0.507385	1	no
ENSG00000072864.8	ENSG00000072864.8	NDE1	chr16:15737123-15950890	VEH23	GEM23	OK	50.4542	50.289	-0.00473171	0.0204564	0.983679	0.999936	no
ENSG00000072952.13	ENSG00000072952.13	MRVI1	chr11:10578512-10715535	VEH23	GEM23	NOTEST	0.0880423	0.214904	1.28743	-0.357549	0.720681	1	no
ENSG00000072954.2	ENSG00000072954.2	TMEM38A	chr19:16771937-16800840	VEH23	GEM23	OK	3.60945	5.34252	0.565741	-0.811997	0.416793	0.850403	no
ENSG00000072958.4	ENSG00000072958.4	AP1M1	chr19:16308388-16346160	VEH23	GEM23	OK	62.6527	61.9073	-0.0172668	0.0730725	0.941748	0.999225	no
ENSG00000073008.9	ENSG00000073008.9	PVR	chr19:45147097-45187631	VEH23	GEM23	OK	58.0474	39.8378	-0.543094	1.64865	0.0992192	0.458604	no
ENSG00000073009.8	ENSG00000073009.8	IKBKG	chrX:153759605-153796782	VEH23	GEM23	OK	28.5769	26.4292	-0.112714	0.194092	0.846104	0.997032	no
ENSG00000073050.7	ENSG00000073050.7	XRCC1	chr19:44047191-44100287	VEH23	GEM23	OK	23.0302	30.2777	0.394726	-1.87433	0.0608847	0.352696	no
ENSG00000073060.9	ENSG00000073060.9	SCARB1	chr12:125261605-125367214	VEH23	GEM23	OK	232.666	228.288	-0.0274097	0.111375	0.911319	0.999047	no
ENSG00000073067.9	ENSG00000073067.9	CYP2W1	chr7:1022834-1029276	VEH23	GEM23	NOTEST	0.00501238	0.199454	5.31442	-1.42326	0.154662	1	no
ENSG00000073111.9	ENSG00000073111.9	MCM2	chr3:127291911-127341276	VEH23	GEM23	OK	119.483	86.5669	-0.464923	1.39437	0.163206	0.591028	no
ENSG00000073146.11	ENSG00000073146.11	MOV10L1	chr22:50528307-50600119	VEH23	GEM23	OK	0.296119	0.926098	1.64499	-1.65378	0.0981727	0.456189	no
ENSG00000073150.9	ENSG00000073150.9	PANX2	chr22:50609159-50618723	VEH23	GEM23	OK	9.6491	11.9113	0.303863	-1.36215	0.17315	0.611245	no
ENSG00000073169.9	ENSG00000073169.9	RP3-402G11.5	chr22:50639407-50656045	VEH23	GEM23	OK	48.6633	63.6955	0.388359	-0.45423	0.649663	0.961886	no
ENSG00000073282.7	ENSG00000073282.7	TP63	chr3:189349204-189615068	VEH23	GEM23	NOTEST	0.000452642	0.120827	8.06036	-2.84512	0.00443948	1	no
ENSG00000073331.13	ENSG00000073331.13	ALPK1	chr4:113196782-113363776	VEH23	GEM23	OK	11.7589	18.3637	0.643102	-1.11906	0.263114	0.727505	no
ENSG00000073350.9	ENSG00000073350.9	LLGL2	chr17:73521160-73571289	VEH23	GEM23	OK	8.96227	13.2445	0.563462	-1.29143	0.196553	0.643078	no
ENSG00000073417.10	ENSG00000073417.10	PDE8A	chr15:85523670-85682376	VEH23	GEM23	OK	22.193	20.4862	-0.115455	0.543615	0.586707	0.940057	no
ENSG00000073464.7	ENSG00000073464.7	CLCN4	chrX:10125023-10205700	VEH23	GEM23	OK	2.94343	4.4859	0.6079	-2.61051	0.00904079	0.105974	no
ENSG00000073536.13	ENSG00000073536.13	NLE1	chr17:33448597-33469334	VEH23	GEM23	OK	28.161	16.5282	-0.76877	2.76411	0.00570782	0.0791857	no
ENSG00000073578.11	ENSG00000073578.11	SDHA	chr5:218355-256815	VEH23	GEM23	OK	259.796	280.809	0.112209	-0.44589	0.655677	0.96298	no
ENSG00000073584.14	ENSG00000073584.14	SMARCE1	chr17:38781213-38821433	VEH23	GEM23	OK	124.669	112.737	-0.145143	0.770178	0.441194	0.866292	no
ENSG00000073598.5	ENSG00000073598.5	FNDC8	chr17:33448597-33469334	VEH23	GEM23	NOTEST	0.0603046	0.0297898	-1.01745	0.327744	0.743105	1	no
ENSG00000073605.13	ENSG00000073605.13	GSDMB	chr17:38060847-38083854	VEH23	GEM23	OK	1.1739	0.497132	-1.23961	1.06176	0.288343	0.754398	no
ENSG00000073614.7	ENSG00000073614.7	KDM5A	chr12:389294-551811	VEH23	GEM23	OK	23.5589	33.4672	0.506478	-1.15491	0.248127	0.707185	no
ENSG00000073670.9	ENSG00000073670.9	ADAM11	chr17:42836398-42859214	VEH23	GEM23	OK	4.49701	5.99446	0.414665	-1.28931	0.197291	0.644478	no
ENSG00000073711.6	ENSG00000073711.6	PPP2R3A	chr3:135684514-135866733	VEH23	GEM23	OK	2.25974	2.69207	0.252558	-0.874218	0.381999	0.828673	no
ENSG00000073712.9	ENSG00000073712.9	FERMT2	chr14:53323985-53419153	VEH23	GEM23	OK	68.8569	79.5826	0.208852	-1.03383	0.301218	0.771097	no
ENSG00000073734.8	ENSG00000073734.8	ABCB11	chr2:169779447-169887832	VEH23	GEM23	NOTEST	0.000578159	0.00762103	3.72045	-1.06015	0.289079	1	no
ENSG00000073737.11	ENSG00000073737.11	DHRS9	chr2:169921298-169952677	VEH23	GEM23	NOTEST	0.00300934	0.108606	5.17351	-1.6241	0.104354	1	no
ENSG00000073754.5	ENSG00000073754.5	CD5L	chr1:157800703-157868046	VEH23	GEM23	NOTEST	0	0	0	0	1	1	no
ENSG00000073756.7	ENSG00000073756.7	PTGS2	chr1:186640922-186649559	VEH23	GEM23	OK	29.9472	18.7926	-0.672256	2.75956	0.005788	0.0796776	no
ENSG00000073792.11	ENSG00000073792.11	IGF2BP2	chr3:185361526-185542844	VEH23	GEM23	OK	7.92617	8.11187	0.0334108	-0.0627779	0.949943	0.999225	no
ENSG00000073803.9	ENSG00000073803.9	MAP3K13	chr3:185000728-185216845	VEH23	GEM23	OK	24.3473	29.0699	0.255763	-0.971743	0.331178	0.793335	no
ENSG00000073849.10	ENSG00000073849.10	ST6GAL1	chr3:186648273-186796341	VEH23	GEM23	OK	4.46932	2.95916	-0.594866	0.718548	0.47242	0.884469	no
ENSG00000073861.2	ENSG00000073861.2	TBX21	chr17:45810609-45823485	VEH23	GEM23	NOTEST	0	0.00278773	1.79769e+308	1.79769e+308	0.307508	1	no
ENSG00000073910.14	ENSG00000073910.14	FRY	chr13:32605436-32870794	VEH23	GEM23	OK	3.921	6.18105	0.65663	-1.43746	0.150588	0.56896	no
ENSG00000073921.12	ENSG00000073921.12	PICALM	chr11:85668726-85780924	VEH23	GEM23	OK	141.072	142.723	0.0167863	-0.0807629	0.93563	0.999225	no
ENSG00000073969.13	ENSG00000073969.13	NSF	chr17:44668034-44834830	VEH23	GEM23	OK	21.562	36.1277	0.744612	-3.05327	0.00226361	0.0408712	yes
ENSG00000074047.16	ENSG00000074047.16	GLI2	chr2:121493198-121750229	VEH23	GEM23	OK	6.9064	6.66254	-0.0518612	0.051896	0.958612	0.999225	no
ENSG00000074054.12	ENSG00000074054.12	CLASP1	chr2:122095353-122407163	VEH23	GEM23	OK	23.7362	22.3875	-0.0843952	0.163443	0.87017	0.997853	no
ENSG00000074071.8	ENSG00000074071.8	MRPS34	chr16:1821890-1823156	VEH23	GEM23	OK	161.903	155.636	-0.0569559	0.398417	0.690323	0.974054	no
ENSG00000074181.4	ENSG00000074181.4	NOTCH3	chr19:15270443-15311792	VEH23	GEM23	OK	13.1998	16.0092	0.278383	-0.703333	0.481849	0.888322	no
ENSG00000074201.3	ENSG00000074201.3	CLNS1A	chr11:77225980-77348850	VEH23	GEM23	OK	222.09	181.488	-0.291271	1.23352	0.217383	0.672125	no
ENSG00000074211.9	ENSG00000074211.9	PPP2R2C	chr4:6322304-6565327	VEH23	GEM23	OK	13.9521	12.8583	-0.117776	0.60641	0.544242	0.923761	no
ENSG00000074219.9	ENSG00000074219.9	TEAD2	chr19:49831423-49878373	VEH23	GEM23	OK	44.3729	50.6159	0.189913	-0.727203	0.467101	0.881018	no
ENSG00000074266.11	ENSG00000074266.11	EED	chr11:85955585-85989781	VEH23	GEM23	OK	17.0877	24.1491	0.499012	-2.62338	0.00870609	0.104206	no
ENSG00000074276.6	ENSG00000074276.6	CDHR2	chr5:175969511-176037134	VEH23	GEM23	NOTEST	0.385273	0.123856	-1.63722	0.385129	0.700142	1	no
ENSG00000074317.6	ENSG00000074317.6	SNCB	chr5:176047084-176057530	VEH23	GEM23	NOTEST	0	0	0	0	1	1	no
ENSG00000074319.7	ENSG00000074319.7	TSG101	chr11:18477370-18548779	VEH23	GEM23	OK	93.0975	100.652	0.112561	-0.624669	0.532188	0.916581	no
ENSG00000074356.11	ENSG00000074356.11	C17orf85	chr17:3714459-3749545	VEH23	GEM23	OK	34.0191	42.0949	0.3073	-0.563739	0.572932	0.936653	no
ENSG00000074370.13	ENSG00000074370.13	ATP2A3	chr17:3827168-3867736	VEH23	GEM23	OK	6.47028	17.546	1.43924	-1.57223	0.115897	0.495271	no
ENSG00000074410.9	ENSG00000074410.9	CA12	chr15:63613576-63674360	VEH23	GEM23	OK	25.6026	21.0821	-0.280267	2.00325	0.0451503	0.297629	no
ENSG00000074416.9	ENSG00000074416.9	MGLL	chr3:127407908-127542051	VEH23	GEM23	OK	30.3518	58.9756	0.958335	-0.831063	0.405938	0.845096	no
ENSG00000074527.7	ENSG00000074527.7	NTN4	chr12:96051582-96184930	VEH23	GEM23	OK	20.6181	22.3743	0.117932	-0.256851	0.797294	0.994836	no
ENSG00000074582.8	ENSG00000074582.8	BCS1L	chr2:219502638-219528166	VEH23	GEM23	OK	78.9828	73.5117	-0.103565	0.453891	0.649907	0.961886	no
ENSG00000074590.9	ENSG00000074590.9	NUAK1	chr12:106457117-106533811	VEH23	GEM23	OK	17.7161	14.2954	-0.309511	0.682033	0.495218	0.895384	no
ENSG00000074603.14	ENSG00000074603.14	DPP8	chr15:65734800-65810042	VEH23	GEM23	OK	29.4831	29.04	-0.0218455	0.0478071	0.96187	0.999225	no
ENSG00000074621.8	ENSG00000074621.8	SLC24A1	chr15:65903703-66184329	VEH23	GEM23	OK	3.0038	8.07756	1.42713	-0.377142	0.706068	0.976239	no
ENSG00000074657.9	ENSG00000074657.9	ZNF532	chr18:56529831-56653712	VEH23	GEM23	OK	29.9022	20.3376	-0.556105	1.45532	0.145581	0.559017	no
ENSG00000074660.11	ENSG00000074660.11	SCARF1	chr17:1537151-1549041	VEH23	GEM23	NOTEST	0.0422721	0.134009	1.66455	-0.452822	0.650677	1	no
ENSG00000074695.5	ENSG00000074695.5	LMAN1	chr18:56995054-57027194	VEH23	GEM23	OK	155.37	142.969	-0.120003	0.0973377	0.922458	0.999225	no
ENSG00000074696.7	ENSG00000074696.7	PTPLAD1	chr15:65822755-65870687	VEH23	GEM23	OK	79.4717	85.4737	0.105039	-0.754445	0.450582	0.87185	no
ENSG00000074706.9	ENSG00000074706.9	IPCEF1	chr6:154331630-154677926	VEH23	GEM23	NOTEST	0.00149014	0.366558	7.94245	-3.70586	0.000210672	1	no
ENSG00000074755.9	ENSG00000074755.9	ZZEF1	chr17:3907738-4046314	VEH23	GEM23	OK	7.2139	7.05842	-0.0314347	0.0525646	0.958079	0.999225	no
ENSG00000074771.3	ENSG00000074771.3	NOX3	chr6:155716503-155777037	VEH23	GEM23	NOTEST	0	0	0	0	1	1	no
ENSG00000074800.8	ENSG00000074800.8	ENO1	chr1:8921060-8939308	VEH23	GEM23	OK	1516.46	1218.61	-0.315469	1.15885	0.246515	0.705817	no
ENSG00000074803.12	ENSG00000074803.12	SLC12A1	chr15:48483735-48596275	VEH23	GEM23	NOTEST	0.0858954	0.161457	0.910497	-0.265841	0.790362	1	no
ENSG00000074842.3	ENSG00000074842.3	C19orf10	chr19:4639529-4670382	VEH23	GEM23	OK	163.428	182.48	0.159076	-0.91887	0.358164	0.813749	no
ENSG00000074855.6	ENSG00000074855.6	ANO8	chr19:17402939-17445638	VEH23	GEM23	OK	4.53259	6.84049	0.593765	-1.80365	0.0712865	0.387401	no
ENSG00000074935.8	ENSG00000074935.8	TUBE1	chr6:112375274-112408716	VEH23	GEM23	OK	8.80109	7.41517	-0.247203	0.62954	0.528995	0.915767	no
ENSG00000074964.12	ENSG00000074964.12	ARHGEF10L	chr1:17866329-18024369	VEH23	GEM23	OK	7.00414	10.5341	0.588794	-1.72002	0.0854285	0.424319	no
ENSG00000074966.6	ENSG00000074966.6	TXK	chr4:48068409-48136273	VEH23	GEM23	NOTEST	0.00174144	0.00361566	1.05398	-0.792474	0.428085	1	no
ENSG00000075035.5	ENSG00000075035.5	WSCD2	chr12:108523247-108644314	VEH23	GEM23	NOTEST	0.000258747	0.0078659	4.926	-1.00368	0.315531	1	no
ENSG00000075043.12	ENSG00000075043.12	KCNQ2	chr20:62037541-62103993	VEH23	GEM23	NOTEST	0.0724336	0.000533282	-7.08561	1.58343	0.113324	1	no
ENSG00000075073.10	ENSG00000075073.10	TACR2	chr10:71163658-71176623	VEH23	GEM23	NOTEST	0.0189897	0.0453255	1.25511	-0.33983	0.733984	1	no
ENSG00000075089.5	ENSG00000075089.5	ACTR6	chr12:100592899-100660857	VEH23	GEM23	OK	11.8057	12.5952	0.0933948	-0.18748	0.851284	0.997032	no
ENSG00000075131.5	ENSG00000075131.5	TIPIN	chr15:66628543-66679084	VEH23	GEM23	OK	19.9348	15.5737	-0.356179	1.32675	0.184592	0.629685	no
ENSG00000075142.9	ENSG00000075142.9	SRI	chr7:87834432-87856308	VEH23	GEM23	OK	142.326	142.074	-0.00256237	0.0160632	0.987184	0.999936	no
ENSG00000075151.14	ENSG00000075151.14	EIF4G3	chr1:21132971-21503377	VEH23	GEM23	FAIL	42.2566	46.5473	0	0	1	1	no
ENSG00000075188.3	ENSG00000075188.3	NUP37	chr12:102467966-102513902	VEH23	GEM23	OK	43.4048	43.546	0.00468733	-0.0240214	0.980836	0.999911	no
ENSG00000075213.5	ENSG00000075213.5	SEMA3A	chr7:83587658-84122040	VEH23	GEM23	OK	14.8072	15.1099	0.029193	-0.06741	0.946255	0.999225	no
ENSG00000075218.14	ENSG00000075218.14	GTSE1	chr22:46692637-46726707	VEH23	GEM23	OK	32.8241	39.7427	0.275936	-1.37455	0.169272	0.602157	no
ENSG00000075223.9	ENSG00000075223.9	SEMA3C	chr7:80371853-80551675	VEH23	GEM23	OK	29.9621	47.0041	0.649647	-2.98211	0.00286272	0.0482485	yes
ENSG00000075234.12	ENSG00000075234.12	TTC38	chr22:46663857-46689905	VEH23	GEM23	OK	28.5665	33.8563	0.245098	-1.21342	0.224969	0.682017	no
ENSG00000075239.9	ENSG00000075239.9	ACAT1	chr11:107992242-108018503	VEH23	GEM23	OK	180.65	164.234	-0.137447	0.754614	0.450481	0.87185	no
ENSG00000075240.12	ENSG00000075240.12	GRAMD4	chr22:46971908-47075688	VEH23	GEM23	OK	27.505	25.3568	-0.117321	0.14136	0.887585	0.997853	no
ENSG00000075275.12	ENSG00000075275.12	CELSR1	chr22:46756730-46933067	VEH23	GEM23	OK	11.4513	8.69416	-0.397389	1.39383	0.16337	0.59128	no
ENSG00000075290.7	ENSG00000075290.7	WNT8B	chr10:102222797-102243501	VEH23	GEM23	NOTEST	0	0.0182705	1.79769e+308	1.79769e+308	0.310506	1	no
ENSG00000075292.13	ENSG00000075292.13	ZNF638	chr2:71503690-71662199	VEH23	GEM23	OK	43.4739	37.5788	-0.210233	0.567434	0.57042	0.936081	no
ENSG00000075303.8	ENSG00000075303.8	SLC25A40	chr7:87462882-87538856	VEH23	GEM23	OK	21.8635	30.2427	0.468062	-1.19579	0.23178	0.689692	no
ENSG00000075336.7	ENSG00000075336.7	TIMM21	chr18:71815745-71826197	VEH23	GEM23	OK	45.3839	36.0394	-0.332604	1.51784	0.129056	0.522761	no
ENSG00000075340.16	ENSG00000075340.16	ADD2	chr2:70834749-70995357	VEH23	GEM23	NOTEST	0.00037483	0.00109572	1.54756	-0.882388	0.377567	1	no
ENSG00000075388.2	ENSG00000075388.2	FGF4	chr11:69587796-69590171	VEH23	GEM23	NOTEST	0	0	0	0	1	1	no
ENSG00000075391.12	ENSG00000075391.12	RASAL2	chr1:178062863-178448644	VEH23	GEM23	OK	6.98176	9.02838	0.370878	-1.27874	0.200989	0.649624	no
ENSG00000075399.8	ENSG00000075399.8	VPS9D1	chr16:89773541-89883065	VEH23	GEM23	OK	13.2586	6.91647	-0.938826	0.461233	0.644631	0.961146	no
ENSG00000075407.11	ENSG00000075407.11	ZNF37A	chr10:38383263-38412276	VEH23	GEM23	OK	6.30296	5.1184	-0.300337	0.597096	0.550443	0.926339	no
ENSG00000075413.13	ENSG00000075413.13	MARK3	chr14:103851728-103970168	VEH23	GEM23	OK	43.844	36.75	-0.254638	0.929531	0.352614	0.809759	no
ENSG00000075415.8	ENSG00000075415.8	SLC25A3	chr12:98987368-98995946	VEH23	GEM23	OK	446.304	507.888	0.186482	-1.19116	0.233592	0.69168	no
ENSG00000075420.8	ENSG00000075420.8	FNDC3B	chr3:171757417-172119455	VEH23	GEM23	OK	29.7685	34.3255	0.205497	-0.589489	0.555533	0.927827	no
ENSG00000075426.7	ENSG00000075426.7	FOSL2	chr2:28615314-28640179	VEH23	GEM23	OK	31.6988	34.8125	0.135179	-0.411696	0.680563	0.971119	no
ENSG00000075429.4	ENSG00000075429.4	CACNG5	chr17:64831234-64881603	VEH23	GEM23	NOTEST	0.0461471	0.055797	0.273947	-0.0554226	0.955802	1	no
ENSG00000075461.5	ENSG00000075461.5	CACNG4	chr17:64961025-65029514	VEH23	GEM23	OK	1.68088	1.99384	0.246335	-0.925506	0.354703	0.81133	no
ENSG00000075539.9	ENSG00000075539.9	FRYL	chr4:48492268-48782339	VEH23	GEM23	OK	8.54794	10.139	0.246264	-0.488498	0.625197	0.953118	no
ENSG00000075568.12	ENSG00000075568.12	TMEM131	chr2:98372798-98612388	VEH23	GEM23	OK	14.4091	13.4207	-0.102517	0.198763	0.842448	0.997032	no
ENSG00000075618.12	ENSG00000075618.12	FSCN1	chr7:5632438-5646286	VEH23	GEM23	OK	173.691	166.538	-0.0606765	0.202826	0.839271	0.997032	no
ENSG00000075624.9	ENSG00000075624.9	ACTB	chr7:5566781-5603415	VEH23	GEM23	OK	15152.9	10332	-0.552468	1.01826	0.308552	0.77726	no
ENSG00000075643.5	ENSG00000075643.5	MOCOS	chr18:33767481-33852120	VEH23	GEM23	OK	106.335	80.5859	-0.400019	0.932515	0.35107	0.808456	no
ENSG00000075651.11	ENSG00000075651.11	PLD1	chr3:171318194-171528740	VEH23	GEM23	OK	16.0499	21.0349	0.390222	-1.14758	0.251142	0.711711	no
ENSG00000075673.7	ENSG00000075673.7	ATP12A	chr13:25254548-25285921	VEH23	GEM23	NOTEST	0.00192892	0	-1.79769e+308	-1.79769e+308	0.158486	1	no
ENSG00000075702.10	ENSG00000075702.10	WDR62	chr19:36545782-36596008	VEH23	GEM23	OK	9.16869	11.9149	0.377979	-1.61758	0.105753	0.473592	no
ENSG00000075711.15	ENSG00000075711.15	DLG1	chr3:196769430-197026171	VEH23	GEM23	OK	70.0909	66.807	-0.0692275	0.0912576	0.927288	0.999225	no
ENSG00000075785.8	ENSG00000075785.8	RAB7A	chr3:128444964-128533639	VEH23	GEM23	OK	325.482	325.55	0.000301608	-0.00128266	0.998977	0.999936	no
ENSG00000075790.6	ENSG00000075790.6	BCAP29	chr7:107220421-107269615	VEH23	GEM23	OK	79.1613	125.032	0.659432	-1.24314	0.213817	0.667335	no
ENSG00000075826.11	ENSG00000075826.11	SEC31B	chr10:102246398-102309763	VEH23	GEM23	OK	2.62162	1.96782	-0.41386	0.18276	0.854987	0.997283	no
ENSG00000075856.7	ENSG00000075856.7	SART3	chr12:108908961-108955176	VEH23	GEM23	OK	26.3876	26.0754	-0.0171715	0.0654687	0.947801	0.999225	no
ENSG00000075884.8	ENSG00000075884.8	ARHGAP15	chr2:143848930-144525921	VEH23	GEM23	NOTEST	0.000440614	0.000518077	0.233652	-0.254905	0.798796	1	no
ENSG00000075886.10	ENSG00000075886.10	TUBA3D	chr2:132222472-132250316	VEH23	GEM23	NOTEST	0.067543	0.0514419	-0.392861	0.170315	0.864762	1	no
ENSG00000075891.16	ENSG00000075891.16	PAX2	chr10:102495359-102589698	VEH23	GEM23	NOTEST	0	0.000375302	1.79769e+308	1.79769e+308	0.307508	1	no
ENSG00000075914.8	ENSG00000075914.8	EXOSC7	chr3:44956748-45077563	VEH23	GEM23	OK	42.1755	35.9016	-0.232356	0.657835	0.510644	0.904781	no
ENSG00000075945.8	ENSG00000075945.8	KIFAP3	chr1:169890466-170054349	VEH23	GEM23	OK	4.50765	6.40676	0.507219	-2.50386	0.0122848	0.130475	no
ENSG00000075975.11	ENSG00000075975.11	MKRN2	chr3:12525930-12705725	VEH23	GEM23	OK	19.3627	20.8991	0.110158	-0.471042	0.637611	0.959111	no
ENSG00000076003.4	ENSG00000076003.4	MCM6	chr2:136597195-136633996	VEH23	GEM23	OK	81.0996	54.1941	-0.58156	2.80994	0.00495506	0.0712797	no
ENSG00000076043.5	ENSG00000076043.5	REXO2	chr11:114262164-114321001	VEH23	GEM23	OK	130.924	135.127	0.0455814	-0.249295	0.803133	0.995341	no
ENSG00000076053.6	ENSG00000076053.6	RBM7	chr11:114262164-114321001	VEH23	GEM23	OK	20.5685	22.745	0.145115	-0.492909	0.622077	0.952591	no
ENSG00000076067.6	ENSG00000076067.6	RBMS2	chr12:56915712-56984745	VEH23	GEM23	OK	6.03192	5.53489	-0.124063	0.492874	0.622102	0.952591	no
ENSG00000076108.7	ENSG00000076108.7	BAZ2A	chr12:56989379-57030600	VEH23	GEM23	OK	45.1774	48.1278	0.0912687	-0.178505	0.858327	0.997853	no
ENSG00000076201.9	ENSG00000076201.9	PTPN23	chr3:47422500-47454931	VEH23	GEM23	OK	18.611	19.5869	0.0737365	-0.3773	0.70595	0.976239	no
ENSG00000076242.10	ENSG00000076242.10	MLH1	chr3:37034822-37225180	VEH23	GEM23	OK	90.9805	84.682	-0.103501	0.188795	0.850254	0.997032	no
ENSG00000076248.5	ENSG00000076248.5	UNG	chr12:109535378-109548797	VEH23	GEM23	OK	104.584	37.8461	-1.46645	4.54178	5.5781e-06	0.000331286	yes
ENSG00000076258.5	ENSG00000076258.5	FMO4	chr1:171283346-171311223	VEH23	GEM23	NOTEST	0.503705	0.535552	0.0884491	-0.0531156	0.95764	1	no
ENSG00000076321.6	ENSG00000076321.6	KLHL20	chr1:173684079-173755840	VEH23	GEM23	OK	7.97455	10.4044	0.383724	-0.976986	0.328576	0.791813	no
ENSG00000076344.11	ENSG00000076344.11	RGS11	chr16:284544-333003	VEH23	GEM23	OK	0.983685	1.7417	0.824232	-1.1012	0.270812	0.735372	no
ENSG00000076351.8	ENSG00000076351.8	SLC46A1	chr17:26684603-26734215	VEH23	GEM23	OK	12.997	11.7542	-0.145005	0.329425	0.741835	0.985216	no
ENSG00000076356.6	ENSG00000076356.6	PLXNA2	chr1:208195586-208417665	VEH23	GEM23	OK	3.47414	3.56709	0.0380931	-0.0583802	0.953446	0.999225	no
ENSG00000076382.10	ENSG00000076382.10	SPAG5	chr17:26782769-26941218	VEH23	GEM23	OK	84.0844	94.4171	0.16721	-0.607639	0.543427	0.923255	no
ENSG00000076513.11	ENSG00000076513.11	ANKRD13A	chr12:110436990-110511491	VEH23	GEM23	OK	13.342	18.9475	0.506039	-1.64559	0.099849	0.459932	no
ENSG00000076554.10	ENSG00000076554.10	TPD52	chr8:80830951-81143467	VEH23	GEM23	OK	234.929	229.495	-0.0337639	0.129065	0.897306	0.99798	no
ENSG00000076555.11	ENSG00000076555.11	ACACB	chr12:109554399-109706031	VEH23	GEM23	OK	6.0749	6.54577	0.107703	-0.122792	0.902271	0.998371	no
ENSG00000076604.10	ENSG00000076604.10	TRAF4	chr17:27071001-27077974	VEH23	GEM23	OK	106.007	121.144	0.192565	-0.987075	0.323606	0.788413	no
ENSG00000076641.3	ENSG00000076641.3	PAG1	chr8:81882525-82024303	VEH23	GEM23	NOTEST	0.159751	0.104128	-0.617467	0.255231	0.798545	1	no
ENSG00000076650.2	ENSG00000076650.2	GPATCH1	chr19:33571785-33621448	VEH23	GEM23	OK	3.90448	3.97362	0.0253247	-0.0451641	0.963977	0.999225	no
ENSG00000076662.5	ENSG00000076662.5	ICAM3	chr19:10444451-10450499	VEH23	GEM23	OK	11.0509	18.6059	0.751594	-2.70867	0.00675539	0.0885943	no
ENSG00000076685.14	ENSG00000076685.14	NT5C2	chr10:104845939-104953056	VEH23	GEM23	OK	51.0916	62.0703	0.280818	-0.688123	0.491375	0.892967	no
ENSG00000076706.8	ENSG00000076706.8	MCAM	chr11:119179240-119191799	VEH23	GEM23	OK	110.86	163.477	0.560351	-0.898912	0.3687	0.819391	no
ENSG00000076716.7	ENSG00000076716.7	GPC4	chrX:132434130-132549518	VEH23	GEM23	OK	6.33644	7.9846	0.333547	-1.28804	0.197733	0.645427	no
ENSG00000076770.10	ENSG00000076770.10	MBNL3	chrX:131503344-131623996	VEH23	GEM23	OK	13.6452	10.5337	-0.373379	1.22183	0.221773	0.678854	no
ENSG00000076826.5	ENSG00000076826.5	CAMSAP3	chr19:7660787-7683190	VEH23	GEM23	NOTEST	0.0227672	0.0449842	0.982463	-0.342622	0.731883	1	no
ENSG00000076864.14	ENSG00000076864.14	RAP1GAP	chr1:21922707-21995801	VEH23	GEM23	OK	12.7445	17.1335	0.426953	-1.45943	0.144447	0.556719	no
ENSG00000076924.7	ENSG00000076924.7	XAB2	chr19:7684410-7694451	VEH23	GEM23	OK	22.4893	22.7848	0.0188283	-0.108079	0.913933	0.999225	no
ENSG00000076928.13	ENSG00000076928.13	ARHGEF1	chr19:42387227-42434302	VEH23	GEM23	OK	54.4811	64.3712	0.240659	-0.859836	0.38988	0.833843	no
ENSG00000076944.9	ENSG00000076944.9	STXBP2	chr19:7694622-7712759	VEH23	GEM23	OK	27.824	39.5842	0.508595	-1.73129	0.0834007	0.419763	no
ENSG00000076984.13	ENSG00000076984.13	MAP2K7	chr19:7968727-7979363	VEH23	GEM23	OK	35.4328	24.6617	-0.522816	0.333795	0.738534	0.984087	no
ENSG00000077009.9	ENSG00000077009.9	NMRK2	chr19:3933100-3942414	VEH23	GEM23	NOTEST	0	0.00387759	1.79769e+308	1.79769e+308	0.307508	1	no
ENSG00000077044.5	ENSG00000077044.5	DGKD	chr2:234263152-234380750	VEH23	GEM23	OK	67.087	76.0041	0.180045	-0.284025	0.776391	0.992324	no
ENSG00000077063.6	ENSG00000077063.6	CTTNBP2	chr7:117105837-117514193	VEH23	GEM23	OK	2.82004	2.92906	0.0547196	-0.0882607	0.92967	0.999225	no
ENSG00000077080.5	ENSG00000077080.5	ACTL6B	chr7:100240719-100254084	VEH23	GEM23	NOTEST	0.00237599	0	-1.79769e+308	-1.79769e+308	0.301356	1	no
ENSG00000077092.14	ENSG00000077092.14	RARB	chr3:25215822-25639423	VEH23	GEM23	NOTEST	0.137932	0.073659	-0.905026	0.75933	0.447655	1	no
ENSG00000077097.9	ENSG00000077097.9	TOP2B	chr3:25639474-25706398	VEH23	GEM23	FAIL	106.891	75.1645	0	0	1	1	no
ENSG00000077147.10	ENSG00000077147.10	TM9SF3	chr10:98277865-98347209	VEH23	GEM23	OK	84.9035	88.0362	0.052272	-0.162449	0.870952	0.997853	no
ENSG00000077150.13	ENSG00000077150.13	NFKB2	chr10:104153866-104162281	VEH23	GEM23	OK	20.5031	43.4046	1.08201	-4.04437	5.2463e-05	0.0020195	yes
ENSG00000077152.5	ENSG00000077152.5	UBE2T	chr1:202300784-202311108	VEH23	GEM23	OK	88.0099	107.92	0.294221	-1.7163	0.0861073	0.426332	no
ENSG00000077157.15	ENSG00000077157.15	PPP1R12B	chr1:202317826-202557697	VEH23	GEM23	OK	3.81404	4.11885	0.110921	-0.144659	0.88498	0.997853	no
ENSG00000077232.11	ENSG00000077232.11	DNAJC10	chr2:183580998-183644334	VEH23	GEM23	OK	61.8354	67.5329	0.127157	-0.527597	0.597779	0.944092	no
ENSG00000077235.13	ENSG00000077235.13	GTF3C1	chr16:27470875-27561234	VEH23	GEM23	OK	62.7816	64.6772	0.0429145	-0.128094	0.898075	0.998012	no
ENSG00000077238.9	ENSG00000077238.9	IL4R	chr16:27324988-27376099	VEH23	GEM23	OK	26.8034	26.7961	-0.000395112	0.00111998	0.999106	0.999936	no
ENSG00000077254.10	ENSG00000077254.10	USP33	chr1:78161671-78225537	VEH23	GEM23	OK	29.2244	37.733	0.368655	-1.0792	0.280498	0.74611	no
ENSG00000077264.9	ENSG00000077264.9	PAK3	chrX:110187512-110464173	VEH23	GEM23	OK	0.379419	1.82135	2.26315	-1.58204	0.11364	0.490083	no
ENSG00000077274.7	ENSG00000077274.7	CAPN6	chrX:110488330-110513751	VEH23	GEM23	NOTEST	0.206545	0.281609	0.447238	-0.754854	0.450337	1	no
ENSG00000077279.12	ENSG00000077279.12	DCX	chrX:110537006-110655603	VEH23	GEM23	NOTEST	0.00325337	0.00398837	0.293863	-0.0411324	0.96719	1	no
ENSG00000077312.4	ENSG00000077312.4	SNRPA	chr19:41197433-41271294	VEH23	GEM23	OK	221.869	159.501	-0.476141	1.87887	0.0602618	0.351537	no
ENSG00000077327.9	ENSG00000077327.9	SPAG6	chr10:22634398-22743153	VEH23	GEM23	NOTEST	0.204829	0.0851899	-1.26566	0.47156	0.637241	1	no
ENSG00000077348.4	ENSG00000077348.4	EXOSC5	chr19:41768400-41930910	VEH23	GEM23	OK	97.8711	68.2162	-0.520769	0.423146	0.672188	0.968329	no
ENSG00000077380.11	ENSG00000077380.11	DYNC1I2	chr2:172543918-172604930	VEH23	GEM23	OK	44.6197	51.5205	0.207466	-0.850799	0.394881	0.838005	no
ENSG00000077420.10	ENSG00000077420.10	APBB1IP	chr10:26727131-26856732	VEH23	GEM23	NOTEST	0.0581594	0.123588	1.08746	-0.372023	0.709876	1	no
ENSG00000077454.11	ENSG00000077454.11	LRCH4	chr7:100169854-100198740	VEH23	GEM23	OK	15.7165	27.9447	0.830293	-3.62684	0.000286908	0.00853922	yes
ENSG00000077458.8	ENSG00000077458.8	FAM76B	chr11:95502105-95565857	VEH23	GEM23	OK	14.9118	19.7018	0.401874	-0.686527	0.492381	0.893363	no
ENSG00000077463.10	ENSG00000077463.10	SIRT6	chr19:4174105-4182601	VEH23	GEM23	OK	14.2579	19.0474	0.417829	-1.42915	0.152961	0.572891	no
ENSG00000077498.7	ENSG00000077498.7	TYR	chr11:88910619-89028908	VEH23	GEM23	NOTEST	0.000264834	0.0280605	6.72731	-1.67543	0.0938502	1	no
ENSG00000077514.4	ENSG00000077514.4	POLD3	chr11:74204895-74380162	VEH23	GEM23	OK	35.3437	41.4595	0.230248	-0.936518	0.349007	0.806952	no
ENSG00000077522.8	ENSG00000077522.8	ACTN2	chr1:236849753-236927931	VEH23	GEM23	NOTEST	0.0490017	0.109081	1.15449	-0.336773	0.736288	1	no
ENSG00000077549.13	ENSG00000077549.13	CAPZB	chr1:19665266-19812066	VEH23	GEM23	OK	137.381	158.017	0.201901	-1.47776	0.139471	0.546969	no
ENSG00000077585.9	ENSG00000077585.9	GPR137B	chr1:236305831-236445319	VEH23	GEM23	OK	7.46394	7.98861	0.0980062	-0.242087	0.808713	0.996158	no
ENSG00000077616.6	ENSG00000077616.6	NAALAD2	chr11:89864682-89926062	VEH23	GEM23	NOTEST	0.239152	0.134541	-0.82988	1.06607	0.286393	1	no
ENSG00000077684.11	ENSG00000077684.11	PHF17	chr4:129730778-130034487	VEH23	GEM23	OK	21.6332	18.1249	-0.255273	0.571228	0.567845	0.934708	no
ENSG00000077713.13	ENSG00000077713.13	SLC25A43	chrX:118533022-118588441	VEH23	GEM23	OK	21.3241	22.3606	0.0684741	-0.211319	0.832638	0.997032	no
ENSG00000077721.11	ENSG00000077721.11	UBE2A	chrX:118708500-118718381	VEH23	GEM23	OK	91.4142	114.461	0.324361	-1.95963	0.0500387	0.318808	no
ENSG00000077782.15	ENSG00000077782.15	FGFR1	chr8:38268655-38326352	VEH23	GEM23	OK	48.9476	52.3491	0.0969269	-0.25044	0.802247	0.995188	no
ENSG00000077800.7	ENSG00000077800.7	FKBP6	chr7:72742166-72772634	VEH23	GEM23	NOTEST	0.0543687	0.00230529	-4.55976	1.45712	0.145083	1	no
ENSG00000077809.8	ENSG00000077809.8	GTF2I	chr7:74071993-74175026	VEH23	GEM23	OK	140.787	115.781	-0.282106	1.02325	0.306188	0.774123	no
ENSG00000077935.12	ENSG00000077935.12	SMC1B	chr22:45739943-45809500	VEH23	GEM23	NOTEST	0.080093	0.0322873	-1.31071	0.866491	0.386221	1	no
ENSG00000077942.13	ENSG00000077942.13	FBLN1	chr22:45898117-45997015	VEH23	GEM23	OK	132.303	148.046	0.162202	-0.811753	0.416933	0.850403	no
ENSG00000077943.7	ENSG00000077943.7	ITGA8	chr10:15555947-15762124	VEH23	GEM23	NOTEST	0.00126066	0.240519	7.57583	-2.55724	0.0105507	1	no
ENSG00000077984.4	ENSG00000077984.4	CST7	chr20:24929865-24940564	VEH23	GEM23	NOTEST	0.00549751	0.144847	4.71961	-2.09797	0.0359076	1	no
ENSG00000078018.15	ENSG00000078018.15	MAP2	chr2:210288781-210598842	VEH23	GEM23	OK	3.80112	6.20309	0.706564	-0.962585	0.335756	0.796929	no
ENSG00000078043.11	ENSG00000078043.11	PIAS2	chr18:44388352-44627658	VEH23	GEM23	OK	17.0242	16.9793	-0.00381006	0.0122257	0.990246	0.999936	no
ENSG00000078053.12	ENSG00000078053.12	AMPH	chr7:38423304-38671167	VEH23	GEM23	NOTEST	0.000602039	0.000281717	-1.09561	0.619878	0.535338	1	no
ENSG00000078061.7	ENSG00000078061.7	ARAF	chrX:47420515-47479252	VEH23	GEM23	OK	56.1316	52.428	-0.0984771	0.270073	0.787104	0.994001	no
ENSG00000078070.7	ENSG00000078070.7	MCCC1	chr3:182733005-182833863	VEH23	GEM23	OK	13.3654	29.3002	1.13241	-1.64216	0.100558	0.461596	no
ENSG00000078081.3	ENSG00000078081.3	LAMP3	chr3:182840000-182881627	VEH23	GEM23	OK	1.10445	2.98774	1.43573	-2.61634	0.00888792	0.104935	no
ENSG00000078098.8	ENSG00000078098.8	FAP	chr2:163027193-163101661	VEH23	GEM23	OK	4.28699	11.062	1.36757	-3.18371	0.001454	0.029974	yes
ENSG00000078114.13	ENSG00000078114.13	NEBL	chr10:21068901-21463116	VEH23	GEM23	OK	2.44531	3.52137	0.52612	-0.960615	0.336746	0.798307	no
ENSG00000078124.6	ENSG00000078124.6	ACER3	chr11:76571910-76737841	VEH23	GEM23	OK	11.3405	11.8074	0.0582005	-0.183481	0.854421	0.997283	no
ENSG00000078140.9	ENSG00000078140.9	UBE2K	chr4:39699663-39784412	VEH23	GEM23	OK	101.34	104.464	0.0438092	-0.201808	0.840067	0.997032	no
ENSG00000078142.7	ENSG00000078142.7	PIK3C3	chr18:39535170-39667794	VEH23	GEM23	OK	74.58	78.7813	0.0790646	-0.142925	0.88635	0.997853	no
ENSG00000078177.9	ENSG00000078177.9	N4BP2	chr4:40058445-40159872	VEH23	GEM23	OK	2.40737	2.5237	0.0680783	-0.377159	0.706055	0.976239	no
ENSG00000078237.4	ENSG00000078237.4	C12orf5	chr12:4430370-4462338	VEH23	GEM23	OK	13.932	20.9033	0.585334	-2.22897	0.0258158	0.210303	no
ENSG00000078246.10	ENSG00000078246.10	TULP3	chr12:2921787-3050306	VEH23	GEM23	OK	16.3994	20.6141	0.329981	-0.271836	0.785748	0.993798	no
ENSG00000078269.9	ENSG00000078269.9	SYNJ2	chr6:158402887-158520208	VEH23	GEM23	OK	10.6435	16.0002	0.588119	-0.887922	0.374583	0.822499	no
ENSG00000078295.11	ENSG00000078295.11	ADCY2	chr5:7396320-7830194	VEH23	GEM23	NOTEST	0.000548981	0.000566163	0.0444615	-0.0403903	0.967782	1	no
ENSG00000078304.13	ENSG00000078304.13	PPP2R5C	chr14:102228134-102394326	VEH23	GEM23	OK	73.6217	85.2841	0.212145	-0.658223	0.510395	0.904749	no
ENSG00000078328.15	ENSG00000078328.15	RBFOX1	chr16:6069094-7763340	VEH23	GEM23	NOTEST	0.000427332	0.000870406	1.02633	-1.87455	0.0608547	1	no
ENSG00000078369.11	ENSG00000078369.11	GNB1	chr1:1716725-1822502	VEH23	GEM23	OK	195.492	186.248	-0.0698822	0.305072	0.760311	0.989872	no
ENSG00000078399.11	ENSG00000078399.11	HOXA9	chr7:27202053-27219880	VEH23	GEM23	OK	1.06775	0.838945	-0.34792	0.349092	0.72702	0.980133	no
ENSG00000078401.6	ENSG00000078401.6	EDN1	chr6:12290595-12297427	VEH23	GEM23	OK	0.806232	1.26821	0.653522	-1.51098	0.130794	0.526799	no
ENSG00000078403.12	ENSG00000078403.12	MLLT10	chr10:21823093-22032559	VEH23	GEM23	OK	17.7531	14.2654	-0.315551	0.377052	0.706135	0.976239	no
ENSG00000078487.13	ENSG00000078487.13	ZCWPW1	chr7:99998448-100031741	VEH23	GEM23	NOTEST	0.172595	0.603802	1.80669	-0.879612	0.379069	1	no
ENSG00000078549.10	ENSG00000078549.10	ADCYAP1R1	chr7:31092075-31151089	VEH23	GEM23	NOTEST	0	0	0	0	1	1	no
ENSG00000078579.8	ENSG00000078579.8	FGF20	chr8:16849677-16859690	VEH23	GEM23	NOTEST	0	0	0	0	1	1	no
ENSG00000078589.8	ENSG00000078589.8	P2RY10	chrX:78200828-78217451	VEH23	GEM23	NOTEST	0	0.00215159	1.79769e+308	1.79769e+308	0.307508	1	no
ENSG00000078596.6	ENSG00000078596.6	ITM2A	chrX:78615880-78623164	VEH23	GEM23	NOTEST	0.336062	0.401363	0.256177	-0.0647213	0.948396	1	no
ENSG00000078618.14	ENSG00000078618.14	NRD1	chr1:52042850-52344477	VEH23	GEM23	OK	69.4364	69.9137	0.00988253	-0.0330364	0.973646	0.999225	no
ENSG00000078668.8	ENSG00000078668.8	VDAC3	chr8:42249141-42263415	VEH23	GEM23	OK	110.133	124.61	0.17818	-1.09865	0.271923	0.737265	no
ENSG00000078674.12	ENSG00000078674.12	PCM1	chr8:17780348-17885478	VEH23	GEM23	OK	44.7753	46.1606	0.0439599	-0.134068	0.893349	0.997853	no
ENSG00000078687.12	ENSG00000078687.12	TNRC6C	chr17:76000248-76104916	VEH23	GEM23	OK	1.27849	1.42159	0.153066	-0.152304	0.878947	0.997853	no
ENSG00000078699.16	ENSG00000078699.16	CBFA2T2	chr20:32077880-32237842	VEH23	GEM23	OK	6.02235	4.0736	-0.564025	1.20326	0.228874	0.685462	no
ENSG00000078725.7	ENSG00000078725.7	DBC1	chr9:121915735-122131745	VEH23	GEM23	NOTEST	0.000423517	0.0353069	6.38139	-2.31578	0.0205701	1	no
ENSG00000078747.7	ENSG00000078747.7	ITCH	chr20:32951040-33099198	VEH23	GEM23	OK	25.7268	33.2235	0.368932	-0.299098	0.764865	0.990871	no
ENSG00000078795.12	ENSG00000078795.12	PKD2L2	chr5:137223656-137387650	VEH23	GEM23	OK	0.475026	0.955031	1.00754	-1.33035	0.183403	0.628328	no
ENSG00000078804.8	ENSG00000078804.8	TP53INP2	chr20:33284721-33413452	VEH23	GEM23	OK	5.76115	15.3675	1.41545	-4.64186	3.45284e-06	0.000221979	yes
ENSG00000078808.11	ENSG00000078808.11	SDF4	chr1:1152287-1167411	VEH23	GEM23	OK	121.65	134.527	0.14516	-1.03639	0.300022	0.770034	no
ENSG00000078814.11	ENSG00000078814.11	MYH7B	chr20:33563205-33680674	VEH23	GEM23	NOTEST	0.144214	0.127443	-0.17836	0.0573658	0.954254	1	no
ENSG00000078898.6	ENSG00000078898.6	BPIFB2	chr20:31595405-31611515	VEH23	GEM23	NOTEST	0	0	0	0	1	1	no
ENSG00000078900.9	ENSG00000078900.9	TP73	chr1:3547330-3652765	VEH23	GEM23	NOTEST	0.0486256	0.0571983	0.234257	-0.152892	0.878483	1	no
ENSG00000078902.11	ENSG00000078902.11	TOLLIP	chr11:1295600-1330884	VEH23	GEM23	OK	11.7003	10.6137	-0.140625	0.402461	0.687345	0.973554	no
ENSG00000078967.6	ENSG00000078967.6	UBE2D4	chr7:43966036-43993166	VEH23	GEM23	OK	5.6033	6.47482	0.208564	-0.419187	0.67508	0.968901	no
ENSG00000079101.11	ENSG00000079101.11	CLUL1	chr18:596987-712676	VEH23	GEM23	NOTEST	0.00279186	0.0173652	2.6369	-0.275365	0.783036	1	no
ENSG00000079102.12	ENSG00000079102.12	RUNX1T1	chr8:92967202-93115514	VEH23	GEM23	NOTEST	0.000389598	0.152612	8.61367	-2.63027	0.00853181	1	no
ENSG00000079112.5	ENSG00000079112.5	CDH17	chr8:95139398-95229531	VEH23	GEM23	NOTEST	0.00165796	0.00350604	1.08043	-0.873327	0.382485	1	no
ENSG00000079134.7	ENSG00000079134.7	THOC1	chr18:158382-268050	VEH23	GEM23	OK	14.3225	13.3469	-0.101776	0.103565	0.917514	0.999225	no
ENSG00000079150.13	ENSG00000079150.13	FKBP7	chr2:179328390-179343327	VEH23	GEM23	OK	20.7656	18.1417	-0.19489	0.628286	0.529817	0.915767	no
ENSG00000079156.12	ENSG00000079156.12	OSBPL6	chr2:179059207-179264160	VEH23	GEM23	OK	6.47092	7.45844	0.204902	-0.38275	0.701905	0.976038	no
ENSG00000079215.8	ENSG00000079215.8	SLC1A3	chr5:36606456-36688436	VEH23	GEM23	OK	54.6004	47.5199	-0.20038	0.809356	0.41831	0.850671	no
ENSG00000079246.11	ENSG00000079246.11	XRCC5	chr2:216972186-217071026	VEH23	GEM23	OK	452.63	412.412	-0.134246	0.441585	0.658789	0.963777	no
ENSG00000079257.3	ENSG00000079257.3	LXN	chr3:158362066-158410364	VEH23	GEM23	OK	1.58904	1.75323	0.141858	-0.233327	0.815508	0.997032	no
ENSG00000079263.12	ENSG00000079263.12	SP140	chr2:231090444-231268447	VEH23	GEM23	NOTEST	0.0689759	0.00268032	-4.68562	1.50109	0.133331	1	no
ENSG00000079277.14	ENSG00000079277.14	MKNK1	chr1:47023089-47082563	VEH23	GEM23	OK	27.7918	37.1888	0.420211	-1.29342	0.195867	0.642348	no
ENSG00000079308.11	ENSG00000079308.11	TNS1	chr2:218664511-218867718	VEH23	GEM23	OK	8.87319	10.706	0.27089	-0.773918	0.438979	0.864581	no
ENSG00000079313.7	ENSG00000079313.7	REXO1	chr19:1815247-1848452	VEH23	GEM23	OK	30.0501	26.8032	-0.164965	0.308602	0.757624	0.989325	no
ENSG00000079332.8	ENSG00000079332.8	SAR1A	chr10:71909959-71930279	VEH23	GEM23	OK	90.5472	110.438	0.286495	-0.995501	0.319493	0.78652	no
ENSG00000079335.13	ENSG00000079335.13	CDC14A	chr1:100810583-100985833	VEH23	GEM23	OK	0.521608	1.09048	1.06393	-1.86243	0.0625424	0.358634	no
ENSG00000079337.10	ENSG00000079337.10	RAPGEF3	chr12:48128454-48226915	VEH23	GEM23	OK	0.823104	2.58727	1.65228	-0.551627	0.581204	0.937538	no
ENSG00000079385.16	ENSG00000079385.16	CEACAM1	chr19:43011455-43065386	VEH23	GEM23	NOTEST	0.00564034	0.0104465	0.889165	-1.02554	0.305107	1	no
ENSG00000079387.9	ENSG00000079387.9	SENP1	chr12:48436680-48540187	VEH23	GEM23	OK	21.6597	24.1055	0.154346	-0.262092	0.793251	0.994001	no
ENSG00000079393.15	ENSG00000079393.15	DUSP13	chr10:76854189-76941881	VEH23	GEM23	NOTEST	0.0540001	0.219413	2.02261	-0.519648	0.603309	1	no
ENSG00000079432.2	ENSG00000079432.2	CIC	chr19:42772688-42799948	VEH23	GEM23	OK	19.1566	24.5075	0.355382	-1.23905	0.215326	0.669378	no
ENSG00000079435.5	ENSG00000079435.5	LIPE	chr19:42905658-42931578	VEH23	GEM23	OK	0.858409	1.09837	0.355634	-0.390633	0.696068	0.975419	no
ENSG00000079459.7	ENSG00000079459.7	FDFT1	chr8:11653081-11696818	VEH23	GEM23	OK	109.109	134.406	0.300826	-1.81135	0.070087	0.384144	no
ENSG00000079462.3	ENSG00000079462.3	PAFAH1B3	chr19:42801184-42814973	VEH23	GEM23	OK	37.9899	44.889	0.240746	-1.23626	0.21636	0.670421	no
ENSG00000079482.11	ENSG00000079482.11	OPHN1	chrX:67262185-67653755	VEH23	GEM23	OK	2.28048	3.36798	0.562546	-0.626993	0.530664	0.915767	no
ENSG00000079557.3	ENSG00000079557.3	AFM	chr4:74347399-74369691	VEH23	GEM23	NOTEST	0	0	0	0	1	1	no
ENSG00000079616.8	ENSG00000079616.8	KIF22	chr16:29802039-29816706	VEH23	GEM23	OK	71.5552	88.0838	0.299821	-1.69858	0.0893991	0.435031	no
ENSG00000079689.9	ENSG00000079689.9	SCGN	chr6:25652463-25702011	VEH23	GEM23	NOTEST	0.000584687	0	-1.79769e+308	-1.79769e+308	0.315544	1	no
ENSG00000079691.14	ENSG00000079691.14	LRRC16A	chr6:25279305-25620758	VEH23	GEM23	OK	8.09758	9.77693	0.271891	-0.821772	0.411207	0.847838	no
ENSG00000079739.10	ENSG00000079739.10	PGM1	chr1:63906440-64125916	VEH23	GEM23	OK	50.6818	55.6417	0.134698	-0.925758	0.354572	0.81133	no
ENSG00000079785.9	ENSG00000079785.9	DDX1	chr2:15731301-15771225	VEH23	GEM23	OK	80.6023	87.7048	0.121834	-0.729854	0.46548	0.880282	no
ENSG00000079805.11	ENSG00000079805.11	DNM2	chr19:10828754-10946994	VEH23	GEM23	OK	86.99	97.3928	0.162966	-0.248984	0.803373	0.995496	no
ENSG00000079819.11	ENSG00000079819.11	EPB41L2	chr6:131160486-131384462	VEH23	GEM23	OK	80.8131	81.7252	0.0161916	-0.053822	0.957077	0.999225	no
ENSG00000079841.14	ENSG00000079841.14	RIMS1	chr6:72596405-73112845	VEH23	GEM23	NOTEST	0.034709	0.076362	1.13755	-0.47586	0.634174	1	no
ENSG00000079931.10	ENSG00000079931.10	MOXD1	chr6:132617193-132722684	VEH23	GEM23	NOTEST	0.24445	0.189589	-0.36666	0.172819	0.862794	1	no
ENSG00000079950.8	ENSG00000079950.8	STX7	chr6:132779053-132834337	VEH23	GEM23	OK	14.798	14.965	0.0161852	-0.0721462	0.942486	0.999225	no
ENSG00000079974.13	ENSG00000079974.13	RABL2B	chr22:51205928-51222091	VEH23	GEM23	OK	2.93228	3.36329	0.197848	-0.365617	0.714651	0.977215	no
ENSG00000079999.9	ENSG00000079999.9	KEAP1	chr19:10596795-10614417	VEH23	GEM23	OK	23.3957	31.8402	0.444604	-1.68096	0.0927698	0.443985	no
ENSG00000080007.6	ENSG00000080007.6	DDX43	chr6:74078277-74161999	VEH23	GEM23	NOTEST	0.00265184	0	-1.79769e+308	-1.79769e+308	0.240117	1	no
ENSG00000080031.5	ENSG00000080031.5	PTPRH	chr19:55692615-55720874	VEH23	GEM23	NOTEST	0.00428602	0.495911	6.8543	-4.52426	6.06077e-06	1	no
ENSG00000080166.9	ENSG00000080166.9	DCT	chr13:95091740-95131936	VEH23	GEM23	NOTEST	0.000781964	0.000883388	0.175945	-0.0441086	0.964818	1	no
ENSG00000080189.10	ENSG00000080189.10	SLC35C2	chr20:44978166-44993043	VEH23	GEM23	OK	59.5054	60.5415	0.0249045	-0.147792	0.882507	0.997853	no
ENSG00000080200.5	ENSG00000080200.5	CRYBG3	chr3:97595818-97691301	VEH23	GEM23	OK	2.65854	1.60712	-0.726155	2.1983	0.0279279	0.221153	no
ENSG00000080224.13	ENSG00000080224.13	EPHA6	chr3:96533424-97471304	VEH23	GEM23	OK	1.40158	0.605529	-1.21078	1.5275	0.126638	0.518711	no
ENSG00000080293.5	ENSG00000080293.5	SCTR	chr2:120197418-120282070	VEH23	GEM23	NOTEST	0.189865	0.215269	0.181169	-0.0616897	0.95081	1	no
ENSG00000080298.11	ENSG00000080298.11	RFX3	chr9:3218296-3526004	VEH23	GEM23	OK	2.90262	2.92789	0.0125042	-0.0171393	0.986325	0.999936	no
ENSG00000080345.12	ENSG00000080345.12	RIF1	chr2:152266396-152591001	VEH23	GEM23	OK	16.2567	11.0375	-0.558616	3.90371	9.47296e-05	0.00337562	yes
ENSG00000080371.4	ENSG00000080371.4	RAB21	chr12:72148653-72184699	VEH23	GEM23	OK	32.1503	35.0309	0.123797	-0.495633	0.620153	0.951711	no
ENSG00000080493.9	ENSG00000080493.9	SLC4A4	chr4:72053002-72437804	VEH23	GEM23	NOTEST	0.33073	0.234832	-0.494023	0.718255	0.4726	1	no
ENSG00000080503.14	ENSG00000080503.14	SMARCA2	chr9:2015341-2193624	VEH23	GEM23	OK	28.4026	31.9483	0.169716	-0.460628	0.645066	0.961146	no
ENSG00000080511.2	ENSG00000080511.2	RDH8	chr19:10123924-10132955	VEH23	GEM23	NOTEST	0.00354242	0	-1.79769e+308	-1.79769e+308	0.301356	1	no
ENSG00000080546.9	ENSG00000080546.9	SESN1	chr6:109307639-109416022	VEH23	GEM23	OK	7.8347	11.2504	0.522024	-1.7613	0.0781873	0.405655	no
ENSG00000080561.9	ENSG00000080561.9	MID2	chrX:107068984-107170423	VEH23	GEM23	OK	2.72659	2.75975	0.0174402	-0.031144	0.975155	0.999332	no
ENSG00000080572.8	ENSG00000080572.8	PIH1D3	chrX:106449861-106487473	VEH23	GEM23	NOTEST	0.0365113	0.0888559	1.28312	-0.384962	0.700266	1	no
ENSG00000080573.6	ENSG00000080573.6	COL5A3	chr19:10070236-10121147	VEH23	GEM23	OK	0.63282	0.812889	0.361261	-1.02649	0.304661	0.773944	no
ENSG00000080603.12	ENSG00000080603.12	SRCAP	chr16:30709529-30755602	VEH23	GEM23	OK	21.5867	20.4092	-0.0809234	0.341428	0.732781	0.981702	no
ENSG00000080608.8	ENSG00000080608.8	KIAA0020	chr9:2717501-2844241	VEH23	GEM23	OK	61.7814	38.3522	-0.687864	2.12415	0.0336577	0.245865	no
ENSG00000080618.9	ENSG00000080618.9	CPB2	chr13:46627320-46679211	VEH23	GEM23	NOTEST	0.000558183	0.000674912	0.273961	-0.0655524	0.947734	1	no
ENSG00000080644.11	ENSG00000080644.11	CHRNA3	chr15:78857861-78913637	VEH23	GEM23	OK	6.73619	6.80908	0.0155262	-0.0213995	0.982927	0.999936	no
ENSG00000080709.9	ENSG00000080709.9	KCNN2	chr5:113696665-113832321	VEH23	GEM23	NOTEST	0.0644507	0.189372	1.55495	-0.79957	0.42396	1	no
ENSG00000080802.14	ENSG00000080802.14	CNOT4	chr7:135046546-135194875	VEH23	GEM23	OK	9.75206	10.9069	0.161463	-0.723699	0.469251	0.882463	no
ENSG00000080815.13	ENSG00000080815.13	PSEN1	chr14:73603125-73690399	VEH23	GEM23	OK	13.2676	13.9142	0.0686558	-0.277653	0.781279	0.992947	no
ENSG00000080819.2	ENSG00000080819.2	CPOX	chr3:98216447-98312567	VEH23	GEM23	OK	8.74006	9.42545	0.10892	-0.236428	0.8131	0.997032	no
ENSG00000080822.11	ENSG00000080822.11	CLDND1	chr3:98216447-98312567	VEH23	GEM23	OK	41.0839	51.4626	0.324952	-1.29452	0.195486	0.641438	no
ENSG00000080823.16	ENSG00000080823.16	MOK	chr14:102547105-102771537	VEH23	GEM23	OK	3.14726	4.94706	0.652477	-0.0443889	0.964594	0.999225	no
ENSG00000080824.13	ENSG00000080824.13	HSP90AA1	chr14:102547105-102771537	VEH23	GEM23	OK	403.233	318.84	-0.33878	1.31407	0.188821	0.631869	no
ENSG00000080839.7	ENSG00000080839.7	RBL1	chr20:35624751-35725581	VEH23	GEM23	OK	13.6452	11.1811	-0.287338	1.23888	0.215391	0.669414	no
ENSG00000080845.13	ENSG00000080845.13	DLGAP4	chr20:34894257-35157040	VEH23	GEM23	OK	46.1957	54.1312	0.228702	-0.857469	0.391186	0.834786	no
ENSG00000080854.9	ENSG00000080854.9	IGSF9B	chr11:133785184-133826880	VEH23	GEM23	OK	1.00002	0.934711	-0.0974311	0.111957	0.910858	0.999047	no
ENSG00000080910.6	ENSG00000080910.6	CFHR2	chr1:196788874-196928356	VEH23	GEM23	NOTEST	0.00132376	0.00151794	0.19747	-0.147026	0.883111	1	no
ENSG00000080986.7	ENSG00000080986.7	NDC80	chr18:2571509-2616634	VEH23	GEM23	OK	20.4742	23.3357	0.188736	-0.900811	0.367689	0.818749	no
ENSG00000081014.6	ENSG00000081014.6	AP4E1	chr15:51200868-51298097	VEH23	GEM23	OK	7.79717	8.35211	0.0991895	-0.385037	0.70021	0.975646	no
ENSG00000081019.9	ENSG00000081019.9	RSBN1	chr1:114304453-114355098	VEH23	GEM23	OK	4.62654	4.69076	0.0198869	-0.0352863	0.971851	0.999225	no
ENSG00000081026.14	ENSG00000081026.14	MAGI3	chr1:113933370-114228545	VEH23	GEM23	OK	5.69668	6.23869	0.131121	-0.464674	0.642165	0.960667	no
ENSG00000081041.7	ENSG00000081041.7	CXCL2	chr4:74962792-74965010	VEH23	GEM23	OK	1.67232	4.04947	1.27588	-1.83052	0.0671715	0.373501	no
ENSG00000081051.3	ENSG00000081051.3	AFP	chr4:74296854-74321891	VEH23	GEM23	NOTEST	0	0.199264	1.79769e+308	1.79769e+308	0.146069	1	no
ENSG00000081052.10	ENSG00000081052.10	COL4A4	chr2:227867426-228028829	VEH23	GEM23	OK	19.963	19.509	-0.0331893	0.26922	0.787761	0.994001	no
ENSG00000081059.15	ENSG00000081059.15	TCF7	chr5:133450401-133487556	VEH23	GEM23	OK	21.2132	28.5053	0.426269	-1.79989	0.0718781	0.388499	no
ENSG00000081087.10	ENSG00000081087.10	OSTM1	chr6:108362612-108487058	VEH23	GEM23	OK	27.8498	28.9428	0.0555387	-0.201093	0.840626	0.997032	no
ENSG00000081138.9	ENSG00000081138.9	CDH7	chr18:63417487-63548638	VEH23	GEM23	NOTEST	0.0122704	0.0016086	-2.9313	1.00388	0.315437	1	no
ENSG00000081148.10	ENSG00000081148.10	IMPG2	chr3:100945569-101039404	VEH23	GEM23	NOTEST	0.00861134	0.00112722	-2.93347	1.01533	0.30995	1	no
ENSG00000081154.7	ENSG00000081154.7	PCNP	chr3:101292938-101313281	VEH23	GEM23	OK	132.953	117.322	-0.180443	1.05152	0.293018	0.759443	no
ENSG00000081177.13	ENSG00000081177.13	EXD2	chr14:69658227-69709075	VEH23	GEM23	OK	5.98415	5.68708	-0.0734568	0.141284	0.887645	0.997853	no
ENSG00000081181.3	ENSG00000081181.3	ARG2	chr14:68086514-68162531	VEH23	GEM23	OK	2.10808	3.11	0.56098	-0.216526	0.828577	0.997032	no
ENSG00000081189.9	ENSG00000081189.9	MEF2C	chr5:88013974-88199922	VEH23	GEM23	OK	2.8927	2.57572	-0.167445	0.240125	0.810233	0.996158	no
ENSG00000081237.14	ENSG00000081237.14	PTPRC	chr1:198607800-198726545	VEH23	GEM23	NOTEST	0.00154203	0.181824	6.88157	-2.87214	0.00407697	1	no
ENSG00000081248.6	ENSG00000081248.6	CACNA1S	chr1:201008641-201081694	VEH23	GEM23	NOTEST	0	0.00610275	1.79769e+308	1.79769e+308	0.359517	1	no
ENSG00000081277.7	ENSG00000081277.7	PKP1	chr1:201252579-201302121	VEH23	GEM23	OK	0.774985	1.21922	0.653716	-0.893601	0.371536	0.820915	no
ENSG00000081307.8	ENSG00000081307.8	UBA5	chr3:132276981-132441303	VEH23	GEM23	OK	39.7833	35.7016	-0.156172	0.545377	0.585494	0.939298	no
ENSG00000081320.5	ENSG00000081320.5	STK17B	chr2:196998289-197041227	VEH23	GEM23	OK	8.37732	10.6933	0.352152	-1.48776	0.136814	0.539642	no
ENSG00000081377.12	ENSG00000081377.12	CDC14B	chr9:99212482-99382112	VEH23	GEM23	OK	5.16576	6.41555	0.312593	-0.817115	0.413863	0.849522	no
ENSG00000081386.8	ENSG00000081386.8	ZNF510	chr9:99518146-99540411	VEH23	GEM23	OK	4.02528	4.78161	0.248407	-0.560293	0.575279	0.936961	no
ENSG00000081479.8	ENSG00000081479.8	LRP2	chr2:169983618-170219195	VEH23	GEM23	NOTEST	0.000255443	0.00089682	1.81181	-1.04596	0.295577	1	no
ENSG00000081665.9	ENSG00000081665.9	ZNF506	chr19:19896647-19932560	VEH23	GEM23	NOTEST	0.347962	0.527559	0.600403	-0.311493	0.755426	1	no
ENSG00000081692.8	ENSG00000081692.8	JMJD4	chr1:227916239-227968927	VEH23	GEM23	OK	16.5085	15.6175	-0.0800441	0.278139	0.780906	0.99291	no
ENSG00000081721.6	ENSG00000081721.6	DUSP12	chr1:161719547-161727028	VEH23	GEM23	OK	24.0942	20.4332	-0.237769	1.1927	0.232986	0.690872	no
ENSG00000081760.12	ENSG00000081760.12	AACS	chr12:125549924-125627873	VEH23	GEM23	OK	19.7323	26.4942	0.425121	-1.55736	0.119386	0.502186	no
ENSG00000081791.4	ENSG00000081791.4	KIAA0141	chr5:141303372-141321612	VEH23	GEM23	OK	38.3417	47.3165	0.30343	-1.49686	0.134429	0.534971	no
ENSG00000081800.4	ENSG00000081800.4	SLC13A1	chr7:122753584-122840040	VEH23	GEM23	NOTEST	0.000362575	0.000808898	1.15768	-0.369949	0.711421	1	no
ENSG00000081803.11	ENSG00000081803.11	CADPS2	chr7:121958480-122526813	VEH23	GEM23	OK	1.89679	2.46027	0.37526	-1.22979	0.218776	0.673887	no
ENSG00000081818.1	ENSG00000081818.1	PCDHB4	chr5:140501580-140505201	VEH23	GEM23	NOTEST	0.00914902	0.0514184	2.49059	-1.14226	0.253345	1	no
ENSG00000081842.13	ENSG00000081842.13	PCDHA6	chr5:140165875-140391936	VEH23	GEM23	NOTEST	0	0.0750198	1.79769e+308	1.79769e+308	0.304842	1	no
ENSG00000081853.13	ENSG00000081853.13	PCDHGA2	chr5:140710251-140892546	VEH23	GEM23	NOTEST	7.45196e-07	0.00383778	12.3304	-0.0184213	0.985303	1	no
ENSG00000081870.6	ENSG00000081870.6	HSPB11	chr1:54387233-54433841	VEH23	GEM23	OK	44.8282	69.4232	0.631012	-2.74177	0.00611096	0.0830238	no
ENSG00000081913.9	ENSG00000081913.9	PHLPP1	chr18:60382671-60647666	VEH23	GEM23	FAIL	8.49927	6.11931	0	0	1	1	no
ENSG00000081923.6	ENSG00000081923.6	ATP8B1	chr18:55313657-55470333	VEH23	GEM23	OK	2.67724	2.51629	-0.0894464	0.106321	0.915328	0.999225	no
ENSG00000081985.6	ENSG00000081985.6	IL12RB2	chr1:67773046-67862583	VEH23	GEM23	NOTEST	0.116853	0.0155835	-2.90661	0.595269	0.551664	1	no
ENSG00000082014.12	ENSG00000082014.12	SMARCD3	chr7:150929574-150974982	VEH23	GEM23	OK	29.4733	31.6166	0.101272	-0.192459	0.847383	0.997032	no
ENSG00000082068.4	ENSG00000082068.4	WDR70	chr5:37379313-37753537	VEH23	GEM23	OK	54.1463	58.8274	0.119627	-0.512552	0.608265	0.947365	no
ENSG00000082074.11	ENSG00000082074.11	FYB	chr5:39105337-39274630	VEH23	GEM23	NOTEST	0.0741242	0.0748635	0.0143177	-0.00323629	0.997418	1	no
ENSG00000082126.12	ENSG00000082126.12	MPP4	chr2:202509592-202563417	VEH23	GEM23	NOTEST	0.0449552	0.339066	2.91501	-1.68269	0.092436	1	no
ENSG00000082146.7	ENSG00000082146.7	STRADB	chr2:202241929-202345569	VEH23	GEM23	OK	27.331	27.828	0.0259976	-0.0457046	0.963546	0.999225	no
ENSG00000082153.13	ENSG00000082153.13	BZW1	chr2:201675316-201688569	VEH23	GEM23	OK	648.123	659.85	0.02587	-0.10424	0.916979	0.999225	no
ENSG00000082175.10	ENSG00000082175.10	PGR	chr11:100900354-101001255	VEH23	GEM23	NOTEST	0.00155282	0.00104371	-0.573173	0.343667	0.731097	1	no
ENSG00000082196.15	ENSG00000082196.15	C1QTNF3	chr5:33986282-34124633	VEH23	GEM23	OK	0.889056	0.382735	-1.21593	0.893923	0.371363	0.820915	no
ENSG00000082212.7	ENSG00000082212.7	ME2	chr18:48405418-48474691	VEH23	GEM23	OK	56.149	36.251	-0.631241	2.54367	0.0109695	0.121719	no
ENSG00000082213.13	ENSG00000082213.13	C5orf22	chr5:31532372-31555165	VEH23	GEM23	OK	56.8386	62.0877	0.127437	-0.675416	0.499412	0.899363	no
ENSG00000082258.8	ENSG00000082258.8	CCNT2	chr2:135675804-135716912	VEH23	GEM23	OK	9.64031	11.5853	0.265148	-0.740453	0.459025	0.877389	no
ENSG00000082269.12	ENSG00000082269.12	FAM135A	chr6:71122643-71270877	VEH23	GEM23	OK	5.88555	5.39749	-0.124887	0.310305	0.756329	0.988912	no
ENSG00000082293.8	ENSG00000082293.8	COL19A1	chr6:70576462-70919679	VEH23	GEM23	NOTEST	0.000785246	0.000308992	-1.34558	0.878417	0.379717	1	no
ENSG00000082397.11	ENSG00000082397.11	EPB41L3	chr18:5392382-5630699	VEH23	GEM23	NOTEST	0.0244145	0.0240821	-0.0197768	0.00379927	0.996969	1	no
ENSG00000082438.10	ENSG00000082438.10	COBLL1	chr2:165510133-165700189	VEH23	GEM23	OK	4.81499	2.63277	-0.870949	2.3152	0.0206018	0.183795	no
ENSG00000082458.7	ENSG00000082458.7	DLG3	chrX:69664710-69725337	VEH23	GEM23	OK	20.5543	19.8483	-0.050424	0.184748	0.853427	0.997032	no
ENSG00000082482.9	ENSG00000082482.9	KCNK2	chr1:215179117-215410436	VEH23	GEM23	NOTEST	0.141174	0.251136	0.830997	-0.567518	0.570363	1	no
ENSG00000082497.7	ENSG00000082497.7	SERTAD4	chr1:210406143-210419976	VEH23	GEM23	NOTEST	0.133887	0.0279972	-2.25766	1.26135	0.207184	1	no
ENSG00000082512.10	ENSG00000082512.10	TRAF5	chr1:211499956-211548288	VEH23	GEM23	OK	16.0392	20.3705	0.344876	-1.78795	0.0737848	0.392428	no
ENSG00000082515.12	ENSG00000082515.12	MRPL22	chr5:154320629-154348971	VEH23	GEM23	OK	81.2787	85.7387	0.0770705	-0.398627	0.690168	0.974054	no
ENSG00000082516.8	ENSG00000082516.8	GEMIN5	chr5:154266975-154317769	VEH23	GEM23	OK	16.8878	7.63414	-1.14545	4.63652	3.54332e-06	0.000223194	yes
ENSG00000082556.6	ENSG00000082556.6	OPRK1	chr8:54138283-54164257	VEH23	GEM23	NOTEST	0.00223905	0	-1.79769e+308	-1.79769e+308	0.168429	1	no
ENSG00000082641.11	ENSG00000082641.11	NFE2L1	chr17:46125690-46138849	VEH23	GEM23	OK	129.998	126.474	-0.0396449	0.150544	0.880335	0.997853	no
ENSG00000082684.10	ENSG00000082684.10	SEMA5B	chr3:122628040-122747452	VEH23	GEM23	NOTEST	0.00871519	0.000589003	-3.88719	0.963998	0.335047	1	no
ENSG00000082701.10	ENSG00000082701.10	GSK3B	chr3:119540169-119813264	VEH23	GEM23	OK	50.9071	44.1836	-0.204354	0.612014	0.540529	0.921218	no
ENSG00000082781.6	ENSG00000082781.6	ITGB5	chr3:124480794-124606674	VEH23	GEM23	OK	120.699	139.971	0.213716	-0.970192	0.331951	0.793882	no
ENSG00000082805.14	ENSG00000082805.14	ERC1	chr12:1021242-1605090	VEH23	GEM23	OK	10.7744	8.86292	-0.28175	0.526149	0.598785	0.944139	no
ENSG00000082898.12	ENSG00000082898.12	XPO1	chr2:61704983-61765761	VEH23	GEM23	OK	184.878	141.708	-0.383646	0.596019	0.551163	0.926339	no
ENSG00000082929.4	ENSG00000082929.4	C4orf6	chr4:5526295-5529528	VEH23	GEM23	NOTEST	0	0.0934736	1.79769e+308	1.79769e+308	0.309736	1	no
ENSG00000082996.14	ENSG00000082996.14	RNF13	chr3:149478891-149768575	VEH23	GEM23	OK	37.6769	45.5415	0.273501	-0.30914	0.757215	0.989132	no
ENSG00000083067.16	ENSG00000083067.16	TRPM3	chr9:73149948-74061820	VEH23	GEM23	OK	0.917514	3.12586	1.76845	-3.16869	0.00153126	0.0312058	yes
ENSG00000083093.5	ENSG00000083093.5	PALB2	chr16:23614487-23652631	VEH23	GEM23	OK	9.93216	11.5005	0.211516	-0.438676	0.660897	0.964468	no
ENSG00000083097.9	ENSG00000083097.9	DOPEY1	chr6:83777384-83906382	VEH23	GEM23	OK	0.611589	0.819843	0.422785	-0.325706	0.744647	0.986478	no
ENSG00000083099.6	ENSG00000083099.6	LYRM2	chr6:90142888-90348472	VEH23	GEM23	OK	23.201	21.2379	-0.127546	0.524321	0.600056	0.94434	no
ENSG00000083123.9	ENSG00000083123.9	BCKDHB	chr6:80816363-81055987	VEH23	GEM23	OK	15.8854	21.7459	0.45304	-0.738396	0.460274	0.877513	no
ENSG00000083168.5	ENSG00000083168.5	KAT6A	chr8:41786996-41909508	VEH23	GEM23	FAIL	8.41287	9.12084	0	0	1	1	no
ENSG00000083223.13	ENSG00000083223.13	ZCCHC6	chr9:88902647-88969369	VEH23	GEM23	OK	8.25828	8.44179	0.031708	-0.0687927	0.945155	0.999225	no
ENSG00000083290.15	ENSG00000083290.15	ULK2	chr17:19674141-19771249	VEH23	GEM23	OK	10.5889	12.7879	0.272228	-0.587454	0.556899	0.928292	no
ENSG00000083307.6	ENSG00000083307.6	GRHL2	chr8:102504659-102681954	VEH23	GEM23	NOTEST	0.00116778	0.00099498	-0.231024	0.177439	0.859164	1	no
ENSG00000083312.11	ENSG00000083312.11	TNPO1	chr5:72112138-72212560	VEH23	GEM23	OK	195.596	151.95	-0.364283	1.30765	0.190994	0.635471	no
ENSG00000083444.11	ENSG00000083444.11	PLOD1	chr1:11994261-12035599	VEH23	GEM23	OK	198.719	214.083	0.10744	-0.422175	0.672897	0.968901	no
ENSG00000083454.17	ENSG00000083454.17	P2RX5	chr17:3566195-3599698	VEH23	GEM23	OK	87.3918	75.3461	-0.213966	0.669859	0.502948	0.900644	no
ENSG00000083457.7	ENSG00000083457.7	ITGAE	chr17:3617921-3704537	VEH23	GEM23	OK	46.8766	55.5069	0.243799	-1.17905	0.238379	0.6971	no
ENSG00000083520.10	ENSG00000083520.10	DIS3	chr13:73302060-73590591	VEH23	GEM23	OK	41.5492	39.9503	-0.056614	0.182593	0.855118	0.997283	no
ENSG00000083535.11	ENSG00000083535.11	PIBF1	chr13:73302060-73590591	VEH23	GEM23	OK	19.09	17.6932	-0.109626	0.16617	0.868023	0.997853	no
ENSG00000083544.8	ENSG00000083544.8	TDRD3	chr13:60970590-61148012	VEH23	GEM23	OK	15.7919	9.69201	-0.704317	1.95351	0.0507595	0.321193	no
ENSG00000083635.7	ENSG00000083635.7	NUFIP1	chr13:45513383-45563618	VEH23	GEM23	OK	5.1968	3.3547	-0.631438	3.30311	0.00095618	0.0213336	yes
ENSG00000083642.14	ENSG00000083642.14	PDS5B	chr13:33160563-33352157	VEH23	GEM23	OK	22.8988	17.2003	-0.412838	1.45111	0.14675	0.561258	no
ENSG00000083720.8	ENSG00000083720.8	OXCT1	chr5:41730166-41870621	VEH23	GEM23	OK	143.36	209.738	0.548945	-1.21426	0.224648	0.681871	no
ENSG00000083750.8	ENSG00000083750.8	RRAGB	chrX:55744171-55785207	VEH23	GEM23	OK	4.81546	6.60503	0.455892	-0.732309	0.46398	0.879464	no
ENSG00000083782.3	ENSG00000083782.3	EPYC	chr12:91357455-91398803	VEH23	GEM23	NOTEST	0.000701212	0	-1.79769e+308	-1.79769e+308	0.315544	1	no
ENSG00000083799.13	ENSG00000083799.13	CYLD	chr16:50775960-50835846	VEH23	GEM23	OK	8.59894	15.5151	0.851442	-2.60215	0.0092642	0.10761	no
ENSG00000083807.5	ENSG00000083807.5	SLC27A5	chr19:58985383-59023780	VEH23	GEM23	OK	22.9005	26.6254	0.217423	-0.846777	0.397119	0.839291	no
ENSG00000083812.7	ENSG00000083812.7	ZNF324	chr19:58978422-58984945	VEH23	GEM23	OK	1.90962	2.2185	0.216295	-0.627745	0.530171	0.915767	no
ENSG00000083814.8	ENSG00000083814.8	ZNF671	chr19:58193336-58269527	VEH23	GEM23	OK	0.504795	1.34885	1.41796	-1.59031	0.111766	0.486542	no
ENSG00000083817.8	ENSG00000083817.8	ZNF416	chr19:58082933-58105145	VEH23	GEM23	OK	2.05117	1.4294	-0.521036	1.6563	0.0976607	0.455677	no
ENSG00000083828.10	ENSG00000083828.10	ZNF586	chr19:58280996-58427978	VEH23	GEM23	OK	5.98056	6.70717	0.165424	-0.304419	0.760809	0.989872	no
ENSG00000083838.11	ENSG00000083838.11	ZNF446	chr19:58985383-59023780	VEH23	GEM23	OK	3.60828	4.40723	0.288562	-0.473919	0.635557	0.958106	no
ENSG00000083842.8	ENSG00000083842.8	ZNF8	chr19:58739959-58826563	VEH23	GEM23	NOTEST	0.507006	0.521884	0.0417286	-0.0310433	0.975235	1	no
ENSG00000083844.6	ENSG00000083844.6	ZNF264	chr19:57702867-57724724	VEH23	GEM23	OK	5.29948	6.37507	0.26659	-0.40162	0.687964	0.973554	no
ENSG00000083845.4	ENSG00000083845.4	RPS5	chr19:58897766-58906173	VEH23	GEM23	OK	783.552	933.511	0.252638	-1.97138	0.0486808	0.312801	no
ENSG00000083857.9	ENSG00000083857.9	FAT1	chr4:187508936-187647876	VEH23	GEM23	OK	83.3228	48.9072	-0.768665	1.11943	0.262958	0.727495	no
ENSG00000083896.8	ENSG00000083896.8	YTHDC1	chr4:69176104-69215807	VEH23	GEM23	OK	38.129	36.0899	-0.0792936	0.223189	0.823388	0.997032	no
ENSG00000083937.4	ENSG00000083937.4	CHMP2B	chr3:87276420-87304698	VEH23	GEM23	OK	29.8386	34.7829	0.221197	-1.00755	0.313672	0.7813	no
ENSG00000084070.6	ENSG00000084070.6	SMAP2	chr1:40810521-40888998	VEH23	GEM23	OK	11.6633	13.9519	0.258491	-1.09759	0.272383	0.737873	no
ENSG00000084072.12	ENSG00000084072.12	PPIE	chr1:40157853-40254533	VEH23	GEM23	OK	38.7428	52.9702	0.45125	-2.70045	0.00692466	0.0903363	no
ENSG00000084073.4	ENSG00000084073.4	ZMPSTE24	chr1:40723778-40759856	VEH23	GEM23	OK	26.3368	27.4648	0.0605008	-0.362721	0.716813	0.977933	no
ENSG00000084090.9	ENSG00000084090.9	STARD7	chr2:96850596-96874563	VEH23	GEM23	OK	79.8752	79.2221	-0.0118449	0.0381467	0.969571	0.999225	no
ENSG00000084092.6	ENSG00000084092.6	NOA1	chr4:57829535-57976551	VEH23	GEM23	OK	11.863	11.1042	-0.0953653	0.231304	0.817079	0.997032	no
ENSG00000084093.11	ENSG00000084093.11	REST	chr4:57774074-57802010	VEH23	GEM23	OK	8.13566	10.1238	0.315417	-0.468092	0.639718	0.959886	no
ENSG00000084110.6	ENSG00000084110.6	HAL	chr12:96366439-96390143	VEH23	GEM23	NOTEST	0.00245532	0	-1.79769e+308	-1.79769e+308	0.168429	1	no
ENSG00000084112.9	ENSG00000084112.9	SSH1	chr12:109176465-109251366	VEH23	GEM23	OK	8.80052	8.9022	0.0165732	-0.0474029	0.962192	0.999225	no
ENSG00000084207.11	ENSG00000084207.11	GSTP1	chr11:67351065-67354131	VEH23	GEM23	OK	1622.11	1806.72	0.155498	-0.775261	0.438185	0.863902	no
ENSG00000084234.11	ENSG00000084234.11	APLP2	chr11:129936835-130014699	VEH23	GEM23	OK	176.906	225.3	0.348865	-0.997496	0.318524	0.786161	no
ENSG00000084444.9	ENSG00000084444.9	KIAA1467	chr12:13197217-13295455	VEH23	GEM23	OK	2.48379	2.69776	0.119223	-0.354423	0.723022	0.979415	no
ENSG00000084453.12	ENSG00000084453.12	SLCO1A2	chr12:21417533-21572528	VEH23	GEM23	NOTEST	0.190453	0.230062	0.272589	-0.0661891	0.947227	1	no
ENSG00000084463.2	ENSG00000084463.2	WBP11	chr12:14939409-14956474	VEH23	GEM23	OK	59.8561	58.4582	-0.0340941	0.189786	0.849477	0.997032	no
ENSG00000084623.7	ENSG00000084623.7	EIF3I	chr1:32674694-32697205	VEH23	GEM23	OK	227.619	273.959	0.26734	-1.65398	0.0981309	0.456189	no
ENSG00000084628.5	ENSG00000084628.5	NKAIN1	chr1:31652591-31712401	VEH23	GEM23	OK	3.31949	1.84636	-0.846277	1.27731	0.201493	0.649862	no
ENSG00000084636.11	ENSG00000084636.11	COL16A1	chr1:32117847-32169920	VEH23	GEM23	OK	16.1756	43.6687	1.43278	-4.53581	5.73838e-06	0.000336005	yes
ENSG00000084652.11	ENSG00000084652.11	TXLNA	chr1:32645286-32663886	VEH23	GEM23	OK	19.2982	19.423	0.00930476	-0.0635277	0.949346	0.999225	no
ENSG00000084674.9	ENSG00000084674.9	APOB	chr2:21224300-21266945	VEH23	GEM23	NOTEST	0.00211752	0	-1.79769e+308	-1.79769e+308	0.32816	1	no
ENSG00000084676.11	ENSG00000084676.11	NCOA1	chr2:24714782-24993571	VEH23	GEM23	OK	4.16146	5.03826	0.275836	-0.396329	0.691862	0.974054	no
ENSG00000084693.11	ENSG00000084693.11	AGBL5	chr2:27265231-27294641	VEH23	GEM23	OK	34.5399	42.0946	0.285372	-0.766968	0.4431	0.867021	no
ENSG00000084710.9	ENSG00000084710.9	EFR3B	chr2:25264998-25378243	VEH23	GEM23	NOTEST	0.0162335	0.0196227	0.273554	-0.0654313	0.947831	1	no
ENSG00000084731.9	ENSG00000084731.9	KIF3C	chr2:26149470-26205618	VEH23	GEM23	OK	7.69344	12.2571	0.671912	-1.16808	0.242775	0.701387	no
ENSG00000084733.6	ENSG00000084733.6	RAB10	chr2:26256975-26360323	VEH23	GEM23	OK	89.9002	93.4289	0.0555451	-0.271371	0.786106	0.994001	no
ENSG00000084734.4	ENSG00000084734.4	GCKR	chr2:27719708-27746554	VEH23	GEM23	NOTEST	0.0523587	0.188039	1.84453	-0.521669	0.601901	1	no
ENSG00000084754.6	ENSG00000084754.6	HADHA	chr2:26413503-26513336	VEH23	GEM23	OK	68.0332	77.7756	0.193079	-1.06755	0.285723	0.752015	no
ENSG00000084764.6	ENSG00000084764.6	MAPRE3	chr2:27193479-27250064	VEH23	GEM23	OK	6.67256	10.0814	0.595389	-2.41454	0.0157553	0.153997	no
ENSG00000084774.8	ENSG00000084774.8	CAD	chr2:27440257-27466660	VEH23	GEM23	OK	55.7322	33.7736	-0.722614	2.4157	0.0157048	0.153624	no
ENSG00000085063.10	ENSG00000085063.10	CD59	chr11:33719806-33757991	VEH23	GEM23	OK	414.999	579.127	0.480773	-2.47649	0.013268	0.136985	no
ENSG00000085117.7	ENSG00000085117.7	CD82	chr11:44585976-44641913	VEH23	GEM23	OK	50.7106	91.6281	0.853503	-4.34212	1.41117e-05	0.000706831	yes
ENSG00000085185.10	ENSG00000085185.10	BCORL1	chrX:129115082-129192058	VEH23	GEM23	OK	6.97968	8.67238	0.313266	-1.26998	0.204093	0.65419	no
ENSG00000085224.15	ENSG00000085224.15	ATRX	chrX:76760377-77041702	VEH23	GEM23	OK	27.3721	22.3858	-0.290121	0.44104	0.659184	0.963777	no
ENSG00000085231.9	ENSG00000085231.9	TAF9	chr5:68646810-68710628	VEH23	GEM23	OK	119.11	122.116	0.0359673	-0.206182	0.836649	0.997032	no
ENSG00000085265.6	ENSG00000085265.6	FCN1	chr9:137801430-137809809	VEH23	GEM23	NOTEST	0	0	0	0	1	1	no
ENSG00000085274.10	ENSG00000085274.10	MYNN	chr3:169490852-169507504	VEH23	GEM23	OK	8.395	8.48223	0.0149138	-0.0663185	0.947124	0.999225	no
ENSG00000085276.13	ENSG00000085276.13	MECOM	chr3:168801286-169381406	VEH23	GEM23	OK	10.8424	12.8095	0.240529	-0.630982	0.528052	0.915767	no
ENSG00000085377.9	ENSG00000085377.9	PREP	chr6:105725439-105850959	VEH23	GEM23	OK	33.4649	33.5975	0.00570607	-0.0352013	0.971919	0.999225	no
ENSG00000085382.7	ENSG00000085382.7	HACE1	chr6:105175967-105307794	VEH23	GEM23	OK	4.14992	4.44725	0.0998299	-0.296631	0.766748	0.99088	no
ENSG00000085415.11	ENSG00000085415.11	SEH1L	chr18:12947131-12987535	VEH23	GEM23	OK	42.0639	32.3815	-0.377413	1.73567	0.0826219	0.417776	no
ENSG00000085433.11	ENSG00000085433.11	WDR47	chr1:109512835-109584850	VEH23	GEM23	OK	4.48739	9.51993	1.08507	-2.70021	0.00692955	0.0903363	no
ENSG00000085449.10	ENSG00000085449.10	WDFY1	chr2:224720432-224810104	VEH23	GEM23	OK	24.5048	36.0202	0.555744	-1.07188	0.283775	0.749522	no
ENSG00000085465.11	ENSG00000085465.11	OVGP1	chr1:111956935-111970399	VEH23	GEM23	NOTEST	0.146163	0.079653	-0.875773	0.287479	0.773746	1	no
ENSG00000085491.11	ENSG00000085491.11	SLC25A24	chr1:108676657-108743471	VEH23	GEM23	OK	27.9656	29.7972	0.0915237	-0.634808	0.525554	0.914885	no
ENSG00000085511.15	ENSG00000085511.15	MAP3K4	chr6:161412758-161538417	VEH23	GEM23	OK	10.4814	10.9472	0.0627315	-0.0782133	0.937658	0.999225	no
ENSG00000085514.10	ENSG00000085514.10	PILRA	chr7:99933701-99997719	VEH23	GEM23	NOTEST	0.50575	0.452796	-0.159562	0.0720042	0.942599	1	no
ENSG00000085552.12	ENSG00000085552.12	IGSF9	chr1:159896828-159915386	VEH23	GEM23	OK	1.00019	0.679228	-0.558307	1.34801	0.177656	0.620265	no
ENSG00000085563.9	ENSG00000085563.9	ABCB1	chr7:87133174-87461611	VEH23	GEM23	NOTEST	0.305176	0.393194	0.3656	-0.18753	0.851245	1	no
ENSG00000085644.9	ENSG00000085644.9	ZNF213	chr16:3179777-3192806	VEH23	GEM23	OK	4.18323	5.41893	0.373392	-0.979899	0.327136	0.791626	no
ENSG00000085662.8	ENSG00000085662.8	AKR1B1	chr7:134127126-134144036	VEH23	GEM23	OK	140.591	193.461	0.460534	-2.56474	0.0103254	0.116423	no
ENSG00000085719.7	ENSG00000085719.7	CPNE3	chr8:87354966-87755903	VEH23	GEM23	OK	62.2664	82.419	0.404523	-0.242498	0.808394	0.996158	no
ENSG00000085721.8	ENSG00000085721.8	RRN3	chr16:15068447-15233196	VEH23	GEM23	OK	13.166	13.4906	0.0351353	-0.135474	0.892238	0.997853	no
ENSG00000085733.11	ENSG00000085733.11	CTTN	chr11:70244509-70282690	VEH23	GEM23	OK	163.798	172.877	0.0778213	-0.309317	0.75708	0.989132	no
ENSG00000085741.7	ENSG00000085741.7	WNT11	chr11:75897368-75921803	VEH23	GEM23	OK	1.84934	2.41127	0.382788	-0.513165	0.607836	0.947365	no
ENSG00000085760.9	ENSG00000085760.9	MTIF2	chr2:55463730-55496483	VEH23	GEM23	OK	28.7328	25.0593	-0.197355	0.758252	0.4483	0.870045	no
ENSG00000085788.9	ENSG00000085788.9	DDHD2	chr8:38082735-38239790	VEH23	GEM23	OK	72.2883	55.6643	-0.377011	0.882329	0.377599	0.825778	no
ENSG00000085831.11	ENSG00000085831.11	TTC39A	chr1:51752929-51810788	VEH23	GEM23	OK	6.86551	9.92361	0.531498	-1.10634	0.26858	0.732821	no
ENSG00000085832.12	ENSG00000085832.12	EPS15	chr1:51819934-51985000	VEH23	GEM23	OK	21.4309	19.3301	-0.148845	0.367986	0.712884	0.97715	no
ENSG00000085840.7	ENSG00000085840.7	ORC1	chr1:52838500-52870131	VEH23	GEM23	OK	17.7793	19.2889	0.117576	-0.700958	0.483329	0.888578	no
ENSG00000085871.4	ENSG00000085871.4	MGST2	chr4:140586921-141075338	VEH23	GEM23	OK	50.1761	63.1994	0.332909	-1.78835	0.0737199	0.392418	no
ENSG00000085872.10	ENSG00000085872.10	CHERP	chr19:16589867-16771253	VEH23	GEM23	OK	34.4192	24.3289	-0.500542	1.53407	0.125011	0.514484	no
ENSG00000085978.17	ENSG00000085978.17	ATG16L1	chr2:234118696-234204320	VEH23	GEM23	OK	14.8055	16.0964	0.120605	-0.393231	0.694149	0.974248	no
ENSG00000085982.9	ENSG00000085982.9	USP40	chr2:234384165-234475428	VEH23	GEM23	FAIL	26.0469	23.7625	0	0	1	1	no
ENSG00000085998.9	ENSG00000085998.9	POMGNT1	chr1:46654353-46686933	VEH23	GEM23	OK	59.9366	66.8863	0.158274	-0.462157	0.643968	0.961146	no
ENSG00000085999.7	ENSG00000085999.7	RAD54L	chr1:46713359-46769280	VEH23	GEM23	OK	18.4529	25.8784	0.487904	-0.781216	0.434676	0.86151	no
ENSG00000086015.14	ENSG00000086015.14	MAST2	chr1:46252658-46501896	VEH23	GEM23	OK	20.6936	24.3014	0.231854	-0.543079	0.587075	0.940285	no
ENSG00000086061.11	ENSG00000086061.11	DNAJA1	chr9:33025208-33039905	VEH23	GEM23	OK	249.344	260.818	0.0649027	-0.355147	0.72248	0.979415	no
ENSG00000086062.8	ENSG00000086062.8	B4GALT1	chr9:33104079-33167354	VEH23	GEM23	OK	309.972	258.678	-0.260978	1.39116	0.164177	0.592773	no
ENSG00000086065.8	ENSG00000086065.8	CHMP5	chr9:33264939-33281977	VEH23	GEM23	OK	93.9072	136.703	0.541736	-3.88615	0.000101846	0.00359838	yes
ENSG00000086102.14	ENSG00000086102.14	NFX1	chr9:33290508-33371155	VEH23	GEM23	OK	36.6849	35.1229	-0.0627728	0.210537	0.833249	0.997032	no
ENSG00000086159.8	ENSG00000086159.8	AQP6	chr12:50360976-50426919	VEH23	GEM23	NOTEST	0.0453723	0.251097	2.46836	-0.415746	0.677596	1	no
ENSG00000086189.5	ENSG00000086189.5	DIMT1	chr5:61601988-61924409	VEH23	GEM23	OK	37.3019	29.627	-0.332333	1.11737	0.263836	0.727679	no
ENSG00000086200.11	ENSG00000086200.11	IPO11	chr5:61601988-61924409	VEH23	GEM23	OK	23.2061	25.6289	0.14327	-0.228804	0.819022	0.997032	no
ENSG00000086205.12	ENSG00000086205.12	FOLH1	chr11:49168186-49230222	VEH23	GEM23	NOTEST	0.00097237	0.000571368	-0.767084	0.238929	0.81116	1	no
ENSG00000086232.7	ENSG00000086232.7	EIF2AK1	chr7:6048875-6098861	VEH23	GEM23	OK	206.691	243.417	0.235957	-1.03011	0.30296	0.771911	no
ENSG00000086288.7	ENSG00000086288.7	NME8	chr7:37723398-38065297	VEH23	GEM23	NOTEST	0.442562	0.385263	-0.200036	0.0674645	0.946212	1	no
ENSG00000086289.7	ENSG00000086289.7	EPDR1	chr7:37723398-38065297	VEH23	GEM23	OK	1.12918	1.74952	0.63169	-0.418604	0.675505	0.968901	no
ENSG00000086300.11	ENSG00000086300.11	SNX10	chr7:26331540-26413949	VEH23	GEM23	NOTEST	0.221369	0.309461	0.483305	-0.258365	0.796125	1	no
ENSG00000086475.9	ENSG00000086475.9	SEPHS1	chr10:13359423-13390297	VEH23	GEM23	OK	45.3299	40.9018	-0.1483	0.631565	0.527671	0.915767	no
ENSG00000086504.10	ENSG00000086504.10	MRPL28	chr16:416926-420568	VEH23	GEM23	OK	97.4731	105.374	0.112444	-0.724119	0.468993	0.882111	no
ENSG00000086506.2	ENSG00000086506.2	HBQ1	chr16:230451-231180	VEH23	GEM23	NOTEST	0	0.06714	1.79769e+308	1.79769e+308	0.307508	1	no
ENSG00000086544.2	ENSG00000086544.2	ITPKC	chr19:41197433-41271294	VEH23	GEM23	OK	2.94618	5.03534	0.773244	-0.977831	0.328158	0.791813	no
ENSG00000086548.8	ENSG00000086548.8	CEACAM6	chr19:42212503-42276113	VEH23	GEM23	NOTEST	0	0	0	0	1	1	no
ENSG00000086570.8	ENSG00000086570.8	FAT2	chr5:150883653-150948505	VEH23	GEM23	NOTEST	0.0126743	0.0302846	1.25668	-0.815162	0.41498	1	no
ENSG00000086589.7	ENSG00000086589.7	RBM22	chr5:150070355-150080669	VEH23	GEM23	OK	34.3773	33.9789	-0.0168196	0.0791505	0.936913	0.999225	no
ENSG00000086598.5	ENSG00000086598.5	TMED2	chr12:124069077-124083116	VEH23	GEM23	OK	204.516	213.094	0.0592702	-0.30165	0.762919	0.990437	no
ENSG00000086619.9	ENSG00000086619.9	ERO1LB	chr1:236305831-236445319	VEH23	GEM23	OK	3.39122	3.5706	0.0743616	-0.135868	0.891926	0.997853	no
ENSG00000086666.14	ENSG00000086666.14	ZFAND6	chr15:80351909-80430735	VEH23	GEM23	OK	54.0938	69.1682	0.354645	-1.83972	0.0658095	0.369386	no
ENSG00000086696.4	ENSG00000086696.4	HSD17B2	chr16:82068608-82132139	VEH23	GEM23	OK	3.25752	7.46121	1.19564	-2.21584	0.0267025	0.214622	no
ENSG00000086712.8	ENSG00000086712.8	TXLNG	chrX:16804549-16888537	VEH23	GEM23	OK	9.1068	6.63025	-0.457882	0.776006	0.437746	0.863309	no
ENSG00000086717.12	ENSG00000086717.12	PPEF1	chrX:18694028-18846039	VEH23	GEM23	OK	3.03414	5.23438	0.786731	-1.18657	0.235397	0.693972	no
ENSG00000086730.12	ENSG00000086730.12	LAT2	chr7:73613981-73644161	VEH23	GEM23	OK	0.659682	2.28737	1.79385	-2.49597	0.0125614	0.132293	no
ENSG00000086758.11	ENSG00000086758.11	HUWE1	chrX:53559056-53713673	VEH23	GEM23	OK	53.4355	47.8502	-0.159275	0.33678	0.736283	0.983276	no
ENSG00000086827.4	ENSG00000086827.4	ZW10	chr11:113603908-113644533	VEH23	GEM23	OK	11.9405	9.52533	-0.326019	1.61984	0.105266	0.472939	no
ENSG00000086848.9	ENSG00000086848.9	ALG9	chr11:111652918-111756699	VEH23	GEM23	OK	52.0281	65.8614	0.340143	-1.60814	0.107805	0.478496	no
ENSG00000086967.9	ENSG00000086967.9	MYBPC2	chr19:50936159-50969578	VEH23	GEM23	NOTEST	0.0425512	0.0946674	1.15367	-0.910577	0.362519	1	no
ENSG00000086991.8	ENSG00000086991.8	NOX4	chr11:89057523-89322779	VEH23	GEM23	NOTEST	0.0552027	0.349464	2.66233	-0.871356	0.38356	1	no
ENSG00000087008.10	ENSG00000087008.10	ACOX3	chr4:8368438-8495258	VEH23	GEM23	OK	11.4776	23.7078	1.04654	-3.20982	0.00132817	0.0278402	yes
ENSG00000087053.13	ENSG00000087053.13	MTMR2	chr11:95566045-95658479	VEH23	GEM23	OK	56.7392	55.0411	-0.0438361	0.190415	0.848984	0.997032	no
ENSG00000087074.7	ENSG00000087074.7	PPP1R15A	chr19:49375648-49379314	VEH23	GEM23	OK	10.5887	14.8152	0.484543	-3.02692	0.00247059	0.0433988	yes
ENSG00000087076.4	ENSG00000087076.4	HSD17B14	chr19:49316273-49339935	VEH23	GEM23	OK	0.474327	3.24191	2.77289	-2.62762	0.00859853	0.103514	no
ENSG00000087077.7	ENSG00000087077.7	TRIP6	chr7:100464759-100471076	VEH23	GEM23	OK	53.9032	73.2189	0.441844	-2.61469	0.00893093	0.105251	no
ENSG00000087085.9	ENSG00000087085.9	ACHE	chr7:100487614-100494594	VEH23	GEM23	NOTEST	0	0.0381735	1.79769e+308	1.79769e+308	0.145047	1	no
ENSG00000087086.9	ENSG00000087086.9	FTL	chr19:49468557-49470135	VEH23	GEM23	OK	2966.75	2696.65	-0.137714	0.815516	0.414777	0.84986	no
ENSG00000087087.14	ENSG00000087087.14	SRRT	chr7:100472732-100486285	VEH23	GEM23	OK	144.867	115.88	-0.322104	1.18654	0.23541	0.693972	no
ENSG00000087088.14	ENSG00000087088.14	BAX	chr19:49458071-49465055	VEH23	GEM23	OK	175.883	232.073	0.399966	-1.89934	0.0575201	0.343085	no
ENSG00000087095.8	ENSG00000087095.8	NLK	chr17:26368762-26523407	VEH23	GEM23	OK	9.68378	11.6155	0.262411	-0.980209	0.326983	0.791563	no
ENSG00000087111.16	ENSG00000087111.16	PIGS	chr17:26782769-26941218	VEH23	GEM23	OK	88.0611	88.1381	0.00126005	-0.00257491	0.997946	0.999936	no
ENSG00000087116.9	ENSG00000087116.9	ADAMTS2	chr5:178537851-178772431	VEH23	GEM23	NOTEST	0.116674	0.0381492	-1.61276	0.450057	0.652669	1	no
ENSG00000087128.5	ENSG00000087128.5	TMPRSS11E	chr4:69313166-69363322	VEH23	GEM23	NOTEST	0	0.0196983	1.79769e+308	1.79769e+308	0.296743	1	no
ENSG00000087152.11	ENSG00000087152.11	ATXN7L3	chr17:42269172-42277481	VEH23	GEM23	OK	35.9609	44.2848	0.300381	-1.06045	0.288939	0.754601	no
ENSG00000087157.13	ENSG00000087157.13	PGS1	chr17:76374720-76573476	VEH23	GEM23	OK	13.8061	12.6665	-0.124282	0.293672	0.769008	0.99112	no
ENSG00000087191.8	ENSG00000087191.8	PSMC5	chr17:61896792-61909379	VEH23	GEM23	OK	103.389	112.193	0.117899	-0.672148	0.501489	0.89981	no
ENSG00000087206.12	ENSG00000087206.12	UIMC1	chr5:176332005-176449634	VEH23	GEM23	OK	19.0253	16.2141	-0.230674	0.655274	0.512291	0.905526	no
ENSG00000087237.6	ENSG00000087237.6	CETP	chr16:56995761-57017757	VEH23	GEM23	NOTEST	0.295209	0.387022	0.39068	-0.416176	0.677281	1	no
ENSG00000087245.8	ENSG00000087245.8	MMP2	chr16:55423611-55540603	VEH23	GEM23	OK	112.754	149.433	0.40632	-1.76591	0.0774109	0.403569	no
ENSG00000087250.4	ENSG00000087250.4	MT3	chr16:56622985-56625000	VEH23	GEM23	NOTEST	0.132212	0.112095	-0.238126	0.0429697	0.965726	1	no
ENSG00000087253.7	ENSG00000087253.7	LPCAT2	chr16:55542909-55620582	VEH23	GEM23	OK	15.9233	23.3824	0.554283	-1.64521	0.0999268	0.459932	no
ENSG00000087258.9	ENSG00000087258.9	GNAO1	chr16:56225301-56391356	VEH23	GEM23	OK	3.63361	5.63136	0.632081	-1.18003	0.237989	0.6971	no
ENSG00000087263.12	ENSG00000087263.12	OGFOD1	chr16:56463044-56554195	VEH23	GEM23	OK	53.2063	45.8635	-0.214251	0.33669	0.736351	0.983276	no
ENSG00000087266.11	ENSG00000087266.11	SH3BP2	chr4:2794749-2842825	VEH23	GEM23	OK	9.02662	11.2548	0.318278	-0.699953	0.483956	0.888728	no
ENSG00000087269.11	ENSG00000087269.11	NOP14	chr4:2939659-2965112	VEH23	GEM23	OK	38.4209	25.5604	-0.587978	3.09381	0.00197602	0.0368385	yes
ENSG00000087274.12	ENSG00000087274.12	ADD1	chr4:2845583-2931803	VEH23	GEM23	OK	70.9067	85.9711	0.277929	-0.154702	0.877056	0.997853	no
ENSG00000087299.6	ENSG00000087299.6	L2HGDH	chr14:50704280-50883179	VEH23	GEM23	OK	5.44124	6.06182	0.155815	-0.421447	0.673429	0.968901	no
ENSG00000087301.4	ENSG00000087301.4	TXNDC16	chr14:52897307-53019240	VEH23	GEM23	OK	4.30284	6.25692	0.540163	-1.09769	0.272339	0.737873	no
ENSG00000087302.4	ENSG00000087302.4	C14orf166	chr14:52456192-52471420	VEH23	GEM23	OK	268.029	281.218	0.0693034	-0.48722	0.626103	0.953808	no
ENSG00000087303.12	ENSG00000087303.12	NID2	chr14:52471520-52535712	VEH23	GEM23	OK	0.842577	0.917737	0.123273	-0.134896	0.892694	0.997853	no
ENSG00000087338.3	ENSG00000087338.3	GMCL1	chr2:70056773-70108528	VEH23	GEM23	OK	13.8559	14.6932	0.0846531	-0.243315	0.807761	0.996158	no
ENSG00000087365.9	ENSG00000087365.9	SF3B2	chr11:65818199-65837090	VEH23	GEM23	OK	187.953	177.017	-0.0864887	0.3209	0.748286	0.987057	no
ENSG00000087448.5	ENSG00000087448.5	KLHDC5	chr12:27932952-27955973	VEH23	GEM23	OK	8.47795	7.09577	-0.256757	1.03068	0.302691	0.771911	no
ENSG00000087460.17	ENSG00000087460.17	GNAS	chr20:57414772-57486247	VEH23	GEM23	OK	860.395	974.815	0.18013	-0.376316	0.706682	0.976239	no
ENSG00000087470.13	ENSG00000087470.13	DNM1L	chr12:32832133-32908836	VEH23	GEM23	OK	42.0772	44.1251	0.0685599	-0.232329	0.816283	0.997032	no
ENSG00000087494.11	ENSG00000087494.11	PTHLH	chr12:28111016-28125638	VEH23	GEM23	NOTEST	0.236523	0.642123	1.44087	-1.06349	0.287558	1	no
ENSG00000087495.12	ENSG00000087495.12	PHACTR3	chr20:58152563-58422766	VEH23	GEM23	NOTEST	0.000115827	0.00013085	0.175945	-0.0441086	0.964818	1	no
ENSG00000087502.13	ENSG00000087502.13	ERGIC2	chr12:29302035-29534122	VEH23	GEM23	OK	137.699	154.693	0.167886	-0.753081	0.451402	0.872207	no
ENSG00000087510.5	ENSG00000087510.5	TFAP2C	chr20:55204357-55214339	VEH23	GEM23	OK	4.2065	4.21032	0.00131091	-0.00336724	0.997313	0.999936	no
ENSG00000087586.13	ENSG00000087586.13	AURKA	chr20:54944444-54967393	VEH23	GEM23	OK	95.785	87.0617	-0.137762	0.852024	0.394201	0.837335	no
ENSG00000087589.12	ENSG00000087589.12	CASS4	chr20:54987167-55034396	VEH23	GEM23	NOTEST	0.00194355	0.00222546	0.195407	-0.10194	0.918804	1	no
ENSG00000087842.6	ENSG00000087842.6	PIR	chrX:15402920-15574652	VEH23	GEM23	OK	129.912	135.777	0.0637006	-0.375922	0.706975	0.976239	no
ENSG00000087884.10	ENSG00000087884.10	AAMDC	chr11:77532154-77705724	VEH23	GEM23	OK	6.73728	10.4605	0.634707	-1.46513	0.142885	0.553628	no
ENSG00000087903.8	ENSG00000087903.8	RFX2	chr19:5993174-6199583	VEH23	GEM23	OK	2.05237	2.50531	0.287697	-0.252533	0.800629	0.995036	no
ENSG00000087916.7	ENSG00000087916.7	SLC6A14	chrX:115567789-115592625	VEH23	GEM23	OK	0.622115	0.251227	-1.30819	0.890872	0.372998	0.820972	no
ENSG00000087995.11	ENSG00000087995.11	METTL2A	chr17:60501227-60527454	VEH23	GEM23	OK	13.4628	12.3882	-0.120005	0.560053	0.575443	0.937003	no
ENSG00000088002.7	ENSG00000088002.7	SULT2B1	chr19:49055331-49102682	VEH23	GEM23	NOTEST	0.327895	0.379275	0.210012	-0.166121	0.868062	1	no
ENSG00000088035.9	ENSG00000088035.9	ALG6	chr1:63833260-63904233	VEH23	GEM23	OK	8.58672	7.77489	-0.143284	0.669704	0.503046	0.900644	no
ENSG00000088038.13	ENSG00000088038.13	CNOT3	chr19:54641443-54663620	VEH23	GEM23	OK	36.0219	38.2944	0.0882597	-0.474103	0.635426	0.958056	no
ENSG00000088053.7	ENSG00000088053.7	GP6	chr19:55525072-55582659	VEH23	GEM23	NOTEST	0.00127914	0.0176007	3.78238	-0.943196	0.345581	1	no
ENSG00000088179.4	ENSG00000088179.4	PTPN4	chr2:120517206-120741394	VEH23	GEM23	OK	14.2464	16.1063	0.177031	-0.468694	0.639288	0.959714	no
ENSG00000088205.8	ENSG00000088205.8	DDX18	chr2:118572225-118589955	VEH23	GEM23	OK	63.713	47.8141	-0.414152	1.63838	0.101343	0.463851	no
ENSG00000088247.11	ENSG00000088247.11	KHSRP	chr19:6413358-6424805	VEH23	GEM23	OK	302.784	230.934	-0.390807	1.58711	0.112488	0.487984	no
ENSG00000088256.4	ENSG00000088256.4	GNA11	chr19:3094407-3124002	VEH23	GEM23	OK	40.9667	37.0245	-0.145971	0.33031	0.741166	0.984957	no
ENSG00000088280.13	ENSG00000088280.13	ASAP3	chr1:23755055-23810685	VEH23	GEM23	OK	10.9084	19.9449	0.870579	-2.93785	0.003305	0.0535324	no
ENSG00000088298.7	ENSG00000088298.7	EDEM2	chr20:33703159-33865928	VEH23	GEM23	OK	20.0277	25.6629	0.357688	-1.44782	0.147667	0.562351	no
ENSG00000088305.13	ENSG00000088305.13	DNMT3B	chr20:31350190-31397162	VEH23	GEM23	OK	4.28733	6.19096	0.530084	-2.67112	0.00755996	0.0959185	no
ENSG00000088320.3	ENSG00000088320.3	REM1	chr20:30053308-30072708	VEH23	GEM23	NOTEST	0	0	0	0	1	1	no
ENSG00000088325.11	ENSG00000088325.11	TPX2	chr20:30327073-30389608	VEH23	GEM23	OK	96.3525	93.2954	-0.0465158	0.384589	0.700542	0.975832	no
ENSG00000088356.4	ENSG00000088356.4	PDRG1	chr20:30435439-30539895	VEH23	GEM23	OK	18.1333	19.4554	0.101528	-0.642779	0.520367	0.912417	no
ENSG00000088367.15	ENSG00000088367.15	EPB41L1	chr20:34679425-34820721	VEH23	GEM23	OK	40.8047	43.4339	0.0900869	-0.371303	0.710412	0.97678	no
ENSG00000088386.10	ENSG00000088386.10	SLC15A1	chr13:99336897-99404908	VEH23	GEM23	NOTEST	0.00262435	0.00258544	-0.0215502	0.0164589	0.986868	1	no
ENSG00000088387.13	ENSG00000088387.13	DOCK9	chr13:99445740-99738879	VEH23	GEM23	OK	35.3887	28.4006	-0.317367	0.708769	0.478468	0.887273	no
ENSG00000088448.9	ENSG00000088448.9	ANKRD10	chr13:111530886-111567416	VEH23	GEM23	OK	149.597	155.777	0.0584058	-0.0447461	0.96431	0.999225	no
ENSG00000088451.6	ENSG00000088451.6	TGDS	chr13:95226307-95248511	VEH23	GEM23	OK	10.2124	9.96411	-0.0355075	0.143619	0.885802	0.997853	no
ENSG00000088538.11	ENSG00000088538.11	DOCK3	chr3:50712671-51421329	VEH23	GEM23	NOTEST	0.201316	0.353317	0.811501	-2.05556	0.0398248	1	no
ENSG00000088543.10	ENSG00000088543.10	C3orf18	chr3:50595461-50622366	VEH23	GEM23	OK	3.37545	7.49615	1.15107	-1.84079	0.0656528	0.368838	no
ENSG00000088682.9	ENSG00000088682.9	COQ9	chr16:57462080-57495187	VEH23	GEM23	OK	49.4436	60.7223	0.296443	-1.21601	0.223982	0.681063	no
ENSG00000088726.11	ENSG00000088726.11	TMEM40	chr3:12775023-12810956	VEH23	GEM23	NOTEST	0.350729	0.401925	0.196569	-0.0771807	0.93848	1	no
ENSG00000088727.8	ENSG00000088727.8	KIF9	chr3:47269515-47388306	VEH23	GEM23	OK	13.4737	9.95762	-0.436272	1.12423	0.260917	0.724698	no
ENSG00000088756.8	ENSG00000088756.8	ARHGAP28	chr18:6729716-6915715	VEH23	GEM23	OK	3.01329	3.13082	0.0552019	-0.193089	0.84689	0.997032	no
ENSG00000088766.6	ENSG00000088766.6	CRLS1	chr20:5986735-6020699	VEH23	GEM23	OK	32.2053	28.817	-0.160375	0.717937	0.472796	0.884469	no
ENSG00000088782.4	ENSG00000088782.4	DEFB127	chr20:138110-139804	VEH23	GEM23	NOTEST	0	0	0	0	1	1	no
ENSG00000088808.12	ENSG00000088808.12	PPP1R13B	chr14:104200088-104313927	VEH23	GEM23	OK	1.58755	2.84721	0.842742	-0.85545	0.392302	0.835288	no
ENSG00000088812.13	ENSG00000088812.13	ATRN	chr20:3451686-3631769	VEH23	GEM23	OK	7.88277	7.01843	-0.167553	0.838394	0.40181	0.842672	no
ENSG00000088826.12	ENSG00000088826.12	SMOX	chr20:4101626-4168394	VEH23	GEM23	OK	18.2802	29.0437	0.667943	-0.882802	0.377343	0.825778	no
ENSG00000088827.8	ENSG00000088827.8	SIGLEC1	chr20:3667616-3687775	VEH23	GEM23	NOTEST	0.00447812	0.00177035	-1.33886	0.262178	0.793185	1	no
ENSG00000088832.10	ENSG00000088832.10	FKBP1A	chr20:1349621-1373806	VEH23	GEM23	OK	115.323	131.372	0.187982	-1.05947	0.289384	0.755377	no
ENSG00000088833.11	ENSG00000088833.11	NSFL1C	chr20:1422806-1448417	VEH23	GEM23	OK	24.7854	26.941	0.120314	-0.508494	0.611107	0.948361	no
ENSG00000088836.7	ENSG00000088836.7	SLC4A11	chr20:3208062-3219887	VEH23	GEM23	OK	1.16061	2.79301	1.26694	-1.77682	0.0755985	0.398615	no
ENSG00000088854.11	ENSG00000088854.11	C20orf194	chr20:3229950-3388272	VEH23	GEM23	OK	0.680588	1.14461	0.749998	-2.28279	0.0224425	0.193973	no
ENSG00000088876.7	ENSG00000088876.7	ZNF343	chr20:2442279-2505348	VEH23	GEM23	OK	2.99336	1.66304	-0.847948	0.994316	0.320069	0.787007	no
ENSG00000088881.15	ENSG00000088881.15	EBF4	chr20:2673479-2740754	VEH23	GEM23	OK	5.16275	9.59726	0.894484	-1.23164	0.218085	0.673258	no
ENSG00000088882.7	ENSG00000088882.7	CPXM1	chr20:2774714-2781283	VEH23	GEM23	NOTEST	0.013185	0.0482331	1.87113	-0.567519	0.570362	1	no
ENSG00000088888.13	ENSG00000088888.13	MAVS	chr20:3827486-3849280	VEH23	GEM23	OK	8.71014	9.23472	0.0843716	-0.358169	0.720217	0.979282	no
ENSG00000088899.10	ENSG00000088899.10	PROSAPIP1	chr20:3143262-3154192	VEH23	GEM23	OK	0.617247	1.22195	0.985266	-2.70011	0.00693167	0.0903363	no
ENSG00000088926.9	ENSG00000088926.9	F11	chr4:187187098-187210835	VEH23	GEM23	NOTEST	0	0	0	0	1	1	no
ENSG00000088930.6	ENSG00000088930.6	XRN2	chr20:21283941-21370463	VEH23	GEM23	OK	33.5458	28.9481	-0.212664	1.77356	0.0761359	0.399649	no
ENSG00000088986.6	ENSG00000088986.6	DYNLL1	chr12:120907652-120936296	VEH23	GEM23	OK	323.274	368.298	0.188118	-1.24699	0.212401	0.665594	no
ENSG00000088992.13	ENSG00000088992.13	TESC	chr12:117476727-117537284	VEH23	GEM23	OK	38.2125	30.8699	-0.307846	1.11787	0.263622	0.727679	no
ENSG00000089006.11	ENSG00000089006.11	SNX5	chr20:17922240-18039832	VEH23	GEM23	OK	42.4987	41.0808	-0.0489534	0.196144	0.844498	0.997032	no
ENSG00000089009.9	ENSG00000089009.9	RPL6	chr12:112842993-112947717	VEH23	GEM23	OK	698.313	734.047	0.0719978	-0.37597	0.706939	0.976239	no
ENSG00000089012.10	ENSG00000089012.10	SIRPG	chr20:1609797-1638425	VEH23	GEM23	NOTEST	0	0	0	0	1	1	no
ENSG00000089022.8	ENSG00000089022.8	MAPKAPK5	chr12:112279781-112334343	VEH23	GEM23	OK	27.0831	31.2074	0.204494	-0.793877	0.427267	0.855694	no
ENSG00000089041.11	ENSG00000089041.11	P2RX7	chr12:121570621-121623876	VEH23	GEM23	NOTEST	0.0848464	0.136107	0.681819	-0.208609	0.834753	1	no
ENSG00000089048.10	ENSG00000089048.10	ESF1	chr20:13694968-13765532	VEH23	GEM23	OK	8.40666	4.4767	-0.909095	5.17971	2.22236e-07	2.10358e-05	yes
ENSG00000089050.10	ENSG00000089050.10	RBBP9	chr20:18467183-18477887	VEH23	GEM23	OK	6.94047	8.72072	0.329414	-1.25533	0.209359	0.660522	no
ENSG00000089053.7	ENSG00000089053.7	ANAPC5	chr12:121746047-121837699	VEH23	GEM23	OK	125.993	145.854	0.211177	-0.677828	0.497881	0.897836	no
ENSG00000089057.10	ENSG00000089057.10	SLC23A2	chr20:4833001-4990939	VEH23	GEM23	OK	4.4366	3.44324	-0.365685	0.951592	0.341304	0.800742	no
ENSG00000089060.7	ENSG00000089060.7	SLC24A6	chr12:113736563-113827203	VEH23	GEM23	OK	16.9867	23.9013	0.492684	-1.31989	0.186872	0.630933	no
ENSG00000089063.10	ENSG00000089063.10	TMEM230	chr20:5080485-5093749	VEH23	GEM23	OK	49.6832	56.3943	0.182793	-0.728017	0.466603	0.880917	no
ENSG00000089091.11	ENSG00000089091.11	DZANK1	chr20:18364010-18465287	VEH23	GEM23	NOTEST	0.120152	0.194476	0.694735	-0.186907	0.851734	1	no
ENSG00000089094.11	ENSG00000089094.11	KDM2B	chr12:121837843-122018920	VEH23	GEM23	OK	18.4121	20.3723	0.145951	-0.441492	0.658857	0.963777	no
ENSG00000089101.13	ENSG00000089101.13	C20orf26	chr20:20015011-20341346	VEH23	GEM23	NOTEST	0.160489	0.00102677	-7.28821	3.05684	0.00223683	1	no
ENSG00000089116.2	ENSG00000089116.2	LHX5	chr12:113899837-113910085	VEH23	GEM23	NOTEST	0	0.0692455	1.79769e+308	1.79769e+308	0.307508	1	no
ENSG00000089123.11	ENSG00000089123.11	TASP1	chr20:13202417-13619587	VEH23	GEM23	OK	3.35765	3.03497	-0.145769	0.282083	0.77788	0.992525	no
ENSG00000089127.8	ENSG00000089127.8	OAS1	chr12:113344581-113369990	VEH23	GEM23	OK	0.195688	3.2698	4.06257	-2.11821	0.0341573	0.247824	no
ENSG00000089154.6	ENSG00000089154.6	GCN1L1	chr12:120565006-120632513	VEH23	GEM23	OK	49.2305	44.8256	-0.135229	0.278552	0.780588	0.992697	no
ENSG00000089157.11	ENSG00000089157.11	RPLP0	chr12:120634488-120639038	VEH23	GEM23	OK	1261.8	1310.64	0.0547882	-0.303755	0.761315	0.989872	no
ENSG00000089159.11	ENSG00000089159.11	PXN	chr12:120648249-120703574	VEH23	GEM23	OK	52.5982	68.0282	0.371119	-1.42028	0.155525	0.577287	no
ENSG00000089163.4	ENSG00000089163.4	SIRT4	chr12:120740118-120751052	VEH23	GEM23	OK	1.22469	1.8718	0.612006	-0.655345	0.512245	0.905526	no
ENSG00000089169.9	ENSG00000089169.9	RPH3A	chr12:113008183-113336686	VEH23	GEM23	NOTEST	0.000461537	0.00139085	1.59145	-1.38172	0.167057	1	no
ENSG00000089177.13	ENSG00000089177.13	KIF16B	chr20:16252748-16554078	VEH23	GEM23	OK	5.22254	5.60586	0.102186	-0.262974	0.79257	0.994001	no
ENSG00000089195.10	ENSG00000089195.10	TRMT6	chr20:5917880-5931182	VEH23	GEM23	OK	12.7428	11.3798	-0.1632	0.727142	0.467139	0.881018	no
ENSG00000089199.5	ENSG00000089199.5	CHGB	chr20:5892075-5906007	VEH23	GEM23	NOTEST	0.00210147	0	-1.79769e+308	-1.79769e+308	0.315544	1	no
ENSG00000089220.4	ENSG00000089220.4	PEBP1	chr12:118501397-118583389	VEH23	GEM23	OK	170.861	187.737	0.135888	-0.963725	0.335184	0.796421	no
ENSG00000089225.15	ENSG00000089225.15	TBX5	chr12:114791735-114846247	VEH23	GEM23	NOTEST	0	0.00129287	1.79769e+308	1.79769e+308	0.158771	1	no
ENSG00000089234.10	ENSG00000089234.10	BRAP	chr12:112080796-112123790	VEH23	GEM23	OK	10.0503	11.3568	0.176314	-0.837012	0.402586	0.843165	no
ENSG00000089248.6	ENSG00000089248.6	ERP29	chr12:112451119-112461255	VEH23	GEM23	OK	195.471	206.06	0.0761083	-0.269461	0.787575	0.994001	no
ENSG00000089250.14	ENSG00000089250.14	NOS1	chr12:117645946-117889975	VEH23	GEM23	NOTEST	0.00096649	0.00296076	1.61514	-0.542701	0.587335	1	no
ENSG00000089280.14	ENSG00000089280.14	FUS	chr16:31191430-31203127	VEH23	GEM23	OK	327.089	315.74	-0.0509442	0.244838	0.806582	0.996108	no
ENSG00000089289.11	ENSG00000089289.11	IGBP1	chrX:69353298-69386174	VEH23	GEM23	OK	18.4017	24.8596	0.43397	-3.02165	0.00251403	0.0438532	yes
ENSG00000089327.9	ENSG00000089327.9	FXYD5	chr19:35645632-35660786	VEH23	GEM23	OK	99.004	118.808	0.263071	-1.97273	0.0485263	0.312452	no
ENSG00000089335.15	ENSG00000089335.15	ZNF302	chr19:35168543-35177302	VEH23	GEM23	OK	7.42443	8.32305	0.164833	-0.450764	0.65216	0.96234	no
ENSG00000089351.9	ENSG00000089351.9	GRAMD1A	chr19:35485687-35517375	VEH23	GEM23	OK	46.6531	44.7184	-0.0611037	0.241865	0.808885	0.996158	no
ENSG00000089356.11	ENSG00000089356.11	FXYD3	chr19:35606731-35615227	VEH23	GEM23	NOTEST	0.199697	0.676795	1.76091	-0.807487	0.419386	1	no
ENSG00000089472.12	ENSG00000089472.12	HEPH	chrX:65382390-65488709	VEH23	GEM23	NOTEST	0.0494249	0.00099042	-5.64105	1.68153	0.0926603	1	no
ENSG00000089486.11	ENSG00000089486.11	CDIP1	chr16:4560719-4588829	VEH23	GEM23	OK	33.7038	43.0507	0.353122	-1.52494	0.127273	0.51976	no
ENSG00000089505.13	ENSG00000089505.13	CMTM1	chr16:66586465-66613040	VEH23	GEM23	OK	1.28219	4.36554	1.76756	-0.969388	0.332351	0.794094	no
ENSG00000089558.3	ENSG00000089558.3	KCNH4	chr17:40308912-40333296	VEH23	GEM23	NOTEST	0.00776478	0.00290368	-1.41906	0.41794	0.675991	1	no
ENSG00000089597.11	ENSG00000089597.11	GANAB	chr11:62392297-62414104	VEH23	GEM23	OK	516.546	511.541	-0.0140462	0.0353682	0.971786	0.999225	no
ENSG00000089639.6	ENSG00000089639.6	GMIP	chr19:19740284-19754476	VEH23	GEM23	OK	6.08962	9.66287	0.6661	-2.10891	0.0349522	0.251398	no
ENSG00000089682.12	ENSG00000089682.12	RBM41	chrX:106307649-106362057	VEH23	GEM23	OK	17.4491	14.1867	-0.29862	0.554496	0.579239	0.937413	no
ENSG00000089685.9	ENSG00000089685.9	BIRC5	chr17:76210266-76221717	VEH23	GEM23	OK	59.6942	67.988	0.187689	-0.510708	0.609556	0.947959	no
ENSG00000089692.3	ENSG00000089692.3	LAG3	chr12:6881677-6887621	VEH23	GEM23	OK	1.32367	0.466463	-1.5047	0.701182	0.483189	0.888578	no
ENSG00000089693.6	ENSG00000089693.6	MLF2	chr12:6857169-6880116	VEH23	GEM23	OK	149.405	168.39	0.172583	-0.45041	0.652415	0.96234	no
ENSG00000089723.5	ENSG00000089723.5	OTUB2	chr14:94492674-94515276	VEH23	GEM23	OK	0.602049	0.859161	0.513046	-1.45511	0.145639	0.559068	no
ENSG00000089737.11	ENSG00000089737.11	DDX24	chr14:94517265-94547591	VEH23	GEM23	OK	78.8247	66.798	-0.238842	1.16933	0.242272	0.700813	no
ENSG00000089775.6	ENSG00000089775.6	ZBTB25	chr14:64854748-65000408	VEH23	GEM23	OK	25.0948	21.0919	-0.250697	0.553266	0.580081	0.937535	no
ENSG00000089818.11	ENSG00000089818.11	NECAP1	chr12:7917811-8250367	VEH23	GEM23	OK	15.9197	16.1485	0.0205829	-0.0339134	0.972946	0.999225	no
ENSG00000089820.11	ENSG00000089820.11	ARHGAP4	chrX:153126968-153200676	VEH23	GEM23	NOTEST	0.206518	0.620477	1.58711	-0.394674	0.693083	1	no
ENSG00000089847.8	ENSG00000089847.8	ANKRD24	chr19:4183350-4224811	VEH23	GEM23	NOTEST	0.0375878	0.231952	2.62549	-1.20986	0.226333	1	no
ENSG00000089876.7	ENSG00000089876.7	DHX32	chr10:127512114-127585005	VEH23	GEM23	OK	32.0004	39.0594	0.287578	-1.19984	0.230202	0.686993	no
ENSG00000089902.7	ENSG00000089902.7	RCOR1	chr14:103058997-103196912	VEH23	GEM23	OK	12.5558	9.8538	-0.349601	0.635012	0.52542	0.914885	no
ENSG00000089916.13	ENSG00000089916.13	GPATCH2L	chr14:76618258-76720685	VEH23	GEM23	OK	1.92763	1.93087	0.00242704	-0.00467907	0.996267	0.999936	no
ENSG00000090006.13	ENSG00000090006.13	LTBP4	chr19:41098788-41135725	VEH23	GEM23	OK	85.6559	92.358	0.108685	-0.302671	0.762141	0.990045	no
ENSG00000090013.5	ENSG00000090013.5	BLVRB	chr19:40953695-40971747	VEH23	GEM23	OK	42.1431	67.1945	0.673048	-3.9051	9.41877e-05	0.00336752	yes
ENSG00000090020.6	ENSG00000090020.6	SLC9A1	chr1:27425305-27493472	VEH23	GEM23	OK	7.89227	11.5646	0.551203	-1.2062	0.227739	0.684202	no
ENSG00000090054.9	ENSG00000090054.9	SPTLC1	chr9:94794280-94877666	VEH23	GEM23	OK	35.4136	46.5338	0.393976	-2.0739	0.0380886	0.26653	no
ENSG00000090060.13	ENSG00000090060.13	PAPOLA	chr14:96967769-97033448	VEH23	GEM23	OK	102.288	96.8104	-0.0793964	0.268181	0.78856	0.994001	no
ENSG00000090061.13	ENSG00000090061.13	CCNK	chr14:99947505-100070363	VEH23	GEM23	OK	45.4668	59.6025	0.39056	-0.483371	0.628832	0.954344	no
ENSG00000090097.15	ENSG00000090097.15	PCBP4	chr3:51989329-52023213	VEH23	GEM23	OK	12.0103	18.8508	0.650346	-1.38387	0.166397	0.59601	no
ENSG00000090104.7	ENSG00000090104.7	RGS1	chr1:192544856-192549161	VEH23	GEM23	NOTEST	0	0	0	0	1	1	no
ENSG00000090238.7	ENSG00000090238.7	YPEL3	chr16:30103634-30108236	VEH23	GEM23	OK	25.6224	45.9489	0.842625	-2.87202	0.00407853	0.0617324	no
ENSG00000090263.11	ENSG00000090263.11	MRPS33	chr7:140705853-140715028	VEH23	GEM23	OK	14.0872	14.3964	0.0313233	-0.103125	0.917864	0.999225	no
ENSG00000090266.7	ENSG00000090266.7	NDUFB2	chr7:140218219-140422590	VEH23	GEM23	OK	115.606	155.614	0.428753	-2.15868	0.0308749	0.232916	no
ENSG00000090273.9	ENSG00000090273.9	NUDC	chr1:27216978-27273353	VEH23	GEM23	OK	88.0651	74.1932	-0.247283	1.33235	0.182745	0.62721	no
ENSG00000090316.11	ENSG00000090316.11	MAEA	chr4:1283638-1333935	VEH23	GEM23	OK	45.999	48.6852	0.08188	-0.489335	0.624605	0.953118	no
ENSG00000090339.4	ENSG00000090339.4	ICAM1	chr19:10381510-10397291	VEH23	GEM23	OK	14.1663	30.0144	1.08319	-4.21444	2.50403e-05	0.00111936	yes
ENSG00000090372.8	ENSG00000090372.8	STRN4	chr19:47222767-47291851	VEH23	GEM23	OK	57.8098	54.7781	-0.0777134	0.0844558	0.932694	0.999225	no
ENSG00000090376.4	ENSG00000090376.4	IRAK3	chr12:66582658-66648402	VEH23	GEM23	OK	1.00259	0.633152	-0.663101	1.1093	0.267301	0.731672	no
ENSG00000090382.2	ENSG00000090382.2	LYZ	chr12:69742120-69748014	VEH23	GEM23	NOTEST	0	0	0	0	1	1	no
ENSG00000090402.3	ENSG00000090402.3	SI	chr3:164696685-164796283	VEH23	GEM23	NOTEST	0.000580541	0.000355445	-0.707772	0.218574	0.826982	1	no
ENSG00000090432.5	ENSG00000090432.5	MUL1	chr1:20825942-20834654	VEH23	GEM23	OK	12.5667	13.8777	0.143162	-0.99601	0.319245	0.78652	no
ENSG00000090447.7	ENSG00000090447.7	TFAP4	chr16:4307186-4323076	VEH23	GEM23	OK	30.8157	6.59008	-2.2253	4.23378	2.29796e-05	0.00103466	yes
ENSG00000090470.10	ENSG00000090470.10	PDCD7	chr15:65409716-65426174	VEH23	GEM23	OK	32.3624	28.2328	-0.196945	0.45414	0.649728	0.961886	no
ENSG00000090487.6	ENSG00000090487.6	SPG21	chr15:65255361-65282648	VEH23	GEM23	OK	107.493	97.1331	-0.146202	0.986512	0.323882	0.788413	no
ENSG00000090512.7	ENSG00000090512.7	FETUB	chr3:186353757-186370930	VEH23	GEM23	NOTEST	0	0	0	0	1	1	no
ENSG00000090520.6	ENSG00000090520.6	DNAJB11	chr3:186256229-186315061	VEH23	GEM23	OK	90.0495	102.36	0.184868	-0.914189	0.360618	0.813897	no
ENSG00000090530.5	ENSG00000090530.5	LEPREL1	chr3:189674516-189840226	VEH23	GEM23	OK	54.2448	85.9032	0.663228	-1.92911	0.0537176	0.330358	no
ENSG00000090534.13	ENSG00000090534.13	THPO	chr3:183852825-184402546	VEH23	GEM23	OK	1.37716	2.76271	1.00439	-0.0291899	0.976713	0.999332	no
ENSG00000090539.11	ENSG00000090539.11	CHRD	chr3:183852825-184402546	VEH23	GEM23	OK	8.30891	11.8255	0.509169	-0.0142837	0.988604	0.999936	no
ENSG00000090554.7	ENSG00000090554.7	FLT3LG	chr19:49949554-49995565	VEH23	GEM23	OK	3.61293	6.29568	0.801193	-0.0565689	0.954889	0.999225	no
ENSG00000090565.11	ENSG00000090565.11	RAB11FIP3	chr16:475618-573011	VEH23	GEM23	OK	14.0367	16.0445	0.192881	-0.401654	0.687938	0.973554	no
ENSG00000090581.5	ENSG00000090581.5	GNPTG	chr16:1401923-1464752	VEH23	GEM23	OK	15.6532	18.4444	0.236726	-0.755727	0.449813	0.87131	no
ENSG00000090612.16	ENSG00000090612.16	ZNF268	chr12:133707160-133783698	VEH23	GEM23	NOTEST	0.592551	0.304651	-0.959781	0.604825	0.545296	1	no
ENSG00000090615.7	ENSG00000090615.7	GOLGA3	chr12:133200344-133413387	VEH23	GEM23	OK	30.3083	25.2412	-0.263933	0.165288	0.868718	0.997853	no
ENSG00000090621.8	ENSG00000090621.8	PABPC4	chr1:40026487-40042462	VEH23	GEM23	OK	252.183	206.248	-0.29009	0.665835	0.505516	0.902412	no
ENSG00000090659.13	ENSG00000090659.13	CD209	chr19:7804878-7812464	VEH23	GEM23	NOTEST	0	0	0	0	1	1	no
ENSG00000090661.7	ENSG00000090661.7	CERS4	chr19:8271619-8327305	VEH23	GEM23	OK	2.08828	3.72665	0.835565	-1.2318	0.218022	0.673258	no
ENSG00000090674.11	ENSG00000090674.11	MCOLN1	chr19:7587511-7626650	VEH23	GEM23	OK	18.7581	21.4281	0.191994	-0.402809	0.687088	0.973554	no
ENSG00000090686.11	ENSG00000090686.11	USP48	chr1:22004790-22110099	VEH23	GEM23	OK	67.5014	64.7361	-0.0603473	0.247455	0.804556	0.995779	no
ENSG00000090776.5	ENSG00000090776.5	EFNB1	chrX:68048839-68061990	VEH23	GEM23	OK	2.38928	1.89516	-0.334253	1.34331	0.179172	0.623731	no
ENSG00000090857.9	ENSG00000090857.9	PDPR	chr16:70147528-70195203	VEH23	GEM23	OK	5.96816	6.525	0.128691	-0.314029	0.753499	0.98867	no
ENSG00000090861.10	ENSG00000090861.10	AARS	chr16:70286292-70323446	VEH23	GEM23	OK	67.417	52.4083	-0.363318	1.64954	0.0990362	0.458188	no
ENSG00000090863.7	ENSG00000090863.7	GLG1	chr16:74485855-74641012	VEH23	GEM23	OK	58.8306	54.9664	-0.0980153	0.455821	0.648519	0.961649	no
ENSG00000090889.10	ENSG00000090889.10	KIF4A	chrX:69506444-69640682	VEH23	GEM23	OK	14.7039	17.5221	0.252976	-1.26275	0.206679	0.658079	no
ENSG00000090905.13	ENSG00000090905.13	TNRC6A	chr16:24741015-24838953	VEH23	GEM23	OK	20.8828	24.6946	0.241879	-0.387334	0.698509	0.975646	no
ENSG00000090920.9	ENSG00000090920.9	FCGBP	chr19:40353962-40440533	VEH23	GEM23	NOTEST	0.00574262	0.0173782	1.5975	-0.982692	0.325759	1	no
ENSG00000090924.9	ENSG00000090924.9	PLEKHG2	chr19:39903224-39919054	VEH23	GEM23	OK	48.4952	92.608	0.933295	-1.30896	0.190548	0.635317	no
ENSG00000090932.6	ENSG00000090932.6	DLL3	chr19:39989534-39999121	VEH23	GEM23	OK	2.4407	2.03534	-0.262025	0.703204	0.481929	0.888322	no
ENSG00000090971.4	ENSG00000090971.4	NAT14	chr19:55996370-55998935	VEH23	GEM23	OK	31.4008	47.45	0.595604	-2.61927	0.00881191	0.104671	no
ENSG00000090975.8	ENSG00000090975.8	PITPNM2	chr12:123468026-123634562	VEH23	GEM23	OK	4.65606	4.36813	-0.0920912	0.0115429	0.99079	0.999936	no
ENSG00000090989.13	ENSG00000090989.13	EXOC1	chr4:56719781-56771200	VEH23	GEM23	OK	13.3586	17.8726	0.419975	-1.33933	0.180464	0.623995	no
ENSG00000091009.6	ENSG00000091009.6	RBM27	chr5:145583112-145720083	VEH23	GEM23	OK	18.8037	18.382	-0.0327253	0.104651	0.916653	0.999225	no
ENSG00000091010.4	ENSG00000091010.4	POU4F3	chr5:145583112-145720083	VEH23	GEM23	NOTEST	0	0	0	0	1	1	no
ENSG00000091039.12	ENSG00000091039.12	OSBPL8	chr12:76745576-76953589	VEH23	GEM23	OK	18.6606	20.8509	0.160118	-0.904307	0.365832	0.817314	no
ENSG00000091073.14	ENSG00000091073.14	DTX2	chr7:76090992-76135312	VEH23	GEM23	OK	7.92615	11.8124	0.575604	-1.6204	0.105146	0.472739	no
ENSG00000091106.14	ENSG00000091106.14	NLRC4	chr2:32449521-32490923	VEH23	GEM23	NOTEST	0.307483	0.303	-0.0211883	0.0217756	0.982627	1	no
ENSG00000091127.8	ENSG00000091127.8	PUS7	chr7:105080107-105162714	VEH23	GEM23	OK	39.1751	15.8776	-1.30294	3.50395	0.000458413	0.0122165	yes
ENSG00000091128.8	ENSG00000091128.8	LAMB4	chr7:107663992-107770801	VEH23	GEM23	NOTEST	0.000293353	0.000985867	1.74876	-0.566115	0.571316	1	no
ENSG00000091129.14	ENSG00000091129.14	NRCAM	chr7:107788081-108097161	VEH23	GEM23	OK	1.22875	1.31983	0.103159	-0.0999264	0.920403	0.999225	no
ENSG00000091136.9	ENSG00000091136.9	LAMB1	chr7:107531414-107643700	VEH23	GEM23	OK	129.475	116.784	-0.148833	0.303129	0.761792	0.989872	no
ENSG00000091137.6	ENSG00000091137.6	SLC26A4	chr7:107301079-107358254	VEH23	GEM23	NOTEST	0.114252	0.00737956	-3.95254	0.973302	0.330403	1	no
ENSG00000091138.8	ENSG00000091138.8	SLC26A3	chr7:107405911-107443670	VEH23	GEM23	NOTEST	0.00403456	0.00469172	0.217705	-0.154942	0.876867	1	no
ENSG00000091140.6	ENSG00000091140.6	DLD	chr7:107531414-107643700	VEH23	GEM23	OK	59.5923	75.6643	0.344485	-0.719589	0.471778	0.884017	no
ENSG00000091157.9	ENSG00000091157.9	WDR7	chr18:54264438-54698828	VEH23	GEM23	OK	5.83348	6.70509	0.2009	-0.194161	0.846049	0.997032	no
ENSG00000091164.8	ENSG00000091164.8	TXNL1	chr18:54264438-54698828	VEH23	GEM23	OK	49.1218	55.957	0.187958	-0.976268	0.328932	0.791823	no
ENSG00000091181.15	ENSG00000091181.15	IL5RA	chr3:3111232-3168297	VEH23	GEM23	NOTEST	0.00105738	0.00123482	0.223811	-0.109708	0.912641	1	no
ENSG00000091262.10	ENSG00000091262.10	ABCC6	chr16:16242784-16317379	VEH23	GEM23	OK	0.590108	0.941036	0.673271	-0.703269	0.481888	0.888322	no
ENSG00000091317.7	ENSG00000091317.7	CMTM6	chr3:32433162-32544900	VEH23	GEM23	OK	22.6586	26.7103	0.237333	-1.74811	0.0804442	0.411658	no
ENSG00000091409.10	ENSG00000091409.10	ITGA6	chr2:173292081-173371181	VEH23	GEM23	OK	18.6585	22.6553	0.28002	-0.830669	0.40616	0.845096	no
ENSG00000091428.12	ENSG00000091428.12	RAPGEF4	chr2:173600001-173917621	VEH23	GEM23	NOTEST	0.112395	0.568586	2.3388	-0.91018	0.362728	1	no
ENSG00000091436.12	ENSG00000091436.12	MLTK	chr2:173940162-174132738	VEH23	GEM23	OK	25.9084	25.6512	-0.0143909	0.055051	0.956098	0.999225	no
ENSG00000091482.5	ENSG00000091482.5	SMPX	chrX:21724089-21776281	VEH23	GEM23	NOTEST	0	0.000671005	1.79769e+308	1.79769e+308	0.309736	1	no
ENSG00000091483.6	ENSG00000091483.6	FH	chr1:241660902-241683061	VEH23	GEM23	OK	98.3062	94.9203	-0.0505655	0.184305	0.853774	0.997032	no
ENSG00000091490.6	ENSG00000091490.6	SEL1L3	chr4:25749054-25931435	VEH23	GEM23	OK	84.8316	73.3719	-0.209374	0.687723	0.491627	0.89304	no
ENSG00000091513.10	ENSG00000091513.10	TF	chr3:133464799-133497850	VEH23	GEM23	NOTEST	0	0	0	0	1	1	no
ENSG00000091527.11	ENSG00000091527.11	CDV3	chr3:133292573-133309105	VEH23	GEM23	OK	89.3849	64.2205	-0.476999	2.34305	0.019127	0.176053	no
ENSG00000091536.12	ENSG00000091536.12	MYO15A	chr17:18012019-18083116	VEH23	GEM23	NOTEST	0.104733	0.232821	1.1525	-0.266112	0.790153	1	no
ENSG00000091542.8	ENSG00000091542.8	ALKBH5	chr17:18086391-18113268	VEH23	GEM23	OK	68.7752	60.8909	-0.175661	1.34789	0.177694	0.620265	no
ENSG00000091583.6	ENSG00000091583.6	APOH	chr17:64208150-64252643	VEH23	GEM23	NOTEST	0.00271504	0.0701111	4.6906	-1.54138	0.123223	1	no
ENSG00000091592.10	ENSG00000091592.10	NLRP1	chr17:5402746-5522744	VEH23	GEM23	OK	9.13043	12.4119	0.442967	-1.39223	0.163852	0.592337	no
ENSG00000091622.11	ENSG00000091622.11	PITPNM3	chr17:6347734-6459814	VEH23	GEM23	OK	2.9036	4.20489	0.534227	-1.02725	0.304302	0.773944	no
ENSG00000091640.3	ENSG00000091640.3	SPAG7	chr17:4862520-4871167	VEH23	GEM23	OK	46.4864	48.072	0.0483863	-0.299601	0.764482	0.990871	no
ENSG00000091651.4	ENSG00000091651.4	ORC6	chr16:46723554-46732306	VEH23	GEM23	OK	52.451	56.6256	0.110484	-0.573882	0.566048	0.933335	no
ENSG00000091656.11	ENSG00000091656.11	ZFHX4	chr8:77593453-77779521	VEH23	GEM23	NOTEST	0.101332	0.127746	0.334197	-0.0867153	0.930898	1	no
ENSG00000091664.7	ENSG00000091664.7	SLC17A6	chr11:22359642-22401049	VEH23	GEM23	NOTEST	0.000758982	0.000846637	0.157678	-0.0392695	0.968676	1	no
ENSG00000091704.4	ENSG00000091704.4	CPA1	chr7:130020179-130027955	VEH23	GEM23	NOTEST	0	0.0321116	1.79769e+308	1.79769e+308	0.351257	1	no
ENSG00000091732.11	ENSG00000091732.11	ZC3HC1	chr7:129658125-129691291	VEH23	GEM23	OK	25.2715	32.4944	0.362683	-1.67207	0.0945096	0.448354	no
ENSG00000091831.16	ENSG00000091831.16	ESR1	chr6:151977825-152958936	VEH23	GEM23	NOTEST	0.021254	0.097174	2.19283	-1.37755	0.168341	1	no
ENSG00000091844.2	ENSG00000091844.2	RGS17	chr6:153331856-153452384	VEH23	GEM23	NOTEST	0.0236695	0.0736395	1.63745	-0.406278	0.684538	1	no
ENSG00000091879.9	ENSG00000091879.9	ANGPT2	chr8:6264112-6501144	VEH23	GEM23	NOTEST	0.0177546	0.0627238	1.82082	-1.04201	0.297405	1	no
ENSG00000091947.5	ENSG00000091947.5	TMEM101	chr17:42088555-42101314	VEH23	GEM23	OK	28.5218	39.6421	0.474972	-2.64844	0.00808638	0.099756	no
ENSG00000091972.13	ENSG00000091972.13	CD200	chr3:112051914-112081659	VEH23	GEM23	NOTEST	0.00097662	0	-1.79769e+308	-1.79769e+308	0.315544	1	no
ENSG00000091986.10	ENSG00000091986.10	CCDC80	chr3:112323406-112368377	VEH23	GEM23	OK	17.6863	37.0587	1.06718	-3.63989	0.000272757	0.00823686	yes
ENSG00000092009.6	ENSG00000092009.6	CMA1	chr14:24970799-24977894	VEH23	GEM23	NOTEST	0	0	0	0	1	1	no
ENSG00000092010.10	ENSG00000092010.10	PSME1	chr14:24605366-24610797	VEH23	GEM23	OK	64.3607	87.3513	0.440649	-2.9256	0.00343788	0.0550414	no
ENSG00000092020.6	ENSG00000092020.6	PPP2R3C	chr14:35514112-35786699	VEH23	GEM23	OK	31.9924	21.0624	-0.603062	0.981231	0.326479	0.791123	no
ENSG00000092036.12	ENSG00000092036.12	HAUS4	chr14:23415436-23451851	VEH23	GEM23	OK	32.425	37.4369	0.207353	-0.745382	0.456041	0.875722	no
ENSG00000092051.11	ENSG00000092051.11	JPH4	chr14:23990068-24048009	VEH23	GEM23	NOTEST	0.00721157	0.00867947	0.267293	-0.0533319	0.957467	1	no
ENSG00000092054.12	ENSG00000092054.12	MYH7	chr14:23881946-23904927	VEH23	GEM23	NOTEST	0.00126663	0	-1.79769e+308	-1.79769e+308	0.315544	1	no
ENSG00000092067.5	ENSG00000092067.5	CEBPE	chr14:23586512-23588825	VEH23	GEM23	NOTEST	0	0.363671	1.79769e+308	1.79769e+308	0.00582834	1	no
ENSG00000092068.14	ENSG00000092068.14	SLC7A8	chr14:23594503-23652883	VEH23	GEM23	NOTEST	0.123757	0.211628	0.774028	-0.327015	0.743656	1	no
ENSG00000092094.5	ENSG00000092094.5	OSGEP	chr14:20914569-20923264	VEH23	GEM23	OK	20.3751	23.4035	0.199918	-0.673297	0.500758	0.89981	no
ENSG00000092096.10	ENSG00000092096.10	SLC22A17	chr14:23815514-23822121	VEH23	GEM23	NOTEST	0.0391805	0.163108	2.05762	-0.541261	0.588328	1	no
ENSG00000092098.11	ENSG00000092098.11	RNF31	chr14:24612573-24636611	VEH23	GEM23	OK	24.6339	27.8449	0.17677	-0.407962	0.683301	0.972004	no
ENSG00000092108.15	ENSG00000092108.15	SCFD1	chr14:31091317-31205018	VEH23	GEM23	OK	50.1468	46.5496	-0.107388	0.489901	0.624204	0.953069	no
ENSG00000092140.10	ENSG00000092140.10	G2E3	chr14:31028328-31089269	VEH23	GEM23	OK	14.8556	13.7315	-0.113514	0.29614	0.767123	0.99088	no
ENSG00000092148.8	ENSG00000092148.8	HECTD1	chr14:31569317-31677010	VEH23	GEM23	OK	35.4039	25.8445	-0.454048	1.11634	0.264277	0.728412	no
ENSG00000092199.13	ENSG00000092199.13	HNRNPC	chr14:21677294-21737653	VEH23	GEM23	OK	493.05	436.117	-0.17702	1.09236	0.274673	0.740435	no
ENSG00000092200.8	ENSG00000092200.8	RPGRIP1	chr14:21756097-21819460	VEH23	GEM23	NOTEST	0.0510092	0.0783079	0.6184	-0.281658	0.778206	1	no
ENSG00000092201.5	ENSG00000092201.5	SUPT16H	chr14:21819630-21852425	VEH23	GEM23	OK	44.5479	36.7729	-0.276714	1.37051	0.170526	0.604783	no
ENSG00000092203.8	ENSG00000092203.8	TOX4	chr14:21927178-21979517	VEH23	GEM23	OK	19.0888	22.3213	0.225691	-0.618523	0.536231	0.918381	no
ENSG00000092208.11	ENSG00000092208.11	GEMIN2	chr14:39583426-39606177	VEH23	GEM23	OK	12.6045	15.57	0.304835	-1.06897	0.285083	0.750887	no
ENSG00000092295.7	ENSG00000092295.7	TGM1	chr14:24718319-24733638	VEH23	GEM23	OK	1.82082	5.93313	1.7042	-2.47045	0.0134942	0.138291	no
ENSG00000092330.11	ENSG00000092330.11	TINF2	chr14:24708848-24711880	VEH23	GEM23	OK	35.3153	37.2704	0.0777385	-0.321225	0.74804	0.987057	no
ENSG00000092345.9	ENSG00000092345.9	DAZL	chr3:16628298-16711813	VEH23	GEM23	NOTEST	0.00106799	0	-1.79769e+308	-1.79769e+308	0.147515	1	no
ENSG00000092377.8	ENSG00000092377.8	TBL1Y	chrY:6778726-6959977	VEH23	GEM23	NOTEST	0.0151977	0.00154392	-3.29918	0.857009	0.39144	1	no
ENSG00000092421.12	ENSG00000092421.12	SEMA6A	chr5:115779311-115910630	VEH23	GEM23	NOTEST	0.000238516	0.0184864	6.27624	-1.57423	0.115435	1	no
ENSG00000092439.8	ENSG00000092439.8	TRPM7	chr15:50844669-50979012	VEH23	GEM23	OK	18.194	15.9145	-0.193119	0.64807	0.516939	0.910374	no
ENSG00000092445.7	ENSG00000092445.7	TYRO3	chr15:41849872-41871536	VEH23	GEM23	OK	20.7894	25.9003	0.317126	-1.14225	0.253351	0.713272	no
ENSG00000092470.7	ENSG00000092470.7	WDR76	chr15:44119160-44160617	VEH23	GEM23	OK	38.9476	26.597	-0.550272	2.32729	0.0199498	0.1803	no
ENSG00000092529.18	ENSG00000092529.18	CAPN3	chr15:42502729-42704516	VEH23	GEM23	NOTEST	0.158475	0.0980329	-0.692922	0.104934	0.916428	1	no
ENSG00000092531.5	ENSG00000092531.5	SNAP23	chr15:42783430-42841000	VEH23	GEM23	OK	85.98	121.155	0.494781	-2.41279	0.0158311	0.154309	no
ENSG00000092607.9	ENSG00000092607.9	TBX15	chr1:119425668-119532179	VEH23	GEM23	NOTEST	0.0468004	0.0428201	-0.128231	0.0728934	0.941891	1	no
ENSG00000092621.7	ENSG00000092621.7	PHGDH	chr1:120202420-120286838	VEH23	GEM23	OK	130.966	128.808	-0.0239695	0.174839	0.861206	0.997853	no
ENSG00000092758.11	ENSG00000092758.11	COL9A3	chr20:61447595-61493115	VEH23	GEM23	OK	9.44906	17.2125	0.865214	-1.52319	0.127711	0.52068	no
ENSG00000092820.13	ENSG00000092820.13	EZR	chr6:159186772-159240444	VEH23	GEM23	OK	110.303	122.068	0.14622	-1.09041	0.275534	0.741351	no
ENSG00000092841.13	ENSG00000092841.13	MYL6	chr12:56551944-56583351	VEH23	GEM23	OK	1610.8	2119.32	0.39582	-2.47094	0.0134759	0.138216	no
ENSG00000092847.6	ENSG00000092847.6	EIF2C1	chr1:36335408-36395211	VEH23	GEM23	OK	8.86263	8.55811	-0.0504417	0.306718	0.759058	0.989872	no
ENSG00000092850.7	ENSG00000092850.7	TEKT2	chr1:36549675-36553876	VEH23	GEM23	NOTEST	0.00782182	0	-1.79769e+308	-1.79769e+308	0.301356	1	no
ENSG00000092853.9	ENSG00000092853.9	CLSPN	chr1:36185818-36235568	VEH23	GEM23	OK	17.8486	22.3334	0.323393	-1.26011	0.20763	0.658922	no
ENSG00000092871.12	ENSG00000092871.12	RFFL	chr17:33333008-33448541	VEH23	GEM23	OK	12.1253	14.4133	0.24938	-0.418827	0.675343	0.968901	no
ENSG00000092929.7	ENSG00000092929.7	UNC13D	chr17:73823305-73840798	VEH23	GEM23	OK	26.5061	64.8847	1.29156	-1.77073	0.0766057	0.401946	no
ENSG00000092931.7	ENSG00000092931.7	MFSD11	chr17:74722911-74777531	VEH23	GEM23	OK	139.706	95.311	-0.551683	1.51645	0.129405	0.523495	no
ENSG00000092964.11	ENSG00000092964.11	DPYSL2	chr8:26371790-26515694	VEH23	GEM23	OK	9.38375	10.5499	0.16899	-0.676431	0.498767	0.898826	no
ENSG00000092969.7	ENSG00000092969.7	TGFB2	chr1:218519576-218617961	VEH23	GEM23	OK	61.4498	69.2464	0.17233	-0.570306	0.56847	0.935228	no
ENSG00000092978.5	ENSG00000092978.5	GPATCH2	chr1:217600333-217804424	VEH23	GEM23	OK	6.59158	6.77623	0.0398571	-0.188359	0.850595	0.997032	no
ENSG00000093000.13	ENSG00000093000.13	NUP50	chr22:45559721-45583892	VEH23	GEM23	OK	21.136	25.655	0.279539	-0.646256	0.518113	0.910974	no
ENSG00000093009.5	ENSG00000093009.5	CDC45	chr22:19466981-19508135	VEH23	GEM23	OK	47.7966	53.188	0.154192	-0.672196	0.501459	0.89981	no
ENSG00000093010.7	ENSG00000093010.7	COMT	chr22:19863039-20004331	VEH23	GEM23	OK	94.6897	95.2619	0.00869131	-0.03283	0.97381	0.999225	no
ENSG00000093072.11	ENSG00000093072.11	CECR1	chr22:17660193-17702879	VEH23	GEM23	NOTEST	0.00283052	0.00332645	0.232916	-0.144947	0.884753	1	no
ENSG00000093134.9	ENSG00000093134.9	VNN3	chr6:133043925-133055904	VEH23	GEM23	NOTEST	0	0	0	0	1	1	no
ENSG00000093144.14	ENSG00000093144.14	ECHDC1	chr6:126102306-130462594	VEH23	GEM23	OK	79.1781	86.0592	0.120227	-0.13118	0.895633	0.99798	no
ENSG00000093167.13	ENSG00000093167.13	LRRFIP2	chr3:37034822-37225180	VEH23	GEM23	OK	29.5611	51.8438	0.810473	-2.37515	0.0175419	0.165852	no
ENSG00000093183.9	ENSG00000093183.9	SEC22C	chr3:42589460-42690227	VEH23	GEM23	OK	22.5691	19.4598	-0.213856	0.798822	0.424394	0.854504	no
ENSG00000093217.5	ENSG00000093217.5	XYLB	chr3:38388250-38462839	VEH23	GEM23	OK	3.8016	1.79627	-1.0816	1.88806	0.0590184	0.348522	no
ENSG00000094631.14	ENSG00000094631.14	HDAC6	chrX:48659783-48683392	VEH23	GEM23	OK	34.513	42.7224	0.307853	-1.08218	0.279175	0.744804	no
[truncated: 18,462 more rows]
