# Supplementary material for: Network modeling of kinase inhibitor polypharmacology reveals pathways targeted in chemical screens
Source: PLoS One. 2017 Oct 12;12(10):e0185650. doi: 10.1371/journal.pone.0185650 (PMC5638242; doi:10.1371/journal.pone.0185650)
Supplement: S7 Table — (ZIP) [file pone.0185650.s009.zip › S7_Table.GOgenes.xls]

## Sheet: DownRegGenes
Category	Term	Count	%	PValue	Genes	List Total	Pop Hits	Pop Total	Fold Enrichment	Bonferroni	Benjamini	FDR
GOTERM_BP_FAT	GO:0022613~ribonucleoprotein complex biogenesis	22	14.1935	4.39e-18	NAF1, UTP18, GAR1, SF1, NUFIP1, RRP9, BOP1, NOP14, RCL1, EBNA1BP2, RRP1B, DKC1, NOLC1, BRIX1, RRS1, NOP58, AATF, GEMIN8, NOP56, PES1, IMP4, GEMIN5	120	180	13528	13.7785	4.05e-15	4.05e-15	6.86e-15
GOTERM_BP_FAT	GO:0042254~ribosome biogenesis	18	11.6129	3.97e-16	NAF1, UTP18, GAR1, BOP1, RRP9, NOP14, RCL1, EBNA1BP2, RRP1B, DKC1, NOLC1, BRIX1, RRS1, NOP58, AATF, NOP56, PES1, IMP4	120	122	13528	16.6328	4.1e-13	2.05e-13	6.99e-13
GOTERM_BP_FAT	GO:0034660~ncRNA metabolic process	18	11.6129	1.61e-11	RPP25, NAF1, UTP18, GAR1, BOP1, RRP9, VARS, TRMT61A, PUS7, NOP14, RRP1B, DKC1, NOLC1, FARSB, NOP58, NOP56, PES1, IMP4	120	230	13528	8.82261	1.49e-08	4.96e-09	2.52e-08
GOTERM_BP_FAT	GO:0006364~rRNA processing	13	8.3871	2.45e-11	NAF1, UTP18, GAR1, RRP9, BOP1, NOP14, NOLC1, DKC1, RRP1B, NOP58, NOP56, PES1, IMP4	120	92	13528	15.9297	2.27e-08	5.66e-09	3.83e-08
GOTERM_BP_FAT	GO:0016072~rRNA metabolic process	13	8.3871	4.1e-11	NAF1, UTP18, GAR1, RRP9, BOP1, NOP14, NOLC1, DKC1, RRP1B, NOP58, NOP56, PES1, IMP4	120	96	13528	15.266	3.79e-08	7.57e-09	6.41e-08
GOTERM_BP_FAT	GO:0034470~ncRNA processing	16	10.3226	8.63e-11	RPP25, NAF1, UTP18, GAR1, BOP1, RRP9, TRMT61A, PUS7, NOP14, RRP1B, DKC1, NOLC1, NOP58, NOP56, PES1, IMP4	120	187	13528	9.64563	7.98e-08	1.33e-08	1.35e-07
GOTERM_BP_FAT	GO:0006396~RNA processing	24	15.4839	3.29e-10	RPP25, NAF1, UTP18, GAR1, SF1, NUFIP1, RRP9, BOP1, MRM1, TRMT61A, PUS7, HNRNPU, NOP14, HNRPDL, HNRNPH3, RRP1B, DKC1, NOLC1, NOP58, GEMIN8, NOP56, PES1, IMP4, GEMIN5	120	547	13528	4.94625	3.04e-07	4.35e-08	5.15e-07
GOTERM_BP_FAT	GO:0006333~chromatin assembly or disassembly	8	5.16129	0.000128	H1F0, HIST1H2AC, HIST1H2BK, HIST2H2BE, SMARCC1, HIST3H2A, H1FX, CBX6	120	127	13528	7.10131	0.111288	0.0146395	0.199508
GOTERM_BP_FAT	GO:0045893~positive regulation of transcription, DNA-dependent	14	9.03226	0.000286	E2F1, EGR1, BMP2, SIX2, NUFIP1, PPARGC1B, HES1, SMARCC1, FOXF2, AATF, NFIC, NR2F2, MYC, KLF4	120	477	13528	3.30874	0.232492	0.0289727	0.446895
GOTERM_BP_FAT	GO:0051254~positive regulation of RNA metabolic process	14	9.03226	0.00031	E2F1, EGR1, BMP2, SIX2, NUFIP1, PPARGC1B, HES1, SMARCC1, FOXF2, AATF, NFIC, NR2F2, MYC, KLF4	120	481	13528	3.28122	0.249316	0.0282698	0.484239
GOTERM_BP_FAT	GO:0006350~transcription	34	21.9355	0.000461	E2F1, TFAP4, ZNF296, HOXA11, MXI1, PTMA, CBX6, ESF1, CDCA7, TCERG1, PRMT6, FOXF2, ANP32A, NR2F2, MYC, EGR1, POLR1E, KLF9, RCOR2, TAF4B, SF1, IRF2BP2, MCM3, MCM5, PPARGC1B, ZBTB24, HES1, HNRPDL, SMARCC1, PPRC1, ZBTB2, NFIC, MYBBP1A, KLF4	120	2101	13528	1.82434	0.346672	0.0379586	0.717949
GOTERM_BP_FAT	GO:0034622~cellular macromolecular complex assembly	11	7.09677	0.000495	H1F0, NDUFAF4, HIST1H2AC, HIST1H2BK, HIST2H2BE, SF1, NUFIP1, HIST3H2A, H1FX, GEMIN8, GEMIN5	120	318	13528	3.89958	0.367065	0.0373984	0.771229
GOTERM_BP_FAT	GO:0010557~positive regulation of macromolecule biosynthetic process	16	10.3226	0.000607	E2F1, EGR1, IRS2, BMP2, SIX2, NUFIP1, PPARGC1B, HES1, SMARCC1, EIF5AL1, FOXF2, AATF, NFIC, NR2F2, MYC, KLF4	120	654	13528	2.758	0.429503	0.0422542	0.945521
GOTERM_BP_FAT	GO:0051726~regulation of cell cycle	11	7.09677	0.000675	E2F1, BMP2, RHOB, PDE3A, AATF, BOP1, SIK1, PES1, RCC1, MYC, HSPA8	120	331	13528	3.74642	0.464341	0.0436103	1.05111
GOTERM_BP_FAT	GO:0006334~nucleosome assembly	6	3.87097	0.000859	H1F0, HIST1H2AC, HIST1H2BK, HIST2H2BE, HIST3H2A, H1FX	120	84	13528	8.05238	0.54801	0.0515627	1.33517
GOTERM_BP_FAT	GO:0031328~positive regulation of cellular biosynthetic process	16	10.3226	0.000975	E2F1, EGR1, IRS2, BMP2, SIX2, NUFIP1, PPARGC1B, HES1, SMARCC1, EIF5AL1, FOXF2, AATF, NFIC, NR2F2, MYC, KLF4	120	685	13528	2.63319	0.593832	0.0547557	1.51353
GOTERM_BP_FAT	GO:0031497~chromatin assembly	6	3.87097	0.00100691	H1F0, HIST1H2AC, HIST1H2BK, HIST2H2BE, HIST3H2A, H1FX	120	87	13528	7.77471	0.605782	0.0532838	1.5633
GOTERM_BP_FAT	GO:0009891~positive regulation of biosynthetic process	16	10.3226	0.00112757	E2F1, EGR1, IRS2, BMP2, SIX2, NUFIP1, PPARGC1B, HES1, SMARCC1, EIF5AL1, FOXF2, AATF, NFIC, NR2F2, MYC, KLF4	120	695	13528	2.5953	0.647416	0.0562696	1.7491
GOTERM_BP_FAT	GO:0034621~cellular macromolecular complex subunit organization	11	7.09677	0.0012009	H1F0, NDUFAF4, HIST1H2AC, HIST1H2BK, HIST2H2BE, SF1, NUFIP1, HIST3H2A, H1FX, GEMIN8, GEMIN5	120	357	13528	3.47358	0.670541	0.0567624	1.86185
GOTERM_BP_FAT	GO:0065004~protein-DNA complex assembly	6	3.87097	0.00123248	H1F0, HIST1H2AC, HIST1H2BK, HIST2H2BE, HIST3H2A, H1FX	120	91	13528	7.43297	0.680027	0.0553832	1.91037
GOTERM_BP_FAT	GO:0034728~nucleosome organization	6	3.87097	0.00135834	H1F0, HIST1H2AC, HIST1H2BK, HIST2H2BE, HIST3H2A, H1FX	120	93	13528	7.27312	0.715198	0.0580543	2.10352
GOTERM_BP_FAT	GO:0045941~positive regulation of transcription	14	9.03226	0.00136479	E2F1, EGR1, BMP2, SIX2, NUFIP1, PPARGC1B, HES1, SMARCC1, FOXF2, AATF, NFIC, NR2F2, MYC, KLF4	120	564	13528	2.79835	0.716892	0.0557461	2.1134
GOTERM_BP_FAT	GO:0045944~positive regulation of transcription from RNA polymerase II promoter	11	7.09677	0.00159992	E2F1, EGR1, HES1, BMP2, NUFIP1, SIX2, AATF, NFIC, MYC, KLF4, PPARGC1B	120	371	13528	3.3425	0.772251	0.0623014	2.47326
GOTERM_BP_FAT	GO:0006357~regulation of transcription from RNA polymerase II promoter	16	10.3226	0.00176055	E2F1, EGR1, BMP2, TFAP4, KLF9, SIX2, NUFIP1, PPARGC1B, HES1, SMARCC1, AATF, NFIC, SIK1, NR2F2, MYC, KLF4	120	727	13528	2.48106	0.803714	0.065591	2.71839
GOTERM_BP_FAT	GO:0010628~positive regulation of gene expression	14	9.03226	0.00177838	E2F1, EGR1, BMP2, SIX2, NUFIP1, PPARGC1B, HES1, SMARCC1, FOXF2, AATF, NFIC, NR2F2, MYC, KLF4	120	581	13528	2.71647	0.806927	0.0636702	2.74556
GOTERM_BP_FAT	GO:0045449~regulation of transcription	37	23.871	0.00250742	E2F1, TFAP4, ZNF296, HOXA11, NUFIP1, MXI1, CBX6, ESF1, CDCA7, TCERG1, PRMT6, FOXF2, ANP32A, AATF, NR2F2, SIK1, MYC, EGR1, BMP2, KLF9, RCOR2, TAF4B, SF1, SIX2, IRF2BP2, MCM3, MCM5, PPARGC1B, ZBTB24, HES1, HNRPDL, SMARCC1, PPRC1, ZBTB2, NFIC, MYBBP1A, KLF4	120	2601	13528	1.60367	0.901703	0.0853572	3.85056
GOTERM_BP_FAT	GO:0045935~positive regulation of nucleobase, nucleoside, nucleotide and nucleic acid metabolic process	14	9.03226	0.00330682	E2F1, EGR1, BMP2, SIX2, NUFIP1, PPARGC1B, HES1, SMARCC1, FOXF2, AATF, NFIC, NR2F2, MYC, KLF4	120	624	13528	2.52927	0.953139	0.107166	5.04869
GOTERM_BP_FAT	GO:0006323~DNA packaging	6	3.87097	0.00370731	H1F0, HIST1H2AC, HIST1H2BK, HIST2H2BE, HIST3H2A, H1FX	120	117	13528	5.7812	0.967675	0.115355	5.64367
GOTERM_BP_FAT	GO:0045892~negative regulation of transcription, DNA-dependent	10	6.45161	0.00417536	E2F1, EGR1, HES1, BMP2, PRMT6, FOXF2, SIK1, NFIC, NR2F2, KLF4	120	356	13528	3.16667	0.97906	0.12481	6.33461
GOTERM_BP_FAT	GO:0051173~positive regulation of nitrogen compound metabolic process	14	9.03226	0.00431674	E2F1, EGR1, BMP2, SIX2, NUFIP1, PPARGC1B, HES1, SMARCC1, FOXF2, AATF, NFIC, NR2F2, MYC, KLF4	120	644	13528	2.45072	0.981635	0.124748	6.54237
GOTERM_BP_FAT	GO:0051253~negative regulation of RNA metabolic process	10	6.45161	0.00465373	E2F1, EGR1, HES1, BMP2, PRMT6, FOXF2, SIK1, NFIC, NR2F2, KLF4	120	362	13528	3.11418	0.986568	0.129802	7.03587
GOTERM_BP_FAT	GO:0010629~negative regulation of gene expression	12	7.74194	0.00483594	E2F1, EGR1, HES1, BMP2, RCOR2, PRMT6, FOXF2, SIK1, NFIC, NR2F2, MYC, KLF4	120	504	13528	2.68413	0.988658	0.130621	7.30169
GOTERM_BP_FAT	GO:0009309~amine biosynthetic process	5	3.22581	0.00562615	ODC1, PYCR1, MAT2A, ENOPH1, AMD1	120	81	13528	6.95885	0.994556	0.146131	8.44628
GOTERM_BP_FAT	GO:0065003~macromolecular complex assembly	14	9.03226	0.00563289	H1F0, NDUFAF4, HIST1H2AC, TAF4B, SF1, NUFIP1, H1FX, HIST1H2BK, HIST2H2BE, GEMIN8, HIST3H2A, MYC, DCTPP1, GEMIN5	120	665	13528	2.37333	0.99459	0.142312	8.45599
GOTERM_BP_FAT	GO:0016481~negative regulation of transcription	11	7.09677	0.00722935	E2F1, EGR1, HES1, BMP2, RCOR2, PRMT6, FOXF2, SIK1, NFIC, NR2F2, KLF4	120	459	13528	2.70167	0.998774	0.17432	10.7279
GOTERM_BP_FAT	GO:0045165~cell fate commitment	6	3.87097	0.00764182	HES1, BMP2, HOXA11, JAG2, NR2F2, KLF4	120	139	13528	4.86619	0.999165	0.178722	11.3063
GOTERM_BP_FAT	GO:0010604~positive regulation of macromolecule metabolic process	16	10.3226	0.00812156	E2F1, EGR1, IRS2, BMP2, SIX2, NUFIP1, PPARGC1B, HES1, SMARCC1, EIF5AL1, FOXF2, AATF, NFIC, NR2F2, MYC, KLF4	120	857	13528	2.10471	0.999466	0.18425	11.9745
GOTERM_BP_FAT	GO:0010558~negative regulation of macromolecule biosynthetic process	12	7.74194	0.00875763	E2F1, EGR1, HES1, BMP2, RCOR2, PRMT6, FOXF2, AATF, SIK1, NFIC, NR2F2, KLF4	120	547	13528	2.47313	0.999705	0.19256	12.8533
GOTERM_BP_FAT	GO:0043933~macromolecular complex subunit organization	14	9.03226	0.00954069	H1F0, NDUFAF4, HIST1H2AC, TAF4B, SF1, NUFIP1, H1FX, HIST1H2BK, HIST2H2BE, GEMIN8, HIST3H2A, MYC, DCTPP1, GEMIN5	120	710	13528	2.22291	0.999858	0.20318	13.9238
GOTERM_BP_FAT	GO:0051276~chromosome organization	11	7.09677	0.0104298	H1F0, HIST1H2AC, DKC1, HIST1H2BK, HIST2H2BE, SMARCC1, PRMT6, RRS1, HIST3H2A, H1FX, CBX6	120	485	13528	2.55684	0.999938	0.215096	15.1245
GOTERM_BP_FAT	GO:0031327~negative regulation of cellular biosynthetic process	12	7.74194	0.0104631	E2F1, EGR1, HES1, BMP2, RCOR2, PRMT6, FOXF2, AATF, SIK1, NFIC, NR2F2, KLF4	120	561	13528	2.41141	0.99994	0.211044	15.1691
GOTERM_BP_FAT	GO:0009890~negative regulation of biosynthetic process	12	7.74194	0.0121198	E2F1, EGR1, HES1, BMP2, RCOR2, PRMT6, FOXF2, AATF, SIK1, NFIC, NR2F2, KLF4	120	573	13528	2.36091	0.999987	0.235294	17.3634
GOTERM_BP_FAT	GO:0045934~negative regulation of nucleobase, nucleoside, nucleotide and nucleic acid metabolic process	11	7.09677	0.0147988	E2F1, EGR1, HES1, BMP2, RCOR2, PRMT6, FOXF2, SIK1, NFIC, NR2F2, KLF4	120	512	13528	2.42201	0.999999	0.274125	20.7997
GOTERM_BP_FAT	GO:0051172~negative regulation of nitrogen compound metabolic process	11	7.09677	0.0161279	E2F1, EGR1, HES1, BMP2, RCOR2, PRMT6, FOXF2, SIK1, NFIC, NR2F2, KLF4	120	519	13528	2.38934	1	0.289258	22.4544
GOTERM_BP_FAT	GO:0006325~chromatin organization	9	5.80645	0.018438	H1F0, HIST1H2AC, HIST1H2BK, HIST2H2BE, SMARCC1, PRMT6, HIST3H2A, H1FX, CBX6	120	378	13528	2.68413	1	0.317591	25.2537
GOTERM_BP_FAT	GO:0006399~tRNA metabolic process	5	3.22581	0.0202793	RPP25, FARSB, VARS, TRMT61A, PUS7	120	118	13528	4.77684	1	0.337368	27.4169
GOTERM_BP_FAT	GO:0022618~ribonucleoprotein complex assembly	4	2.58065	0.0228381	SF1, NUFIP1, GEMIN8, GEMIN5	120	69	13528	6.53527	1	0.365041	30.3259
GOTERM_BP_FAT	GO:0000470~maturation of LSU-rRNA	2	1.29032	0.0261602	BOP1, PES1	120	3	13528	75.1556	1	0.399677	33.9399
GOTERM_BP_FAT	GO:0000463~maturation of LSU-rRNA from tricistronic rRNA transcript (SSU-rRNA, 5.8S rRNA, LSU-rRNA)	2	1.29032	0.0261602	BOP1, PES1	120	3	13528	75.1556	1	0.399677	33.9399
GOTERM_BP_FAT	GO:0010605~negative regulation of macromolecule metabolic process	13	8.3871	0.0279273	EGR1, E2F1, BMP2, RCOR2, HES1, PRMT6, FOXF2, AATF, NFIC, SIK1, NR2F2, MYC, KLF4	120	734	13528	1.99664	1	0.413816	35.79
GOTERM_BP_FAT	GO:0001709~cell fate determination	3	1.93548	0.0339283	HES1, JAG2, KLF4	120	33	13528	10.2485	1	0.471587	41.7174
GOTERM_BP_FAT	GO:0060120~inner ear receptor cell fate commitment	2	1.29032	0.0347285	HES1, JAG2	120	4	13528	56.3667	1	0.47291	42.4679
GOTERM_BP_FAT	GO:0009912~auditory receptor cell fate commitment	2	1.29032	0.0347285	HES1, JAG2	120	4	13528	56.3667	1	0.47291	42.4679
GOTERM_BP_FAT	GO:0042127~regulation of cell proliferation	13	8.3871	0.0440063	ODC1, IRS2, BMP2, JAG2, SF1, MXI1, HES1, CDCA7, EIF5AL1, ADRA2A, UTP20, MYC, KLF4	120	787	13528	1.86218	1	0.55053	50.534
GOTERM_BP_FAT	GO:0000377~RNA splicing, via transesterification reactions with bulged adenosine as nucleophile	5	3.22581	0.0460465	HNRNPH3, SF1, GEMIN8, HNRNPU, GEMIN5	120	153	13528	3.6841	1	0.560379	52.1596
GOTERM_BP_FAT	GO:0000398~nuclear mRNA splicing, via spliceosome	5	3.22581	0.0460465	HNRNPH3, SF1, GEMIN8, HNRNPU, GEMIN5	120	153	13528	3.6841	1	0.560379	52.1596
GOTERM_BP_FAT	GO:0000375~RNA splicing, via transesterification reactions	5	3.22581	0.0460465	HNRNPH3, SF1, GEMIN8, HNRNPU, GEMIN5	120	153	13528	3.6841	1	0.560379	52.1596
GOTERM_BP_FAT	GO:0006006~glucose metabolic process	5	3.22581	0.0460465	PDK1, IRS2, HK2, RPIA, MYC	120	153	13528	3.6841	1	0.560379	52.1596
GOTERM_BP_FAT	GO:0006913~nucleocytoplasmic transport	5	3.22581	0.0488338	EIF5AL1, ANP32A, NOP58, SIX2, MYBBP1A	120	156	13528	3.61325	1	0.575437	54.2997
GOTERM_BP_FAT	GO:0051169~nuclear transport	5	3.22581	0.050743	EIF5AL1, ANP32A, NOP58, SIX2, MYBBP1A	120	158	13528	3.56751	1	0.583084	55.7135
GOTERM_BP_FAT	GO:0043583~ear development	4	2.58065	0.0512861	HES1, JAG2, SIX2, MYC	120	95	13528	4.74667	1	0.5805	56.1081
GOTERM_BP_FAT	GO:0051591~response to cAMP	3	1.93548	0.0525861	MAT2A, PDE3A, PPARGC1B	120	42	13528	8.05238	1	0.583421	57.0394
GOTERM_BP_FAT	GO:0001822~kidney development	4	2.58065	0.0526127	ODC1, BMP2, HOXA11, SIX2	120	96	13528	4.69722	1	0.577273	57.0583
GOTERM_BP_FAT	GO:0001656~metanephros development	3	1.93548	0.0571315	BMP2, HOXA11, SIX2	120	44	13528	7.68636	1	0.602004	60.1524
GOTERM_BP_FAT	GO:0009451~RNA modification	3	1.93548	0.0666116	DKC1, TRMT61A, PUS7	120	48	13528	7.04583	1	0.654092	65.9779
GOTERM_BP_FAT	GO:0006596~polyamine biosynthetic process	2	1.29032	0.0682608	ODC1, AMD1	120	8	13528	28.1833	1	0.657323	66.906
GOTERM_BP_FAT	GO:0051252~regulation of RNA metabolic process	23	14.8387	0.0711433	E2F1, EGR1, BMP2, KLF9, TFAP4, HOXA11, TAF4B, SIX2, NUFIP1, HNRNPU, PPARGC1B, HES1, SMARCC1, SERBP1, FOXF2, PRMT6, AATF, NR2F2, NFIC, SIK1, MYC, MYBBP1A, KLF4	120	1813	13528	1.43015	1	0.667085	68.4716
GOTERM_BP_FAT	GO:0001655~urogenital system development	4	2.58065	0.0728748	ODC1, BMP2, HOXA11, SIX2	120	110	13528	4.09939	1	0.670368	69.3784
GOTERM_BP_FAT	GO:0008652~cellular amino acid biosynthetic process	3	1.93548	0.0740392	PYCR1, MAT2A, ENOPH1	120	51	13528	6.63137	1	0.670633	69.9744
GOTERM_BP_FAT	GO:0006730~one-carbon metabolic process	4	2.58065	0.0760172	PRMT3, MAT2A, PRMT6, TRMT61A	120	112	13528	4.02619	1	0.674988	70.962
GOTERM_BP_FAT	GO:0042398~cellular amino acid derivative biosynthetic process	3	1.93548	0.0817182	ODC1, MAT2A, AMD1	120	54	13528	6.26296	1	0.696846	73.6412
GOTERM_BP_FAT	GO:0000122~negative regulation of transcription from RNA polymerase II promoter	6	3.87097	0.0856054	E2F1, EGR1, HES1, SIK1, NFIC, NR2F2	120	266	13528	2.54286	1	0.708933	75.3333
GOTERM_BP_FAT	GO:0019318~hexose metabolic process	5	3.22581	0.0892815	PDK1, IRS2, HK2, RPIA, MYC	120	192	13528	2.93576	1	0.71939	76.8395
GOTERM_BP_FAT	GO:0008283~cell proliferation	8	5.16129	0.0899176	E2F1, IRS2, SLC29A2, DKC1, FRAT2, BOP1, PES1, MYC	120	436	13528	2.0685	1	0.716837	77.0912
GOTERM_BP_FAT	GO:0006595~polyamine metabolic process	2	1.29032	0.0926495	ODC1, AMD1	120	11	13528	20.497	1	0.722903	78.1435

## Sheet: UpregGenes
Category	Term	Count	%	PValue	Genes	List Total	Pop Hits	Pop Total	Fold Enrichment	Bonferroni	Benjamini	FDR
GOTERM_BP_FAT	GO:0006955~immune response	43	10.3118	7.56e-09	IL27RA, IL18, SUSD2, GPSM3, MAP4K2, TLR3, CD70, TLR4, TNFSF13, IL32, NFKB2, IFI35, LIF, TMEM173, RAET1E, RAET1G, IL10RB, SEMA3C, IL1B, MR1, ICAM1, BCL10, IL6, OLR1, IL8, CFB, SMAD6, RELB, MYO1F, CTSS, TNFSF9, HLA-E, TINAGL1, DDX58, TNFSF10, APOL1, ULBP2, RNF19B, GBP3, IFI6, GBP2, GBP1, DMBT1	313	690	13528	2.69345	1.58e-05	1.58e-05	1.31e-05
GOTERM_BP_FAT	GO:0008219~cell death	41	9.83213	2.03e-07	MRPL41, NUAK2, ADAMTSL4, TNFSF13, PMAIP1, PLEKHG4, TSC22D3, TMEM173, TRIM69, GSN, PLEKHG5, TGM2, C8ORF4, IL1B, PSENEN, BMF, DEDD2, PHLDA1, BCL10, HYAL1, IL6, OLR1, BIRC7, FAM188A, BAD, OPTN, BIRC3, CARD6, TNFSF9, DAPK3, TNS4, TNFSF10, APOL1, TNFAIP8, TNFAIP3, APBB1, DRAM1, GADD45A, IFI6, TP53INP1, BLCAP	313	719	13528	2.46459	0.000423	0.000211	0.000351
GOTERM_BP_FAT	GO:0016265~death	41	9.83213	2.41e-07	MRPL41, NUAK2, ADAMTSL4, TNFSF13, PMAIP1, PLEKHG4, TSC22D3, TMEM173, TRIM69, GSN, PLEKHG5, TGM2, C8ORF4, IL1B, PSENEN, BMF, DEDD2, PHLDA1, BCL10, HYAL1, IL6, OLR1, BIRC7, FAM188A, BAD, OPTN, BIRC3, CARD6, TNFSF9, DAPK3, TNS4, TNFSF10, APOL1, TNFAIP8, TNFAIP3, APBB1, DRAM1, GADD45A, IFI6, TP53INP1, BLCAP	313	724	13528	2.44757	0.000502	0.000167	0.000417
GOTERM_BP_FAT	GO:0012501~programmed cell death	36	8.63309	6.46e-07	MRPL41, NUAK2, ADAMTSL4, TNFSF13, PMAIP1, TMEM173, TSC22D3, TRIM69, GSN, PLEKHG5, TGM2, C8ORF4, IL1B, PSENEN, BMF, DEDD2, PHLDA1, BCL10, IL6, BIRC7, FAM188A, BAD, BIRC3, CARD6, TNFSF9, DAPK3, TNS4, TNFSF10, TNFAIP8, TNFAIP3, APBB1, DRAM1, GADD45A, IFI6, TP53INP1, BLCAP	313	611	13528	2.54654	0.00134574	0.000337	0.00111632
GOTERM_BP_FAT	GO:0006915~apoptosis	35	8.39329	1.28e-06	MRPL41, NUAK2, ADAMTSL4, TNFSF13, PMAIP1, TMEM173, TSC22D3, TRIM69, GSN, PLEKHG5, C8ORF4, IL1B, PSENEN, BMF, DEDD2, PHLDA1, BCL10, IL6, BIRC7, FAM188A, BAD, BIRC3, CARD6, TNFSF9, DAPK3, TNS4, TNFSF10, TNFAIP8, TNFAIP3, APBB1, DRAM1, GADD45A, IFI6, TP53INP1, BLCAP	313	602	13528	2.51282	0.00266153	0.000533	0.00220925
GOTERM_BP_FAT	GO:0010740~positive regulation of protein kinase cascade	14	3.35731	0.000132	BCL10, IL6, TLR3, TLR4, ECM1, IL11, LIF, TRIM38, TNFSF10, ADRB2, PLEKHG5, TGM2, IL1B, RHOC	313	167	13528	3.62327	0.240736	0.0448634	0.228043
GOTERM_BP_FAT	GO:0043122~regulation of I-kappaB kinase/NF-kappaB cascade	11	2.63789	0.000179	TRIM38, BCL10, TNFSF10, PLEKHG5, TGM2, TLR3, IL1B, RHOC, TLR4, TNFAIP3, ECM1	313	107	13528	4.44322	0.31204	0.0520296	0.309576
GOTERM_BP_FAT	GO:0009615~response to virus	11	2.63789	0.000209	DDX58, TRIM5, IL6, ISG15, IRF7, TLR3, IFI44, IFI35, STAT2, ISG20, DMBT1	313	109	13528	4.3617	0.353268	0.0530205	0.360634
GOTERM_BP_FAT	GO:0009611~response to wounding	27	6.47482	0.00024	TPST1, ELF3, TLR3, TLR4, ITGB3, IL11, JMJD7-PLA2G4B, HRH1, IL10RB, GSN, CTGF, SERPINE1, IL1B, TFPI2, PLAT, IRAK2, IL6, OLR1, IL8, CFB, MAP1B, ANXA1, APOL2, TNFAIP6, ADM, IRF7, HBEGF	313	530	13528	2.2018	0.393986	0.0541302	0.414333
GOTERM_BP_FAT	GO:0051092~positive regulation of NF-kappaB transcription factor activity	7	1.67866	0.000327	IRAK2, ICAM1, BCL10, IL6, TLR3, IL1B, TLR4	313	41	13528	7.3791	0.49375	0.0658072	0.562713
GOTERM_BP_FAT	GO:0043123~positive regulation of I-kappaB kinase/NF-kappaB cascade	10	2.39808	0.000397	TRIM38, BCL10, TNFSF10, PLEKHG5, TGM2, TLR3, IL1B, RHOC, TLR4, ECM1	313	97	13528	4.45572	0.562804	0.0724568	0.683525
GOTERM_BP_FAT	GO:0042981~regulation of apoptosis	35	8.39329	0.000458	NUAK2, ADAMTSL4, CD70, TNFSF13, TLR4, PMAIP1, TP53I3, PLEKHG5, TGM2, IL1B, PSENEN, DDAH2, BMF, MAP2K6, DEDD2, PHLDA1, BCL10, IL6, SMAD6, BIRC7, ANXA1, BAD, BIRC3, CARD6, DAPK3, AMIGO2, ADRB2, TNFSF10, BTG2, BTG1, TNFAIP8, TNFAIP3, APBB1, IFI6, TP53INP1	313	804	13528	1.88149	0.61518	0.0764974	0.788527
GOTERM_BP_FAT	GO:0043067~regulation of programmed cell death	35	8.39329	0.000549	NUAK2, ADAMTSL4, CD70, TNFSF13, TLR4, PMAIP1, TP53I3, PLEKHG5, TGM2, IL1B, PSENEN, DDAH2, BMF, MAP2K6, DEDD2, PHLDA1, BCL10, IL6, SMAD6, BIRC7, ANXA1, BAD, BIRC3, CARD6, DAPK3, AMIGO2, ADRB2, TNFSF10, BTG2, BTG1, TNFAIP8, TNFAIP3, APBB1, IFI6, TP53INP1	313	812	13528	1.86295	0.681463	0.0842403	0.943877
GOTERM_BP_FAT	GO:0010941~regulation of cell death	35	8.39329	0.000583	NUAK2, ADAMTSL4, CD70, TNFSF13, TLR4, PMAIP1, TP53I3, PLEKHG5, TGM2, IL1B, PSENEN, DDAH2, BMF, MAP2K6, DEDD2, PHLDA1, BCL10, IL6, SMAD6, BIRC7, ANXA1, BAD, BIRC3, CARD6, DAPK3, AMIGO2, ADRB2, TNFSF10, BTG2, BTG1, TNFAIP8, TNFAIP3, APBB1, IFI6, TP53INP1	313	815	13528	1.85609	0.70319	0.0831044	1.00187
GOTERM_BP_FAT	GO:0010627~regulation of protein kinase cascade	16	3.83693	0.000672	BCL10, IL6, BIRC7, TLR3, TLR4, ECM1, IL11, LIF, TRIM38, TNFSF10, ADRB2, PLEKHG5, TGM2, IL1B, RHOC, TNFAIP3	313	249	13528	2.77722	0.753829	0.0892152	1.15527
GOTERM_BP_FAT	GO:0016477~cell migration	17	4.07674	0.000686	PLAT, ICAM1, IL6, IL8, ARID5B, ITGA11, TNFSF13, BTG1, CTGF, HBEGF, IL1B, SDCBP, PDGFRB, SEMA3C, APBB1, DCLK1, S100A2	313	276	13528	2.66213	0.760944	0.0855578	1.1793
GOTERM_BP_FAT	GO:0043410~positive regulation of MAPKKK cascade	7	1.67866	0.000779	LIF, ADRB2, IL6, TLR3, IL1B, TLR4, IL11	313	48	13528	6.30298	0.802772	0.0910759	1.33673
GOTERM_BP_FAT	GO:0051674~localization of cell	18	4.31655	0.000788	PLAT, ICAM1, IL6, IL8, ARID5B, ITGA11, TNFSF13, CTGF, BTG1, CATSPER1, HBEGF, IL1B, SDCBP, PDGFRB, SEMA3C, APBB1, DCLK1, S100A2	313	307	13528	2.5341	0.806597	0.0872348	1.35275
GOTERM_BP_FAT	GO:0048870~cell motility	18	4.31655	0.000788	PLAT, ICAM1, IL6, IL8, ARID5B, ITGA11, TNFSF13, CTGF, BTG1, CATSPER1, HBEGF, IL1B, SDCBP, PDGFRB, SEMA3C, APBB1, DCLK1, S100A2	313	307	13528	2.5341	0.806597	0.0872348	1.35275
GOTERM_BP_FAT	GO:0009967~positive regulation of signal transduction	17	4.07674	0.00139256	BCL10, IL6, TLR3, TLR4, ECM1, IL11, CDKN1C, LIF, TRIM38, TNFSF10, ADRB2, PLEKHG5, TGM2, IL1B, RHOC, WNT9A, TGFB1I1	313	295	13528	2.49067	0.945203	0.14174	2.37869
GOTERM_BP_FAT	GO:0032535~regulation of cellular component size	16	3.83693	0.00158912	TRIOBP, MAP1B, OSGIN1, CDC42EP2, TSPYL2, GSN, BTG1, NDRG4, ADRA1B, WFDC1, HBEGF, CDA, APBB1, EMP1, SERTAD1, DCLK1	313	271	13528	2.55176	0.963643	0.152715	2.71012
GOTERM_BP_FAT	GO:0048771~tissue remodeling	7	1.67866	0.00176634	ADRB2, ELF3, RAC2, CSPG4, ADRA1B, TGM2, SEMA3C	313	56	13528	5.40256	0.974885	0.160915	3.00802
GOTERM_BP_FAT	GO:0001558~regulation of cell growth	13	3.11751	0.00183104	MAP1B, IGFBP6, OSGIN1, BLZF1, WISP2, TSPYL2, BTG1, CTGF, WFDC1, HBEGF, CDA, APBB1, SERTAD1	313	194	13528	2.89622	0.978059	0.159374	3.11657
GOTERM_BP_FAT	GO:0006952~defense response	27	6.47482	0.00215002	TPST1, ELF3, IL27RA, TLR3, IL32, TLR4, ANKRD1, JMJD7-PLA2G4B, HRH1, TMEM173, IL10RB, IL1B, DDAH2, IRAK2, BCL10, IL6, OLR1, IL8, CFB, ANXA1, MYO1F, DDX58, APOL2, TNFAIP6, APOL1, IRF7, DMBT1	313	615	13528	1.89748	0.988728	0.177182	3.65006
GOTERM_BP_FAT	GO:0051091~positive regulation of transcription factor activity	7	1.67866	0.00252233	IRAK2, ICAM1, BCL10, IL6, TLR3, IL1B, TLR4	313	60	13528	5.04239	0.994821	0.196919	4.26922
GOTERM_BP_FAT	GO:0008361~regulation of cell size	13	3.11751	0.0030105	MAP1B, OSGIN1, TSPYL2, BTG1, NDRG4, ADRA1B, WFDC1, HBEGF, CDA, APBB1, SERTAD1, DCLK1, EMP1	313	206	13528	2.7275	0.998133	0.222237	5.07539
GOTERM_BP_FAT	GO:0007267~cell-cell signaling	26	6.23501	0.00318227	IL18, CD70, NMB, IL11, HRH1, WISP2, ISG15, IL1B, TRPV4, FGFBP1, SNAP25, GCHFR, PLAT, STX4, IL6, TNFSF9, SNAI2, KCNK3, TNFAIP6, TNFSF10, ADM, ADRA1B, SDCBP, WNT9A, GDF15, ALDH9A1	313	600	13528	1.87289	0.998696	0.225454	5.35753
GOTERM_BP_FAT	GO:0006954~inflammatory response	17	4.07674	0.00363047	IRAK2, TPST1, IL6, ELF3, IL8, OLR1, CFB, ANXA1, TLR3, TLR4, APOL2, TNFAIP6, JMJD7-PLA2G4B, HRH1, IL10RB, IRF7, IL1B	313	325	13528	2.26076	0.999489	0.244767	6.09001
GOTERM_BP_FAT	GO:0048514~blood vessel morphogenesis	13	3.11751	0.00365568	PLAT, IL8, IL18, MMP19, CSPG4, TNFSF13, THY1, CTGF, TGM2, ADRA1B, IL1B, SEMA3C, TNFAIP2	313	211	13528	2.66287	0.999516	0.238592	6.13105
GOTERM_BP_FAT	GO:0002224~toll-like receptor signaling pathway	4	0.959233	0.00366161	IRAK2, BCL10, TLR3, TLR4	313	14	13528	12.3487	0.999521	0.23173	6.1407
GOTERM_BP_FAT	GO:0010647~positive regulation of cell communication	17	4.07674	0.00410701	BCL10, IL6, TLR3, TLR4, ECM1, IL11, CDKN1C, LIF, TRIM38, TNFSF10, ADRB2, PLEKHG5, TGM2, IL1B, RHOC, WNT9A, TGFB1I1	313	329	13528	2.23328	0.999812	0.248653	6.86294
GOTERM_BP_FAT	GO:0030155~regulation of cell adhesion	10	2.39808	0.00447604	ICAM1, IL8, GSN, IL18, TGFBI, CCDC80, TGM2, IL1B, MYO1F, SERPINI1	313	137	13528	3.15478	0.999913	0.260352	7.45737
GOTERM_BP_FAT	GO:0001819~positive regulation of cytokine production	8	1.91847	0.00473258	DDX58, BCL10, IL6, IL27RA, IL18, TLR3, IL1B, TLR4	313	90	13528	3.84182	0.999949	0.265776	7.86849
GOTERM_BP_FAT	GO:0051258~protein polymerization	6	1.43885	0.00525311	GSN, TUBB6, TUBA4A, TUBA1A, TUBG2, TUBB3	313	49	13528	5.2923	0.999983	0.282955	8.69739
GOTERM_BP_FAT	GO:0043065~positive regulation of apoptosis	20	4.79616	0.0052581	BCL10, ADAMTSL4, CD70, TNFSF13, TLR4, BAD, PMAIP1, DAPK3, TNFSF10, TP53I3, ADRB2, PLEKHG5, TGM2, IL1B, PSENEN, APBB1, MAP2K6, DEDD2, TP53INP1, PHLDA1	313	430	13528	2.01025	0.999983	0.276128	8.70531
GOTERM_BP_FAT	GO:0043388~positive regulation of DNA binding	7	1.67866	0.00545591	IRAK2, ICAM1, BCL10, IL6, TLR3, IL1B, TLR4	313	70	13528	4.32204	0.999989	0.278014	9.01843
GOTERM_BP_FAT	GO:0007242~intracellular signaling cascade	44	10.5516	0.00551638	RAB3B, CREM, MAP4K2, DUSP10, IQGAP3, TLR3, GNG11, TLR4, CALCOCO1, JMJD7-PLA2G4B, HRH1, RAC2, DIRAS3, CTGF, GSN, TGM2, RRAS, IL1B, RHOC, DDAH2, DEDD2, MAP2K6, DCLK1, TUBB3, IRAK2, BCL10, DEPDC7, SPSB1, IL8, BIRC7, MAPK11, RCAN1, DAPK3, STAT2, WSB1, ADRB2, ADM, ADRA1B, CHN1, SDCBP, EPOR, TGFB1I1, RAB13, ARL4D	313	1256	13528	1.51409	0.99999	0.274012	9.11395
GOTERM_BP_FAT	GO:0043068~positive regulation of programmed cell death	20	4.79616	0.00563852	BCL10, ADAMTSL4, CD70, TNFSF13, TLR4, BAD, PMAIP1, DAPK3, TNFSF10, TP53I3, ADRB2, PLEKHG5, TGM2, IL1B, PSENEN, APBB1, MAP2K6, DEDD2, TP53INP1, PHLDA1	313	433	13528	1.99633	0.999992	0.27275	9.3066
GOTERM_BP_FAT	GO:0010942~positive regulation of cell death	20	4.79616	0.00587674	BCL10, ADAMTSL4, CD70, TNFSF13, TLR4, BAD, PMAIP1, DAPK3, TNFSF10, TP53I3, ADRB2, PLEKHG5, TGM2, IL1B, PSENEN, APBB1, MAP2K6, DEDD2, TP53INP1, PHLDA1	313	435	13528	1.98715	0.999995	0.276202	9.68122
GOTERM_BP_FAT	GO:0002221~pattern recognition receptor signaling pathway	4	0.959233	0.00649934	IRAK2, BCL10, TLR3, TLR4	313	17	13528	10.1695	0.999999	0.294206	10.6535
GOTERM_BP_FAT	GO:0031349~positive regulation of defense response	7	1.67866	0.00668968	IRAK2, BCL10, IL6, IRF7, TGM2, TLR3, TLR4	313	73	13528	4.14443	0.999999	0.295103	10.9487
GOTERM_BP_FAT	GO:0006928~cell motion	21	5.03597	0.00707233	PLAT, ICAM1, IL6, LYPD3, IL8, ARID5B, ITGA11, ANXA1, TNFSF13, IGSF8, CTGF, BTG1, CATSPER1, HBEGF, IL1B, SDCBP, PDGFRB, SEMA3C, APBB1, DCLK1, S100A2	313	475	13528	1.9108	1	0.302853	11.5395
GOTERM_BP_FAT	GO:0008202~steroid metabolic process	12	2.8777	0.00727248	APOL2, CYB5R1, APOL1, ADM, HSD3B7, SULT1A1, AMACR, OSBPL7, FDXR, IDI1, AKR1C1, ACOX3	313	202	13528	2.56755	1	0.303837	11.8471
GOTERM_BP_FAT	GO:0052255~modulation by organism of defense response of other organism during symbiotic interaction	3	0.719424	0.00747997	IRF7, TLR3, TLR4	313	6	13528	21.6102	1	0.305026	12.1648
GOTERM_BP_FAT	GO:0052510~positive regulation by organism of defense response of other organism during symbiotic interaction	3	0.719424	0.00747997	IRF7, TLR3, TLR4	313	6	13528	21.6102	1	0.305026	12.1648
GOTERM_BP_FAT	GO:0052509~positive regulation by symbiont of host defense response	3	0.719424	0.00747997	IRF7, TLR3, TLR4	313	6	13528	21.6102	1	0.305026	12.1648
GOTERM_BP_FAT	GO:0052031~modulation by symbiont of host defense response	3	0.719424	0.00747997	IRF7, TLR3, TLR4	313	6	13528	21.6102	1	0.305026	12.1648
GOTERM_BP_FAT	GO:0019220~regulation of phosphate metabolic process	21	5.03597	0.00875787	BCL10, IL6, SMAD6, BIRC7, TLR3, TLR4, RCAN1, SDC4, CDC25C, IL11, THY1, CDKN1C, LIF, ADRB2, TSPYL2, DIRAS3, IL1B, PDGFRB, GADD45A, MAP2K6, SERTAD1	313	485	13528	1.8714	1	0.340736	14.0982
GOTERM_BP_FAT	GO:0051174~regulation of phosphorus metabolic process	21	5.03597	0.00875787	BCL10, IL6, SMAD6, BIRC7, TLR3, TLR4, RCAN1, SDC4, CDC25C, IL11, THY1, CDKN1C, LIF, ADRB2, TSPYL2, DIRAS3, IL1B, PDGFRB, GADD45A, MAP2K6, SERTAD1	313	485	13528	1.8714	1	0.340736	14.0982
GOTERM_BP_FAT	GO:0032755~positive regulation of interleukin-6 production	4	0.959233	0.00895202	IL6, TLR3, IL1B, TLR4	313	19	13528	9.09904	1	0.340613	14.3884
GOTERM_BP_FAT	GO:0002218~activation of innate immune response	4	0.959233	0.00895202	IRAK2, BCL10, TLR3, TLR4	313	19	13528	9.09904	1	0.340613	14.3884
GOTERM_BP_FAT	GO:0002758~innate immune response-activating signal transduction	4	0.959233	0.00895202	IRAK2, BCL10, TLR3, TLR4	313	19	13528	9.09904	1	0.340613	14.3884
GOTERM_BP_FAT	GO:0008206~bile acid metabolic process	4	0.959233	0.00895202	HSD3B7, AMACR, AKR1C1, ACOX3	313	19	13528	9.09904	1	0.340613	14.3884
GOTERM_BP_FAT	GO:0002366~leukocyte activation during immune response	5	1.19904	0.00914295	ICAM1, RELB, TLR3, MYO1F, TLR4	313	36	13528	6.00284	1	0.340399	14.6729
GOTERM_BP_FAT	GO:0002263~cell activation during immune response	5	1.19904	0.00914295	ICAM1, RELB, TLR3, MYO1F, TLR4	313	36	13528	6.00284	1	0.340399	14.6729
GOTERM_BP_FAT	GO:0051099~positive regulation of binding	7	1.67866	0.00917754	IRAK2, ICAM1, BCL10, IL6, TLR3, IL1B, TLR4	313	78	13528	3.87876	1	0.335563	14.7244
GOTERM_BP_FAT	GO:0002684~positive regulation of immune system process	13	3.11751	0.00940136	IRAK2, BCL10, ICAM1, IL6, IL27RA, CFB, IL18, TLR3, TLR4, TNFSF13, BAD, THY1, IL1B	313	238	13528	2.36078	1	0.33642	15.0565
GOTERM_BP_FAT	GO:0051240~positive regulation of multicellular organismal process	13	3.11751	0.0112061	BCL10, IL6, IL27RA, IL18, FST, TLR3, TLR4, FOXS1, DDX58, ADRB2, ADM, ADRA1B, IL1B	313	244	13528	2.30273	1	0.380778	17.6908
GOTERM_BP_FAT	GO:0001568~blood vessel development	13	3.11751	0.0115484	PLAT, IL8, IL18, MMP19, CSPG4, TNFSF13, THY1, CTGF, TGM2, ADRA1B, IL1B, SEMA3C, TNFAIP2	313	245	13528	2.29333	1	0.383772	18.1817
GOTERM_BP_FAT	GO:0042325~regulation of phosphorylation	20	4.79616	0.0118556	BCL10, IL6, SMAD6, BIRC7, TLR3, TLR4, SDC4, CDC25C, IL11, THY1, CDKN1C, LIF, ADRB2, TSPYL2, DIRAS3, IL1B, PDGFRB, GADD45A, MAP2K6, SERTAD1	313	466	13528	1.85495	1	0.385747	18.6199
GOTERM_BP_FAT	GO:0019882~antigen processing and presentation	7	1.67866	0.0122653	ICAM1, RAET1E, RAET1G, RELB, ULBP2, MR1, HLA-E	313	83	13528	3.6451	1	0.390182	19.2008
GOTERM_BP_FAT	GO:0040008~regulation of growth	16	3.83693	0.0129097	IGFBP6, MAP1B, NEDD9, OSGIN1, FOXS1, WISP2, BLZF1, ADRB2, TSPYL2, BTG1, CTGF, WFDC1, HBEGF, CDA, APBB1, SERTAD1	313	341	13528	2.02794	1	0.40006	20.1067
GOTERM_BP_FAT	GO:0043408~regulation of MAPKKK cascade	8	1.91847	0.0130677	LIF, ADRB2, IL6, BIRC7, TLR3, IL1B, TLR4, IL11	313	109	13528	3.17214	1	0.398085	20.3272
GOTERM_BP_FAT	GO:0045926~negative regulation of growth	8	1.91847	0.0136894	ADRB2, TSPYL2, BTG1, CDA, WFDC1, OSGIN1, APBB1, SERTAD1	313	110	13528	3.14331	1	0.406837	21.1899
GOTERM_BP_FAT	GO:0001944~vasculature development	13	3.11751	0.0137753	PLAT, IL8, IL18, MMP19, CSPG4, TNFSF13, THY1, CTGF, TGM2, ADRA1B, IL1B, SEMA3C, TNFAIP2	313	251	13528	2.23851	1	0.403217	21.3084
GOTERM_BP_FAT	GO:0050867~positive regulation of cell activation	8	1.91847	0.014332	BCL10, IL6, IL18, IL1B, TNFSF13, TLR4, BAD, THY1	313	111	13528	3.11499	1	0.410093	22.0723
GOTERM_BP_FAT	GO:0042127~regulation of cell proliferation	29	6.95444	0.0150369	IL18, IGFBP6, TNFSF13, IL11, LIF, WISP2, RAC2, PTGES, SERPINE1, TGM2, IL1B, FGFBP1, SERTAD1, HYAL1, IL6, IL8, CRIP2, ANXA1, CDKN1C, POLD4, ADRB2, ATF3, ADM, BTG2, BTG1, PDGFRB, WFDC1, HBEGF, TGFB1I1	313	787	13528	1.59262	1	0.419807	23.0294
GOTERM_BP_FAT	GO:0044003~modification by symbiont of host morphology or physiology	3	0.719424	0.0171491	IRF7, TLR3, TLR4	313	9	13528	14.4068	1	0.45719	25.8318
GOTERM_BP_FAT	GO:0075136~response to host	3	0.719424	0.0171491	IRF7, TLR3, TLR4	313	9	13528	14.4068	1	0.45719	25.8318
GOTERM_BP_FAT	GO:0052200~response to host defenses	3	0.719424	0.0171491	IRF7, TLR3, TLR4	313	9	13528	14.4068	1	0.45719	25.8318
GOTERM_BP_FAT	GO:0052173~response to defenses of other organism during symbiotic interaction	3	0.719424	0.0171491	IRF7, TLR3, TLR4	313	9	13528	14.4068	1	0.45719	25.8318
GOTERM_BP_FAT	GO:0030308~negative regulation of cell growth	7	1.67866	0.0195444	TSPYL2, BTG1, CDA, WFDC1, OSGIN1, APBB1, SERTAD1	313	92	13528	3.28851	1	0.496193	28.8932
GOTERM_BP_FAT	GO:0045073~regulation of chemokine biosynthetic process	3	0.719424	0.0211133	IL6, TLR3, IL1B	313	10	13528	12.9661	1	0.517626	30.8335
GOTERM_BP_FAT	GO:0042088~T-helper 1 type immune response	3	0.719424	0.0211133	IL18, RELB, TLR4	313	10	13528	12.9661	1	0.517626	30.8335
GOTERM_BP_FAT	GO:0033138~positive regulation of peptidyl-serine phosphorylation	3	0.719424	0.0211133	LIF, IL6, IL11	313	10	13528	12.9661	1	0.517626	30.8335
GOTERM_BP_FAT	GO:0002274~myeloid leukocyte activation	5	1.19904	0.0211851	IL8, RELB, TLR3, MYO1F, TLR4	313	46	13528	4.69787	1	0.513123	30.9212
GOTERM_BP_FAT	GO:0048584~positive regulation of response to stimulus	12	2.8777	0.0212326	IRAK2, BCL10, IL6, IL27RA, IL8, CFB, IRF7, TGM2, TLR3, IL1B, TLR4, THY1	313	236	13528	2.19765	1	0.508318	30.979
GOTERM_BP_FAT	GO:0046888~negative regulation of hormone secretion	4	0.959233	0.0213394	LIF, FST, IL1B, IL11	313	26	13528	6.6493	1	0.504599	31.1091
GOTERM_BP_FAT	GO:0001525~angiogenesis	9	2.15827	0.021419	IL8, CTGF, IL18, MMP19, CSPG4, IL1B, TNFSF13, TNFAIP2, THY1	313	148	13528	2.62827	1	0.50052	31.2058
GOTERM_BP_FAT	GO:0042108~positive regulation of cytokine biosynthetic process	5	1.19904	0.0243788	BCL10, IRF1, TLR3, IL1B, TLR4	313	48	13528	4.50213	1	0.541282	34.7134
GOTERM_BP_FAT	GO:0007010~cytoskeleton organization	18	4.31655	0.0246188	TRIOBP, TPPP3, HAUS5, NUAK2, CNN3, ABLIM3, MAP1B, NEDD9, DAAM1, THY1, CDC42EP2, DES, RAC2, GSN, OBSL1, SDCBP, GADD45A, TMOD1	313	436	13528	1.78433	1	0.539452	34.9902
GOTERM_BP_FAT	GO:0051251~positive regulation of lymphocyte activation	7	1.67866	0.0246492	BCL10, IL6, IL18, IL1B, TNFSF13, BAD, THY1	313	97	13528	3.119	1	0.534615	35.0252
GOTERM_BP_FAT	GO:0070271~protein complex biogenesis	20	4.79616	0.0251625	BCL10, STX4, NAPG, MGP, BIRC3, TRIM5, TAF13, ADRB2, GSN, IRF7, TGM2, TUBB6, TUBA4A, CDA, QPRT, TUBG2, TUBA1A, AKR1C1, GCHFR, TUBB3	313	505	13528	1.7117	1	0.53685	35.6134
GOTERM_BP_FAT	GO:0006461~protein complex assembly	20	4.79616	0.0251625	BCL10, STX4, NAPG, MGP, BIRC3, TRIM5, TAF13, ADRB2, GSN, IRF7, TGM2, TUBB6, TUBA4A, CDA, QPRT, TUBG2, TUBA1A, AKR1C1, GCHFR, TUBB3	313	505	13528	1.7117	1	0.53685	35.6134
GOTERM_BP_FAT	GO:0045792~negative regulation of cell size	7	1.67866	0.0269188	TSPYL2, BTG1, CDA, WFDC1, OSGIN1, APBB1, SERTAD1	313	99	13528	3.05599	1	0.556206	37.5883
GOTERM_BP_FAT	GO:0042035~regulation of cytokine biosynthetic process	6	1.43885	0.0279447	BCL10, IL6, IRF1, TLR3, IL1B, TLR4	313	74	13528	3.50436	1	0.564784	38.7153
GOTERM_BP_FAT	GO:0002697~regulation of immune effector process	7	1.67866	0.0293229	DDX58, ICAM1, BCL10, IL6, IL27RA, IL1B, TNFSF13	313	101	13528	2.99548	1	0.577441	40.1992
GOTERM_BP_FAT	GO:0050870~positive regulation of T cell activation	6	1.43885	0.0308954	BCL10, IL6, IL18, IL1B, BAD, THY1	313	76	13528	3.41214	1	0.591765	41.851
GOTERM_BP_FAT	GO:0002757~immune response-activating signal transduction	5	1.19904	0.0315977	IRAK2, BCL10, TLR3, TLR4, THY1	313	52	13528	4.15581	1	0.595144	42.5748
GOTERM_BP_FAT	GO:0007050~cell cycle arrest	7	1.67866	0.031864	CDKN1C, IL8, SESN2, APBB1, GADD45A, MAP2K6, TP53INP1	313	103	13528	2.93731	1	0.593352	42.8469
GOTERM_BP_FAT	GO:0051090~regulation of transcription factor activity	7	1.67866	0.031864	IRAK2, ICAM1, BCL10, IL6, TLR3, IL1B, TLR4	313	103	13528	2.93731	1	0.593352	42.8469
GOTERM_BP_FAT	GO:0002250~adaptive immune response	6	1.43885	0.0324413	ICAM1, BCL10, IL18, RELB, TLR4, NFKB2	313	77	13528	3.36783	1	0.595184	43.4328
GOTERM_BP_FAT	GO:0002460~adaptive immune response based on somatic recombination of immune receptors built from immunoglobulin superfamily domains	6	1.43885	0.0324413	ICAM1, BCL10, IL18, RELB, TLR4, NFKB2	313	77	13528	3.36783	1	0.595184	43.4328
GOTERM_BP_FAT	GO:0030198~extracellular matrix organization	7	1.67866	0.0331866	ELF3, CRISPLD2, ADAMTSL4, TGFBI, CCDC80, NFKB2, APBB1	313	104	13528	2.90907	1	0.598857	44.181
GOTERM_BP_FAT	GO:0040012~regulation of locomotion	10	2.39808	0.0341321	ICAM1, IL6, SERPINE2, IL8, PDGFRB, RRAS, HBEGF, MYO1F, ITGB3, THY1	313	192	13528	2.25106	1	0.604604	45.1165
GOTERM_BP_FAT	GO:0006917~induction of apoptosis	14	3.35731	0.0346418	BCL10, CD70, TNFSF13, PMAIP1, BAD, DAPK3, TNFSF10, TP53I3, PLEKHG5, TGM2, PSENEN, DEDD2, PHLDA1, TP53INP1	313	320	13528	1.89089	1	0.605465	45.6148
GOTERM_BP_FAT	GO:0009617~response to bacterium	10	2.39808	0.0351258	BCL10, IL6, IL27RA, ADM, TLR3, IL1B, MYO1F, TIMP4, TLR4, DMBT1	313	193	13528	2.2394	1	0.606031	46.0839
GOTERM_BP_FAT	GO:0012502~induction of programmed cell death	14	3.35731	0.0354223	BCL10, CD70, TNFSF13, PMAIP1, BAD, DAPK3, TNFSF10, TP53I3, PLEKHG5, TGM2, PSENEN, DEDD2, PHLDA1, TP53INP1	313	321	13528	1.885	1	0.604614	46.3694
GOTERM_BP_FAT	GO:0043066~negative regulation of apoptosis	15	3.59712	0.0355103	BCL10, IL6, NUAK2, SMAD6, ANXA1, BIRC7, BIRC3, AMIGO2, BTG2, TNFAIP8, TGM2, IL1B, TNFAIP3, DDAH2, IFI6	313	354	13528	1.83137	1	0.601041	46.4539
GOTERM_BP_FAT	GO:0045088~regulation of innate immune response	5	1.19904	0.0356294	IRAK2, BCL10, TLR3, MYO1F, TLR4	313	54	13528	4.00189	1	0.597847	46.5679
GOTERM_BP_FAT	GO:0000079~regulation of cyclin-dependent protein kinase activity	5	1.19904	0.0356294	CDKN1C, DIRAS3, CDC25C, GADD45A, SERTAD1	313	54	13528	4.00189	1	0.597847	46.5679
GOTERM_BP_FAT	GO:0002696~positive regulation of leukocyte activation	7	1.67866	0.0359377	BCL10, IL6, IL18, IL1B, TNFSF13, BAD, THY1	313	106	13528	2.85418	1	0.596675	46.8623
GOTERM_BP_FAT	GO:0030036~actin cytoskeleton organization	11	2.63789	0.0369959	TRIOBP, CDC42EP2, RAC2, CNN3, NUAK2, GSN, SDCBP, OBSL1, NEDD9, DAAM1, TMOD1	313	226	13528	2.10365	1	0.603173	47.8609
GOTERM_BP_FAT	GO:0043069~negative regulation of programmed cell death	15	3.59712	0.0389122	BCL10, IL6, NUAK2, SMAD6, ANXA1, BIRC7, BIRC3, AMIGO2, BTG2, TNFAIP8, TGM2, IL1B, TNFAIP3, DDAH2, IFI6	313	359	13528	1.80587	1	0.617787	49.6246
GOTERM_BP_FAT	GO:0031667~response to nutrient levels	10	2.39808	0.0392246	NES, ADM, NUAK2, GSN, CFB, MAP1B, IL1B, MGP, DDAH2, SLC10A3	313	197	13528	2.19393	1	0.616536	49.9067
GOTERM_BP_FAT	GO:0060548~negative regulation of cell death	15	3.59712	0.0399288	BCL10, IL6, NUAK2, SMAD6, ANXA1, BIRC7, BIRC3, AMIGO2, BTG2, TNFAIP8, TGM2, IL1B, TNFAIP3, DDAH2, IFI6	313	360	13528	1.80085	1	0.61901	50.5373
GOTERM_BP_FAT	GO:0002764~immune response-regulating signal transduction	5	1.19904	0.039945	IRAK2, BCL10, TLR3, TLR4, THY1	313	56	13528	3.85897	1	0.615009	50.5517
GOTERM_BP_FAT	GO:0009612~response to mechanical stimulus	5	1.19904	0.039945	BTG2, MAP1B, TRPV4, MGP, RCAN1	313	56	13528	3.85897	1	0.615009	50.5517
GOTERM_BP_FAT	GO:0033135~regulation of peptidyl-serine phosphorylation	3	0.719424	0.0401907	LIF, IL6, IL11	313	14	13528	9.26152	1	0.613204	50.7699
GOTERM_BP_FAT	GO:0045087~innate immune response	8	1.91847	0.0407731	DDX58, BCL10, TMEM173, APOL1, CFB, TLR3, TLR4, DMBT1	313	138	13528	2.50553	1	0.61454	51.2834
GOTERM_BP_FAT	GO:0030334~regulation of cell migration	9	2.15827	0.0422445	ICAM1, IL6, SERPINE2, PDGFRB, RRAS, HBEGF, MYO1F, ITGB3, THY1	313	169	13528	2.30168	1	0.623836	52.5585
GOTERM_BP_FAT	GO:0032642~regulation of chemokine production	3	0.719424	0.0456817	IL6, TLR3, IL1B	313	15	13528	8.64409	1	0.649285	55.4154
GOTERM_BP_FAT	GO:0009628~response to abiotic stimulus	15	3.59712	0.0464443	NES, IL18, MAP1B, MGP, TLR3, RCAN1, SNAI2, ADRB2, ADM, BTG2, ADRA1B, IL1B, TRPV4, APBB1, TUBB3	313	368	13528	1.7617	1	0.651584	56.027
GOTERM_BP_FAT	GO:0006694~steroid biosynthetic process	6	1.43885	0.0465402	CYB5R1, ADM, HSD3B7, AMACR, FDXR, IDI1	313	85	13528	3.05086	1	0.648472	56.1033
GOTERM_BP_FAT	GO:0002237~response to molecule of bacterial origin	6	1.43885	0.0485221	BCL10, IL6, ADM, IL1B, TIMP4, TLR4	313	86	13528	3.01538	1	0.660318	57.6532
GOTERM_BP_FAT	GO:0032675~regulation of interleukin-6 production	4	0.959233	0.0495767	IL6, TLR3, IL1B, TLR4	313	36	13528	4.80227	1	0.664604	58.4568
GOTERM_BP_FAT	GO:0006916~anti-apoptosis	10	2.39808	0.0496179	AMIGO2, TNFAIP8, BIRC7, ANXA1, TGM2, IL1B, TNFAIP3, BIRC3, DDAH2, IFI6	313	206	13528	2.09808	1	0.661156	58.4879
GOTERM_BP_FAT	GO:0050865~regulation of cell activation	9	2.15827	0.0500431	BCL10, IL6, IL27RA, IL18, IL1B, TNFSF13, TLR4, BAD, THY1	313	175	13528	2.22277	1	0.660643	58.8076
GOTERM_BP_FAT	GO:0050778~positive regulation of immune response	8	1.91847	0.0508563	IRAK2, BCL10, IL27RA, CFB, TLR3, IL1B, TLR4, THY1	313	145	13528	2.38458	1	0.663024	59.4125
GOTERM_BP_FAT	GO:0030029~actin filament-based process	11	2.63789	0.0531025	TRIOBP, CDC42EP2, RAC2, CNN3, NUAK2, GSN, SDCBP, OBSL1, NEDD9, DAAM1, TMOD1	313	241	13528	1.97272	1	0.675628	61.0404
GOTERM_BP_FAT	GO:0044057~regulation of system process	13	3.11751	0.0550652	PLAT, SNCG, TNNC1, FST, MAP1B, SDC4, ADRB2, TNNT1, DES, ADM, ADRA1B, HBEGF, IL1B	313	309	13528	1.81834	1	0.685641	62.4122
GOTERM_BP_FAT	GO:0051249~regulation of lymphocyte activation	8	1.91847	0.0556197	BCL10, IL6, IL27RA, IL18, IL1B, TNFSF13, BAD, THY1	313	148	13528	2.33624	1	0.685842	62.7914
GOTERM_BP_FAT	GO:0008284~positive regulation of cell proliferation	16	3.83693	0.056385	IL6, CRIP2, IL18, TNFSF13, IL11, LIF, POLD4, ADRB2, ATF3, ADM, RAC2, TGM2, HBEGF, IL1B, PDGFRB, SERTAD1	313	414	13528	1.67036	1	0.687444	63.3089
GOTERM_BP_FAT	GO:0045767~regulation of anti-apoptosis	4	0.959233	0.0566635	IL6, BTG2, ADM, TNFAIP8	313	38	13528	4.54952	1	0.685809	63.4955
GOTERM_BP_FAT	GO:0065003~macromolecular complex assembly	23	5.51559	0.0567145	BCL10, STX4, NAPG, HIST1H2AG, MGP, BIRC3, TRIM5, TAF13, ADRB2, TSPYL2, GSN, IRF7, TGM2, TUBB6, TUBA4A, CDA, QPRT, TUBG2, TUBA1A, AKR1C1, GCHFR, TUBB3, HIST1H3H	313	665	13528	1.49484	1	0.682696	63.5296
GOTERM_BP_FAT	GO:0045765~regulation of angiogenesis	5	1.19904	0.0572865	IL6, BTG1, SERPINE1, IL1B, TNFSF13	313	63	13528	3.43019	1	0.683041	63.9098
GOTERM_BP_FAT	GO:0046330~positive regulation of JNK cascade	3	0.719424	0.0574206	TLR3, IL1B, TLR4	313	17	13528	7.62714	1	0.680529	63.9984
GOTERM_BP_FAT	GO:0001817~regulation of cytokine production	9	2.15827	0.0587466	DDX58, BCL10, IL6, IL27RA, IL18, IRF1, TLR3, IL1B, TLR4	313	181	13528	2.14908	1	0.68574	64.8634
GOTERM_BP_FAT	GO:0060326~cell chemotaxis	4	0.959233	0.0603772	IL6, IL8, PDGFRB, IL1B	313	39	13528	4.43287	1	0.692679	65.9003
GOTERM_BP_FAT	GO:0051101~regulation of DNA binding	7	1.67866	0.0612144	IRAK2, ICAM1, BCL10, IL6, TLR3, IL1B, TLR4	313	121	13528	2.50036	1	0.694549	66.4214
GOTERM_BP_FAT	GO:0060341~regulation of cellular localization	11	2.63789	0.0619868	LIF, SNCG, RAB3B, IL6, NFKBIE, TNNC1, FST, IL1B, SNAP25, NSF, IL11	313	248	13528	1.91704	1	0.69599	66.8955
GOTERM_BP_FAT	GO:0002275~myeloid cell activation during immune response	3	0.719424	0.0636397	TLR3, MYO1F, TLR4	313	18	13528	7.20341	1	0.702602	67.8889
GOTERM_BP_FAT	GO:0051098~regulation of binding	8	1.91847	0.0641578	IRAK2, ICAM1, BCL10, ADRB2, IL6, TLR3, IL1B, TLR4	313	153	13528	2.25989	1	0.702447	68.1945
GOTERM_BP_FAT	GO:0046883~regulation of hormone secretion	5	1.19904	0.0657718	LIF, FST, IL1B, SNAP25, IL11	313	66	13528	3.27428	1	0.708555	69.1289
GOTERM_BP_FAT	GO:0002253~activation of immune response	6	1.43885	0.0661494	IRAK2, BCL10, CFB, TLR3, TLR4, THY1	313	94	13528	2.75875	1	0.707573	69.3438
GOTERM_BP_FAT	GO:0002700~regulation of production of molecular mediator of immune response	4	0.959233	0.068136	BCL10, IL6, IL27RA, TNFSF13	313	41	13528	4.21663	1	0.715483	70.4511
GOTERM_BP_FAT	GO:0009991~response to extracellular stimulus	10	2.39808	0.069149	NES, ADM, NUAK2, GSN, CFB, MAP1B, IL1B, MGP, DDAH2, SLC10A3	313	220	13528	1.96457	1	0.717907	71.0012
GOTERM_BP_FAT	GO:0048008~platelet-derived growth factor receptor signaling pathway	3	0.719424	0.0700736	PLAT, ARID5B, PDGFRB	313	19	13528	6.82428	1	0.71981	71.4948
GOTERM_BP_FAT	GO:0010876~lipid localization	8	1.91847	0.0715314	APOL2, APOL1, NPC2, STARD4, OSBPL7, ANXA1, IL1B, AKR1C1	313	157	13528	2.20232	1	0.724435	72.257
GOTERM_BP_FAT	GO:0050730~regulation of peptidyl-tyrosine phosphorylation	5	1.19904	0.071772	LIF, IL6, PDGFRB, TLR4, IL11	313	68	13528	3.17797	1	0.722724	72.381
GOTERM_BP_FAT	GO:0005996~monosaccharide metabolic process	10	2.39808	0.0723119	PPP1R3C, ATF3, CHST7, HKDC1, CREM, GFPT2, GPT, BAD, NAGK, PMM1	313	222	13528	1.94687	1	0.722565	72.6572
GOTERM_BP_FAT	GO:0042327~positive regulation of phosphorylation	6	1.43885	0.0735685	LIF, BCL10, IL6, IL1B, TLR4, IL11	313	97	13528	2.67343	1	0.726022	73.29
GOTERM_BP_FAT	GO:0031099~regeneration	5	1.19904	0.0748735	LIF, ADM, GSN, SERPINE1, MAP1B	313	69	13528	3.13192	1	0.729629	73.9326
GOTERM_BP_FAT	GO:0008285~negative regulation of cell proliferation	14	3.35731	0.0760903	HYAL1, IL6, IL8, IGFBP6, CDKN1C, WISP2, ADM, BTG2, PTGES, BTG1, WFDC1, IL1B, TGFB1I1, FGFBP1	313	361	13528	1.67614	1	0.732714	74.5186
GOTERM_BP_FAT	GO:0040017~positive regulation of locomotion	6	1.43885	0.0761384	ICAM1, IL6, IL8, PDGFRB, HBEGF, MYO1F	313	98	13528	2.64615	1	0.730133	74.5416
GOTERM_BP_FAT	GO:0042060~wound healing	9	2.15827	0.0762694	PLAT, IL6, GSN, SERPINE1, IL1B, HBEGF, ITGB3, TFPI2, IL11	313	191	13528	2.03657	1	0.727969	74.6038
GOTERM_BP_FAT	GO:0050830~defense response to Gram-positive bacterium	3	0.719424	0.076709	IL6, IL27RA, MYO1F	313	20	13528	6.48307	1	0.72731	74.8118
GOTERM_BP_FAT	GO:0019221~cytokine-mediated signaling pathway	5	1.19904	0.0780418	IRAK2, IL6, TGM2, IL1B, BAD	313	70	13528	3.08717	1	0.730903	75.4327
GOTERM_BP_FAT	GO:0007229~integrin-mediated signaling pathway	5	1.19904	0.0780418	CTGF, ITGA11, NEDD9, ITGB3, COL16A1	313	70	13528	3.08717	1	0.730903	75.4327
GOTERM_BP_FAT	GO:0051270~regulation of cell motion	9	2.15827	0.0788295	ICAM1, IL6, SERPINE2, PDGFRB, RRAS, HBEGF, MYO1F, ITGB3, THY1	313	193	13528	2.01546	1	0.731871	75.7928
GOTERM_BP_FAT	GO:0045937~positive regulation of phosphate metabolic process	6	1.43885	0.0814224	LIF, BCL10, IL6, IL1B, TLR4, IL11	313	100	13528	2.59323	1	0.74104	76.9433
GOTERM_BP_FAT	GO:0010562~positive regulation of phosphorus metabolic process	6	1.43885	0.0814224	LIF, BCL10, IL6, IL1B, TLR4, IL11	313	100	13528	2.59323	1	0.74104	76.9433
GOTERM_BP_FAT	GO:0043062~extracellular structure organization	8	1.91847	0.0834987	ELF3, CRISPLD2, ADAMTSL4, TGFBI, MAP1B, CCDC80, NFKB2, APBB1	313	163	13528	2.12125	1	0.747558	77.8273
GOTERM_BP_FAT	GO:0009409~response to cold	3	0.719424	0.0835334	ADRB2, ADM, IL18	313	21	13528	6.17435	1	0.745083	77.8418
GOTERM_BP_FAT	GO:0070304~positive regulation of stress-activated protein kinase signaling pathway	3	0.719424	0.0835334	TLR3, IL1B, TLR4	313	21	13528	6.17435	1	0.745083	77.8418
GOTERM_BP_FAT	GO:0045429~positive regulation of nitric oxide biosynthetic process	3	0.719424	0.0835334	ICAM1, HRH1, IL1B	313	21	13528	6.17435	1	0.745083	77.8418
GOTERM_BP_FAT	GO:0007596~blood coagulation	6	1.43885	0.0868968	PLAT, IL6, SERPINE1, ITGB3, TFPI2, IL11	313	102	13528	2.54238	1	0.756782	79.2055
GOTERM_BP_FAT	GO:0050817~coagulation	6	1.43885	0.0868968	PLAT, IL6, SERPINE1, ITGB3, TFPI2, IL11	313	102	13528	2.54238	1	0.756782	79.2055
GOTERM_BP_FAT	GO:0032609~interferon-gamma production	2	0.479616	0.0891199	IL18, TLR4	313	4	13528	21.6102	1	0.763299	80.063
GOTERM_BP_FAT	GO:0005981~regulation of glycogen catabolic process	2	0.479616	0.0891199	PPP1R3C, ADRA1B	313	4	13528	21.6102	1	0.763299	80.063
GOTERM_BP_FAT	GO:0045089~positive regulation of innate immune response	4	0.959233	0.0893661	IRAK2, BCL10, TLR3, TLR4	313	46	13528	3.7583	1	0.761766	80.1559
GOTERM_BP_FAT	GO:0051338~regulation of transferase activity	14	3.35731	0.0898203	BIRC7, TLR3, SDC4, CDC25C, THY1, CDKN1C, SERINC2, ADRB2, TSPYL2, DIRAS3, IL1B, GADD45A, MAP2K6, SERTAD1	313	372	13528	1.62658	1	0.761079	80.3262
GOTERM_BP_FAT	GO:0002694~regulation of leukocyte activation	8	1.91847	0.0898887	BCL10, IL6, IL27RA, IL18, IL1B, TNFSF13, BAD, THY1	313	166	13528	2.08291	1	0.758861	80.3517
GOTERM_BP_FAT	GO:0008633~activation of pro-apoptotic gene products	3	0.719424	0.0905346	TNFSF10, BAD, DEDD2	313	22	13528	5.8937	1	0.75896	80.5912
GOTERM_BP_FAT	GO:0051051~negative regulation of transport	7	1.67866	0.0923722	LIF, ADRB2, NFKBIE, FST, IL1B, ITGB3, IL11	313	135	13528	2.24106	1	0.76372	81.2577
GOTERM_BP_FAT	GO:0050731~positive regulation of peptidyl-tyrosine phosphorylation	4	0.959233	0.0939082	LIF, IL6, TLR4, IL11	313	47	13528	3.67834	1	0.767191	81.7982
GOTERM_BP_FAT	GO:0019932~second-messenger-mediated signaling	10	2.39808	0.0945777	ADRB2, HRH1, JMJD7-PLA2G4B, IL8, ADM, GSN, ADRA1B, TGM2, RCAN1, TUBB3	313	235	13528	1.83917	1	0.767327	82.0291
GOTERM_BP_FAT	GO:0006766~vitamin metabolic process	5	1.19904	0.0948602	SCPEP1, FOLR1, QPRT, ALDH9A1, RETSAT	313	75	13528	2.88136	1	0.766009	82.1257
GOTERM_BP_FAT	GO:0051046~regulation of secretion	9	2.15827	0.096328	LIF, SNCG, RAB3B, IL6, FST, IL1B, SNAP25, NSF, IL11	313	202	13528	1.92566	1	0.769124	82.6199
GOTERM_BP_FAT	GO:0043933~macromolecular complex subunit organization	23	5.51559	0.0970456	BCL10, STX4, NAPG, HIST1H2AG, MGP, BIRC3, TRIM5, TAF13, ADRB2, TSPYL2, GSN, IRF7, TGM2, TUBB6, TUBA4A, CDA, QPRT, TUBG2, TUBA1A, AKR1C1, GCHFR, TUBB3, HIST1H3H	313	710	13528	1.4001	1	0.769426	82.8568
GOTERM_BP_FAT	GO:0001974~blood vessel remodeling	3	0.719424	0.0977007	ADRA1B, TGM2, SEMA3C	313	23	13528	5.63745	1	0.769497	83.0704
GOTERM_BP_FAT	GO:0050727~regulation of inflammatory response	5	1.19904	0.0984138	ADRB2, IL6, TGM2, TLR4, NT5E	313	76	13528	2.84345	1	0.76978	83.3001
