# Supplementary material for: Network modeling of kinase inhibitor polypharmacology reveals pathways targeted in chemical screens
Source: PLoS One. 2017 Oct 12;12(10):e0185650. doi: 10.1371/journal.pone.0185650 (PMC5638242; doi:10.1371/journal.pone.0185650)
Supplement: S8 Table — (ZIP) [file pone.0185650.s010.zip › S8_Table.TranscriptionalSAMNetInputs.txt]

TLCD2	1.47394
ERRFI1	0.79142
SMARCC1	-0.613964
HSPA8	-0.800634
JPH2	0.66281
ANP32A	-0.677538
FDXR	1.15229
RAET1E	1.13459
PMM1	0.591272
ZFYVE19	0.9931
HKDC1	2.80956
RPF2	-0.704808
APBB1	0.766797
NAPG	0.682272
ZSWIM3	1.70505
IRAK2	1.04588
THY1	0.721159
B3GALT4	1.99157
IL18	1.42085
IRS2	-0.808103
PTGR1	0.682207
CRB2	2.55014
ABLIM3	1.03739
MUC13	0.880659
OSBPL7	1.27248
SNAP25	1.05892
ADRA1B	1.70741
AKAP1	-0.962425
HNRPDL	-0.602706
C7orf57	3.2038
PRPH	3.34513
STARD4	0.738074
TNFSF13	1.4979
TNFSF10	1.85953
RASL10B	-0.754261
CDKN1C	0.589504
NUAK2	0.89041
ALDH3A1	1.53229
MMP19	1.53253
IL6	1.45354
POLR1E	-0.637555
APOBEC3B	1.27237
IFIT3	2.43301
SERPINE1	1.58568
SERPINE2	0.820077
TNNT1	1.26988
STX11	1.15057
WDR43	-1.08079
EPPK1	0.641853
TMEM92	1.47511
FBXL12	1.02258
ISG15	1.03556
WSB1	0.835995
HRH1	1.09953
GDF15	2.27557
GAR1	-0.701578
FAM123B	-1.00601
ASB16-AS1	1.13712
TSPYL2	0.947011
TP53I3	1.2476
PAXIP1	-0.767081
C9orf169	1.9948
HPDL	-1.61715
CHST7	1.13195
NUFIP1	-0.631438
TFAP4	-2.2253
FRAT2	-0.679734
IGFBP6	0.666372
UTP20	-1.04959
MPP2	0.597288
HES1	-0.824323
GFPT2	0.589229
CRIP1	1.26546
SESN2	0.996658
RCAN1	0.775256
SMAD6	0.78463
AP3M2	-1.18119
LETM2	1.64156
TAF13	0.759174
NDUFAF4	-1.44966
PLEKHG5	0.995571
SPSB1	0.801092
HINT2	0.732971
PET117	-1.01225
NR2F2	-1.48424
S100A4	0.877144
S100A3	1.88782
S100A2	0.984541
BEND3	-1.52608
TMEM59	0.781206
CHRDL2	1.4718
MXRA5	-0.625462
ALDH9A1	0.645503
NOL6	-0.823317
ATP6V0D1	0.587532
GEMIN8	-0.829546
ARID5B	0.624297
GEMIN5	-1.14545
SWI5	0.910385
IGSF8	0.836055
BAD	0.934756
PRKCDBP	0.655258
GCHFR	0.713524
TMEM55A	0.873729
KLF4	-0.839301
CDCA7	-1.19363
CDCA5	0.749308
JAG2	-1.03888
APOL2	0.866354
APOL1	2.34885
CREM	0.859472
SERTAD1	1.67308
ITGB3	1.58503
NOLC1	-0.80186
IL10RB	0.74825
IL32	1.15187
PLEKHO2	1.28858
NAF1	-0.866366
E2F1	-0.852123
ALKBH2	-0.840033
CFB	1.48737
DKK3	1.29417
ARMCX1	1.44954
DKK1	1.54696
NCL	-0.974063
RGCC	-0.798185
IFI44	1.48508
LIF	1.30668
IDI1	0.675783
EVA1B	0.794587
SF1	-0.644889
PES1	-0.604148
DCTPP1	-0.667687
TNNC1	2.03015
PYCR1	-0.714507
TMEM173	1.29445
ADAMTS6	1.24891
ADRA2A	-0.903003
SIX2	-0.629389
DHRS1	0.912702
RELB	1.4808
METTL7A	1.62678
CRISPLD2	1.57245
IMP4	-0.984831
TMUB2	0.639189
SIMC1	-1.17577
DAAM1	1.1542
TSC22D3	0.908101
AMACR	0.848218
S100A10	0.6572
SERPINI1	0.965441
SNAI2	0.825246
RNF19B	1.09248
MRPL41	0.641856
HSD3B7	0.942664
KLF9	-0.671816
DDAH2	1.24242
RETSAT	0.749229
CYB5R1	0.662066
KCNG3	1.10408
SERINC2	0.772389
RRAS	0.782449
SLC29A2	-0.895069
ARL4D	0.886641
DHX37	-0.952803
YPEL5	0.716985
DDX58	1.67398
BMF	1.19894
ADAMTSL4	0.952871
C10orf54	1.45843
CLDN1	1.44248
SAPCD2	-1.07695
PLXDC2	0.803545
TNS4	0.863187
ORAI3	1.36048
NUDT3	-0.757019
RPP25	-0.972204
BOP1	-0.834482
TK1	0.642603
BLVRB	0.673048
COL16A1	1.43278
EPOR	1.06761
IRF1	1.67767
IRF7	1.94147
CSDC2	0.979653
TMEM217	2.34331
DEPDC7	0.711155
ALKBH6	1.33228
TMEM219	0.803765
SERBP1	-0.760174
PDGFRB	1.55164
CD70	2.3508
TCERG1	-0.898161
C17orf103	0.708283
PDGFRL	1.05952
RCOR2	-2.36036
IFI27L2	1.10715
CBX6	-0.881788
QPRT	0.962641
FAM167B	2.28251
H1FX	-0.989036
FAM35A	-0.634955
RRP1B	-0.614113
TNFSF9	0.892906
RAB13	0.58622
UTP18	-0.671034
HAS2	1.25377
CDCP1	0.839525
H1F0	-2.58883
CLIC3	1.86264
MTMR11	1.47907
PUS7	-1.30294
RRS1	-0.867765
RCL1	-0.838065
TRIM69	0.941036
UNG	-1.46645
C11orf86	1.75526
OLR1	1.74852
SLC22A18	0.806439
IFI6	1.35672
ACOX3	1.04654
STX4	0.661873
NRARP	-1.10945
SOWAHC	-0.851238
AATF	-0.853375
GDPD5	1.13676
AMIGO2	1.69617
NEU1	0.809047
FAM188A	0.829266
C17orf96	-0.753206
MLK4	-0.837811
ODC1	-0.681522
IQGAP3	0.894717
LOXL4	1.12247
NOP58	-0.611887
PHLDA1	0.673838
NOP56	-1.02323
IFIT2	2.64122
IFIT1	2.23173
AMD1	-0.714283
KCND1	1.91924
ZBTB2	-0.764079
RP2	0.72295
IL17RC	0.909719
AIM1	1.46287
CTNNBIP1	0.937119
PSME2	0.684052
PADI3	1.37101
CES2	1.23165
TUBA4A	0.599311
HIST1H3H	1.64614
PM20D2	-0.638152
DDX21	-1.02452
SLC16A5	0.858975
PTMA	-0.619178
NRIP3	1.61965
SELRC1	-0.790933
MR1	1.61321
TUBG2	0.870163
IDH2	0.65134
DCAF4	-1.6669
TGFBI	0.927319
CACNG6	1.52582
PMAIP1	0.61895
RAET1G	0.789249
TGM2	2.01712
C21orf33	0.769719
CHN1	0.927216
PPIL3	0.858444
BLCAP	0.897144
NCEH1	0.895728
IER5	0.806549
PPP1R3C	1.11235
SELENBP1	0.940511
GADD45A	0.971346
FAM46B	2.30483
IRF2BP2	-0.651645
TAF4B	-0.887392
PLA2G3	1.14787
SRPX2	1.17745
TRPV4	1.25165
TPGS1	0.681588
MFI2	0.73226
PRMT3	-0.78426
PRMT6	-0.653036
IRF2BPL	0.705657
CTSS	1.80343
TMEM107	0.790472
USP35	1.00578
CNN3	0.714216
HHLA3	1.04256
ZBTB24	-0.855952
RRP9	-1.33693
PPRC1	-0.789941
RHOC	0.630419
NOP14	-0.587978
MYADM	0.745944
NDRG4	1.1174
SRSF7	-0.713992
MAML2	1.06154
SRSF2	-0.78084
IGFN1	0.876318
PPM1M	0.783794
EGR1	-1.7156
NT5E	1.78057
PPARGC1B	-1.91374
TUBB6	0.679361
MALL	2.28024
ANXA10	1.23507
NKAIN4	3.60931
CARD6	1.18371
MAP1B	1.17358
GBP3	1.71261
TUBB3	0.868041
FOXS1	3.3235
ESPNL	2.26649
TP53INP1	2.00504
DDN	-2.34044
TP53INP2	1.41545
JMJD7-PLA2G4B	1.89087
LRCH4	0.830293
CAMKK1	-1.02594
SOGA1	-0.593178
C6orf211	0.635866
MYO1F	5.83969
GNG11	0.673863
OLFM2	0.723792
FST	0.848414
SLC10A3	0.59663
ADI1	0.674143
PHTF1	0.699398
OPTN	1.04692
SIK1	-0.821088
STAT2	1.02259
CD82	0.853503
HOXA11	-0.853648
HBEGF	1.54616
ICAM1	1.08319
TMX2-CTNND1	11.0569
NDUFA7	-5.13496
ZBED4	-0.618192
FAM214B	1.8526
NCCRP1	2.51877
CD68	1.0697
SLPI	0.658537
CDA	0.946549
IL11	1.51388
WDR13	0.621044
FARSB	-0.662693
ADRB2	1.18985
NMB	0.682339
GPSM3	2.57671
IL8	3.14279
SAT1	1.1487
MAP4K2	0.848276
VARS	-0.881907
NECAP2	0.910776
BIRC7	3.29721
BIRC3	1.50129
ECM1	1.75644
MOSPD1	0.616517
KRCC1	0.63322
MAP2K6	0.881036
HIST2H2BE	-0.999039
C11orf96	2.48206
HIST1H2AG	1.11336
LYPD3	2.4343
CALCOCO1	0.940718
FAP	1.36757
CATSPER1	1.53772
GLT8D2	0.747331
ZCCHC2	-1.54777
SPOCD1	2.43144
MID1IP1	-0.925893
ANXA1	0.862375
TPST1	0.863066
MYBBP1A	-1.13184
COQ10B	0.648168
MCM5	-1.02306
MCM3	-0.670731
DUSP10	1.16701
HPD	0.612595
C6orf132	1.07942
ZNF296	-1.32146
BPNT1	0.830323
FAM43A	-0.901719
PDK1	-0.801723
WNT9A	1.35306
DEDD2	0.761819
SLFN5	1.32631
TM2D2	1.08991
TIMP4	0.853045
TMOD1	1.26329
TRMT61A	-1.00075
LRFN1	-1.12364
LDLRAD3	-0.871707
ZFYVE1	1.27729
PRR7	-0.647372
PBXIP1	0.771079
RPL22L1	-0.619589
SGK223	1.04227
C19orf48	-0.60216
TPPP3	1.36048
MYC	-1.62506
HHAT	2.18764
C20orf24	0.606042
HK2	-1.33572
IFI35	1.23713
HELZ2	0.818179
OTUD6B	-0.764278
BMP2	-0.751545
TMA16	-0.642798
HYAL1	1.09695
CCDC80	1.06718
CCDC86	-0.75141
NIPSNAP3A	0.748323
TLR3	0.987685
ULBP2	1.46502
TLR4	1.04622
ADAMTS15	0.609677
CCNJ	-0.835879
GREM2	-0.950935
TRIM38	1.27945
TYSND1	-0.816961
SLC7A5	-0.923529
HLA-E	0.616691
NFKBIE	1.38098
UBE2L6	1.18162
ZKSCAN5	0.622174
SPRYD3	-0.736757
PNMA1	0.597197
MAT2A	-0.75605
RSAD1	-0.797492
WISP2	1.05688
TUBA1A	1.4536
HAUS5	0.979638
CPA4	1.21429
NPC2	0.659612
UBTD1	0.857011
CDC42EP2	0.713398
TGFB1I1	0.73093
IL22RA1	0.823263
SAMD8	0.64312
SAMD9	0.990737
FAM102B	-0.643905
DRAM1	1.10054
C1QL4	0.882524
SH2D6	1.61315
BRIX1	-0.645908
CDC25C	0.641755
STAG1	-1.00652
RP11-318A15.7	-1.05894
PAK1IP1	-0.77256
RHOB	-0.662376
PTGES	1.39739
TRIM45	0.977752
HIST1H2BK	-0.827186
TMEM66	0.768587
TNFAIP8	0.706926
SDC4	1.25801
TNFAIP3	1.3174
TNFAIP2	0.823845
SNCG	1.58135
FAM111B	-0.992848
NRBP2	0.731719
HIST3H2A	-1.20268
FJX1	-1.44929
EPHA7	-0.741408
SDCBP	0.599873
CCNG2	0.894989
MAPK11	0.756033
HNRNPH3	-0.635562
NES	0.947319
BTG2	0.757001
BTG1	0.854839
TMEM201	-1.0211
FZD8	-1.09443
HNRNPU	-0.843209
BCL10	0.734139
SCPEP1	0.811448
POLD4	0.901623
GPN2	-2.22096
ODF3L1	2.30096
DUSP5	1.51117
NFKB2	1.08201
FAM63A	1.48498
MRM1	-0.970306
CECR5	-0.645758
DAZAP1	-0.760329
DPH2	-0.862536
FADS3	0.828931
ADM	0.733004
ESF1	-0.909095
SEMA3C	0.649647
OSGIN1	1.35622
CTGF	1.00915
EMP1	1.2523
ISG20	1.36017
PSENEN	0.746937
ELF3	2.63289
FIBIN	1.64905
HIST1H2AC	-1.48373
UPK3B	1.84263
ANKRD1	3.57348
BLZF1	0.701504
PDZD11	0.607796
KCNK3	1.38452
RAD51L3-RFFL	-3.71799
RPIA	-0.995774
ACSS2	1.22724
C6orf223	1.17087
NCKAP5L	0.709976
DAPK3	0.600124
ENOPH1	-0.747322
GLIPR1	1.21739
KIAA1430	-1.12538
USP11	0.907478
RAB3B	1.12193
NAGK	0.868995
NFIC	-0.776718
RCC1	-0.724081
RPL26L1	0.936001
PLEKHG4	1.09028
SELK	0.636062
MXI1	-0.796167
IL27RA	0.631586
C1QTNF6	0.966742
CABYR	1.17475
CREB3L1	1.47436
ATF3	0.881507
DKC1	-1.03609
TBC1D10A	1.26562
