# Supplementary material for: Network modeling of kinase inhibitor polypharmacology reveals pathways targeted in chemical screens
Source: PLoS One. 2017 Oct 12;12(10):e0185650. doi: 10.1371/journal.pone.0185650 (PMC5638242; doi:10.1371/journal.pone.0185650)
Supplement: S9 Table — (ZIP) [file pone.0185650.s011.zip › S9_Table.TFgeneNetwork.txt]

HSF1	IFFO1	0.991
HSF1	SSPN	0.983
HSF1	HSPA5	0.984
HSF1	HSPA8	0.994
HSF1	DUSP28	0.99
HSF1	FKBP7	0.983
HSF1	DYNLL1	0.986
HSF1	SMG1	0.982
HSF1	SAMD13	0.986
HSF1	VRTN	0.992
HSF1	COMMD1	0.961
HSF1	CDC42SE2	0.99
HSF1	MIB1	0.95
HSF1	AC008914.1	0.992
HSF1	SPTLC3	0.99
HSF1	ABCD1	0.992
HSF1	HEBP2	0.983
HSF1	ABCD4	0.992
HSF1	METTL14	0.985
HSF1	TMEM51	0.982
HSF1	FAM59A	0.985
HSF1	LHB	0.986
HSF1	WRN	0.983
HSF1	MDFIC	0.985
HSF1	AP5M1	0.985
HSF1	APRT	1
HSF1	SERP1	0.993
HSF1	ABLIM1	0.992
HSF1	COL23A1	0.984
HSF1	AHNAK	0.991
HSF1	CEP85	1
HSF1	DKFZP434E1119	0.983
HSF1	FKBP4	0.992
HSF1	TTI2	0.992
HSF1	EDIL3	0.982
HSF1	PARP12	0.979
HSF1	SIM2	0.991
HSF1	ANGPTL4	0.989
HSF1	ENC1	0.985
HSF1	C11orf45	0.981
HSF1	ZNF770	0.983
HSF1	MMP16	0.991
HSF1	HMGN4	0.982
HSF1	ATP6V1A	0.993
HSF1	PPIL6	0.984
HSF1	DIRAS2	0.981
HSF1	GABRG3	0.991
HSF1	PNISR	0.999
HSF1	ITGA5	0.992
HSF1	ITGA6	0.985
HSF1	KIAA1279	0.986
HSF1	PUM2	0.981
HSF1	GPLD1	0.989
HSF1	KRR1	0.991
HSF1	GPR137C	0.986
HSF1	SWAP70	0.993
HSF1	GPRASP1	0.983
HSF1	WDR43	0.99
HSF1	APOB	0.981
HSF1	STRN4	0.982
HSF1	NDUFV2	0.966
HSF1	CCT4	0.961
HSF1	GRM8	0.99
HSF1	PSMG1	0.982
HSF1	TIMM10	0.99
HSF1	NFIL3	0.982
HSF1	TSPYL4	0.947
HSF1	PRSS54	0.982
HSF1	LGALS7B	0.992
HSF1	TICRR	0.985
HSF1	SPRTN	0.985
HSF1	KCNQ5	0.983
HSF1	ZC2HC1C	0.989
HSF1	PPP1R10	0.991
HSF1	AC007390.5	0.986
HSF1	THBD	0.985
HSF1	DSE	0.947
HSF1	MCCC2	0.984
HSF1	NTNG1	0.981
HSF1	TUBGCP3	0.99
HSF1	EMD	0.984
HSF1	SPDL1	0.992
HSF1	ZDHHC9	0.999
HSF1	MAGOHB	0.989
HSF1	DZANK1	0.983
HSF1	PRDM1	0.982
HSF1	PRDM2	0.985
HSF1	FLNA	0.984
HSF1	CCBL2	0.984
HSF1	FOXC1	0.982
HSF1	EIF4A2	0.981
HSF1	OR4K5	0.99
HSF1	KLHL21	0.982
HSF1	SDCCAG8	0.985
HSF1	SMAD7	0.951
HSF1	SLC2A10	0.985
HSF1	XIAP	0.984
HSF1	PRKCSH	0.99
HSF1	KIAA0947	0.999
HSF1	IGF2R	0.981
HSF1	DCTN4	0.999
HSF1	LRIF1	0.994
HSF1	UNC79	0.992
HSF1	TMEM19	0.984
HSF1	ASPH	0.992
HSF1	SMC4	0.984
HSF1	NR2F2	0.985
HSF1	HFM1	0.994
HSF1	LCOR	0.983
HSF1	BEND3	0.992
HSF1	FUT11	0.999
HSF1	ZNF83	0.981
HSF1	CASC4	0.99
HSF1	KIAA0226	0.983
HSF1	LTB	0.983
HSF1	BAX	0.985
HSF1	KRTAP5-6	0.99
HSF1	GPR153	0.992
HSF1	RP11-458D21.5	0.994
HSF1	RP11-5A19.5	0.984
HSF1	ZFYVE28	0.983
HSF1	FGL1	0.99
HSF1	ZMYND8	0.994
HSF1	SRBD1	0.983
HSF1	HSPE1	0.966
HSF1	GPD1	0.992
HSF1	WTIP	0.981
HSF1	TMEM8B	0.991
HSF1	CDC42	0.981
HSF1	RBM3	0.99
HSF1	MYF6	0.99
HSF1	EEF1A1	0.991
HSF1	CHMP4C	0.982
HSF1	CPEB3	0.99
HSF1	DHX40	0.992
HSF1	RBMXL1	0.984
HSF1	RP11-296A16.1	0.943
HSF1	C1orf222	0.983
HSF1	ARL14	0.991
HSF1	CPSF7	0.994
HSF1	PRKCDBP	0.992
HSF1	LARS2	0.984
HSF1	WDR88	0.994
HSF1	OR6B2	0.994
HSF1	LRRC9	0.983
HSF1	NFX1	0.992
HSF1	IFT80	0.984
HSF1	ATP13A2	0.96
HSF1	LMCD1	0.983
HSF1	KLF6	0.99
HSF1	CLIP1	0.984
HSF1	ETNK1	0.981
HSF1	MTRNR2L2	0.993
HSF1	CNOT1	0.99
HSF1	EIF2S2	0.991
HSF1	LTBP4	0.99
HSF1	LTBP2	0.992
HSF1	TTLL2	0.983
HSF1	GPR98	0.99
HSF1	RP11-286N22.8	0.994
HSF1	CD40	0.983
HSF1	BFSP1	0.985
HSF1	ABR	0.985
HSF1	AC022400.2	0.999
HSF1	PPP2R5E	0.999
HSF1	LACTB2	0.99
HSF1	NIPAL3	0.99
HSF1	E2F3	0.983
HSF1	EXOC5	0.985
HSF1	IFT172	0.982
HSF1	EXOC8	0.985
HSF1	HEXB	0.985
HSF1	ARSJ	0.981
HSF1	DKK1	0.993
HSF1	RABGGTB	0.981
HSF1	MBD6	0.991
HSF1	ACBD7	0.984
HSF1	ACBD6	0.99
HSF1	PPP3CB	0.981
HSF1	FAM126A	0.984
HSF1	EEPD1	0.984
HSF1	MLPH	0.981
HSF1	LIF	0.977
HSF1	STYK1	0.992
HSF1	RAD18	0.99
HSF1	LRRC41	0.985
HSF1	LRRC45	0.992
HSF1	INSRR	0.985
HSF1	MARCH3	0.993
HSF1	TMEM102	0.99
HSF1	DAB1	0.983
HSF1	MARCH9	0.993
HSF1	MICB	1
HSF1	MICA	0.992
HSF1	B3GNT4	0.985
HSF1	KLF7	0.991
HSF1	DYM	0.992
HSF1	ARHGEF6	0.984
HSF1	KIAA1468	0.99
HSF1	SAGE1	0.993
HSF1	PLEKHH2	0.99
HSF1	ROPN1L	0.982
HSF1	NDUFA10	0.994
HSF1	NDUFA12	0.993
HSF1	C2orf50	0.991
HSF1	HMG20B	0.99
HSF1	CDH6	0.95
HSF1	VSIG10L	0.986
HSF1	MRPL35	0.993
HSF1	TSC22D3	0.991
HSF1	REV3L	0.991
HSF1	CCRN4L	0.986
HSF1	ARRDC3	0.942
HSF1	HSD17B2	0.985
HSF1	DIEXF	0.95
HSF1	MBP	0.991
HSF1	USP47	0.99
HSF1	ZNF846	0.978
HSF1	YEATS2	0.982
HSF1	PLEKHA1	0.994
HSF1	PLEKHA3	0.983
HSF1	MMAA	0.992
HSF1	ALDH5A1	0.989
HSF1	ACTB	0.99
HSF1	MRPL48	0.981
HSF1	PAK1	0.983
HSF1	TRPC7	0.982
HSF1	FOXP2	0.989
HSF1	SNX2	0.984
HSF1	TRADD	0.984
HSF1	MBLAC1	0.999
HSF1	SERINC4	0.943
HSF1	ZNF697	0.992
HSF1	ZNF592	0.994
HSF1	TRIB1	0.991
HSF1	ZNF260	0.99
HSF1	BMF	0.985
HSF1	KANK2	0.981
HSF1	AP003041.2	0.991
HSF1	STK25	0.955
HSF1	STK24	0.986
HSF1	GCC2	0.99
HSF1	C10orf55	0.981
HSF1	RRBP1	0.999
HSF1	PKM	0.993
HSF1	ZNF747	0.969
HSF1	ORAI1	0.983
HSF1	FIGN	0.99
HSF1	C9orf43	0.99
HSF1	C1orf51	0.99
HSF1	ECSIT	0.983
HSF1	GALNT5	0.984
HSF1	TUBB2A	0.982
HSF1	C15orf23	0.985
HSF1	CEP170	0.985
HSF1	SH3TC2	0.989
HSF1	CTB-58E17.5	0.96
HSF1	CLUL1	0.982
HSF1	TMEM217	0.986
HSF1	TMEM216	0.993
HSF1	TMEM214	0.991
HSF1	CLK3	0.99
HSF1	FBXL22	0.99
HSF1	ZNF330	0.981
HSF1	TMEM135	0.99
HSF1	RPLP1	0.982
HSF1	RPLP0	0.985
HSF1	HSD17B10	0.993
HSF1	GPBP1	0.993
HSF1	PGAM5	0.99
HSF1	PGAM2	0.982
HSF1	ADHFE1	0.99
HSF1	SMPD2	0.984
HSF1	ATXN7L1	0.99
HSF1	NOTCH2NL	0.994
HSF1	MECOM	0.99
HSF1	PSEN2	0.992
HSF1	S1PR1	0.985
HSF1	ACVR1B	0.992
HSF1	CDKL3	0.955
HSF1	TNFSF9	0.981
HSF1	RANBP9	0.991
HSF1	HYPK	0.943
HSF1	DNMBP	0.992
HSF1	MED23	0.99
HSF1	TTC23	0.99
HSF1	LYSMD3	0.99
HSF1	HAO2	0.991
HSF1	TRIO	0.992
HSF1	GNAQ	0.992
HSF1	AC115618.1	0.99
HSF1	PHACTR2	0.992
HSF1	RRS1	0.99
HSF1	BACE2	0.982
HSF1	MRPS18B	0.991
HSF1	IGF2BP3	0.959
HSF1	C11orf80	0.985
HSF1	MFSD11	0.982
HSF1	ZNF439	0.986
HSF1	CSPP1	0.99
HSF1	STX2	0.999
HSF1	STX6	0.981
HSF1	RNF149	0.982
HSF1	C2orf61	0.992
HSF1	TRAM2	0.991
HSF1	CDK4	0.993
HSF1	CDK6	0.984
HSF1	IER5	0.984
HSF1	HLA-DPA1	0.983
HSF1	OCA2	0.991
HSF1	C2orf68	0.993
HSF1	PHF15	0.982
HSF1	TGFB2	0.999
HSF1	ARMCX4	0.951
HSF1	PHF10	0.985
HSF1	PHF13	0.982
HSF1	ERCC3	0.992
HSF1	MSH5	0.991
HSF1	USP43	0.991
HSF1	AP3S2	0.991
HSF1	C11orf63	0.998
HSF1	MCL1	0.986
HSF1	MRPS10	0.981
HSF1	RBMX	0.986
HSF1	SOX4	0.981
HSF1	FKRP	0.982
HSF1	MAP3K10	0.992
HSF1	ZNF3	0.984
HSF1	CLIC1	0.991
HSF1	MED19	0.947
HSF1	ABCB8	0.982
HSF1	PRKCH	0.984
HSF1	INTS1	0.986
HSF1	DNAJA1	0.944
HSF1	MAT2A	0.943
HSF1	PCDH19	0.992
HSF1	RP9	0.981
HSF1	CHRM4	0.984
HSF1	TANC1	0.985
HSF1	RTEL1-TNFRSF6B	0.976
HSF1	CHIC1	0.991
HSF1	SKIL	0.982
HSF1	NBPF10	0.954
HSF1	LAMTOR5	0.993
HSF1	HIST2H2AB	0.982
HSF1	HIST2H2AC	0.982
HSF1	DPH1	0.999
HSF1	SLC20A1	0.989
HSF1	TBC1D22B	0.986
HSF1	ALCAM	0.991
HSF1	SRSF2	0.982
HSF1	NOTCH2	0.985
HSF1	CMTM7	0.99
HSF1	BCL3	0.984
HSF1	ZNF93	0.992
HSF1	BOLA1	0.982
HSF1	DEFB125	0.981
HSF1	IMMT	0.993
HSF1	MSH5-SAPCD1	0.991
HSF1	ZFX	0.981
HSF1	TM7SF3	0.981
HSF1	HSF4	0.984
HSF1	SRSF9	0.986
HSF1	FBXO15	0.941
HSF1	POLR3F	0.983
HSF1	RAPGEF6	0.984
HSF1	PPIL4	0.981
HSF1	UACA	0.982
HSF1	UQCRH	0.985
HSF1	NAALADL2	0.981
HSF1	KIF2C	0.948
HSF1	UXT	0.981
HSF1	C12orf55	0.994
HSF1	CALM2	0.991
HSF1	GADD45A	0.981
HSF1	TRIM16	0.982
HSF1	PARD6B	0.99
HSF1	PERP	0.981
HSF1	ZC3HAV1	0.992
HSF1	RIPK4	0.963
HSF1	MYPN	0.982
HSF1	MBNL2	0.992
HSF1	GUSB	0.99
HSF1	CTSH	0.983
HSF1	FMO1	0.992
HSF1	MFSD12	0.99
HSF1	CASZ1	0.982
HSF1	PRMT1	0.981
HSF1	SLFN12L	0.984
HSF1	IRF2BPL	0.992
HSF1	OMA1	0.983
HSF1	ACOT7	0.999
HSF1	LRRC71	0.983
HSF1	MAN1A2	0.99
HSF1	CXCL1	0.994
HSF1	MARCH5	0.99
HSF1	GHITM	0.989
HSF1	RBM43	0.981
HSF1	INPP5F	0.99
HSF1	SPEN	0.982
HSF1	GALR2	0.99
HSF1	BMPR2	0.986
HSF1	ZBTB24	0.998
HSF1	IFT43	0.992
HSF1	ENAH	0.983
HSF1	PTPLAD1	0.974
HSF1	GAB2	0.984
HSF1	DTD1	0.952
HSF1	OR10H5	0.99
HSF1	NDRG4	0.981
HSF1	SDHAF2	0.994
HSF1	PPM1D	0.983
HSF1	HMOX1	0.964
HSF1	AC117395.1	0.992
HSF1	C4BPB	0.981
HSF1	JUN	0.984
HSF1	AFF1	0.984
HSF1	MALL	0.992
HSF1	TRPM8	0.982
HSF1	DNAJB14	0.992
HSF1	SMEK1	0.992
HSF1	CARD6	0.992
HSF1	FAM98B	0.985
HSF1	ROMO1	0.983
HSF1	ISY1	0.984
HSF1	NKRF	0.986
HSF1	PARP2	0.986
HSF1	PSMB7	0.99
HSF1	SFPQ	0.96
HSF1	FRMD8	0.964
HSF1	MB21D2	0.981
HSF1	KIAA0754	0.992
HSF1	LAMC1	0.984
HSF1	GINS3	0.982
HSF1	LRBA	0.992
HSF1	HOXC10	0.985
HSF1	CDHR3	0.99
HSF1	DICER1	0.992
HSF1	YLPM1	0.994
HSF1	RHBDF1	0.981
HSF1	NNMT	0.985
HSF1	POLE3	0.99
HSF1	TIMM21	0.941
HSF1	AC002451.1	0.984
HSF1	PPP2R5A	0.984
HSF1	MGC20647	0.977
HSF1	C12orf10	0.981
HSF1	BCR	0.983
HSF1	RP11-318A15.7	0.982
HSF1	APTX	0.944
HSF1	PNO1	0.992
HSF1	ZER1	0.99
HSF1	TMCC1	0.994
HSF1	TMEM201	0.954
HSF1	KRT6B	0.991
HSF1	FGFBP3	0.958
HSF1	TMX2-CTNND1	0.947
HSF1	DPM2	0.982
HSF1	UGGT1	0.985
HSF1	NEMF	0.982
HSF1	ZBED5	0.984
HSF1	FBXO43	0.992
HSF1	CD69	0.989
HSF1	IGSF22	0.981
HSF1	CHMP1B	0.981
HSF1	UCHL1	0.994
HSF1	FSCN1	0.983
HSF1	NT5DC1	0.99
HSF1	TRAFD1	0.989
HSF1	AKIRIN2	0.993
HSF1	CHD2	0.982
HSF1	IL7	0.989
HSF1	STX12	0.986
HSF1	EREG	0.981
HSF1	SLC35D1	0.985
HSF1	ASAP1	0.992
HSF1	PPIA	0.981
HSF1	MYO10	0.99
HSF1	CDH10	0.99
HSF1	UBE2B	0.955
HSF1	ANTXR1	0.989
HSF1	CGB7	0.986
HSF1	TRMT2B	0.99
HSF1	BIRC3	0.99
HSF1	ECM1	0.985
HSF1	LOR	0.991
HSF1	RBMS1	0.998
HSF1	HIST2H2BE	0.982
HSF1	ZMYND11	0.994
HSF1	TEAD1	1
HSF1	LRRC28	0.99
HSF1	VWA8	0.992
HSF1	ZCCHC9	0.982
HSF1	ZFP42	0.993
HSF1	SLC16A11	0.982
HSF1	FAM192A	0.99
HSF1	RGS2	0.989
HSF1	TPRG1	0.992
HSF1	EYA1	0.99
HSF1	AC106722.1	0.99
HSF1	DNAJB5	0.981
HSF1	HSPB1	0.956
HSF1	PIGN	0.99
HSF1	RP11-536G4.1	0.993
HSF1	MTPN	0.984
HSF1	MCM5	0.985
HSF1	MORF4L2	0.991
HSF1	ZUFSP	0.981
HSF1	UPK3B	0.954
HSF1	INO80B	0.986
HSF1	NOP58	0.992
HSF1	TAX1BP1	0.982
HSF1	SDC4	0.983
HSF1	HRASLS	0.986
HSF1	NAA50	0.993
HSF1	DRD1	0.991
HSF1	CCDC151	0.99
HSF1	PURG	0.983
HSF1	ECHDC1	0.983
HSF1	ISY1-RAB43	0.984
HSF1	EDEM2	0.944
HSF1	WBP1	0.986
HSF1	EFCAB2	0.993
HSF1	ILF3	0.983
HSF1	BCL2	0.992
HSF1	NOP56	0.984
HSF1	SSH1	0.985
HSF1	STMN3	0.976
HSF1	CCDC28B	0.982
HSF1	SETD1B	0.99
HSF1	DMGDH	0.986
HSF1	ZFAND1	0.982
HSF1	ABHD3	0.95
HSF1	APLP2	0.991
HSF1	PLIN3	0.992
HSF1	DGKH	0.985
HSF1	KLF5	0.989
HSF1	HSP90AB1	0.951
HSF1	ARHGAP21	0.989
HSF1	CAPN2	0.991
HSF1	RNMTL1	0.991
HSF1	DDIT3	0.991
HSF1	SPAG8	0.991
HSF1	NFAT5	0.984
HSF1	MTM1	0.992
HSF1	RSPRY1	0.99
HSF1	ENPP3	0.99
HSF1	TSPAN3	0.984
HSF1	SCOC	0.981
HSF1	UBR4	0.983
HSF1	FBXL8	0.984
HSF1	GPR1	0.983
HSF1	PCGF2	0.96
HSF1	ANKUB1	0.992
HSF1	ACYP1	0.989
HSF1	TMA16	0.984
HSF1	ACSL3	0.991
HSF1	CCDC80	0.982
HSF1	H2AFZ	0.992
HSF1	NFS1	0.983
HSF1	UBC	0.946
HSF1	ELP6	0.986
HSF1	HOXC9	0.985
HSF1	AFAP1L2	0.99
HSF1	HOXC5	0.985
HSF1	CCDC68	0.993
HSF1	HOXC6	0.985
HSF1	SPECC1L	0.983
HSF1	BEX4	0.992
HSF1	CLTA	0.99
HSF1	ST13	0.967
HSF1	PLAC1	0.969
HSF1	JMY	0.986
HSF1	CHD9	0.989
HSF1	SCD	0.982
HSF1	RUFY1	0.989
HSF1	OSM	0.981
HSF1	HINT2	0.991
HSF1	ERMAP	0.945
HSF1	AL096677.1	0.981
HSF1	C1orf198	0.981
HSF1	LGALS13	0.981
HSF1	SPATA12	0.984
HSF1	MDK	0.984
HSF1	MED30	0.993
HSF1	UAP1	0.989
HSF1	CNTD2	0.984
HSF1	KIAA0895	0.982
HSF1	DSTN	0.985
HSF1	SLC26A4	0.985
HSF1	DENND5A	0.981
HSF1	SLC26A8	0.984
HSF1	HIST1H2BN	0.986
HSF1	POLR2K	0.992
HSF1	TBPL1	0.99
HSF1	NETO2	0.989
HSF1	SLC25A45	0.964
HSF1	AC002558.2	0.986
HSF1	GLOD4	0.991
HSF1	HOXD12	0.984
HSF1	HOXD13	0.984
HSF1	ELOVL5	0.986
HSF1	FAM105B	0.971
HSF1	BTBD7	0.992
HSF1	XPNPEP3	0.967
HSF1	RTN4RL1	0.999
HSF1	SULT6B1	0.986
HSF1	IL17RA	1
HSF1	DYNC1H1	0.981
HSF1	GPNMB	0.99
HSF1	MAPK14	0.984
HSF1	LOXHD1	0.986
HSF1	IDE	0.984
HSF1	CWF19L2	0.984
HSF1	CCDC101	0.982
HSF1	FNIP1	0.992
HSF1	HIST1H3I	0.948
HSF1	NR6A1	0.985
HSF1	LCE3D	0.981
HSF1	CGB	0.986
HSF1	HNRNPU	0.992
HSF1	C4orf36	0.984
HSF1	FGF19	0.982
HSF1	FGF18	0.986
HSF1	SACM1L	0.984
HSF1	BCO2	0.944
HSF1	KDM6B	0.985
HSF1	NFKB1	0.991
HSF1	FGF11	0.99
HSF1	TES	0.986
HSF1	DUSP1	0.992
HSF1	PFDN5	0.981
HSF1	RBL2	0.982
HSF1	ATP8A1	0.983
HSF1	GOLM1	0.984
HSF1	MPV17L2	0.984
HSF1	ADA	0.991
HSF1	CT45A6	0.993
HSF1	HIST1H1B	0.948
HSF1	BCAP31	0.992
HSF1	SIL1	0.985
HSF1	SEMA3E	0.992
HSF1	WDR92	0.992
HSF1	ID4	0.99
HSF1	XKR9	0.99
HSF1	PAIP1	0.956
HSF1	ID1	0.991
HSF1	NGRN	0.99
HSF1	CTGF	0.984
HSF1	NXT1	0.981
HSF1	STEAP1	0.982
HSF1	PSMB3	0.96
HSF1	HIVEP1	1
HSF1	HIVEP2	0.981
HSF1	HPRT1	0.994
HSF1	TXNDC16	0.986
HSF1	TMSB4X	0.992
HSF1	CCDC23	0.945
HSF1	HIST1H2AL	0.948
HSF1	LENEP	0.983
HSF1	STRA13	0.992
HSF1	RRM2	0.989
HSF1	HIST1H2AK	0.986
HSF1	DSCAM	0.994
HSF1	RP11-24B21.1	0.982
HSF1	C12orf70	0.992
HSF1	ZBTB40	0.986
HSF1	PAPSS2	0.991
HSF1	HJURP	0.99
HSF1	PLOD2	0.982
HSF1	DAO	0.985
HSF1	PIF1	0.984
HSF1	AC093677.1	0.992
HSF1	STPG1	0.99
HSF1	UBE2G1	0.991
HSF1	C6orf223	0.989
HSF1	DGKD	0.992
HSF1	PDGFC	0.982
HSF1	GLIPR1	0.984
HSF1	ANLN	0.982
HSF1	ACAP1	0.992
HSF1	ACAP2	0.945
HSF1	AL137145.1	0.981
HSF1	MAP7D3	0.982
HSF1	CDC42BPA	0.985
HSF1	TNF	0.983
HSF1	TMEM165	0.992
HSF1	TMX2	0.947
HSF1	RTEL1	0.976
HSF1	RPL38	0.984
HSF1	SS18	0.998
HSF1	RPL36	0.961
HSF1	RNF168	0.986
HSF1	CD164	0.994
HSF1	OR51V1	0.994
HSF1	WDSUB1	0.986
HSF1	NEDD4L	0.983
HSF1	TARBP1	0.991
HSF1	VIMP	0.991
HSF1	SELT	0.993
HSF1	SERPINH1	0.956
HSF1	C1orf98	0.984
FOXA1	ERRFI1	0.992
FOXA1	IFFO2	0.999
FOXA1	RNF10	1
FOXA1	NCBP1	0.983
FOXA1	HIST1H4E	0.999
FOXA1	HSPA4	1
FOXA1	NIPA1	1
FOXA1	TMCO3	1
FOXA1	AGA	0.983
FOXA1	IL6ST	0.97
FOXA1	LIFR	0.97
FOXA1	ANP32A	0.977
FOXA1	SLC26A2	0.996
FOXA1	SYNPR	1
FOXA1	PPP3R2	0.987
FOXA1	TAT	0.991
FOXA1	OTUD7B	0.97
FOXA1	SAMD13	0.972
FOXA1	MRPL54	0.981
FOXA1	PTGER4	0.992
FOXA1	COMMD3	1
FOXA1	BUB1B	0.978
FOXA1	CDC42SE2	0.991
FOXA1	C11orf30	0.981
FOXA1	FAM114A1	0.999
FOXA1	MCU	0.991
FOXA1	CDC42BPG	0.97
FOXA1	MRPL50	0.977
FOXA1	ABCD1	0.971
FOXA1	ACSL5	0.996
FOXA1	TGFB3	0.992
FOXA1	AL358933.1	0.991
FOXA1	ARHGEF18	0.991
FOXA1	ZNF680	0.991
FOXA1	PTGR2	1
FOXA1	PPP4R1	0.97
FOXA1	IWS1	0.992
FOXA1	OSBPL9	0.987
FOXA1	IQCG	0.97
FOXA1	MT1E	1
FOXA1	GATA6	0.991
FOXA1	HIST1H4L	0.991
FOXA1	GPR39	1
FOXA1	FOXA2	0.999
FOXA1	TTI2	0.985
FOXA1	TNMD	0.973
FOXA1	WHSC1	0.991
FOXA1	CLEC2B	0.991
FOXA1	DDX47	0.985
FOXA1	LMLN	0.97
FOXA1	ANGPTL5	0.991
FOXA1	COLEC12	0.97
FOXA1	RHBDD1	1
FOXA1	RP1-228P16.5	0.991
FOXA1	EIF5A2	0.992
FOXA1	FDX1	0.979
FOXA1	KLK10	1
FOXA1	SLC17A6	0.97
FOXA1	YBX2	1
FOXA1	TSG101	1
FOXA1	CAPZB	0.991
FOXA1	UGCG	0.985
FOXA1	HMGN4	0.987
FOXA1	RRP1B	1
FOXA1	NTN4	0.97
FOXA1	NUAK2	0.992
FOXA1	TNFSF18	1
FOXA1	AL590708.2	0.972
FOXA1	ITGA5	1
FOXA1	GTF3C3	1
FOXA1	MGST3	0.996
FOXA1	PUM1	1
FOXA1	DENND4A	1
FOXA1	TSTD2	0.983
FOXA1	ID1	0.97
FOXA1	CYC1	0.991
FOXA1	RP11-162A12.2	1
FOXA1	RWDD2B	0.97
FOXA1	KIAA0368	0.992
FOXA1	MTCP1	0.999
FOXA1	EFTUD2	1
FOXA1	PAM16	1
FOXA1	H3F3C	1
FOXA1	CTB-102L5.4	1
FOXA1	ZNF510	1
FOXA1	MAP1LC3B	0.987
FOXA1	TECTA	0.979
FOXA1	TBC1D2B	0.97
FOXA1	HOXB8	0.97
FOXA1	RP11-366L20.2	0.97
FOXA1	MC3R	0.992
FOXA1	BLOC1S4	0.971
FOXA1	SAMD15	0.985
FOXA1	SLC39A1	1
FOXA1	CSGALNACT2	0.991
FOXA1	ING2	0.97
FOXA1	BNIP3	0.992
FOXA1	DNAJC9	0.981
FOXA1	PSAP	1
FOXA1	ABCB11	0.996
FOXA1	CBL	0.979
FOXA1	ZC3H6	0.972
FOXA1	WDR34	0.97
FOXA1	RHOH	0.969
FOXA1	FBXO30	0.985
FOXA1	PRDM1	0.992
FOXA1	BHLHE41	0.992
FOXA1	KIAA1377	0.991
FOXA1	HES1	0.987
FOXA1	COTL1	0.97
FOXA1	NAB1	0.987
FOXA1	C8orf37	1
FOXA1	FAM134A	0.987
FOXA1	EMC4	1
FOXA1	SOAT1	0.977
FOXA1	SESN3	0.973
FOXA1	RP5-1021I20.4	1
FOXA1	SLC2A13	0.985
FOXA1	NAPEPLD	1
FOXA1	PRKDC	0.972
FOXA1	NDUFAF4	1
FOXA1	NDUFAF3	0.999
FOXA1	STT3B	0.977
FOXA1	POLN	1
FOXA1	CLCA4	0.97
FOXA1	CAMK1D	1
FOXA1	NDUFV2	0.97
FOXA1	SCLT1	0.999
FOXA1	MORC4	0.992
FOXA1	PHAX	0.976
FOXA1	RAD21L1	0.996
FOXA1	NR2F1	0.977
FOXA1	SMC4	0.996
FOXA1	P2RY13	0.973
FOXA1	DNM1L	1
FOXA1	RBM17	0.977
FOXA1	CISH	0.977
FOXA1	S100A6	1
FOXA1	FBXO31	0.987
FOXA1	STYX	0.985
FOXA1	EPAS1	0.978
FOXA1	FAM96A	1
FOXA1	ABTB2	1
FOXA1	CYP20A1	1
FOXA1	KIAA0226	0.987
FOXA1	LDLR	0.992
FOXA1	ALDH9A1	1
FOXA1	BPHL	0.97
FOXA1	TRMT44	1
FOXA1	GRAMD1C	0.97
FOXA1	JSRP1	0.97
FOXA1	GRAMD1A	0.983
FOXA1	CAPZA2	0.977
FOXA1	NAA38	0.983
FOXA1	ARID5B	0.97
FOXA1	APBA3	0.981
FOXA1	UBIAD1	0.992
FOXA1	TBCE	0.976
FOXA1	LMO3	0.991
FOXA1	TBCC	0.999
FOXA1	LRRC25	0.977
FOXA1	ABCA6	0.973
FOXA1	RBM7	0.991
FOXA1	HARBI1	0.996
FOXA1	COX5A	0.972
FOXA1	RPL23A	0.973
FOXA1	ARL10	0.977
FOXA1	AC092291.2	0.97
FOXA1	C1orf63	1
FOXA1	MYOF	0.97
FOXA1	ZNF12	1
FOXA1	OIP5	1
FOXA1	ECHDC1	1
FOXA1	HLA-DRA	0.991
FOXA1	IFT80	0.996
FOXA1	TWIST1	0.972
FOXA1	MID2	0.97
FOXA1	TM4SF1	0.987
FOXA1	SSUH2	0.996
FOXA1	IFT88	1
FOXA1	KLF6	1
FOXA1	MTRNR2L8	0.97
FOXA1	CDCA4	0.97
FOXA1	ZNF649	0.977
FOXA1	PSMC2	0.992
FOXA1	PSMC3	0.996
FOXA1	EFR3A	0.999
FOXA1	PPAP2C	0.971
FOXA1	N4BP2	1
FOXA1	SPATA2	0.992
FOXA1	CYR61	0.992
FOXA1	HEATR3	0.971
FOXA1	TTLL2	0.971
FOXA1	RP11-1127D7.1	1
FOXA1	SIM1	0.973
FOXA1	PRSS16	0.999
FOXA1	HOXB13	0.977
FOXA1	E2F7	1
FOXA1	C12orf61	0.979
FOXA1	CA8	0.971
FOXA1	UPK2	0.97
FOXA1	DDX10	0.991
FOXA1	SLC35F2	0.972
FOXA1	OGT	1
FOXA1	ZNFX1	0.972
FOXA1	CA6	1
FOXA1	IER2	0.991
FOXA1	IER3	0.97
FOXA1	RABGGTB	1
FOXA1	RND1	0.985
FOXA1	ANK3	1
FOXA1	RPP14	1
FOXA1	ZNF462	0.972
FOXA1	ZNF461	1
FOXA1	BZW1	0.991
FOXA1	RP1-4G17.5	1
FOXA1	BZW2	0.983
FOXA1	AARSD1	1
FOXA1	LRRC42	1
FOXA1	HPS3	1
FOXA1	LAMB1	0.985
FOXA1	DFNB31	0.987
FOXA1	TMEM136	0.991
FOXA1	USP25	0.971
FOXA1	USP24	0.999
FOXA1	MYADM	0.97
FOXA1	EIF3J	1
FOXA1	RAI1	0.979
FOXA1	CTBS	0.992
FOXA1	WNT10A	0.972
FOXA1	PLEKHH2	0.991
FOXA1	ROPN1L	0.974
FOXA1	SGK110	1
FOXA1	CNOT4	1
FOXA1	SC5DL	0.984
FOXA1	ZNF263	1
FOXA1	C5orf46	0.972
FOXA1	MTMR2	1
FOXA1	UBE2V1	1
FOXA1	HNRNPA2B1	0.979
FOXA1	BARD1	0.996
FOXA1	LIPH	1
FOXA1	RFFL	0.969
FOXA1	C3orf72	0.996
FOXA1	RP11-342M21.2	1
FOXA1	BAZ1B	0.991
FOXA1	ARRDC3	0.999
FOXA1	SYCN	1
FOXA1	PAFAH1B1	1
FOXA1	FAM100B	1
FOXA1	DLG2	0.992
FOXA1	RP11-1055B8.6	0.979
FOXA1	MORN3	1
FOXA1	AC006465.3	1
FOXA1	POMT2	1
FOXA1	PTGES2	0.972
FOXA1	TSEN15	0.991
FOXA1	DOCK5	1
FOXA1	RFX2	0.999
FOXA1	OR52N5	0.974
FOXA1	VIP	0.97
FOXA1	PLEKHA7	0.973
FOXA1	YEATS4	1
FOXA1	HKR1	1
FOXA1	ACTB	1
FOXA1	GJA1	0.97
FOXA1	DDAH1	0.992
FOXA1	PAPL	1
FOXA1	SNX1	1
FOXA1	FOXP1	0.978
FOXA1	TXNRD1	0.974
FOXA1	AC107021.1	0.97
FOXA1	RPL27A	0.977
FOXA1	KCNG3	0.978
FOXA1	FUZ	1
FOXA1	TRIB1	0.992
FOXA1	TRIB2	0.991
FOXA1	USP6NL	0.996
FOXA1	DHX30	1
FOXA1	CCAR1	0.972
FOXA1	RP11-144F15.1	0.991
FOXA1	BTF3L4	0.987
FOXA1	LRRC3C	0.97
FOXA1	SAP30	0.97
FOXA1	CCDC130	1
FOXA1	SUB1	1
FOXA1	TULP2	0.996
FOXA1	NRGN	0.984
FOXA1	TRPA1	1
FOXA1	MT1M	1
FOXA1	AXDND1	0.97
FOXA1	AC068039.1	0.996
FOXA1	FAM129A	1
FOXA1	HSF2BP	1
FOXA1	BMPR2	0.97
FOXA1	GLUD2	0.977
FOXA1	CNPPD1	0.987
FOXA1	PLXDC1	0.992
FOXA1	NLN	0.999
FOXA1	CCDC101	1
FOXA1	OR2V2	0.992
FOXA1	DLD	0.97
FOXA1	NME1-NME2	1
FOXA1	ZNF189	0.977
FOXA1	UBE2E3	0.985
FOXA1	BMI1	1
FOXA1	C1orf52	0.974
FOXA1	SHB	0.979
FOXA1	IGFBP1	0.972
FOXA1	UHRF1BP1L	1
FOXA1	EIF4E	1
FOXA1	CCDC8	1
FOXA1	RTN3	1
FOXA1	CTBP2	0.969
FOXA1	JTB	0.977
FOXA1	C6orf48	1
FOXA1	HERC4	0.985
FOXA1	GJA3	0.971
FOXA1	HSPBAP1	0.992
FOXA1	MYH4	0.97
FOXA1	ZNF772	0.992
FOXA1	NADKD1	0.992
FOXA1	PCDH12	0.971
FOXA1	MYBPC3	0.973
FOXA1	ALKBH8	0.969
FOXA1	ALCAM	0.97
FOXA1	CLK4	0.976
FOXA1	MMP14	0.977
FOXA1	TRNAU1AP	0.996
FOXA1	TMEM126B	0.992
FOXA1	CCDC47	0.985
FOXA1	ZNF236	1
FOXA1	RPLP1	0.97
FOXA1	CCDC43	1
FOXA1	SCYL3	0.992
FOXA1	TEX12	0.992
FOXA1	KIF17	0.999
FOXA1	PGAM2	0.987
FOXA1	MAGT1	1
FOXA1	SAMD4A	0.97
FOXA1	BRIP1	0.991
FOXA1	TMED8	0.985
FOXA1	CBX3	0.979
FOXA1	GAS2L3	1
FOXA1	PSEN2	0.991
FOXA1	H1FX	0.991
FOXA1	TPM2	0.996
FOXA1	PRPF40A	0.979
FOXA1	WDR26	0.971
FOXA1	FANCE	1
FOXA1	FBXO27	1
FOXA1	FANCA	0.972
FOXA1	RAB10	0.992
FOXA1	CADM2	1
FOXA1	ETFA	0.992
FOXA1	SOX21	0.991
FOXA1	RPS27A	0.977
FOXA1	SH3RF2	0.972
FOXA1	RALGDS	1
FOXA1	GNB1	0.983
FOXA1	AC026461.1	1
FOXA1	AGAP1	0.983
FOXA1	FOXL2	0.996
FOXA1	FOXL1	0.991
FOXA1	ISPD	0.977
FOXA1	IGF2BP2	1
FOXA1	UHRF2	0.992
FOXA1	ACOX3	1
FOXA1	PIP5K1A	1
FOXA1	NKRF	1
FOXA1	CDK1	0.977
FOXA1	SHOC2	0.97
FOXA1	AC012485.1	0.97
FOXA1	RPL10A	0.983
FOXA1	HLA-DPA1	0.985
FOXA1	LPAR3	0.977
FOXA1	C2orf68	1
FOXA1	KIAA1191	0.977
FOXA1	RNF146	1
FOXA1	TGFB2	0.972
FOXA1	PHF17	0.973
FOXA1	SVIL	0.976
FOXA1	PRDX6	0.971
FOXA1	USP3	0.97
FOXA1	CALU	0.978
FOXA1	MRPS16	0.981
FOXA1	MEGF9	0.978
FOXA1	MCL1	0.97
FOXA1	PRMT2	0.999
FOXA1	SPIRE2	0.972
FOXA1	HIP1	1
FOXA1	ODC1	0.999
FOXA1	RP11-48B14.2	0.985
FOXA1	FKRP	1
FOXA1	YWHAZ	0.972
FOXA1	ZNF398	1
FOXA1	CNIH3	0.971
FOXA1	HDGFRP3	0.978
FOXA1	CEBPG	0.978
FOXA1	CEBPD	0.97
FOXA1	UNC119	0.985
FOXA1	IFIT2	0.992
FOXA1	MAP2K3	1
FOXA1	C4orf51	0.97
FOXA1	ZNF546	1
FOXA1	ABCB7	0.979
FOXA1	ADNP2	0.977
FOXA1	FEM1C	0.972
FOXA1	TLE3	0.999
FOXA1	ZBTB2	0.999
FOXA1	INTS1	0.977
FOXA1	HEG1	0.991
FOXA1	ST3GAL5	0.999
FOXA1	MAT2B	1
FOXA1	DIRC1	0.991
FOXA1	NR4A3	0.999
FOXA1	LSM6	0.978
FOXA1	DIRC2	0.992
FOXA1	OSTC	0.978
FOXA1	ABHD14B	1
FOXA1	COQ5	1
FOXA1	EBF3	0.974
FOXA1	SKIL	0.973
FOXA1	HIST1H3D	0.999
FOXA1	DYNC1H1	0.978
FOXA1	HIST1H3I	0.991
FOXA1	PHYH	0.991
FOXA1	CHST12	0.992
FOXA1	GULP1	0.999
FOXA1	BACE2	0.996
FOXA1	CSTF3	0.978
FOXA1	WIBG	0.991
FOXA1	TYMP	0.983
FOXA1	AC017081.1	0.97
FOXA1	KIAA1045	1
FOXA1	CNTRL	0.985
FOXA1	CTTNBP2NL	0.991
FOXA1	TCTEX1D4	0.976
FOXA1	ARHGAP21	0.978
FOXA1	PMAIP1	0.992
FOXA1	SLC6A6	1
FOXA1	BFAR	1
FOXA1	FCHO2	1
FOXA1	ATF7IP	0.978
FOXA1	TXNDC9	0.977
FOXA1	JOSD1	0.991
FOXA1	N4BP2L2	0.972
FOXA1	MYL2	1
FOXA1	RAPGEF1	1
FOXA1	SLC30A7	0.983
FOXA1	UQCRB	1
FOXA1	NAALADL2	0.97
FOXA1	SNRNP200	0.992
FOXA1	PRHOXNB	0.978
FOXA1	LINC00207	0.97
FOXA1	TTC30B	0.976
FOXA1	GADD45A	0.979
FOXA1	BNIP2	0.991
FOXA1	CCDC91	0.97
FOXA1	EML4	0.977
FOXA1	CRNKL1	0.996
FOXA1	PERP	0.992
FOXA1	ZC3HAV1	0.97
FOXA1	KRTAP10-5	1
FOXA1	PARN	1
FOXA1	WDR63	0.985
FOXA1	CUL1	0.977
FOXA1	ATPAF2	1
FOXA1	MRGBP	1
FOXA1	CASZ1	1
FOXA1	TRIM24	1
FOXA1	FPR1	1
FOXA1	EXTL2	0.983
FOXA1	CLCN7	0.981
FOXA1	TTC40	0.979
FOXA1	PER2	0.97
FOXA1	FLRT2	1
FOXA1	PRAC	0.977
FOXA1	DICER1	0.971
FOXA1	MIPOL1	0.985
FOXA1	BRD1	0.978
FOXA1	NME7	0.976
FOXA1	ADCY2	0.992
FOXA1	SHANK2	1
FOXA1	SECTM1	0.972
FOXA1	KPNA6	0.992
FOXA1	MARCH6	1
FOXA1	FKBP1B	0.992
FOXA1	SPESP1	0.977
FOXA1	NCAPG	0.974
FOXA1	PGS1	1
FOXA1	AC090673.2	0.985
FOXA1	NCMAP	0.991
FOXA1	GRIK2	0.977
FOXA1	RNF213	1
FOXA1	ZBTB25	1
FOXA1	RCBTB1	1
FOXA1	PTPLAD1	1
FOXA1	MED25	1
FOXA1	DOCK4	1
FOXA1	ID3	0.971
FOXA1	UHRF1BP1	0.991
FOXA1	ZNF853	0.999
FOXA1	ZNF852	0.97
FOXA1	MATR3	0.991
FOXA1	NIM1	0.97
FOXA1	RICTOR	0.992
FOXA1	EIF5B	0.977
FOXA1	CENPB	1
FOXA1	SLC9A4	0.97
FOXA1	PCNXL2	0.992
FOXA1	AC117395.1	0.978
FOXA1	TNRC18	0.991
FOXA1	VPS37D	0.987
FOXA1	JUN	0.969
FOXA1	RNF130	0.969
FOXA1	PARP4	1
FOXA1	TRPV4	0.992
FOXA1	DNAJB14	0.991
FOXA1	HECA	0.976
FOXA1	PJA2	1
FOXA1	RBM39	0.991
FOXA1	PPP1R14A	0.973
FOXA1	GID4	1
FOXA1	RIC8B	0.991
FOXA1	DALRD3	0.999
FOXA1	EPHB6	0.97
FOXA1	NAV3	1
FOXA1	DNAJC5B	1
FOXA1	LAMA3	0.971
FOXA1	BAHCC1	0.979
FOXA1	PHKA1	0.991
FOXA1	TUBB3	1
FOXA1	GBP4	0.97
FOXA1	ATG13	0.996
FOXA1	MB21D1	0.991
FOXA1	PHF20	0.996
FOXA1	NAA16	0.992
FOXA1	UBE2K	0.977
FOXA1	TP53	1
FOXA1	GNAQ	0.977
FOXA1	TNFRSF1A	0.991
FOXA1	ZNF619	1
FOXA1	POLE2	0.97
FOXA1	RP11-422N16.3	0.996
FOXA1	ASPH	0.991
FOXA1	PHF6	1
FOXA1	DNAH3	1
FOXA1	AGFG2	0.991
FOXA1	SOGA2	1
FOXA1	AGFG1	0.981
FOXA1	STX1A	1
FOXA1	MYOM1	0.991
FOXA1	DPF1	0.992
FOXA1	KCTD2	1
FOXA1	KMO	0.974
FOXA1	MYO1F	1
FOXA1	ODF3B	0.983
FOXA1	MYO1C	1
FOXA1	GNG11	0.97
FOXA1	PTK2	0.972
FOXA1	BTBD19	0.976
FOXA1	RP11-212D19.4	0.991
FOXA1	AC010441.1	0.978
FOXA1	CRYGB	0.992
FOXA1	KIAA0100	0.978
FOXA1	DENND6B	0.984
FOXA1	BTBD10	0.973
FOXA1	CNTD2	0.97
FOXA1	THSD7A	0.991
FOXA1	NUSAP1	1
FOXA1	PPAPDC1B	0.972
FOXA1	KRT86	1
FOXA1	KRT6B	0.972
FOXA1	TSEN2	0.996
FOXA1	OAZ1	0.97
FOXA1	RRM2	0.971
FOXA1	ITGA3	1
FOXA1	PENK	0.977
FOXA1	DPM2	1
FOXA1	ZNF248	0.987
FOXA1	EPB41L2	0.97
FOXA1	KIAA1324	0.971
FOXA1	ZBED5	1
FOXA1	RPS20	0.971
FOXA1	FBXO42	0.992
FOXA1	APOA1BP	0.992
FOXA1	EFNA5	0.979
FOXA1	LRTOMT	1
FOXA1	NCCRP1	1
FOXA1	EFNA1	1
FOXA1	SRM	1
FOXA1	RAB9A	0.985
FOXA1	APPL2	0.981
FOXA1	LGALS8	0.979
FOXA1	EXPH5	0.983
FOXA1	ALDH7A1	0.976
FOXA1	CD8A	1
FOXA1	GLCE	0.974
FOXA1	PAWR	1
FOXA1	LGALS7	0.987
FOXA1	DLEU1	0.971
FOXA1	OSBP2	0.97
FOXA1	IL18	0.992
FOXA1	LRP3	0.992
FOXA1	MYL12B	0.97
FOXA1	RP11-73O6.4	0.97
FOXA1	GSTM3	0.977
FOXA1	LRRN3	0.985
FOXA1	CAPN12	0.987
FOXA1	NBR1	0.971
FOXA1	IL6	0.999
FOXA1	STX10	0.991
FOXA1	VMO1	1
FOXA1	MAP3K10	1
FOXA1	COL1A1	0.985
FOXA1	GSTZ1	1
FOXA1	SLC35D1	0.999
FOXA1	PPID	0.969
FOXA1	COX7B	1
FOXA1	NMI	0.991
FOXA1	SEPP1	0.97
FOXA1	AOX1	0.974
FOXA1	LEPREL1	0.979
FOXA1	SNTB1	0.992
FOXA1	ATAD1	0.996
FOXA1	JUNB	0.999
FOXA1	BRCA1	0.971
FOXA1	OR4E2	0.984
FOXA1	MOSPD3	0.991
FOXA1	MPRIP	1
FOXA1	TMEM156	0.981
FOXA1	GPD1	0.977
FOXA1	NFATC2	0.97
FOXA1	BTN2A2	0.97
FOXA1	NLRC4	0.973
FOXA1	BCL9L	0.97
FOXA1	TMEM158	0.978
FOXA1	HIST4H4	0.977
FOXA1	STAM2	0.977
FOXA1	RIMBP3C	0.999
FOXA1	CBR3	0.992
FOXA1	UBN2	1
FOXA1	NIPBL	0.977
FOXA1	ZNF425	1
FOXA1	ATG7	0.978
FOXA1	PPY	0.97
FOXA1	EYA3	1
FOXA1	ANPEP	0.979
FOXA1	DCP2	1
FOXA1	ANXA2	1
FOXA1	ESRRA	1
FOXA1	ZBTB7B	0.972
FOXA1	KIAA0240	0.999
FOXA1	CTD-2369P2.12	0.983
FOXA1	SH2D7	0.97
FOXA1	RP11-536G4.1	0.983
FOXA1	AP4E1	1
FOXA1	MCM4	0.972
FOXA1	GTPBP1	0.977
FOXA1	RAB11B	1
FOXA1	WRAP53	1
FOXA1	C6orf132	0.977
FOXA1	C10orf107	0.97
FOXA1	CSNK1G3	0.992
FOXA1	FAM9B	0.987
FOXA1	BBIP1	0.97
FOXA1	C11orf20	1
FOXA1	SHH	0.974
FOXA1	ZNF860	0.985
FOXA1	TIA1	1
FOXA1	PSAT1	0.991
FOXA1	HSPB11	1
FOXA1	RINT1	0.971
FOXA1	FOXC1	0.97
FOXA1	HTR1D	1
FOXA1	CRIM1	1
FOXA1	TMIGD1	1
FOXA1	EIF4B	0.996
FOXA1	ABCC3	0.983
FOXA1	KCNE2	0.97
FOXA1	OAF	1
FOXA1	TM2D2	0.991
FOXA1	FLJ45079	0.977
FOXA1	ZRANB1	0.976
FOXA1	TBX6	0.999
FOXA1	LYPLA1	0.992
FOXA1	ISL2	0.978
FOXA1	ANKHD1-EIF4EBP3	0.97
FOXA1	UTS2D	0.996
FOXA1	RP11-613M10.9	0.979
FOXA1	MUC22	0.977
FOXA1	LDLRAD1	0.992
FOXA1	NPDC1	0.97
FOXA1	MTRNR2L4	0.97
FOXA1	SCO2	0.983
FOXA1	ATP9A	1
FOXA1	S100A10	0.991
FOXA1	TTC9C	1
FOXA1	ETS2	0.996
FOXA1	CCDC88A	0.985
FOXA1	CXorf56	1
FOXA1	NDUFB11	0.972
FOXA1	OAS1	0.992
FOXA1	ZNF782	0.991
FOXA1	ANKMY2	0.983
FOXA1	PTP4A1	0.974
FOXA1	SUSD1	1
FOXA1	ZNF789	1
FOXA1	PYGM	1
FOXA1	AC016757.3	1
FOXA1	DDIT4	1
FOXA1	CCDC114	1
FOXA1	HK2	0.976
FOXA1	CD22	1
FOXA1	RSPRY1	1
FOXA1	H2AFV	1
FOXA1	HTR6	0.97
FOXA1	DISP1	0.97
FOXA1	TSPAN5	1
FOXA1	UBR3	0.981
FOXA1	ANKUB1	0.978
FOXA1	NUCB1	0.996
FOXA1	FAM218A	0.991
FOXA1	TRNP1	0.97
FOXA1	GPR1	0.996
FOXA1	SOCS6	0.972
FOXA1	SCOC	0.97
FOXA1	MBTPS1	0.977
FOXA1	ARPC1A	1
FOXA1	C6orf62	0.981
FOXA1	H2AFZ	0.991
FOXA1	CD2AP	0.978
FOXA1	C20orf26	0.996
FOXA1	TLR3	0.984
FOXA1	DDX6	1
FOXA1	ALG10B	0.991
FOXA1	RP11-403P17.5	1
FOXA1	UBB	0.977
FOXA1	KRT7	0.973
FOXA1	STC2	0.991
FOXA1	SYT2	0.983
FOXA1	H2AFJ	0.977
FOXA1	VPS72	1
FOXA1	IL20RA	0.972
FOXA1	CORO7-PAM16	1
FOXA1	SLC7A6	0.983
FOXA1	PCM1	0.979
FOXA1	RPL5	1
FOXA1	ZBTB1	1
FOXA1	DEK	0.972
FOXA1	TOMM20	1
FOXA1	BFSP1	1
FOXA1	MANEA	1
FOXA1	ADAM9	0.991
FOXA1	NEK10	0.977
FOXA1	KLHDC1	0.97
FOXA1	LRP5L	0.999
FOXA1	PREX1	0.971
FOXA1	HAUS3	1
FOXA1	SLMAP	0.972
FOXA1	SUPT16H	1
FOXA1	PCOLCE	0.991
FOXA1	AL162458.2	0.977
FOXA1	OR2B11	0.97
FOXA1	SH2D6	1
FOXA1	LNX1	0.97
FOXA1	FAM219B	1
FOXA1	CDC25B	1
FOXA1	SGTB	0.999
FOXA1	STRIP2	0.983
FOXA1	DSTN	1
FOXA1	HIST1H2BF	0.999
FOXA1	HIST1H2BG	0.97
FOXA1	IFIT1B	0.992
FOXA1	HIST1H2BC	1
FOXA1	SLC26A8	0.972
FOXA1	ITPR3	0.999
FOXA1	HIST1H2BN	1
FOXA1	CAPG	1
FOXA1	SUV420H1	0.972
FOXA1	TRIM40	0.978
FOXA1	ANKRD28	0.991
FOXA1	AC002558.2	0.972
FOXA1	TMEM160	1
FOXA1	CIRBP	0.976
FOXA1	TMEM50A	1
FOXA1	WNT5A	0.999
FOXA1	SZRD1	0.992
FOXA1	TNFRSF11A	1
FOXA1	C6orf195	0.971
FOXA1	METTL21A	0.972
FOXA1	FAM194A	1
FOXA1	RPL35A	0.972
FOXA1	MAPK14	0.972
FOXA1	PXDC1	0.971
FOXA1	ME3	0.979
FOXA1	OPN5	0.978
FOXA1	GPKOW	1
FOXA1	DLL4	0.979
FOXA1	SMIM3	0.978
FOXA1	CCDC103	1
FOXA1	AVEN	0.97
FOXA1	TMED2	0.983
FOXA1	CACNB4	0.996
FOXA1	C11orf71	0.991
FOXA1	RBM10	0.972
FOXA1	C4orf33	0.999
FOXA1	CLHC1	0.977
FOXA1	CITED2	1
FOXA1	PDCD4	1
FOXA1	ARMC1	0.974
FOXA1	CLDN7	1
FOXA1	DLK2	1
FOXA1	LRRC8D	0.97
FOXA1	GBGT1	1
FOXA1	SBNO2	1
FOXA1	ARL6IP6	0.979
FOXA1	HMGA2	0.973
FOXA1	ZFP36L2	0.984
FOXA1	TYRO3	0.97
FOXA1	FAM160B1	0.983
FOXA1	CHRNA3	0.97
FOXA1	FAM187A	1
FOXA1	AC124890.1	1
FOXA1	C10orf95	1
FOXA1	HIST1H1B	0.991
FOXA1	HEY1	0.985
FOXA1	BCAP31	0.971
FOXA1	SEMA3C	0.978
FOXA1	SEMA3E	0.979
FOXA1	C1orf98	1
FOXA1	SYNGR2	1
FOXA1	ID2	0.987
FOXA1	METTL5	0.981
FOXA1	RIN2	1
FOXA1	PIAS1	0.976
FOXA1	FDX1L	0.983
FOXA1	EMP3	1
FOXA1	RNF144A	0.976
FOXA1	TADA1	0.972
FOXA1	ZNF277	1
FOXA1	HP1BP3	0.97
FOXA1	PLA2G1B	0.97
FOXA1	RAB39A	0.972
FOXA1	NUMA1	1
FOXA1	TMSB4X	0.991
FOXA1	ZNF250	0.992
FOXA1	DCUN1D2	1
FOXA1	CD59	0.985
FOXA1	ADAM10	0.996
FOXA1	HSPA1B	1
FOXA1	RIPK2	0.991
FOXA1	DCAF16	0.974
FOXA1	HIST1H2AK	1
FOXA1	ANKHD1	0.97
FOXA1	HIST1H2AE	0.97
FOXA1	HIST1H2AD	0.999
FOXA1	ELF3	0.977
FOXA1	ZC3H12C	0.978
FOXA1	P2RX5	0.985
FOXA1	HIST1H2AC	1
FOXA1	RAB34	0.973
FOXA1	BCL2L11	0.992
FOXA1	C12orf75	0.981
FOXA1	SERPINA6	0.972
FOXA1	UPK3A	0.979
FOXA1	HADHB	1
FOXA1	KCNK5	0.971
FOXA1	BLZF1	0.976
FOXA1	HADHA	1
FOXA1	TMEM183A	0.987
FOXA1	ZBTB7A	1
FOXA1	FUK	0.996
FOXA1	GLI2	0.97
FOXA1	DOK3	1
FOXA1	OSMR	0.978
FOXA1	STRN4	1
FOXA1	TRMT10B	0.984
FOXA1	TF	0.991
FOXA1	MCEE	1
FOXA1	DGKA	0.991
FOXA1	G2E3	1
FOXA1	MTA3	0.978
FOXA1	ICK	0.996
FOXA1	TRAF1	1
FOXA1	NR3C1	1
FOXA1	KLB	1
FOXA1	RRAGB	0.996
FOXA1	USP12	0.974
FOXA1	USP13	1
FOXA1	MCOLN2	0.985
FOXA1	FOXN4	1
FOXA1	MPHOSPH10	1
FOXA1	ANKRD61	0.981
FOXA1	ARMC5	0.972
FOXA1	PSTPIP2	1
FOXA1	ARMC3	0.992
FOXA1	C1orf194	0.971
FOXA1	NFIB	0.987
FOXA1	PLEKHG7	1
FOXA1	RP11-497E19.2	1
FOXA1	ACTN4	1
FOXA1	RHCG	0.97
FOXA1	MXI1	0.992
FOXA1	GLTPD2	1
FOXA1	CSPP1	0.985
FOXA1	TXNDC12	0.987
FOXA1	PIF1	0.972
FOXA1	TGIF1	1
FOXA1	CREB3L4	1
FOXA1	C2orf44	0.992
FOXA1	AC004076.9	0.992
FOXA1	C2orf42	1
FOXA1	ATF1	1
FOXA1	SPATA4	0.999
CUX1	HIST1H4B	0.914
CUX1	HIST1H4A	0.926
CUX1	FGFR1OP2	0.913
CUX1	NCBP1	0.901
CUX1	HSPA5	0.837
CUX1	RNF13	0.92
CUX1	HIST1H4J	0.841
CUX1	HIST1H4H	0.937
CUX1	SSFA2	0.873
CUX1	AGA	0.954
CUX1	KIAA0907	0.833
CUX1	VRTN	0.894
CUX1	SPR	0.835
CUX1	HIST1H4D	0.87
CUX1	ZNF706	0.915
CUX1	ZC3H10	0.849
CUX1	ZC3H13	0.841
CUX1	ZSWIM7	0.912
CUX1	ZSWIM2	0.929
CUX1	TMEM59	0.927
CUX1	TMEM57	0.879
CUX1	ABCD4	0.894
CUX1	C2CD3	0.876
CUX1	CBLB	0.873
CUX1	CCDC75	0.844
CUX1	ZNF41	0.844
CUX1	SP1	0.863
CUX1	XPA	0.917
CUX1	SP3	0.85
CUX1	CEP89	0.839
CUX1	GOLIM4	0.916
CUX1	OPA1	0.917
CUX1	MYL12B	0.918
CUX1	ZNF670	0.922
CUX1	C11orf57	0.846
CUX1	KLLN	0.859
CUX1	PARP12	0.843
CUX1	KTI12	0.916
CUX1	BAK1	0.918
CUX1	SPPL2A	0.837
CUX1	MAL	0.916
CUX1	NOP9	0.918
CUX1	ATP2A2	0.915
CUX1	ALDH3A2	0.918
CUX1	ITGA1	0.858
CUX1	EVC	0.844
CUX1	ITGA5	0.836
CUX1	RIT1	0.839
CUX1	KIAA1279	0.944
CUX1	MFSD11	0.867
CUX1	MGST1	1
CUX1	DENND4A	0.926
CUX1	APOA2	0.926
CUX1	XPO1	0.913
CUX1	HN1	0.918
CUX1	XPO5	0.856
CUX1	OXT	0.913
CUX1	PAM16	0.914
CUX1	GMDS	0.959
CUX1	SOBP	0.832
CUX1	WSB2	0.924
CUX1	HRH1	0.918
CUX1	SDK1	0.921
CUX1	AC008060.7	0.837
CUX1	RBM12B	0.912
CUX1	RP11-863K10.7	0.929
CUX1	HPDL	0.925
CUX1	TACR2	0.86
CUX1	RPS6KA1	0.918
CUX1	SNRPB2	0.996
CUX1	NOG	0.944
CUX1	ATAD1	0.848
CUX1	ITGAV	0.938
CUX1	PREP	0.919
CUX1	FRAT2	0.852
CUX1	GIT1	0.937
CUX1	ZNF295	0.891
CUX1	FAM134A	0.837
CUX1	GANAB	0.832
CUX1	ZNF700	0.975
CUX1	TRERF1	0.868
CUX1	SMAD2	0.921
CUX1	SMAD3	0.931
CUX1	POLG2	0.849
CUX1	NDUFAF4	0.854
CUX1	NPHP1	0.979
CUX1	MTIF3	0.852
CUX1	ZWILCH	0.914
CUX1	OR2H2	0.865
CUX1	HMGXB4	0.849
CUX1	CEBPG	0.92
CUX1	PELI1	0.916
CUX1	ARF1	0.837
CUX1	ARF6	0.919
CUX1	ARF5	0.841
CUX1	C14orf119	0.926
CUX1	MYLK3	0.874
CUX1	TCEA1	0.917
CUX1	NOL8	0.841
CUX1	TRMT44	0.832
CUX1	SAR1A	0.915
CUX1	SRPK1	0.918
CUX1	PIPOX	0.835
CUX1	FAM20B	0.913
CUX1	CCDC112	0.912
CUX1	KIAA1524	0.919
CUX1	AC025170.1	0.924
CUX1	LEO1	0.837
CUX1	SPP1	0.85
CUX1	METTL25	0.931
CUX1	WTIP	0.912
CUX1	CTHRC1	0.946
CUX1	CTB-55O6.8	0.854
CUX1	CPEB4	0.916
CUX1	PYURF	0.878
CUX1	CPEB2	0.913
CUX1	SRBD1	0.854
CUX1	ACRV1	0.913
CUX1	ARL14	0.842
CUX1	ZNF780A	0.912
CUX1	PEX13	0.963
CUX1	GCHFR	0.925
CUX1	LARP6	0.87
CUX1	IFT80	0.862
CUX1	UBTF	0.893
CUX1	KIF4A	0.925
CUX1	CDCA3	0.916
CUX1	CDCA4	0.917
CUX1	CDCA8	0.871
CUX1	CD44	0.837
CUX1	CTB-58E17.5	0.921
CUX1	ALKBH7	0.88
CUX1	UPK2	0.87
CUX1	THAP8	0.852
CUX1	AL136218.1	0.926
CUX1	CALR	0.916
CUX1	DZIP1L	0.974
CUX1	CYB5B	0.895
CUX1	NAP1L1	0.921
CUX1	ATP6V0E1	0.966
CUX1	WDR74	0.933
CUX1	RPN1	0.874
CUX1	SIDT1	0.847
CUX1	SPRED2	0.862
CUX1	PTHLH	0.856
CUX1	PRPF8	0.919
CUX1	PRPF3	0.834
CUX1	PRPF4	0.914
CUX1	ASB1	0.883
CUX1	IL1RAPL1	0.929
CUX1	VOPP1	0.842
CUX1	SIX3	0.926
CUX1	ESRP1	0.926
CUX1	ZNF587B	0.84
CUX1	SYNJ1	0.924
CUX1	C2orf50	0.848
CUX1	CTD-2616J11.11	0.931
CUX1	HMG20B	0.924
CUX1	C5orf43	0.93
CUX1	SLC16A13	0.913
CUX1	MRPL39	0.914
CUX1	RINT1	0.832
CUX1	ARRDC3	0.865
CUX1	KHNYN	0.913
CUX1	CCDC64B	0.856
CUX1	RP11-1055B8.6	0.996
CUX1	APP	0.914
CUX1	RFX7	0.918
CUX1	ELK3	0.916
CUX1	PAK4	0.916
CUX1	DBP	0.966
CUX1	ABCE1	0.864
CUX1	PAK2	0.918
CUX1	TIGD4	0.918
CUX1	FOXP2	0.917
CUX1	CLEC2B	0.914
CUX1	ERI2	0.92
CUX1	COPS4	0.839
CUX1	LRFN3	0.916
CUX1	CBX6	0.84
CUX1	AC099552.4	0.861
CUX1	ZCCHC10	0.916
CUX1	ZNF608	0.913
CUX1	LCN12	0.979
CUX1	PPP1R9A	0.861
CUX1	TRAF3IP2	0.925
CUX1	FAM135A	0.946
CUX1	TNS4	0.844
CUX1	ARID2	0.961
CUX1	NUDT2	0.925
CUX1	NUDT3	0.917
CUX1	NUDT6	0.929
CUX1	ZNF776	0.847
CUX1	IGFBP1	0.932
CUX1	TK2	0.916
CUX1	IGFBP4	0.863
CUX1	SCMH1	0.925
CUX1	ARGLU1	0.931
CUX1	CYP2R1	0.892
CUX1	CKLF	0.916
CUX1	GJA1	0.84
CUX1	ABTB2	0.926
CUX1	CD164L2	0.925
CUX1	MLTK	0.909
CUX1	TMEM212	0.926
CUX1	MEF2D	0.913
CUX1	COX10	0.921
CUX1	TRIM3	0.834
CUX1	COX15	0.934
CUX1	TRIM7	0.844
CUX1	PPP6R3	0.944
CUX1	NUTF2	0.934
CUX1	FAM168B	0.936
CUX1	AMPD3	0.915
CUX1	RASGRP1	0.871
CUX1	LRRC3C	0.916
CUX1	MLF1	0.887
CUX1	TPM4	0.862
CUX1	TPM1	0.926
CUX1	NDFIP2	0.947
CUX1	NDFIP1	0.93
CUX1	CIB1	0.838
CUX1	PNISR	0.851
CUX1	C22orf32	0.92
CUX1	FBXW5	0.979
CUX1	ETFA	0.862
CUX1	TGFBR2	0.915
CUX1	CLIC4	0.871
CUX1	ETFB	0.931
CUX1	SH3RF2	0.924
CUX1	AC115618.1	0.845
CUX1	TET1	0.89
CUX1	YKT6	0.954
CUX1	TOP3B	0.916
CUX1	TMEM141	0.838
CUX1	FOXL1	0.917
CUX1	OR2AJ1	0.844
CUX1	TJP3	0.881
CUX1	DNMBP	0.916
CUX1	RTKN2	0.877
CUX1	LY6G5B	0.918
CUX1	PPAT	0.858
CUX1	ISY1	0.918
CUX1	SH3PXD2B	0.858
CUX1	PKD1P1	0.926
CUX1	AL035681.1	0.925
CUX1	MAD2L1	0.841
CUX1	SVIL	0.968
CUX1	PRDX6	0.842
CUX1	CHPF2	0.873
CUX1	PRDX2	0.851
CUX1	DKFZP779L1853	0.914
CUX1	CLGN	0.841
CUX1	C20orf196	0.86
CUX1	C20orf194	0.913
CUX1	MYBL1	0.837
CUX1	DRD1	0.917
CUX1	SMARCA4	0.92
CUX1	CTD-2369P2.12	0.916
CUX1	ZNF2	0.926
CUX1	ERO1LB	0.931
CUX1	RP11-463D19.2	0.868
CUX1	RP11-403P17.5	0.862
CUX1	KANK3	0.858
CUX1	CDC5L	0.938
CUX1	LCORL	0.854
CUX1	ST3GAL5	0.837
CUX1	VCP	0.934
CUX1	CADPS	0.929
CUX1	PBX2	0.892
CUX1	PAPOLB	0.914
CUX1	DPH1	1
CUX1	SPAST	0.932
CUX1	NSUN4	0.913
CUX1	CEP135	0.922
CUX1	WIBG	0.831
CUX1	ARHGAP32	0.899
CUX1	TUBG2	0.841
CUX1	ABRA	0.88
CUX1	MON1B	0.918
CUX1	ZFX	0.914
CUX1	C19orf45	0.858
CUX1	KHDC1	0.916
CUX1	ERGIC1	0.915
CUX1	CEP78	0.927
CUX1	UQCRH	0.914
CUX1	UQCRB	0.915
CUX1	UXT	0.917
CUX1	EP300	0.931
CUX1	CALM2	0.913
CUX1	LIX1	0.856
CUX1	PERP	0.853
CUX1	DLGAP5	0.918
CUX1	WDR62	0.852
CUX1	MYPN	0.931
CUX1	LYPLA2	0.849
CUX1	MFSD12	0.924
CUX1	BMP8A	0.934
CUX1	TRIM24	0.931
CUX1	TRIM25	0.833
CUX1	CREB5	0.845
CUX1	HOXD3	0.856
CUX1	PNKD	0.856
CUX1	HMGCR	0.841
CUX1	PIH1D2	0.846
CUX1	RBM43	0.916
CUX1	ORMDL3	0.915
CUX1	PTPN12	0.868
CUX1	KAT5	0.833
CUX1	PTPN14	0.925
CUX1	MAGEL2	0.834
CUX1	SETD1B	0.93
CUX1	C1GALT1C1	0.896
CUX1	TTC19	0.912
CUX1	TTC18	0.849
CUX1	C4orf29	0.922
CUX1	TSPYL4	0.914
CUX1	EPGN	0.917
CUX1	PNRC2	0.859
CUX1	GBA	0.834
CUX1	GAB2	0.987
CUX1	DNAJC21	0.847
CUX1	AC097381.1	0.86
CUX1	C2orf81	0.833
CUX1	CD209	0.843
CUX1	C2orf82	0.929
CUX1	ZFP91	0.976
CUX1	ARHGAP5	0.845
CUX1	RICTOR	0.925
CUX1	SUCO	0.916
CUX1	ZSCAN2	0.845
CUX1	SRSF4	0.906
CUX1	THEM4	0.925
CUX1	USP48	0.918
CUX1	AL358938.1	0.883
CUX1	MSMP	0.926
CUX1	PPM1M	0.834
CUX1	EGR1	0.914
CUX1	PPM1K	0.832
CUX1	USP40	0.836
CUX1	EGR4	0.839
CUX1	XDH	0.834
CUX1	RNF130	0.843
CUX1	RAPH1	0.855
CUX1	ANXA11	0.843
CUX1	ANXA10	0.834
CUX1	PJA2	0.938
CUX1	CISD1	0.916
CUX1	PRKAB2	0.918
CUX1	TSHZ1	0.95
CUX1	HSPA4L	0.92
CUX1	CDK11A	1
CUX1	PAX9	0.832
CUX1	PTPN4	0.918
CUX1	PPP1R11	0.881
CUX1	ASUN	0.913
CUX1	ATOX1	0.866
CUX1	LRCH1	0.841
CUX1	RBCK1	0.95
CUX1	HIST2H3C	0.889
CUX1	BAG2	0.917
CUX1	PTDSS2	0.85
CUX1	MTRF1L	0.869
CUX1	MYO1E	0.902
CUX1	MYO1C	0.913
CUX1	FSTL3	0.861
CUX1	ANAPC1	0.92
CUX1	RPS3	0.919
CUX1	RP11-212D19.4	0.892
CUX1	U47924.25	0.916
CUX1	ZNF503-AS2	0.931
CUX1	CNTD2	0.923
CUX1	CTPS1	0.868
CUX1	ZEB1	0.877
CUX1	AL035406.1	0.836
CUX1	CBLN3	0.913
CUX1	GARS	0.919
CUX1	ARPP19	0.845
CUX1	PSMA1	0.97
CUX1	FAM160B1	0.854
CUX1	HIST2H2AA3	0.889
CUX1	HIST2H2AA4	0.834
[truncated: 570,883 more rows]
