# Supplementary material for: Network modeling of kinase inhibitor polypharmacology reveals pathways targeted in chemical screens
Source: PLoS One. 2017 Oct 12;12(10):e0185650. doi: 10.1371/journal.pone.0185650 (PMC5638242; doi:10.1371/journal.pone.0185650)
Supplement: S10 Table — (ZIP) [file pone.0185650.s012.zip]

Archive with 1 entries (1 files):
- S10_Table.CommodityPerEdge.txt
