# Supplementary material for: Network modeling of kinase inhibitor polypharmacology reveals pathways targeted in chemical screens
Source: PLoS One. 2017 Oct 12;12(10):e0185650. doi: 10.1371/journal.pone.0185650 (PMC5638242; doi:10.1371/journal.pone.0185650)
Supplement: S10 Table — (ZIP) [file pone.0185650.s012.zip › S10_Table.CommodityPerEdge.txt]

EdgeCommodity
C15orf23 (genetic) MPHOSPH6 = 0.001914
CALM2 (kinase) TCF3 = 0.003844
CALM3 (kinase) TCF3 = 0.005000
CALM1 (kinase) TCF3 = 0.003123
DLGAP4 (genetic) BIN1 = 0.001175
PTPN11 (kinase) STAT5A = 0.005000
CDK2 (genetic) BRCA1 = 0.001907
CDK2 (kinase) BRCA1 = 0.003093
CDK2 (genetic) CEBPA = 0.000577
CAMKK1 (kinase) YWHAH = 0.003151
KIAA1524 (genetic) MYC = 0.001520
DDIT3 (genetic) MYO1Fmrna = 0.002837
DDIT3 (kinase) MYO1Fmrna = 0.002163
DDIT3 (kinase) SLC29A2mrna = 0.001077
ATP5C1 (genetic) EGFR = 0.001460
GGA1 (genetic) SMAD3 = 0.001190
BEX2 (genetic) MAGEA11 = 0.001518
FKBP10 (genetic) RAF1 = 0.002527
FKBP1A (kinase) MTOR = 0.001202
PCNA (genetic) HDAC1 = 0.002946
ZBTB7A (kinase) JAG2mrna = 0.001703
ZBTB7B (genetic) ZFYVE1mrna = 0.001478
RABAC1 (genetic) PBX3 = 0.002151
NDEL1 (genetic) MAGEA11 = 0.001431
CDC37 (kinase) CDK4 = 0.001165
CCNA1 (genetic) E2F1 = 0.001552
DYNC1I2 (genetic) DYNLL1 = 0.001601
NSF (kinase) C14orf1 = 0.003369
MPHOSPH6 (genetic) TP53 = 0.001914
BCL6 (kinase) NR2F2mrna = 0.001073
BCL6 (kinase) SMAD6mrna = 0.001286
BCL6 (kinase) NIPSNAP3Amrna = 0.001227
BCL6 (kinase) ANXA1mrna = 0.001414
HLA-B (genetic) TRIM28 = 0.001685
WWOX (genetic) TP53 = 0.001344
ACTN4 (kinase) MEF2A = 0.003704
EAF1 (genetic) ELL = 0.004007
CDC42 (genetic) WAS = 0.001070
CDC42 (genetic) IQGAP1 = 0.003930
PDX1 (genetic) LOXL4mrna = 0.000969
PDX1 (genetic) NCCRP1mrna = 0.004031
INMT (genetic) HSP90AA1 = 0.001231
SLK (kinase) KEAP1 = 0.003584
PHYH (genetic) MAGEA11 = 0.001268
CAPS2 (genetic) UBE2D1 = 0.002001
MARK4 (kinase) TUBG1 = 0.003854
MARK1 (kinase) SFN = 0.003840
MARK2 (kinase) YWHAZ = 0.003830
MARK3 (kinase) FOS = 0.003822
CAMKK2 (kinase) CEP63 = 0.003740
CIRBP (genetic) ATXN1 = 0.001298
SSRP1 (kinase) SRF = 0.002280
ANAPC4 (genetic) CDH1 = 0.001315
MYLK2 (kinase) NFKB2 = 0.003648
FBXW11 (genetic) CUL1 = 0.004281
CSF1R (kinase) SOCS1 = 0.001224
CSF1R (kinase) CBL = 0.001525
NFYA (genetic) C7orf57mrna = 0.004517
SKIL (genetic) SMAD3 = 0.004067
CREB1 (genetic) APBB1mrna = 0.001257
CREB1 (genetic) ARL4Dmrna = 0.001453
CREB1 (genetic) CDCA5mrna = 0.000391
CREB1 (genetic) CDAmrna = 0.001552
CREB1 (kinase) TRMT61Amrna = 0.000590
CREB1 (kinase) TMEM217mrna = 0.003841
CREB1 (kinase) ASB16-AS1mrna = 0.001864
CREB1 (kinase) EPORmrna = 0.001410
CREB1 (kinase) OTUD6Bmrna = 0.001253
CREB1 (genetic) PSENENmrna = 0.001224
CREB1 (kinase) SELKmrna = 0.001043
CREB1 (kinase) CREMmrna = 0.001409
CREB1 (kinase) NDRG4mrna = 0.001832
CREB1 (kinase) HAUS5mrna = 0.001606
CREB1 (kinase) USP11mrna = 0.001488
CREB1 (kinase) TMUB2mrna = 0.001048
CREB1 (genetic) ADRA2Amrna = 0.000753
CREB1 (kinase) ADRA2Amrna = 0.000727
PDHA1 (genetic) EIF3A = 0.003349
PDHA1 (genetic) PDHB = 0.005000
PDHA1 (genetic) ITGB3BP = 0.003323
CAB39 (genetic) VHL = 0.003456
NCOA6 (kinase) RXRA = 0.005000
ERG (kinase) H1F0mrna = 0.001467
ERG (kinase) GPN2mrna = 0.003533
FANCG (genetic) FANCA = 0.000261
FANCG (genetic) GABPB1 = 0.001472
FANCG (kinase) GABPB1 = 0.001049
FANCF (genetic) FANCG = 0.001733
FANCC (genetic) STAT1 = 0.001509
FANCA (genetic) FANCC = 0.001509
FANCM (genetic) FANCA = 0.001248
HOXA9 (genetic) FAM63Amrna = 0.000214
HOXA9 (genetic) KIAA1430mrna = 0.001845
UBA1 (genetic) BRCA1 = 0.001491
UBA1 (kinase) BRCA1 = 0.003509
CXorf56 (genetic) NFKBIL1 = 0.001183
LYN (kinase) NEDD9 = 0.002559
NFKBIB (genetic) RELA = 0.001864
NFKBIB (kinase) RELA = 0.000516
NFKBIA (kinase) RELA = 0.005000
CRKL (kinase) NEDD9 = 0.000527
CRKL (kinase) STAT5A = 0.005000
FXR2 (genetic) LDOC1 = 0.000470
FXR2 (kinase) LDOC1 = 0.002691
CRADD (genetic) PIDD = 0.001188
YWHAZ (genetic) HDAC4 = 0.001320
YWHAZ (kinase) HDAC4 = 0.003680
YWHAZ (kinase) RAF1 = 0.004381
YWHAZ (kinase) TP53 = 0.005000
YWHAQ (genetic) E2F1 = 0.005000
YWHAH (kinase) NR3C1 = 0.002169
YWHAH (genetic) TLX2 = 0.004018
YWHAH (kinase) TLX2 = 0.000982
YWHAB (genetic) RAF1 = 0.005000
YWHAG (genetic) HDAC4 = 0.002981
YWHAG (kinase) HDAC4 = 0.002019
YWHAG (kinase) MDM4 = 0.005000
YWHAE (kinase) HDAC4 = 0.000438
YWHAE (kinase) ERG = 0.005000
ROCK1 (kinase) RHOA = 0.002675
ROCK2 (kinase) STK16 = 0.003171
DOCK7 (genetic) GTF2A1 = 0.001225
KBTBD7 (genetic) BARD1 = 0.001379
KBTBD7 (kinase) BARD1 = 0.003509
KBTBD7 (genetic) CUL3 = 0.000037
KBTBD6 (genetic) GABARAPL1 = 0.001379
EPHA7 (kinase) MLLT4 = 0.002284
ARL6 (genetic) ARL6IP4 = 0.000867
ARL6 (genetic) ARL6IP1 = 0.000470
GFM1 (genetic) SMURF2 = 0.002609
RAN (kinase) RANGAP1 = 0.001039
RUNX3 (genetic) LETM2mrna = 0.001672
RAD54B (kinase) RAD51 = 0.003660
ABCB1 (genetic) PHB2 = 0.001672
ABCB1 (genetic) BAP1 = 0.005000
ABCB1 (genetic) RNF2 = 0.005000
ZNF277 (genetic) ZBTB7B = 0.001478
MKNK2 (kinase) MAPK1 = 0.003726
MKNK1 (kinase) MAPK1 = 0.003395
LRP1 (genetic) SKIL = 0.001672
PLEKHF2 (kinase) MAX = 0.003612
MSR1 (genetic) HSPA1B = 0.002011
MAPKAPK5 (kinase) TP53 = 0.002027
MAPKAPK2 (kinase) HSF1 = 0.003381
PDHB (genetic) PDX1 = 0.005000
TRAPPC1 (genetic) RUVBL2 = 0.002368
ZNF598 (genetic) DBN1 = 0.001737
MAD2L1 (kinase) MAD1L1 = 0.003838
ENO2 (genetic) HSF1 = 0.001501
DYNLL1 (genetic) ZHX1 = 0.001601
EGR2 (kinase) C10orf54mrna = 0.000581
EGR1 (genetic) ITGB3mrna = 0.001212
NFKB1 (genetic) EGR1mrna = 0.001415
NFKB2 (genetic) TMEM201mrna = 0.001674
NFKB2 (genetic) ELF3mrna = 0.004316
NFKB2 (genetic) H1FXmrna = 0.001621
NFKB2 (genetic) NMBmrna = 0.001119
NFKB2 (genetic) GPSM3mrna = 0.001718
NFKB2 (kinase) GPSM3mrna = 0.002506
NFKB2 (genetic) RELBmrna = 0.002427
NFKB2 (kinase) DDX58mrna = 0.002267
NFKB2 (genetic) FAM111Bmrna = 0.001628
NFKB2 (genetic) IRF2BP2mrna = 0.001068
NFKB2 (genetic) TBC1D10Amrna = 0.001137
NFKB2 (genetic) TNFSF13mrna = 0.002456
EMILIN3 (genetic) SQSTM1 = 0.001527
BAP1 (genetic) BRCA1 = 0.005000
ERRFI1 (genetic) SFN = 0.001452
NFATC1 (kinase) SELRC1mrna = 0.001297
NFATC1 (kinase) UTP18mrna = 0.000145
NFATC1 (kinase) HIST1H2ACmrna = 0.002432
NFATC2 (kinase) S100A2mrna = 0.001567
NFATC2 (kinase) UTP18mrna = 0.000955
NFATC2 (kinase) SOWAHCmrna = 0.001395
NRIP1 (genetic) RARA = 0.001365
FOS (kinase) TMEM219mrna = 0.001318
FOS (kinase) TIMP4mrna = 0.000265
FOS (genetic) TNFSF9mrna = 0.000520
FOS (kinase) TNFSF9mrna = 0.000872
FOS (kinase) NEU1mrna = 0.001326
FOS (kinase) HRH1mrna = 0.001802
FOS (genetic) PADI3mrna = 0.001625
FOS (kinase) CSDC2mrna = 0.001606
FOS (kinase) OSGIN1mrna = 0.002223
FOS (kinase) TUBB6mrna = 0.000485
FOS (genetic) PLEKHG4mrna = 0.001787
FOS (kinase) IGFN1mrna = 0.001437
UPF1 (genetic) EIF3A = 0.001651
RANGAP1 (kinase) UBE2I = 0.001039
MAPK3 (kinase) SREBF2 = 0.005000
MAPK3 (kinase) JUN = 0.001937
MAPK3 (kinase) MAP2K1 = 0.002029
MAPK1 (kinase) MYC = 0.005000
MAPK1 (kinase) ELK1 = 0.005000
MAPK1 (kinase) STAT5A = 0.005000
MAPK8 (kinase) JUN = 0.005000
MAPK8 (kinase) CEBPA = 0.003066
MAPK9 (kinase) JUN = 0.003407
STAT5B (kinase) ANKRD1mrna = 0.005000
STAT5A (kinase) SIX2mrna = 0.001032
STAT5A (kinase) PET117mrna = 0.001659
STAT5A (kinase) PPP1R3Cmrna = 0.001823
STAT5A (kinase) S100A3mrna = 0.001423
STAT5A (kinase) AMD1mrna = 0.001171
STAT5A (kinase) PRPHmrna = 0.000484
STAT5A (kinase) HES1mrna = 0.001351
STAT5A (kinase) FAM35Amrna = 0.001041
STAT5A (kinase) SEMA3Cmrna = 0.001065
STAT5A (kinase) FIBINmrna = 0.000597
STAT5A (kinase) PRMT6mrna = 0.001071
STAT5A (kinase) HHLA3mrna = 0.001709
STAT5A (kinase) IGSF8mrna = 0.001371
STAT5A (kinase) NUAK2mrna = 0.001460
STAT5A (kinase) CDCA7mrna = 0.001957
STAT5A (kinase) CCDC86mrna = 0.001232
STAT5A (kinase) ALDH3A1mrna = 0.000016
STAT5A (kinase) CARD6mrna = 0.001940
STAT5A (kinase) PAK1IP1mrna = 0.001266
STAT5A (kinase) SRSF7mrna = 0.001170
STAT5A (kinase) HIST1H3Hmrna = 0.002699
STAT5A (kinase) CACNG6mrna = 0.001455
STAT5A (kinase) ANXA10mrna = 0.002025
STAT5A (kinase) PHTF1mrna = 0.001147
STAT5A (kinase) AIM1mrna = 0.002398
STAT5A (kinase) SESN2mrna = 0.001440
NEDD9 (kinase) SMAD3 = 0.003086
NEDD4 (genetic) UBA1 = 0.000111
RAB5A (genetic) RABEP1 = 0.001190
SKI (kinase) SMAD3 = 0.005000
GEM (genetic) TRIM23 = 0.001352
NBAS (genetic) OLFM2 = 0.001733
VHL (genetic) HIF1A = 0.005000
CBX5 (genetic) TRIM28 = 0.001271
MBP (genetic) RXRB = 0.001672
BCL2L1 (genetic) TP53 = 0.001406
BCL2L1 (kinase) TP53 = 0.003594
ABL1 (kinase) RFX1 = 0.000388
ABL1 (kinase) ATM = 0.001732
ABL2 (kinase) CRK = 0.003061
TADA3 (genetic) RFX1 = 0.001419
GTF3C1 (genetic) NFKB2 = 0.001623
SIGIRR (genetic) ENO2 = 0.001501
C22orf23 (genetic) EVI5L = 0.001485
RINT1 (genetic) RAD50 = 0.001310
RPS6KB1 (kinase) MTOR = 0.003798
TRADD (genetic) STAT1 = 0.003686
TRADD (kinase) STAT1 = 0.001314
RPS6KB2 (kinase) IKBKG = 0.003051
BUD13 (genetic) CDK2 = 0.002484
GABARAPL2 (genetic) MLX = 0.000354
GABARAPL2 (kinase) MLX = 0.002854
EEF1G (kinase) MED31 = 0.000581
EEF1D (kinase) EEF1G = 0.000581
EEF1D (kinase) ASCC2 = 0.002825
RPL8 (genetic) ARIH2 = 0.005000
ACVR1 (kinase) SMAD1 = 0.002146
HOOK3 (genetic) MSR1 = 0.002011
CAMK2D (kinase) HDAC4 = 0.003790
CAMK2G (kinase) SMAD4 = 0.003770
CAMK2B (kinase) ACTN4 = 0.003704
JAK2 (kinase) STAT5A = 0.005000
JAK3 (kinase) STAT5A = 0.003871
JAK1 (kinase) STAT5A = 0.003822
PRKD1 (kinase) JUN = 0.003839
PRKD2 (kinase) RARB = 0.003464
PRKD2 (kinase) RXRA = 0.000371
PRKD3 (kinase) VAMP2 = 0.003891
MAP3K10 (kinase) MAP2K4 = 0.001521
MAP3K10 (kinase) YWHAE = 0.002273
MAP3K11 (kinase) MAP4K1 = 0.000527
MAP3K11 (kinase) AKT1 = 0.003337
RARA (genetic) TP53INP2mrna = 0.001365
RARB (kinase) TP53INP2mrna = 0.000956
RARB (kinase) CRB2mrna = 0.002509
AMOTL1 (genetic) NEDD4 = 0.000111
AMOTL1 (genetic) AMOT = 0.001903
EDF1 (genetic) TBP = 0.001479
NRL (genetic) EDF1 = 0.001479
ELOF1 (genetic) ATP5C1 = 0.001460
HSPA1B (genetic) HSF1 = 0.002011
AHR (kinase) AP3M2mrna = 0.001936
AHR (genetic) SERTAD1mrna = 0.001256
AHR (kinase) SERTAD1mrna = 0.001486
AHR (kinase) CCDC80mrna = 0.000556
AHR (kinase) NUFIP1mrna = 0.001035
AHR (kinase) TMEM59mrna = 0.001281
AHR (kinase) CREB3L1mrna = 0.002417
WDYHV1 (genetic) HSD17B14 = 0.001353
RB1 (genetic) E2F1 = 0.003438
RB1 (kinase) E2F1 = 0.001562
RB1 (genetic) HDAC1 = 0.002493
RB1 (genetic) BRCA1 = 0.002108
RB1 (kinase) BRCA1 = 0.000911
FAM160A2 (genetic) RABAC1 = 0.002151
PAWR (kinase) WT1 = 0.002934
TP53BP1 (genetic) H2AFX = 0.005000
TP53BP1 (genetic) TP53 = 0.005000
TP53BP1 (genetic) E2F1 = 0.001672
GRK6 (kinase) PRSS23 = 0.002980
SYNE1 (kinase) LMNA = 0.003655
UBQLN4 (genetic) RXRA = 0.002674
UBQLN4 (kinase) RXRA = 0.002326
DAPK3 (kinase) PAWR = 0.002934
DAPK2 (kinase) TGFBR1 = 0.002360
DAPK1 (kinase) MAPK3 = 0.002762
ULK2 (kinase) SETDB1 = 0.003628
ULK1 (kinase) GABARAPL2 = 0.002854
UBL5 (kinase) SART1 = 0.002207
UBL5 (kinase) CLK2 = 0.001280
STK16 (kinase) HNF4A = 0.002752
STK16 (kinase) ELK1 = 0.005000
STK16 (kinase) TGIF1 = 0.001388
PSMD4 (genetic) SREBF2 = 0.001170
PSMD1 (genetic) NFKB2 = 0.005000
HDAC1 (genetic) SP1 = 0.005000
HDAC1 (genetic) HDAC2 = 0.001647
HDAC3 (genetic) YY1 = 0.004228
HDAC3 (kinase) YY1 = 0.000772
HDAC2 (genetic) YY1 = 0.002997
HDAC2 (kinase) YY1 = 0.002003
HDAC4 (genetic) HIF1A = 0.000074
HDAC4 (kinase) HIF1A = 0.004926
HDAC4 (genetic) HDAC3 = 0.004228
HDAC4 (kinase) BCL6 = 0.005000
CEBPB (genetic) CRISPLD2mrna = 0.000956
CEBPB (genetic) TMX2-CTNND1mrna = 0.005000
CEBPB (kinase) OLR1mrna = 0.002866
CEBPB (genetic) SLPImrna = 0.001080
CEBPB (genetic) NCCRP1mrna = 0.000098
CEBPA (kinase) TMX2-CTNND1mrna = 0.003126
CEBPA (genetic) CRISPLD2mrna = 0.001621
CEBPA (genetic) MAPK11mrna = 0.000215
CEBPA (kinase) MAPK11mrna = 0.001025
CEBPA (kinase) RETSATmrna = 0.001228
CEBPA (kinase) LDLRAD3mrna = 0.001429
ZC3H10 (genetic) DAZAP2 = 0.002387
DHX9 (genetic) RELA = 0.001498
SMAD4 (genetic) SMAD3 = 0.002125
SMAD4 (kinase) SMAD3 = 0.002875
SMAD4 (genetic) CEBPB = 0.004178
SMAD4 (kinase) CEBPB = 0.000822
SMAD4 (kinase) SKI = 0.005000
SMAD1 (kinase) RUNX2 = 0.000374
SMAD1 (kinase) ZEB1 = 0.000170
SMAD1 (genetic) SMAD4 = 0.001722
SMAD1 (kinase) SMAD4 = 0.001601
SMAD2 (genetic) TGIF1 = 0.001271
SMAD2 (kinase) TGIF1 = 0.003729
SMAD2 (genetic) ZFYVE9 = 0.004328
SMAD2 (kinase) ZFYVE9 = 0.000672
SMAD2 (genetic) SMAD4 = 0.001072
SMAD3 (genetic) MYCmrna = 0.002664
SMAD3 (kinase) ICAM1mrna = 0.001776
SMAD3 (genetic) IFIT3mrna = 0.003988
SMAD3 (genetic) PPRC1mrna = 0.001295
SMAD3 (kinase) TNFSF10mrna = 0.003048
SMAD3 (kinase) ADAMTSL4mrna = 0.001562
SMAD3 (kinase) BADmrna = 0.001532
SMAD3 (kinase) CECR5mrna = 0.001059
SMAD3 (kinase) CD82mrna = 0.001399
SMAD3 (kinase) SLFN5mrna = 0.002174
SMAD3 (kinase) MRPL41mrna = 0.000136
SMAD3 (kinase) RRP1Bmrna = 0.001007
SMAD3 (kinase) NRIP3mrna = 0.002655
SMAD3 (kinase) TGFB1I1mrna = 0.001198
SMAD3 (kinase) BTG1mrna = 0.000681
SMAD3 (kinase) TUBA1Amrna = 0.002383
SMAD3 (genetic) WISP2mrna = 0.001733
SMAD3 (kinase) HIST3H2Amrna = 0.001972
SMAD3 (genetic) SNAI2mrna = 0.001353
SMAD3 (genetic) SIK1mrna = 0.001346
SMAD3 (genetic) PTMAmrna = 0.001015
SMAD3 (kinase) MAP2K6mrna = 0.001444
SMAD3 (genetic) CTNNBIP1mrna = 0.000553
SMAD3 (genetic) RAET1Gmrna = 0.000908
SMAD3 (kinase) RAET1Gmrna = 0.000386
PLRG1 (genetic) CDC5L = 0.002215
RFX1 (genetic) ADRB2mrna = 0.000293
RFX1 (genetic) C7orf57mrna = 0.000735
RFX1 (genetic) CHRDL2mrna = 0.000391
RFX1 (kinase) CHRDL2mrna = 0.000388
IGFBP6 (genetic) UBQLN4 = 0.001461
CDC5L (genetic) ATR = 0.002215
CSNK1G2 (kinase) SMAD3 = 0.002522
IL4R (genetic) STAT6 = 0.001672
PLSCR1 (genetic) HOXA9 = 0.002059
SLA2 (genetic) CBL = 0.002232
PRKACA (kinase) RELA = 0.003189
OGDH (genetic) PLSCR1 = 0.002059
ZBTB33 (genetic) METTL7Amrna = 0.001389
GTF2F1 (genetic) TBP = 0.005000
LMNA (kinase) SREBF1 = 0.003655
RIPK2 (kinase) VIM = 0.000469
RIPK2 (kinase) HSP90AA1 = 0.002978
INSR (kinase) PTPN11 = 0.001834
INSR (kinase) PTPN1 = 0.005000
TFAP2A (kinase) ITGB3mrna = 0.001387
STAT3 (kinase) ADAMTS15mrna = 0.000999
STAT3 (kinase) HK2mrna = 0.002190
STAT3 (genetic) IFIT2mrna = 0.004330
STAT3 (kinase) CALCOCO1mrna = 0.001542
STAT3 (kinase) IL8mrna = 0.002012
STAT3 (kinase) MCM3mrna = 0.001100
STAT3 (kinase) ERRFI1mrna = 0.001297
STAT3 (kinase) TLR3mrna = 0.001619
STAT3 (kinase) TGM2mrna = 0.003307
STAT3 (kinase) NPC2mrna = 0.001081
STAT3 (kinase) ALDH9A1mrna = 0.001058
STAT3 (kinase) DUSP10mrna = 0.001913
STAT3 (kinase) TRIM69mrna = 0.001543
STAT3 (kinase) RPL26L1mrna = 0.001534
STAT3 (genetic) TMEM107mrna = 0.000535
H2AFX (genetic) BRCA1 = 0.005000
SIK2 (kinase) CRTC2 = 0.003735
DUSP23 (genetic) RPL8 = 0.005000
UBE2D3 (genetic) RNF4 = 0.001389
UBE2D1 (genetic) BARD1 = 0.005000
UBE2D1 (genetic) BRCA1 = 0.005000
FAM104B (genetic) MDH2 = 0.001372
NEK1 (kinase) ZNF350 = 0.002481
NEK9 (kinase) SSRP1 = 0.002280
NEK9 (kinase) RAN = 0.001039
BMX (kinase) STAT3 = 0.003584
AURKA (kinase) AIP = 0.003711
AURKB (kinase) BIRC5 = 0.003754
AXL (kinase) GRB2 = 0.002407
IL13RA1 (genetic) IL4R = 0.001672
IL13RA1 (genetic) TRAF3IP1 = 0.005000
IL13RA1 (genetic) TYK2 = 0.005000
ZHX1 (genetic) NFYA = 0.002898
APPL1 (kinase) HDAC2 = 0.002003
TBPL1 (kinase) GTF2A1 = 0.003775
TBK1 (genetic) IRF3 = 0.001314
TBK1 (kinase) IRF3 = 0.003686
ARIH2 (genetic) GFI1 = 0.005000
MAD1L1 (kinase) MAX = 0.003838
CLK1 (kinase) NCOR1 = 0.003359
CLK1 (kinase) YWHAG = 0.000476
CLK2 (kinase) TOPBP1 = 0.005000
CLK3 (kinase) YWHAG = 0.002993
CLK4 (kinase) UBL5 = 0.003487
MTOR (kinase) STAT3 = 0.005000
CYBA (genetic) MDFI = 0.001418
HSF1 (kinase) CCDC80mrna = 0.001194
HSF1 (kinase) C6orf223mrna = 0.001919
HSF1 (genetic) METTL7Amrna = 0.001278
HSF1 (genetic) BEND3mrna = 0.002234
HSF1 (kinase) BEND3mrna = 0.000268
C7orf50 (genetic) CCDC85B = 0.001365
KPNA3 (genetic) NFKB1 = 0.001415
KPNA2 (kinase) KPNB1 = 0.003578
FRS2 (kinase) PTPN11 = 0.002757
PPP2R1A (kinase) NFKB2 = 0.001126
PRUNE (genetic) NME1 = 0.001353
PRNP (genetic) PPARG = 0.001338
PRNP (kinase) PPARG = 0.003485
RNF219 (genetic) BRF2 = 0.001544
PRKG1 (kinase) GTF2I = 0.003259
PRKG2 (kinase) MYLK = 0.003891
PDGFRB (kinase) PIK3R1 = 0.003322
ANKRD13A (genetic) RNF11 = 0.001291
TRIM28 (genetic) CEBPB = 0.002956
TRIM28 (kinase) CEBPB = 0.002044
TRIM23 (genetic) UBE2I = 0.001352
BAG6 (genetic) CSTF2 = 0.001532
USHBP1 (kinase) FANCG = 0.001049
MAPK14 (kinase) BRF1 = 0.001889
MAPK14 (genetic) MEF2A = 0.000463
MAPK14 (kinase) MEF2A = 0.004537
MAPK14 (genetic) ATF2 = 0.004537
MAPK14 (kinase) ATF2 = 0.000463
PTN (genetic) GTF2F1 = 0.005000
MECR (genetic) APOA1BP = 0.005000
MECR (genetic) PSMD1 = 0.005000
MECR (genetic) AKR1A1 = 0.001672
BCKDK (genetic) CAB39 = 0.003456
BCKDK (genetic) RNF219 = 0.001544
EXOSC4 (genetic) GTF2IRD1 = 0.001672
SKP2 (genetic) E2F1 = 0.005000
SKP1 (genetic) SKP2 = 0.001756
GABPB1 (genetic) CATSPER1mrna = 0.001472
GABPB1 (kinase) CATSPER1mrna = 0.001049
TYK2 (genetic) IFNAR1 = 0.001144
TYK2 (kinase) IFNAR1 = 0.003856
TYK2 (genetic) STAT1 = 0.003856
TANK (genetic) IRF7 = 0.005000
MST4 (kinase) RAF1 = 0.003092
MST1 (kinase) AKT1 = 0.001663
SFN (genetic) TP53 = 0.001452
SFN (kinase) TP53 = 0.003548
SFN (kinase) NR3C1 = 0.000292
ETS1 (genetic) NKAIN4mrna = 0.005000
ETS1 (kinase) NOL6mrna = 0.001350
ETS1 (kinase) TMEM173mrna = 0.000750
ETS1 (kinase) PPIL3mrna = 0.001407
ETS1 (genetic) STAT2mrna = 0.000183
ETS1 (kinase) STAT2mrna = 0.001493
JUN (kinase) TRIM38mrna = 0.002097
JUN (kinase) IGFBP6mrna = 0.001092
JUN (kinase) PLA2G3mrna = 0.001882
JUN (kinase) TNFSF9mrna = 0.000072
JUN (genetic) ECM1mrna = 0.002879
JUN (genetic) DHRS1mrna = 0.001496
JUN (kinase) MTMR11mrna = 0.002425
JUN (kinase) TMEM66mrna = 0.001260
JUN (kinase) NAF1mrna = 0.001420
JUN (kinase) IDH2mrna = 0.001068
JUN (kinase) TRPV4mrna = 0.002052
JUN (kinase) TSC22D3mrna = 0.001489
JUN (kinase) ATF3mrna = 0.001445
JUN (kinase) FAM63Amrna = 0.002220
JUN (kinase) BLVRBmrna = 0.000227
JUN (kinase) MUC13mrna = 0.001444
JUN (kinase) SLC16A5mrna = 0.001408
JUN (kinase) CPA4mrna = 0.001991
JUN (kinase) GDF15mrna = 0.003730
JUN (kinase) RP2mrna = 0.001185
JUN (genetic) PADI3mrna = 0.000623
JUN (kinase) WDR13mrna = 0.000274
JUP (kinase) CDH1 = 0.000099
CTNND1 (genetic) ZBTB33 = 0.001389
PIN1 (genetic) JUN = 0.000462
PIN1 (genetic) TP53 = 0.005000
GSK3A (kinase) DEAF1 = 0.003805
GSK3B (kinase) MUC1 = 0.000185
GSK3B (genetic) TP53 = 0.005000
GSK3B (genetic) SMAD3 = 0.001474
GSK3B (kinase) SMAD3 = 0.003526
AKR1A1 (genetic) EXOSC4 = 0.001672
MED31 (kinase) EGR2 = 0.000581
DAZAP2 (genetic) TCF4 = 0.002387
MXD4 (kinase) BIRC7mrna = 0.000405
MXD4 (kinase) DPH2mrna = 0.000414
MXD4 (genetic) ZCCHC2mrna = 0.000354
MXD4 (kinase) ZCCHC2mrna = 0.002035
MXD3 (genetic) ZCCHC2mrna = 0.000148
MXD3 (genetic) C11orf96mrna = 0.004069
MXD1 (genetic) C1QTNF6mrna = 0.001585
MXD1 (genetic) HBEGFmrna = 0.000541
MXD1 (kinase) ODC1mrna = 0.000752
MXD1 (genetic) WSB1mrna = 0.001370
MXD1 (genetic) CAMKK1mrna = 0.000462
MXD1 (kinase) PLEKHG5mrna = 0.000704
MXD1 (kinase) TCERG1mrna = 0.001472
MXD1 (kinase) TMOD1mrna = 0.002071
MXD1 (genetic) C6orf211mrna = 0.001042
ASAH1 (genetic) SETDB1 = 0.001188
ZBED5 (genetic) SMAD4 = 0.001742
LIMK1 (kinase) YWHAZ = 0.003644
PIK3R1 (kinase) CBL = 0.005000
PIK3R1 (kinase) ELK3 = 0.005000
PIK3R1 (kinase) KIT = 0.000689
ARL6IP4 (genetic) ETS1 = 0.000867
ARL6IP1 (genetic) FXR2 = 0.000470
FER (kinase) TMF1 = 0.003819
FES (kinase) STAT3 = 0.002476
PRKAR1A (kinase) PLEKHF2 = 0.003612
BIN1 (genetic) MYC = 0.001175
MAGEA11 (genetic) MXD3 = 0.004217
PTPN1 (kinase) STAT3 = 0.005000
PTPN1 (kinase) STAT5A = 0.003308
GRK4 (kinase) CALM3 = 0.002320
EVI5L (genetic) NUDT18 = 0.001485
UBR7 (kinase) UBQLN4 = 0.002326
CDC25C (genetic) PIN1 = 0.000462
CDC25B (kinase) YWHAE = 0.003165
CDC25B (kinase) YWHAZ = 0.000679
CLPTM1L (genetic) PIK3C3 = 0.001523
PIAS1 (kinase) TP53 = 0.001313
PIAS4 (genetic) ETS1 = 0.001672
PIAS4 (genetic) BRCA1 = 0.005000
PIAS4 (genetic) PARP1 = 0.005000
KRBA1 (genetic) GSK3B = 0.001474
EIF3A (genetic) TFE3 = 0.005000
BARD1 (genetic) BRCA1 = 0.005000
BARD1 (genetic) UBA1 = 0.001379
BARD1 (kinase) UBA1 = 0.003509
DIDO1 (genetic) SRSF1 = 0.001619
NXF1 (genetic) DHX9 = 0.001498
HSD17B14 (genetic) DDIT3 = 0.002837
GTF2A1 (genetic) TBP = 0.001225
GTF2A1 (kinase) TBP = 0.003775
CSTF2 (genetic) BRCA1 = 0.001532
RARRES3 (genetic) TNFAIP3 = 0.002657
ZNF408 (genetic) LDOC1 = 0.001839
TXN (genetic) NR3C1 = 0.001219
TCF12 (kinase) FOXS1mrna = 0.002980
ZNF397 (genetic) SCAND1 = 0.001322
WDR20 (genetic) YWHAH = 0.001361
KIF1B (genetic) TFCP2 = 0.001512
LAS1L (genetic) ETS1 = 0.001286
BRSK2 (kinase) KBTBD7 = 0.003509
SGK1 (kinase) KPNA2 = 0.003578
SGK1 (genetic) CREB1 = 0.005000
MAP4K1 (kinase) CRKL = 0.000527
MAP4K2 (kinase) TRAF2 = 0.003861
MAP4K5 (kinase) CRK = 0.003849
MAP4K4 (kinase) PPARG = 0.003886
GPD1 (genetic) MDH1 = 0.005000
GPD1 (genetic) PTN = 0.005000
GPD1 (genetic) CHEK2 = 0.001672
SCAND1 (genetic) NFE2 = 0.001322
TFCP2 (genetic) TMX2-CTNND1mrna = 0.005000
TFCP2 (genetic) NKAIN4mrna = 0.000917
TFCP2 (genetic) DHX37mrna = 0.000972
TFCP2 (genetic) CCNG2mrna = 0.001467
KIRREL3 (genetic) INMT = 0.001231
TCF4 (kinase) HNRNPH3mrna = 0.001042
TCF4 (genetic) HAS2mrna = 0.000469
TCF4 (genetic) VARSmrna = 0.001446
TCF4 (genetic) TM2D2mrna = 0.001787
TCF4 (kinase) CAMKK1mrna = 0.001220
TCF4 (kinase) TUBB3mrna = 0.001423
TCF3 (kinase) PLXDC2mrna = 0.001317
TCF3 (kinase) QPRTmrna = 0.001578
TCF3 (kinase) IL32mrna = 0.001016
TCF3 (kinase) TMEM55Amrna = 0.001432
TCF3 (kinase) DRAM1mrna = 0.001804
TCF3 (kinase) ULBP2mrna = 0.002402
TCF3 (kinase) TMEM92mrna = 0.002418
UTP15 (genetic) MYC = 0.001753
NFE2 (genetic) IQGAP3mrna = 0.001322
CTBP2 (genetic) ZEB1 = 0.001672
MAFG (kinase) ODF3L1mrna = 0.003772
MAFG (kinase) BLVRBmrna = 0.000876
MAFG (kinase) SRPX2mrna = 0.000352
RHOA (genetic) SMAD2 = 0.000413
RHOA (genetic) ARHGDIA = 0.001259
RHOA (kinase) ARHGDIA = 0.002675
OGFOD1 (genetic) HLA-B = 0.001685
TRAF2 (kinase) IRF7 = 0.002547
TRAF2 (genetic) TRADD = 0.003686
TRAF2 (kinase) TRADD = 0.001314
TRAF2 (genetic) TBK1 = 0.001314
TRAF6 (genetic) PSMC5 = 0.001259
TRAF6 (kinase) PSMC5 = 0.003741
TRAF6 (genetic) TNFRSF11A = 0.005000
TRAF6 (genetic) TAB2 = 0.002413
NUAK1 (kinase) S100A9 = 0.003850
NR1H2 (genetic) C10orf54mrna = 0.001810
NR1H2 (genetic) PDGFRLmrna = 0.000603
NR1H2 (kinase) PDGFRLmrna = 0.000990
NR1H2 (genetic) NCLmrna = 0.001597
DYRK3 (kinase) PRNP = 0.003485
DYRK2 (kinase) RAD54B = 0.003660
NR2F2 (kinase) POLD4mrna = 0.001478
NR2F2 (kinase) SERINC2mrna = 0.001254
ELL2 (genetic) EAF1 = 0.001952
PRKX (kinase) PRKAR1A = 0.003612
MAP3K2 (kinase) MAPK8 = 0.003777
MAP3K3 (genetic) BRCA1 = 0.001337
MAP3K3 (kinase) BRCA1 = 0.003663
MAP3K5 (kinase) DAXX = 0.003753
PRSS23 (kinase) TCF12 = 0.002980
TP53 (genetic) DUSP5mrna = 0.002477
TP53 (kinase) DKK3mrna = 0.002122
TP53 (genetic) HINT2mrna = 0.001202
TP53 (genetic) ORAI3mrna = 0.002230
TP53 (genetic) CREBBP = 0.003393
TP53 (genetic) PRPHmrna = 0.005000
TP53 (kinase) IL6mrna = 0.002383
TP53 (genetic) SP1 = 0.002083
TP53 (kinase) SP1 = 0.000482
TP53 (genetic) IL18mrna = 0.002329
TP53 (kinase) CDCP1mrna = 0.001376
TP53 (kinase) HHATmrna = 0.003586
TP53 (genetic) SERPINE1mrna = 0.002599
TP53 (kinase) TBP = 0.005000
TP53 (kinase) S100A2mrna = 0.000047
TP53 (kinase) FAM167Bmrna = 0.003742
TP53 (kinase) USP35mrna = 0.001649
TP53 (kinase) ESF1mrna = 0.001490
TP53 (genetic) RP11-318A15.7mrna = 0.001736
TP53 (genetic) MOSPD1mrna = 0.001011
TP53 (genetic) HIF1A = 0.005000
TP53 (genetic) SERPINE2mrna = 0.001344
TP53 (kinase) CFBmrna = 0.002438
TP53 (kinase) BIRC3mrna = 0.002461
TP53 (kinase) NOLC1mrna = 0.001314
TP53 (genetic) HOXA11mrna = 0.000127
TP53 (kinase) HOXA11mrna = 0.001273
TP53 (genetic) CD68mrna = 0.001754
TP53 (kinase) ZBTB7A = 0.001703
TP53 (genetic) ISG15mrna = 0.001698
TP53 (genetic) FRAT2mrna = 0.001114
TP53 (genetic) NCEH1mrna = 0.001468
TP53 (kinase) HSPA8mrna = 0.001312
TP53 (kinase) TFAP2A = 0.001387
TP53 (genetic) BMP2mrna = 0.001232
TP53 (kinase) PNMA1mrna = 0.000979
TP53 (kinase) S100A10mrna = 0.001077
TP53 (kinase) MAML2mrna = 0.001740
TP53 (genetic) MALLmrna = 0.003738
TP53 (kinase) DDAH2mrna = 0.002037
BTBD10 (genetic) FOS = 0.001394
WAS (genetic) FYN = 0.001070
FGF1 (kinase) HSPA9 = 0.002563
ZNF766 (genetic) MDM2 = 0.001178
NR4A1 (genetic) TP53 = 0.001704
PHB (kinase) E2F1 = 0.005000
MELK (kinase) CDC25B = 0.003844
MDFI (genetic) NR1H2 = 0.004010
MDFI (kinase) NR1H2 = 0.000990
SH3GL3 (genetic) HTT = 0.001380
NCOA7 (genetic) ARNT = 0.000223
NCOA7 (genetic) AHR = 0.001256
RXRA (genetic) KCNK3mrna = 0.000594
RXRA (kinase) KCNK3mrna = 0.001675
RXRA (kinase) RRP9mrna = 0.002192
RXRA (genetic) FAM188Amrna = 0.001359
RXRA (kinase) ARMCX1mrna = 0.002376
RXRA (genetic) PDGFRLmrna = 0.000144
RXRA (kinase) COQ10Bmrna = 0.001063
RXRA (genetic) TFAP4mrna = 0.000391
RXRA (genetic) CLIC3mrna = 0.003053
RXRA (genetic) FAM214Bmrna = 0.003037
RXRA (kinase) SLC29A2mrna = 0.000391
RXRB (genetic) CRB2mrna = 0.001672
NCK1 (kinase) SP1 = 0.005000
NCK1 (kinase) ELK3 = 0.005000
NCK1 (kinase) NKX2-1 = 0.005000
RAD51 (kinase) BRCA1 = 0.003660
RAD50 (genetic) MRE11A = 0.001310
MPP3 (genetic) MCM2 = 0.005000
MPP6 (kinase) TP53 = 0.002850
MYLK (kinase) PIK3R1 = 0.001279
MYLK (kinase) SRC = 0.005000
MYLK (kinase) NCK1 = 0.001347
STK33 (kinase) EEF1D = 0.003406
STK39 (genetic) MBP = 0.001672
STK39 (genetic) MAPK14 = 0.005000
STK39 (genetic) CTNNB1 = 0.005000
MAP2K3 (kinase) MAPK14 = 0.001889
MAP2K2 (kinase) MAPK3 = 0.003262
MAP2K1 (kinase) MAPK1 = 0.005000
MAP2K4 (kinase) MAPK8 = 0.001521
MINK1 (kinase) NCK1 = 0.003875
CSNK2A2 (kinase) FOS = 0.003717
CSNK2A1 (kinase) DDIT3 = 0.003239
SP1 (genetic) ALKBH6mrna = 0.002184
SP1 (genetic) TGFBImrna = 0.001520
SP1 (genetic) PYCR1mrna = 0.001171
SP1 (kinase) PTGESmrna = 0.002291
SP1 (genetic) IRF1mrna = 0.002750
SP1 (genetic) BTG2mrna = 0.001241
SP1 (kinase) NCKAP5Lmrna = 0.001164
SP1 (kinase) FAM102Bmrna = 0.001056
SP1 (genetic) TPPP3mrna = 0.002230
SP1 (kinase) FAM123Bmrna = 0.000429
SP1 (kinase) SAPCD2mrna = 0.001765
SP1 (kinase) RAB3Bmrna = 0.000876
SP1 (kinase) PLEKHO2mrna = 0.002112
SP1 (genetic) IRS2mrna = 0.001325
SP1 (kinase) NAGKmrna = 0.001425
SP1 (genetic) MYBBP1Amrna = 0.001855
SP1 (genetic) DCAF4mrna = 0.001685
SP1 (kinase) ACSS2mrna = 0.001430
SP1 (kinase) TNNC1mrna = 0.003328
SP1 (genetic) MAP4K2mrna = 0.001391
SP1 (genetic) TNFAIP8mrna = 0.001159
ATG4D (genetic) TAF12 = 0.001928
VPS33A (genetic) VPS18 = 0.001552
CFLAR (genetic) CASP8 = 0.001844
RAC1 (kinase) STAT3 = 0.005000
PBX3 (genetic) HPDLmrna = 0.001105
PBX3 (genetic) PM20D2mrna = 0.001046
TUBG1 (kinase) BRCA1 = 0.003854
RNF135 (genetic) RARRES3 = 0.002657
NFKBIL1 (genetic) RFXANK = 0.001183
CAP1 (genetic) TANK = 0.005000
SBF2 (genetic) FOS = 0.001207
DBN1 (genetic) IKBKG = 0.000400
DBN1 (genetic) MAP3K3 = 0.001337
BRF2 (genetic) TBP = 0.001544
BRF1 (kinase) TBP = 0.001889
ZFYVE20 (genetic) RAB5A = 0.001190
ZFYVE28 (genetic) PRNP = 0.001338
FGFR2 (kinase) FGF1 = 0.002563
B3GNT9 (genetic) MDFI = 0.001404
PTK2 (kinase) STAT1 = 0.002977
PTK6 (kinase) EGFR = 0.002637
PTK6 (kinase) KHDRBS1 = 0.000351
ITGB3BP (genetic) RXRA = 0.003323
PARD6A (kinase) PRKCZ = 0.002255
DAXX (kinase) ETS1 = 0.005000
CSNK1G3 (kinase) NSF = 0.003369
RNF4 (genetic) AR = 0.001389
RNF2 (genetic) TFCP2 = 0.005000
EPM2A (genetic) HSPA5 = 0.001672
EPM2A (genetic) GSK3B = 0.005000
EPM2A (genetic) UBE2D1 = 0.005000
HIPK3 (kinase) NR2F2 = 0.002732
HIPK2 (kinase) TP53 = 0.002624
CDKN1B (genetic) CDK4 = 0.001259
CDKN1B (kinase) CDK4 = 0.002576
S100A9 (kinase) USF2 = 0.003850
RUVBL1 (genetic) MYC = 0.002368
RUVBL1 (kinase) MYC = 0.002632
RUVBL2 (genetic) RUVBL1 = 0.002368
NUDT18 (genetic) HSD17B14 = 0.001485
GNPTG (genetic) UPF1 = 0.001651
BRCA1 (kinase) AKAP1mrna = 0.001578
BRCA1 (genetic) AMIGO2mrna = 0.002781
BRCA1 (genetic) TP53INP1mrna = 0.003287
BRCA1 (kinase) PMAIP1mrna = 0.001015
BRCA1 (kinase) SPRYD3mrna = 0.001208
BRCA1 (genetic) ANP32Amrna = 0.001111
BRCA1 (genetic) C11orf86mrna = 0.000277
BRCA1 (kinase) C11orf86mrna = 0.002600
BRCA1 (genetic) UBTD1mrna = 0.001405
BRCA1 (genetic) ZKSCAN5mrna = 0.001020
BRCA1 (genetic) IRF2BPLmrna = 0.001157
BRCA1 (kinase) TPST1mrna = 0.001415
BRCA1 (genetic) SAMD9mrna = 0.001624
BRCA1 (kinase) CLDN1mrna = 0.002365
BRCA1 (genetic) ADI1mrna = 0.001105
BRCA1 (genetic) SERPINI1mrna = 0.001583
BRCA1 (kinase) RHOBmrna = 0.001086
BRCA1 (genetic) BRIX1mrna = 0.001059
BRCA1 (kinase) NUDT3mrna = 0.001241
BRCA1 (genetic) DEDD2mrna = 0.001249
BRCA1 (genetic) NRBP2mrna = 0.001200
BRCA1 (kinase) SDCBPmrna = 0.000983
BRCA1 (genetic) MXI1mrna = 0.001305
BRCA1 (genetic) B3GALT4mrna = 0.003265
BRCA1 (genetic) GADD45Amrna = 0.001592
BRCA1 (genetic) ADAMTS6mrna = 0.002047
BRCA1 (genetic) NT5Emrna = 0.002919
BRCA1 (kinase) ZBED4mrna = 0.001013
BRCA1 (genetic) HNRNPUmrna = 0.001382
BRCA1 (kinase) TMA16mrna = 0.001054
BRCA1 (kinase) PRMT3mrna = 0.001286
BRCA1 (kinase) BMFmrna = 0.001965
BRCA1 (genetic) CCNJmrna = 0.001370
BRCA1 (genetic) GBP3mrna = 0.002807
BRCA1 (genetic) C17orf103mrna = 0.001161
BRCA1 (genetic) DKK1mrna = 0.002536
BRCA1 (kinase) STARD4mrna = 0.001210
BRCA1 (genetic) RGCCmrna = 0.001308
BRCA1 (kinase) HIST1H2BKmrna = 0.001356
BRCA1 (genetic) FAM43Amrna = 0.001478
BRCA1 (kinase) SWI5mrna = 0.001492
BRCA1 (kinase) IL10RBmrna = 0.001227
BRCA1 (kinase) SRSF2mrna = 0.001280
BRCA1 (genetic) TUBA4Amrna = 0.000982
BRCA1 (genetic) SH2D6mrna = 0.002644
BRCA1 (genetic) OPTNmrna = 0.001716
BRCA1 (kinase) PAXIP1mrna = 0.001257
BRCA1 (kinase) HKDC1mrna = 0.004606
BRCA1 (kinase) ARID5Bmrna = 0.001023
BRCA1 (kinase) GEMIN5mrna = 0.001878
BRCA1 (genetic) CTNNBIP1mrna = 0.000983
SMURF2 (genetic) RNF11 = 0.000214
SMURF2 (genetic) SKIL = 0.002395
YY1 (genetic) FDXRmrna = 0.000620
YY1 (kinase) FDXRmrna = 0.001269
YY1 (genetic) TPGS1mrna = 0.001117
YY1 (genetic) CRIP1mrna = 0.002074
YY1 (genetic) TP53I3mrna = 0.002045
YY1 (kinase) FJX1mrna = 0.001506
YY1 (genetic) BOP1mrna = 0.001368
PLK1 (kinase) TP53 = 0.002095
PLK3 (kinase) TP53 = 0.002111
STAT6 (genetic) S100A3mrna = 0.001672
MDM2 (genetic) HIF1A = 0.001178
MDM2 (kinase) HIF1A = 0.003822
MDM2 (kinase) PML = 0.000283
MDM4 (kinase) TP53 = 0.005000
CRK (genetic) SP1 = 0.000625
CRK (kinase) SP1 = 0.001910
CRK (kinase) NKX2-1 = 0.005000
PKN1 (kinase) VIM = 0.003839
PKN2 (kinase) NCK1 = 0.003796
CSNK1E (kinase) DVL2 = 0.002049
HPGD (genetic) OGFOD1 = 0.001685
SREBF2 (kinase) PTGR1mrna = 0.000529
SREBF2 (genetic) KCND1mrna = 0.001170
SREBF2 (kinase) FBXL12mrna = 0.001676
SREBF2 (kinase) ZSWIM3mrna = 0.002795
SREBF1 (kinase) PTGR1mrna = 0.000590
SREBF1 (kinase) KCND1mrna = 0.001693
SREBF1 (kinase) TMEM173mrna = 0.001372
RPS6KA1 (kinase) MAPK1 = 0.000854
RPS6KA1 (kinase) CREB1 = 0.003036
RPS6KA2 (kinase) JUN = 0.003879
RPS6KA3 (kinase) CREBBP = 0.003799
RPS6KA4 (kinase) FOS = 0.003795
RPS6KA5 (kinase) CREB1 = 0.003506
SPNS1 (genetic) BCL2L1 = 0.001406
ELK3 (kinase) ZNF296mrna = 0.002166
ELK3 (kinase) ABLIM3mrna = 0.001701
ELK3 (kinase) H1F0mrna = 0.000528
ELK3 (kinase) RRS1mrna = 0.001423
ELK3 (kinase) TLR4mrna = 0.001715
ELK3 (kinase) UBE2L6mrna = 0.001516
ELK3 (kinase) CDC42EP2mrna = 0.000951
ELK1 (kinase) HYAL1mrna = 0.001798
ELK1 (kinase) GDPD5mrna = 0.001864
ELK1 (kinase) CDC42EP2mrna = 0.000219
ELK1 (kinase) RHOCmrna = 0.001033
ELK1 (kinase) STX11mrna = 0.001886
ELK1 (kinase) IL17RCmrna = 0.001491
ELK1 (kinase) SGK223mrna = 0.001709
TRAF3IP1 (genetic) CAP1 = 0.005000
COX17 (genetic) TP53 = 0.001814
FBXW9 (genetic) SKP1 = 0.001756
TGFBR2 (kinase) HSP90AA1 = 0.000791
TGFBR2 (kinase) DAXX = 0.001247
TGFBR1 (kinase) SMAD2 = 0.004401
TGFBR1 (kinase) FKBP1A = 0.001202
CAMK1D (kinase) CALM1 = 0.002942
TLK2 (kinase) ASF1B = 0.003770
ASCC2 (kinase) DEAF1 = 0.002825
ATF6 (genetic) NAPGmrna = 0.001118
ATF6 (genetic) EPORmrna = 0.000340
ATF3 (kinase) JUN = 0.002574
ATF2 (genetic) JUN = 0.004537
ATF2 (kinase) JUN = 0.000463
STK3 (kinase) ZBTB24 = 0.000990
STK3 (kinase) STRN4 = 0.001664
STK3 (kinase) PPP2R1A = 0.001126
STK4 (kinase) AKT1 = 0.005000
BRMS1L (genetic) ING2 = 0.001208
FGFR3 (kinase) ATF3 = 0.002574
FGFR1 (kinase) FRS2 = 0.002757
UBE2I (genetic) TP53 = 0.001352
UBE2I (kinase) TP53 = 0.001039
BIRC5 (kinase) USF2 = 0.003754
TNFAIP3 (genetic) YWHAH = 0.002657
GFI1 (genetic) MYO1Fmrna = 0.004573
GFI1 (genetic) TK1mrna = 0.000427
MRE11A (genetic) BRCA1 = 0.001310
VAMP2 (kinase) STX1A = 0.003891
CCDC85B (genetic) NRIP1 = 0.001365
MID1 (genetic) UBE2D1 = 0.002999
CTNNB1 (genetic) TCF4 = 0.001315
CTNNB1 (kinase) TCF4 = 0.003685
CTNNB1 (genetic) AR = 0.005000
PHKG2 (kinase) CSRP2 = 0.001313
PHKG2 (kinase) UBR7 = 0.002326
TLX2 (genetic) THY1mrna = 0.000201
TLX2 (kinase) THY1mrna = 0.000982
TLX2 (genetic) IL11mrna = 0.002482
TLX2 (genetic) PSME2mrna = 0.000464
TLX2 (genetic) IL32mrna = 0.000873
MUSK (kinase) SYNE1 = 0.003655
OLFM2 (genetic) FANCF = 0.001733
RAF1 (kinase) PHB = 0.005000
RAF1 (genetic) YWHAQ = 0.005000
RAF1 (genetic) RB1 = 0.002527
RAF1 (kinase) RB1 = 0.002473
PML (kinase) GATA2 = 0.000283
MEF2A (kinase) NDUFAF4mrna = 0.002376
MEF2A (genetic) DHX37mrna = 0.000463
MEF2A (kinase) APOBEC3Bmrna = 0.002086
MEF2A (kinase) FAM46Bmrna = 0.003778
HIF1A (genetic) RPF2mrna = 0.000627
HIF1A (kinase) RPF2mrna = 0.000529
HIF1A (genetic) SCPEP1mrna = 0.001330
HIF1A (genetic) HAS2mrna = 0.000163
HIF1A (kinase) JMJD7-PLA2G4Bmrna = 0.000694
HIF1A (kinase) PRKCDBPmrna = 0.001074
HIF1A (genetic) CYB5R1mrna = 0.001085
HIF1A (kinase) GLT8D2mrna = 0.001225
HIF1A (kinase) SLC7A5mrna = 0.001514
HIF1A (kinase) TK1mrna = 0.000626
HIF1A (kinase) DAZAP1mrna = 0.001246
HIF1A (kinase) KLF9mrna = 0.000984
HIF1A (genetic) TFAP4mrna = 0.003257
HIF1A (genetic) TNFAIP2mrna = 0.001351
HIF1A (genetic) PUS7mrna = 0.002136
HIF1A (genetic) EVA1Bmrna = 0.001303
HIF1A (kinase) CES2mrna = 0.002019
HIF1A (kinase) DDNmrna = 0.003837
USMG5 (genetic) UBQLN4 = 0.001213
NCOR1 (kinase) HDAC3 = 0.000772
NCOR1 (genetic) AR = 0.002413
NCOR1 (kinase) AR = 0.002587
TEC (kinase) KIT = 0.002361
RAP2C (genetic) ZMAT2 = 0.001358
LMO2 (kinase) MLK4mrna = 0.001373
LMO2 (kinase) MFI2mrna = 0.000911
PSMC5 (genetic) SP1 = 0.001259
PSMC5 (kinase) SP1 = 0.003741
WT1 (kinase) IRAK2mrna = 0.001715
WT1 (kinase) FAM123Bmrna = 0.001220
WT1 (genetic) TMX2-CTNND1mrna = 0.002315
WT1 (kinase) TMX2-CTNND1mrna = 0.002685
PHB2 (genetic) RUNX3 = 0.001672
PIDD (genetic) MDFI = 0.001188
NME1 (genetic) WDYHV1 = 0.001353
KATNAL1 (genetic) COX17 = 0.001814
MCM7 (genetic) MYC = 0.001338
MCM2 (genetic) MYC = 0.005000
MCM8 (genetic) MCM7 = 0.001338
SQSTM1 (genetic) NTRK1 = 0.001173
SQSTM1 (genetic) GABARAPL2 = 0.000354
MBIP (kinase) FXR2 = 0.002691
TMF1 (kinase) AR = 0.003819
SART1 (kinase) MAX = 0.002207
CABLES2 (genetic) TP53 = 0.001543
IQCG (genetic) BAG6 = 0.001532
DSTYK (kinase) MAD2L1 = 0.003838
ATXN1 (genetic) ZHX1 = 0.001298
MICALL1 (genetic) YWHAG = 0.001458
CNOT1 (genetic) RXRA = 0.001308
USF2 (kinase) HBEGFmrna = 0.000148
USF2 (kinase) C17orf96mrna = 0.001119
USF2 (kinase) FOXS1mrna = 0.002468
USF2 (kinase) RCOR2mrna = 0.003869
USF1 (kinase) HAS2mrna = 0.001424
USF1 (kinase) MRPL41mrna = 0.000916
USF1 (kinase) C17orf96mrna = 0.000116
USF1 (kinase) SNCGmrna = 0.000803
VPS18 (genetic) CCNA1 = 0.001552
PRDX2 (genetic) TXN = 0.001219
MDH2 (genetic) PCNA = 0.001372
MDH1 (genetic) MPP3 = 0.005000
CASP8 (genetic) TFCP2 = 0.001844
AKT1 (kinase) BRCA1 = 0.005000
AKT1 (kinase) MXD1 = 0.005000
AKT2 (kinase) APPL1 = 0.002003
AKT3 (kinase) PRKCZ = 0.002835
IFNAR1 (genetic) STAT2 = 0.001144
IFNAR1 (kinase) STAT2 = 0.003856
IRAK1 (kinase) TRAF6 = 0.003741
IRAK4 (kinase) IRAK1 = 0.000076
IRAK4 (kinase) TBPL1 = 0.003775
TNK2 (kinase) GRB2 = 0.003850
KPNB1 (kinase) SMAD3 = 0.003578
RAB1B (genetic) VHL = 0.001544
LSM2 (genetic) ZNF408 = 0.001839
LSM2 (genetic) C14orf1 = 0.000357
PRMT10 (genetic) PSMD4 = 0.001170
APOA1BP (genetic) TRAF6 = 0.005000
MUC1 (kinase) CTNNB1 = 0.003586
PHKG1 (kinase) CALM2 = 0.003844
ZEB1 (genetic) LRFN1mrna = 0.001672
ZEB1 (kinase) LRFN1mrna = 0.000170
FIP1L1 (genetic) FOS = 0.001331
ANKRD27 (genetic) SMAD1 = 0.001722
PBK (kinase) TP53 = 0.003786
HIST1H2AH (genetic) HDAC2 = 0.001350
PPARG (kinase) NR2F2mrna = 0.001360
PPARG (kinase) SERINC2mrna = 0.000012
PPARG (kinase) UBE2L6mrna = 0.000421
PPARG (kinase) OLFM2mrna = 0.001187
PPARG (genetic) TLCD2mrna = 0.001338
PPARG (kinase) TLCD2mrna = 0.001078
PPARG (kinase) WNT9Amrna = 0.002218
PPARG (kinase) RAD51L3-RFFLmrna = 0.001095
IKBKB (genetic) NFKBIB = 0.001864
IKBKB (kinase) NFKBIB = 0.000516
IKBKB (kinase) NFKBIA = 0.005000
IKBKG (genetic) IKBKB = 0.001864
IKBKG (kinase) IKBKB = 0.003136
IKBKG (kinase) TRIM28 = 0.002044
IKBKG (kinase) CHUK = 0.001622
IKBKE (kinase) CDC37 = 0.001165
IKBKE (kinase) RUVBL1 = 0.002632
DYRK1A (kinase) YWHAG = 0.003551
DYRK1B (kinase) HNF1A = 0.003768
ASF1B (kinase) HCFC1 = 0.003770
PASK (kinase) STK16 = 0.003322
GLYR1 (genetic) UBE2E2 = 0.001569
CUTA (genetic) NR4A1 = 0.001704
CEP63 (kinase) USHBP1 = 0.001049
CEP63 (kinase) MBIP = 0.002691
ZFYVE9 (genetic) SMAD3 = 0.004328
ZFYVE9 (kinase) SMAD3 = 0.000672
LDOC1 (genetic) FOSL1 = 0.002309
LDOC1 (kinase) FOSL1 = 0.002691
HTT (genetic) SP1 = 0.001380
ELL (genetic) TP53 = 0.004007
EGFR (kinase) STAT5B = 0.005000
EGFR (genetic) STAT3 = 0.004865
EGFR (kinase) STAT3 = 0.000135
EGFR (kinase) STAT1 = 0.005000
EGFR (kinase) STAT5A = 0.005000
CDH1 (genetic) CTNNB1 = 0.001315
CDH1 (kinase) CTNNB1 = 0.000099
NUAK2 (kinase) SMAD4 = 0.003326
MERTK (kinase) IKBKG = 0.003752
KEAP1 (genetic) NFE2L2 = 0.001416
KEAP1 (kinase) NFE2L2 = 0.003584
MED25 (genetic) RXRA = 0.001273
PARP1 (genetic) TP53 = 0.005000
YES1 (kinase) RPL10 = 0.003617
NR3C1 (genetic) TAF13mrna = 0.001245
NR3C1 (kinase) ALDH3A1mrna = 0.002496
NR3C1 (kinase) HELZ2mrna = 0.001341
NR3C1 (genetic) SAT1mrna = 0.001206
NR3C1 (kinase) SAT1mrna = 0.000677
NR3C1 (kinase) ACOX3mrna = 0.001716
CSRP2 (kinase) PIAS1 = 0.001313
NFE2L2 (kinase) IQGAP3mrna = 0.000145
NFE2L2 (kinase) RAB3Bmrna = 0.000963
NFE2L2 (kinase) PRR7mrna = 0.001061
NFE2L2 (genetic) SRPX2mrna = 0.001416
NFE2L2 (kinase) SRPX2mrna = 0.000162
NFE2L2 (kinase) ZBTB2mrna = 0.001253
CRTC2 (kinase) CREBBP = 0.003735
RFXAP (genetic) FARSBmrna = 0.001086
RFXAP (genetic) CHRDL2mrna = 0.000451
AIP (kinase) AHR = 0.003711
RNF14 (genetic) AR = 0.001569
RNF11 (genetic) ZNF350 = 0.001504
CAMK1 (kinase) CALM3 = 0.002680
CAMK1 (kinase) CALM1 = 0.000181
MCF2L (genetic) SMAD2 = 0.005000
MCF2L (genetic) RHOA = 0.001672
MCF2L (genetic) CDC42 = 0.005000
KHDRBS1 (kinase) CREBBP = 0.004073
ZMAT2 (genetic) ETS1 = 0.001358
SRSF1 (genetic) NFYA = 0.001619
SRC (kinase) AHR = 0.005000
SRC (kinase) NCOA6 = 0.005000
SRC (kinase) ARNT = 0.000824
SRC (kinase) STAT1 = 0.005000
SRC (kinase) AR = 0.002864
TSSK2 (kinase) TGFBR1 = 0.003243
NTRK1 (genetic) SHC1 = 0.001173
NTRK1 (kinase) SHC1 = 0.003827
HNF4A (kinase) AMACRmrna = 0.001390
HNF4A (kinase) BPNT1mrna = 0.001361
WEE1 (genetic) FBXW11 = 0.004281
WEE1 (genetic) CRK = 0.000625
WEE1 (genetic) PIN1 = 0.005000
WEE1 (genetic) YWHAB = 0.005000
DEAF1 (kinase) IMP4mrna = 0.001614
DEAF1 (kinase) LYPD3mrna = 0.003991
DEAF1 (kinase) MXRA5mrna = 0.001025
CDK5RAP2 (genetic) C14orf1 = 0.001274
CDK5RAP3 (genetic) RELA = 0.005000
BAD (kinase) BCL2L1 = 0.003594
ATM (kinase) BRCA1 = 0.005000
ATR (genetic) BRCA1 = 0.002215
TAOK1 (kinase) STK4 = 0.001216
TAOK1 (kinase) MST1 = 0.001663
TAOK2 (kinase) MAP2K3 = 0.001889
TAOK2 (kinase) MAP2K6 = 0.001482
TAOK3 (kinase) ATM = 0.003268
ARHGDIA (genetic) CDKN1B = 0.001259
ARHGDIA (kinase) CDKN1B = 0.002576
ARHGDIA (kinase) JUP = 0.000099
SHC1 (genetic) GRB2 = 0.001173
SHC1 (kinase) GRB2 = 0.003827
SHC1 (kinase) EGFR = 0.003830
CDC16 (kinase) SMAD3 = 0.003154
RELA (kinase) RPP25mrna = 0.001594
RELA (genetic) MYADMmrna = 0.001223
RELA (kinase) MR1mrna = 0.002645
RELA (genetic) FADS3mrna = 0.001359
RELA (kinase) KLF4mrna = 0.001376
RELA (kinase) HIST2H2BEmrna = 0.001638
RELA (kinase) IRF7mrna = 0.003183
RELA (kinase) LIFmrna = 0.002142
RELA (genetic) EGR1mrna = 0.001398
RELA (kinase) DDX58mrna = 0.000477
RELA (genetic) TNFAIP3mrna = 0.002160
RELA (kinase) IER5mrna = 0.001322
RELA (kinase) NFKB2mrna = 0.001774
RELA (genetic) TBC1D10Amrna = 0.000938
RELA (genetic) CTSSmrna = 0.002956
RELA (kinase) STAG1mrna = 0.001650
KLF10 (genetic) SP1 = 0.005000
KLF10 (genetic) SIN3A = 0.005000
KLF10 (genetic) ZNF512B = 0.001672
ELAVL1 (genetic) TAF10 = 0.001246
E2F1 (kinase) IDI1mrna = 0.001108
E2F1 (kinase) JMJD7-PLA2G4Bmrna = 0.002406
E2F1 (genetic) POLR1Emrna = 0.001045
E2F1 (genetic) E2F1mrna = 0.001397
E2F1 (genetic) UNGmrna = 0.002404
E2F1 (genetic) MCM5mrna = 0.001677
E2F1 (kinase) ALKBH2mrna = 0.001377
E2F1 (kinase) TRIM45mrna = 0.001603
E2F1 (kinase) MRM1mrna = 0.001591
E2F1 (kinase) DCTPP1mrna = 0.001095
E2F1 (genetic) AATFmrna = 0.001399
E2F1 (genetic) CABYRmrna = 0.001926
E2F1 (genetic) GEMIN8mrna = 0.001360
E2F1 (genetic) GAR1mrna = 0.001150
E2F1 (genetic) DHX37mrna = 0.000127
E2F1 (kinase) CDCA5mrna = 0.000837
E2F1 (kinase) HPDLmrna = 0.001546
E2F1 (genetic) GPN2mrna = 0.000108
E2F1 (genetic) OSBPL7mrna = 0.002086
E2F1 (genetic) UPK3Bmrna = 0.003021
U2AF2 (genetic) WT1 = 0.002315
U2AF2 (kinase) WT1 = 0.002685
TBP (genetic) IFI27L2mrna = 0.000026
TBP (kinase) IFI27L2mrna = 0.001789
TBP (kinase) BTG1mrna = 0.000720
TBP (kinase) FZD8mrna = 0.001794
TBP (genetic) ZBTB24mrna = 0.001403
TBP (kinase) BIRC7mrna = 0.005000
TBP (genetic) NFICmrna = 0.001273
TBP (genetic) SF1mrna = 0.001057
TBP (genetic) BLZF1mrna = 0.001150
TBP (genetic) CHN1mrna = 0.001520
TBP (kinase) LRCH4mrna = 0.001361
TBP (genetic) WDR43mrna = 0.001772
TBP (genetic) NOP56mrna = 0.001677
TBP (genetic) PDGFRBmrna = 0.002544
ACOT2 (genetic) ZNF277 = 0.001478
MLLT4 (kinase) LMO2 = 0.002284
NKX2-1 (kinase) ZFYVE19mrna = 0.001628
NKX2-1 (kinase) SELENBP1mrna = 0.001542
NKX2-1 (kinase) DAAM1mrna = 0.001892
NKX2-1 (kinase) ADRB2mrna = 0.001657
NKX2-1 (kinase) MAP1Bmrna = 0.001924
NKX2-1 (kinase) EMP1mrna = 0.002053
NKX2-1 (kinase) C9orf169mrna = 0.003270
NKX2-1 (kinase) FJX1mrna = 0.000870
VIM (kinase) MAFG = 0.005000
VIM (kinase) CREB1 = 0.003198
IRF3 (genetic) IFIT1mrna = 0.000462
IRF3 (kinase) IFIT1mrna = 0.002337
IRF3 (kinase) IL22RA1mrna = 0.001350
IRF3 (genetic) CD70mrna = 0.000852
IRF7 (genetic) IFIT1mrna = 0.000341
IRF7 (kinase) IFIT1mrna = 0.000519
IRF7 (kinase) IFI35mrna = 0.002028
IRF7 (genetic) IFI6mrna = 0.002224
IRF7 (genetic) IFI44mrna = 0.002435
ITK (kinase) KHDRBS1 = 0.003722
KIT (kinase) STAT1 = 0.005000
FOSL1 (genetic) YPEL5mrna = 0.001175
FOSL1 (genetic) TIMP4mrna = 0.001134
FOSL1 (kinase) SDC4mrna = 0.002062
FOSL1 (kinase) TUBB6mrna = 0.000629
PRKCI (kinase) PARD6A = 0.002255
PIK3C3 (genetic) YWHAG = 0.001523
MAX (kinase) SNCGmrna = 0.001789
MAX (kinase) NECAP2mrna = 0.001487
MAX (kinase) NDUFA7mrna = 0.003418
MAX (kinase) CBX6mrna = 0.001446
MAX (kinase) MID1IP1mrna = 0.001518
PAK4 (kinase) YWHAZ = 0.002353
PAK6 (kinase) AR = 0.003098
PAK1 (kinase) RAC1 = 0.001329
PAK1 (kinase) NCK1 = 0.002382
PAK2 (kinase) NCK1 = 0.003600
PAK3 (kinase) RAC1 = 0.003671
FYN (genetic) SP1 = 0.001070
FYN (kinase) SP1 = 0.000973
FYN (kinase) NKX2-1 = 0.002181
CUL1 (genetic) E2F1 = 0.001037
CUL1 (genetic) SKP2 = 0.003244
CUL3 (genetic) KEAP1 = 0.000037
GRB2 (kinase) CBL = 0.001244
GRB2 (genetic) EGFR = 0.001173
GRB2 (kinase) EGFR = 0.003827
GRB2 (kinase) PTPN11 = 0.000409
GRB2 (kinase) KIT = 0.001950
GRB2 (kinase) NKX2-1 = 0.002655
SIN3A (genetic) MXD1 = 0.005000
TAB2 (genetic) NCOR1 = 0.002413
ING2 (genetic) HDAC1 = 0.001208
CDK4 (genetic) CEBPA = 0.001259
CDK4 (kinase) CEBPA = 0.003741
PRKCH (kinase) CDK2 = 0.003093
PRKCA (kinase) GNB2L1 = 0.001523
PRKCA (kinase) EGFR = 0.002073
PRKCE (kinase) GNB2L1 = 0.003477
PRKCD (kinase) MUC1 = 0.003401
PRKCZ (kinase) RELA = 0.005000
PRKCZ (kinase) NFATC2 = 0.003918
SETDB1 (genetic) BHLHE40 = 0.001188
SETDB1 (kinase) BHLHE40 = 0.003628
RPL10 (kinase) SRC = 0.003617
RABEP1 (genetic) GGA1 = 0.001190
KIAA1967 (genetic) MYC = 0.005000
KIAA1967 (genetic) NFKB2 = 0.005000
KIAA1967 (genetic) RELA = 0.001672
BRSK1 (kinase) SHC1 = 0.003830
TFE3 (genetic) TRMT61Amrna = 0.001051
TFE3 (genetic) SAMD8mrna = 0.001054
TFE3 (genetic) RAET1Emrna = 0.001860
TFE3 (genetic) PBXIP1mrna = 0.001264
TFE3 (genetic) CD70mrna = 0.003001
TFE3 (genetic) C6orf132mrna = 0.001770
SF3A1 (genetic) SP1 = 0.002093
SF3A2 (genetic) U2AF2 = 0.002315
SF3A2 (genetic) SF3A1 = 0.002093
ARNT (genetic) DCAF4mrna = 0.000223
ARNT (kinase) DCAF4mrna = 0.000824
UIMC1 (genetic) BRCA1 = 0.001903
RUNX2 (genetic) ACSS2mrna = 0.000207
RUNX2 (kinase) ACSS2mrna = 0.000374
RUNX2 (genetic) LETM2mrna = 0.001019
C14orf1 (genetic) CREB1 = 0.001631
C14orf1 (kinase) CREB1 = 0.003369
AR (genetic) JPH2mrna = 0.001087
AR (genetic) SLC22A18mrna = 0.001322
AR (kinase) KCNG3mrna = 0.001810
AR (genetic) RNF19Bmrna = 0.001791
AR (genetic) EPHA7mrna = 0.001215
AR (kinase) NOP58mrna = 0.001003
AR (kinase) IL27RAmrna = 0.001035
AR (kinase) ISG20mrna = 0.002230
AR (kinase) TSPYL2mrna = 0.001552
AR (kinase) APOL2mrna = 0.001420
AR (kinase) NRARPmrna = 0.001819
AR (genetic) APOL1mrna = 0.003850
AR (genetic) CDC25Cmrna = 0.001052
AR (genetic) NESmrna = 0.000054
AR (kinase) NESmrna = 0.001499
CREB3L3 (genetic) ATF6 = 0.001459
CNOT2 (genetic) CNOT1 = 0.001308
INSRR (kinase) INSR = 0.003612
SRF (kinase) ADMmrna = 0.001202
SRF (genetic) CTGFmrna = 0.001654
SRF (genetic) GLIPR1mrna = 0.001996
SRF (genetic) MAT2Amrna = 0.001239
SRF (genetic) SNAP25mrna = 0.001736
SRF (kinase) EPPK1mrna = 0.001052
SRF (genetic) HIST1H2AGmrna = 0.001799
SRF (kinase) HIST1H2AGmrna = 0.000026
SRF (genetic) DAPK3mrna = 0.000984
SRF (genetic) NFKBIEmrna = 0.002264
STK25 (kinase) YWHAZ = 0.002554
STK24 (kinase) STRN4 = 0.003336
GABARAPL1 (genetic) KEAP1 = 0.001379
DVL2 (kinase) TP53 = 0.002049
TOPBP1 (kinase) E2F1 = 0.005000
CDKN2A (genetic) EGR1 = 0.001212
ZNF512B (genetic) CTBP2 = 0.001672
GNB2L1 (kinase) STAT1 = 0.005000
GOLPH3 (genetic) MYO18A = 0.001258
C19orf12 (genetic) IKBKG = 0.001464
FIZ1 (genetic) NRL = 0.001479
BCKDHB (genetic) BCKDHA = 0.005000
BCKDHA (genetic) BCKDK = 0.005000
WIPF2 (genetic) WWOX = 0.001344
MON1A (genetic) VPS33A = 0.001552
CHEK2 (genetic) BRCA1 = 0.001160
CHEK2 (kinase) BRCA1 = 0.003840
CHEK2 (genetic) RB1 = 0.000512
CHEK1 (genetic) RB1 = 0.005000
CHEK1 (genetic) BRCA1 = 0.005000
CHEK1 (genetic) CDC25C = 0.000462
CHEK1 (genetic) TP53 = 0.005000
SOCS1 (kinase) JAK2 = 0.001224
IGF1R (kinase) PTPN1 = 0.003308
TNPO2 (genetic) NXF1 = 0.001498
HCFC1 (kinase) SP1 = 0.003770
PDPK1 (kinase) PRKCZ = 0.003828
MYO18A (genetic) SMAD2 = 0.001258
ZNF350 (genetic) SPOCD1mrna = 0.001504
ZNF350 (kinase) SPOCD1mrna = 0.002481
SMC5 (genetic) YWHAZ = 0.001320
LTF (genetic) LRP1 = 0.001672
LTF (genetic) SGK1 = 0.005000
LTF (genetic) CDK5RAP3 = 0.005000
LTK (kinase) PIK3R1 = 0.003549
HNF1A (kinase) SERBP1mrna = 0.001246
HNF1A (kinase) PHLDA1mrna = 0.001105
HNF1A (kinase) GNG11mrna = 0.001105
HNF1A (kinase) SMARCC1mrna = 0.000313
PTK2B (kinase) SRC = 0.003228
UBE2E2 (genetic) RNF14 = 0.001569
FAM107B (genetic) TADA3 = 0.001419
IQGAP1 (genetic) NFKB2 = 0.003930
ZBTB24 (kinase) MDFI = 0.000990
STRN4 (kinase) JUN = 0.005000
CBL (kinase) CRKL = 0.005000
CBL (genetic) EGFR = 0.002232
CBL (kinase) EGFR = 0.002768
MYC (genetic) DDX21mrna = 0.001680
MYC (kinase) NDUFA7mrna = 0.005000
MYC (genetic) STX4mrna = 0.001085
MYC (genetic) CHST7mrna = 0.001856
MYC (genetic) DPH2mrna = 0.001000
MYC (genetic) TUBG2mrna = 0.001426
MYC (genetic) HBEGFmrna = 0.001846
MYC (kinase) DKC1mrna = 0.001698
MYC (genetic) MFI2mrna = 0.000290
MYC (genetic) UTP20mrna = 0.001721
MYC (genetic) HSD3B7mrna = 0.000523
MYC (genetic) TAF4Bmrna = 0.001455
MYC (genetic) RSAD1mrna = 0.001307
MYC (kinase) NECAP2mrna = 0.000006
MYC (genetic) DEPDC7mrna = 0.001166
MYC (kinase) PLEKHG5mrna = 0.000928
MYC (genetic) ADRA1Bmrna = 0.002799
VDR (genetic) TNS4mrna = 0.001415
VDR (genetic) LOXL4mrna = 0.000871
VDR (genetic) TNNT1mrna = 0.002082
VDR (genetic) HSD3B7mrna = 0.001022
VDR (genetic) CNN3mrna = 0.001171
VDR (genetic) RCL1mrna = 0.001374
VDR (genetic) RPIAmrna = 0.001632
VDR (genetic) C1QL4mrna = 0.001447
VDR (genetic) PSME2mrna = 0.000658
AMOT (genetic) UIMC1 = 0.001903
PRPF38A (genetic) GTF3C1 = 0.001623
GATA2 (kinase) KCND1mrna = 0.000283
TAF12 (genetic) TBP = 0.001928
TAF10 (genetic) TBP = 0.001246
F8 (genetic) PHYH = 0.001268
ARAF (kinase) PIK3R1 = 0.002540
CSK (kinase) JUN = 0.002680
ABHD14B (genetic) SH3GL3 = 0.001380
BHLHE40 (kinase) ODC1mrna = 0.000365
BHLHE40 (kinase) PPARGC1Bmrna = 0.003137
BHLHE40 (genetic) PDK1mrna = 0.001188
BHLHE40 (kinase) PDK1mrna = 0.000126
HSP90AA1 (genetic) NR3C1 = 0.001231
HSP90AA1 (kinase) NR3C1 = 0.003769
RAB34 (genetic) SMAD4 = 0.001767
HSPA6 (genetic) NFKB2 = 0.001938
HSPA5 (genetic) NFKB2 = 0.001672
HSPA9 (kinase) TP53 = 0.002563
TTK (kinase) CDC16 = 0.003154
SRPK3 (kinase) MPP6 = 0.002850
SRPK2 (kinase) U2AF2 = 0.002685
GTF2I (kinase) USF1 = 0.003259
CHUK (kinase) RELA = 0.004094
GTF2IRD1 (genetic) SMAD3 = 0.001672
CREBBP (genetic) BRCA1 = 0.003393
CREBBP (kinase) BRCA1 = 0.001607
CREBBP (kinase) CREB1 = 0.005000
CREBBP (kinase) HIF1A = 0.005000
MLX (genetic) MXD4 = 0.000354
MLX (kinase) MXD4 = 0.002854
STX1A (kinase) VIM = 0.003891
PHF5A (genetic) SF3A2 = 0.004408
MAP2K6 (kinase) MAPK14 = 0.005000
PLEKHA8 (genetic) CDKN2A = 0.001212
TYRO3 (kinase) SRC = 0.003098
RFXANK (genetic) CHRDL2mrna = 0.001183
PIM2 (kinase) BAD = 0.003594
PIM2 (kinase) MDM2 = 0.000224
PIM3 (kinase) MDM2 = 0.003881
PIM1 (kinase) NFATC1 = 0.003874
MEX3B (genetic) UBE2D3 = 0.001389
TNFRSF11A (genetic) TRAF2 = 0.005000
TGIF1 (genetic) RCAN1mrna = 0.001271
TGIF1 (kinase) KLF9mrna = 0.000117
TGIF1 (kinase) RAD51L3-RFFLmrna = 0.005000
GSTM3 (genetic) MID1 = 0.002999
GSTM3 (genetic) TFE3 = 0.005000
GSTM3 (genetic) TRAF6 = 0.003672
STAT2 (kinase) COL16A1mrna = 0.002349
STAT2 (genetic) FAPmrna = 0.000383
STAT2 (genetic) TMEM107mrna = 0.000761
STAT2 (kinase) SPSB1mrna = 0.001313
STAT2 (kinase) SESN2mrna = 0.000194
STAT1 (genetic) S100A4mrna = 0.001438
STAT1 (genetic) MMP19mrna = 0.002512
STAT1 (kinase) TYSND1mrna = 0.001339
STAT1 (kinase) ENOPH1mrna = 0.001225
STAT1 (genetic) HNRPDLmrna = 0.000988
STAT1 (genetic) FIBINmrna = 0.002106
STAT1 (kinase) RRASmrna = 0.001283
STAT1 (kinase) BCL10mrna = 0.001203
STAT1 (kinase) FAPmrna = 0.001858
STAT1 (genetic) ZFYVE1mrna = 0.000615
STAT1 (kinase) RCC1mrna = 0.001187
STAT1 (kinase) BLCAPmrna = 0.001471
STAT1 (kinase) H1F0mrna = 0.002249
STAT1 (kinase) CACNG6mrna = 0.001046
STAT1 (kinase) PPM1Mmrna = 0.001285
STAT1 (kinase) GCHFRmrna = 0.001170
STAT1 (kinase) ANKRD1mrna = 0.000858
STAT1 (kinase) ESPNLmrna = 0.003715
STAT1 (kinase) C21orf33mrna = 0.001262
STAT1 (kinase) IL8mrna = 0.003140
STAT1 (genetic) FSTmrna = 0.001391
ALDOA (genetic) PCNA = 0.001573
S (genetic) ERRFI1 = 0.001452
S (genetic) FAM160A2 = 0.002151
S (genetic) HSPA6 = 0.001938
S (genetic) FKBP10 = 0.002527
S (genetic) ELOF1 = 0.001460
S (genetic) SBF2 = 0.001207
S (genetic) C7orf50 = 0.001365
S (genetic) DUSP23 = 0.005000
S (genetic) OGDH = 0.002059
S (genetic) ACOT2 = 0.001478
S (genetic) CXorf56 = 0.001183
S (genetic) B3GNT9 = 0.001404
S (genetic) EAF1 = 0.002054
S (genetic) DLGAP4 = 0.001175
S (genetic) WEE1 = 0.014907
S (genetic) CTNND1 = 0.001389
S (genetic) LAS1L = 0.001286
S (genetic) RINT1 = 0.001310
S (genetic) IQCG = 0.001532
S (genetic) FIP1L1 = 0.001331
S (genetic) KIRREL3 = 0.001231
S (genetic) PRMT10 = 0.001170
S (genetic) TRAPPC1 = 0.002368
S (genetic) RUNX2 = 0.001227
S (genetic) MICALL1 = 0.001458
S (genetic) KPNA3 = 0.001415
S (genetic) PLEKHA8 = 0.001212
S (genetic) VDR = 0.011672
S (genetic) ELAVL1 = 0.001246
S (genetic) MED25 = 0.001273
S (genetic) DOCK7 = 0.001225
S (genetic) GLYR1 = 0.001569
S (genetic) ZNF598 = 0.001737
S (genetic) CRADD = 0.001188
S (genetic) BEX2 = 0.001518
S (genetic) KBTBD7 = 0.001416
S (genetic) KBTBD6 = 0.001379
S (genetic) GOLPH3 = 0.001258
S (genetic) HPGD = 0.001685
S (genetic) FAM107B = 0.001419
S (genetic) RNF135 = 0.002657
S (genetic) FAM104B = 0.001372
S (genetic) ZNF766 = 0.001178
S (genetic) GEM = 0.001352
S (genetic) CHEK1 = 0.015462
S (genetic) EPM2A = 0.011672
S (genetic) KATNAL1 = 0.001814
S (genetic) ANKRD27 = 0.001722
S (genetic) IGFBP6 = 0.001461
S (genetic) ZFYVE28 = 0.001338
S (genetic) ANAPC4 = 0.001315
S (genetic) RFXAP = 0.001538
S (genetic) IL13RA1 = 0.011672
S (genetic) USMG5 = 0.001213
S (genetic) C15orf23 = 0.001914
S (genetic) GFM1 = 0.002609
S (genetic) CYBA = 0.001418
S (genetic) SIGIRR = 0.001501
S (genetic) PHF5A = 0.004408
S (genetic) C22orf23 = 0.001485
S (genetic) ANKRD13A = 0.001291
S (genetic) CIRBP = 0.001298
S (genetic) ATG4D = 0.001928
S (genetic) CAPS2 = 0.002001
S (genetic) CBX5 = 0.001271
S (genetic) STK39 = 0.011672
S (genetic) BTBD10 = 0.001394
S (genetic) TNPO2 = 0.001498
S (genetic) NCOA7 = 0.001480
S (genetic) FBXW9 = 0.001756
S (genetic) PLRG1 = 0.002215
S (genetic) SMC5 = 0.001320
S (genetic) CFLAR = 0.001844
S (genetic) WDR20 = 0.001361
S (genetic) MECR = 0.011672
S (genetic) FANCM = 0.001248
S (genetic) DIDO1 = 0.001619
S (genetic) RAP2C = 0.001358
S (genetic) PDHA1 = 0.011672
S (genetic) SRF = 0.011672
S (genetic) PRUNE = 0.001353
S (genetic) RAB1B = 0.001544
S (genetic) CLPTM1L = 0.001523
S (genetic) LTF = 0.011672
S (genetic) ELL2 = 0.001952
S (genetic) C19orf12 = 0.001464
S (genetic) KIAA1967 = 0.011672
S (genetic) ZFYVE20 = 0.001190
S (genetic) BUD13 = 0.002484
S (genetic) KIF1B = 0.001512
S (genetic) SLA2 = 0.002232
S (genetic) F8 = 0.001268
S (genetic) FIZ1 = 0.001479
S (genetic) GSTM3 = 0.011672
S (genetic) MCF2L = 0.011672
S (genetic) UTP15 = 0.001753
S (genetic) PIAS4 = 0.011672
S (genetic) CDK5RAP2 = 0.001274
S (genetic) AMOTL1 = 0.002015
S (genetic) KRBA1 = 0.001474
S (genetic) CUTA = 0.001704
S (genetic) PRDX2 = 0.001219
S (genetic) ARL6 = 0.001336
S (genetic) SPNS1 = 0.001406
S (genetic) KIAA1524 = 0.001520
S (genetic) GPD1 = 0.011672
S (genetic) HIST1H2AH = 0.001350
S (genetic) ZBED5 = 0.001742
S (genetic) RAB34 = 0.001767
S (genetic) ASAH1 = 0.001188
S (genetic) DYNC1I2 = 0.001601
S (genetic) ABCB1 = 0.011672
S (genetic) CNOT2 = 0.001308
S (genetic) CABLES2 = 0.001543
S (genetic) NBAS = 0.001733
S (genetic) ZC3H10 = 0.002387
S (genetic) GNPTG = 0.001651
S (genetic) HOOK3 = 0.002011
S (genetic) LSM2 = 0.002196
S (genetic) ABHD14B = 0.001380
S (genetic) KLF10 = 0.011672
S (genetic) TP53BP1 = 0.011672
S (genetic) NDEL1 = 0.001431
S (genetic) ALDOA = 0.001573
S (genetic) BRMS1L = 0.001208
S (genetic) MEX3B = 0.001389
S (genetic) MCM8 = 0.001338
S (genetic) PRPF38A = 0.001623
S (genetic) EMILIN3 = 0.001527
S (genetic) CREB3L3 = 0.001459
S (genetic) BCKDHB = 0.005000
S (genetic) WIPF2 = 0.001344
S (genetic) MON1A = 0.001552
S (genetic) ZNF397 = 0.001322
S (kinase) MUSK = 0.003655
S (kinase) PLK1 = 0.002095
S (kinase) STK16 = 0.002646
S (kinase) HIPK3 = 0.002732
S (kinase) HIPK2 = 0.002624
S (kinase) AKT2 = 0.002003
S (kinase) AKT3 = 0.002835
S (kinase) ARAF = 0.002540
S (kinase) INSRR = 0.003612
S (kinase) IKBKE = 0.003797
S (kinase) TYK2 = 0.003856
S (kinase) AXL = 0.002407
S (kinase) GRK6 = 0.002980
S (kinase) MAP3K3 = 0.003663
S (kinase) GRK4 = 0.002320
S (kinase) NTRK1 = 0.003827
S (kinase) MAP3K5 = 0.003753
S (kinase) EPHA7 = 0.002284
S (kinase) CSNK1E = 0.002049
S (kinase) PTK6 = 0.002988
S (kinase) SRPK3 = 0.002850
S (kinase) DYRK1A = 0.003551
S (kinase) JAK2 = 0.003776
S (kinase) LYN = 0.002559
S (kinase) DYRK1B = 0.003768
S (kinase) PLK3 = 0.002111
S (kinase) IRAK4 = 0.003850
S (kinase) IGF1R = 0.003308
S (kinase) CAMK2D = 0.003790
S (kinase) CAMK2G = 0.003770
S (kinase) CAMK2B = 0.003704
S (kinase) PASK = 0.003322
S (kinase) CSNK1G2 = 0.002522
S (kinase) CSNK1G3 = 0.003369
S (kinase) FGFR3 = 0.002574
S (kinase) STK3 = 0.003779
S (kinase) STK4 = 0.003784
S (kinase) MAP3K2 = 0.003777
S (kinase) FGFR2 = 0.002563
S (kinase) CSNK2A2 = 0.003717
S (kinase) CSNK2A1 = 0.003239
S (kinase) FGFR1 = 0.002757
S (kinase) IKBKB = 0.002381
S (kinase) BRSK2 = 0.003509
S (kinase) BRSK1 = 0.003830
S (kinase) DAPK3 = 0.002934
S (kinase) GSK3A = 0.003805
S (kinase) PTK2B = 0.003228
S (kinase) GSK3B = 0.003712
S (kinase) PAK4 = 0.002353
S (kinase) PAK6 = 0.003098
S (kinase) PAK1 = 0.003711
S (kinase) PAK2 = 0.003600
S (kinase) PAK3 = 0.003671
S (kinase) PRKCI = 0.002255
S (kinase) DSTYK = 0.003838
S (kinase) NUAK1 = 0.003850
S (kinase) NUAK2 = 0.003326
S (kinase) MYLK = 0.003734
S (kinase) MAPKAPK5 = 0.002027
S (kinase) MAPKAPK2 = 0.003381
S (kinase) NEK1 = 0.002481
S (kinase) MST4 = 0.003092
S (kinase) NEK9 = 0.003319
S (kinase) TTK = 0.003154
S (kinase) PRKCA = 0.003596
S (kinase) STK25 = 0.002554
S (kinase) STK24 = 0.003336
S (kinase) PRKG1 = 0.003259
S (kinase) JAK3 = 0.003871
S (kinase) PRKG2 = 0.003891
S (kinase) BMX = 0.003584
S (kinase) CHEK2 = 0.003840
S (kinase) PHKG2 = 0.003639
S (kinase) PHKG1 = 0.003844
S (kinase) CSK = 0.002680
S (kinase) JAK1 = 0.003822
S (kinase) CHUK = 0.002472
S (kinase) PBK = 0.003786
S (kinase) TNK2 = 0.003850
S (kinase) RPS6KA2 = 0.003879
S (kinase) RPS6KA3 = 0.003799
S (kinase) RPS6KA4 = 0.003795
S (kinase) RPS6KA5 = 0.003506
S (kinase) TLK2 = 0.003770
S (kinase) CAMK1 = 0.002861
S (kinase) CAMKK1 = 0.003151
S (kinase) STK33 = 0.003406
S (kinase) CLK1 = 0.003834
S (kinase) CLK2 = 0.003720
S (kinase) CLK3 = 0.002993
S (kinase) CLK4 = 0.003487
S (kinase) PDGFRB = 0.003322
S (kinase) MKNK2 = 0.003726
S (kinase) CSF1R = 0.002749
S (kinase) MKNK1 = 0.003395
S (kinase) DYRK3 = 0.003485
S (kinase) DYRK2 = 0.003660
S (kinase) ABL1 = 0.002120
S (kinase) ACVR1 = 0.002146
S (kinase) ABL2 = 0.003061
S (kinase) CAMK1D = 0.002942
S (kinase) TBK1 = 0.003686
S (kinase) SIK2 = 0.003735
S (kinase) TEC = 0.002361
S (kinase) RPS6KB1 = 0.003798
S (kinase) RPS6KB2 = 0.003051
S (kinase) MARK4 = 0.003854
S (kinase) MAPK3 = 0.002943
S (kinase) MAPK1 = 0.002025
S (kinase) MARK1 = 0.003840
S (kinase) MARK2 = 0.003830
S (kinase) MARK3 = 0.003822
S (kinase) MAPK8 = 0.002768
S (kinase) MAPK9 = 0.003407
S (kinase) SRC = 0.003745
S (kinase) TSSK2 = 0.003243
S (kinase) TAOK1 = 0.002879
S (kinase) RPS6KA1 = 0.003891
S (kinase) MYLK2 = 0.003648
S (kinase) TYRO3 = 0.003098
S (kinase) FER = 0.003819
S (kinase) FES = 0.002476
S (kinase) MERTK = 0.003752
S (kinase) LTK = 0.003549
S (kinase) TAOK2 = 0.003371
S (kinase) SRPK2 = 0.002685
S (kinase) IRAK1 = 0.003665
S (kinase) ITK = 0.003722
S (kinase) SGK1 = 0.003578
S (kinase) INSR = 0.003222
S (kinase) PRKACA = 0.003189
S (kinase) PRKD1 = 0.003839
S (kinase) PRKD2 = 0.003835
S (kinase) PRKD3 = 0.003891
S (kinase) TAOK3 = 0.003268
S (kinase) MAP4K2 = 0.003861
S (kinase) MAP4K5 = 0.003849
S (kinase) MAP4K4 = 0.003886
S (kinase) TGFBR2 = 0.002038
S (kinase) LIMK1 = 0.003644
S (kinase) MAP2K2 = 0.003262
S (kinase) MAP2K1 = 0.002971
S (kinase) RIPK2 = 0.003446
S (kinase) MAP2K6 = 0.003518
S (kinase) PRKX = 0.003612
S (kinase) YES1 = 0.003617
S (kinase) MINK1 = 0.003875
S (kinase) CAMKK2 = 0.003740
S (kinase) FYN = 0.003155
S (kinase) AURKA = 0.003711
S (kinase) AURKB = 0.003754
S (kinase) PTK2 = 0.002977
S (kinase) DAPK2 = 0.002360
S (kinase) DAPK1 = 0.002762
S (kinase) ULK2 = 0.003628
S (kinase) PRKCH = 0.003093
S (kinase) ULK1 = 0.002854
S (kinase) PIM2 = 0.003818
S (kinase) PIM3 = 0.003881
S (kinase) PIM1 = 0.003874
S (kinase) PKN1 = 0.003839
S (kinase) PKN2 = 0.003796
S (kinase) PRKCE = 0.003477
S (kinase) PRKCD = 0.003401
S (kinase) SLK = 0.003584
S (kinase) MELK = 0.003844
S (kinase) ROCK1 = 0.002675
S (kinase) ROCK2 = 0.003171
S (kinase) MAP3K10 = 0.003794
S (kinase) MAP3K11 = 0.003863
S (kinase) PDPK1 = 0.003828
MYCmrna (genetic) T = 0.002664
S100A4mrna (genetic) T = 0.001438
PPP1R3Cmrna (kinase) T = 0.001823
RPF2mrna (genetic) T = 0.000627
RPF2mrna (kinase) T = 0.000529
IFIT1mrna (genetic) T = 0.000803
IFIT1mrna (kinase) T = 0.002856
TRIM38mrna (kinase) T = 0.002097
TMEM219mrna (kinase) T = 0.001318
HNRNPH3mrna (kinase) T = 0.001042
AMACRmrna (kinase) T = 0.001390
APBB1mrna (genetic) T = 0.001257
HAS2mrna (genetic) T = 0.000632
HAS2mrna (kinase) T = 0.001424
UTP18mrna (kinase) T = 0.001100
SH2D6mrna (genetic) T = 0.002644
TNS4mrna (genetic) T = 0.001415
YPEL5mrna (genetic) T = 0.001175
PLXDC2mrna (kinase) T = 0.001317
HIST1H2AGmrna (genetic) T = 0.001799
HIST1H2AGmrna (kinase) T = 0.000026
FAM214Bmrna (genetic) T = 0.003037
HNRPDLmrna (genetic) T = 0.000988
AKAP1mrna (kinase) T = 0.001578
SLC22A18mrna (genetic) T = 0.001322
DUSP5mrna (genetic) T = 0.002477
ELF3mrna (genetic) T = 0.004316
FIBINmrna (genetic) T = 0.002106
FIBINmrna (kinase) T = 0.000597
CRB2mrna (genetic) T = 0.001672
CRB2mrna (kinase) T = 0.002509
RRASmrna (kinase) T = 0.001283
NDUFAF4mrna (kinase) T = 0.002376
DRAM1mrna (kinase) T = 0.001804
CRISPLD2mrna (genetic) T = 0.002578
KCNG3mrna (kinase) T = 0.001810
CDC42EP2mrna (kinase) T = 0.001169
HIST1H2ACmrna (kinase) T = 0.002432
SAMD8mrna (genetic) T = 0.001054
IFIT2mrna (genetic) T = 0.004330
KCNK3mrna (genetic) T = 0.000594
KCNK3mrna (kinase) T = 0.001675
MAP1Bmrna (kinase) T = 0.001924
CDCA7mrna (kinase) T = 0.001957
FAM63Amrna (genetic) T = 0.000214
FAM63Amrna (kinase) T = 0.002220
RRP9mrna (kinase) T = 0.002192
HINT2mrna (genetic) T = 0.001202
CALCOCO1mrna (kinase) T = 0.001542
PM20D2mrna (genetic) T = 0.001046
CARD6mrna (kinase) T = 0.001940
AMIGO2mrna (genetic) T = 0.002781
DDX21mrna (genetic) T = 0.001680
BLVRBmrna (kinase) T = 0.001103
PSENENmrna (genetic) T = 0.001224
IGFBP6mrna (kinase) T = 0.001092
QPRTmrna (kinase) T = 0.001578
TP53INP1mrna (genetic) T = 0.003287
MYBBP1Amrna (genetic) T = 0.001855
ALKBH6mrna (genetic) T = 0.002184
ERRFI1mrna (kinase) T = 0.001297
PRR7mrna (kinase) T = 0.001061
RAET1Emrna (genetic) T = 0.001860
TLR3mrna (kinase) T = 0.001619
TUBB3mrna (kinase) T = 0.001423
FAPmrna (genetic) T = 0.000383
FAPmrna (kinase) T = 0.001858
CACNG6mrna (kinase) T = 0.002501
TIMP4mrna (genetic) T = 0.001134
TIMP4mrna (kinase) T = 0.000265
TGFBImrna (genetic) T = 0.001520
BTG1mrna (kinase) T = 0.001401
RCOR2mrna (kinase) T = 0.003869
PYCR1mrna (genetic) T = 0.001171
RPP25mrna (kinase) T = 0.001594
ALKBH2mrna (kinase) T = 0.001377
SGK223mrna (kinase) T = 0.001709
BLCAPmrna (kinase) T = 0.001471
SRPX2mrna (genetic) T = 0.001416
SRPX2mrna (kinase) T = 0.000514
PLA2G3mrna (kinase) T = 0.001882
THY1mrna (genetic) T = 0.000201
THY1mrna (kinase) T = 0.000982
NDUFA7mrna (kinase) T = 0.008418
TNFSF9mrna (genetic) T = 0.000520
TNFSF9mrna (kinase) T = 0.000943
SPRYD3mrna (kinase) T = 0.001208
MYO1Fmrna (genetic) T = 0.007411
MYO1Fmrna (kinase) T = 0.002163
HYAL1mrna (kinase) T = 0.001798
UNGmrna (genetic) T = 0.002404
ANP32Amrna (genetic) T = 0.001111
TMEM201mrna (genetic) T = 0.001674
C11orf86mrna (genetic) T = 0.000277
C11orf86mrna (kinase) T = 0.002600
AMD1mrna (kinase) T = 0.001171
NEU1mrna (kinase) T = 0.001326
PRPHmrna (genetic) T = 0.005000
PRPHmrna (kinase) T = 0.000484
BIRC3mrna (kinase) T = 0.002461
C9orf169mrna (kinase) T = 0.003270
IL6mrna (kinase) T = 0.002383
CNN3mrna (genetic) T = 0.001171
SEMA3Cmrna (kinase) T = 0.001065
ZBTB24mrna (genetic) T = 0.001403
IRAK2mrna (kinase) T = 0.001715
SNCGmrna (kinase) T = 0.002592
ARL4Dmrna (genetic) T = 0.001453
UBTD1mrna (genetic) T = 0.001405
IL11mrna (genetic) T = 0.002482
FAM188Amrna (genetic) T = 0.001359
MYADMmrna (genetic) T = 0.001223
DAPK3mrna (genetic) T = 0.000984
BIRC7mrna (kinase) T = 0.005405
ULBP2mrna (kinase) T = 0.002402
C10orf54mrna (genetic) T = 0.001810
C10orf54mrna (kinase) T = 0.000581
CCDC86mrna (kinase) T = 0.001232
STX4mrna (genetic) T = 0.001085
PHLDA1mrna (kinase) T = 0.001105
CDCA5mrna (genetic) T = 0.000391
CDCA5mrna (kinase) T = 0.000837
TLCD2mrna (genetic) T = 0.001338
TLCD2mrna (kinase) T = 0.001078
ESPNLmrna (kinase) T = 0.003715
JAG2mrna (kinase) T = 0.001703
PTGESmrna (kinase) T = 0.002291
HIST1H3Hmrna (kinase) T = 0.002699
ZBTB2mrna (kinase) T = 0.001253
DKK3mrna (kinase) T = 0.002122
FAM43Amrna (genetic) T = 0.001478
CREB3L1mrna (kinase) T = 0.002417
HNRNPUmrna (genetic) T = 0.001382
TMOD1mrna (kinase) T = 0.002071
CDCP1mrna (kinase) T = 0.001376
OSBPL7mrna (genetic) T = 0.002086
H1FXmrna (genetic) T = 0.001621
ARMCX1mrna (kinase) T = 0.002376
PSME2mrna (genetic) T = 0.001121
SESN2mrna (kinase) T = 0.001634
SMARCC1mrna (kinase) T = 0.000313
ICAM1mrna (kinase) T = 0.001776
NR2F2mrna (kinase) T = 0.002433
HHATmrna (kinase) T = 0.003586
PET117mrna (kinase) T = 0.001659
MR1mrna (kinase) T = 0.002645
BTG2mrna (genetic) T = 0.001241
ZFYVE19mrna (kinase) T = 0.001628
TRIM45mrna (kinase) T = 0.001603
TRMT61Amrna (genetic) T = 0.001051
TRMT61Amrna (kinase) T = 0.000590
FADS3mrna (genetic) T = 0.001359
PDGFRLmrna (genetic) T = 0.000747
PDGFRLmrna (kinase) T = 0.000990
SCPEP1mrna (genetic) T = 0.001330
GNG11mrna (kinase) T = 0.001105
TYSND1mrna (kinase) T = 0.001339
ZKSCAN5mrna (genetic) T = 0.001020
VARSmrna (genetic) T = 0.001446
RNF19Bmrna (genetic) T = 0.001791
DAAM1mrna (kinase) T = 0.001892
ADRB2mrna (genetic) T = 0.000293
ADRB2mrna (kinase) T = 0.001657
CHST7mrna (genetic) T = 0.001856
KCND1mrna (genetic) T = 0.001170
KCND1mrna (kinase) T = 0.001976
CHN1mrna (genetic) T = 0.001520
IFIT3mrna (genetic) T = 0.003988
GPSM3mrna (genetic) T = 0.001718
GPSM3mrna (kinase) T = 0.002506
ECM1mrna (genetic) T = 0.002879
JMJD7-PLA2G4Bmrna (kinase) T = 0.003100
POLR1Emrna (genetic) T = 0.001045
MXRA5mrna (kinase) T = 0.001025
PRKCDBPmrna (kinase) T = 0.001074
IRF2BPLmrna (genetic) T = 0.001157
PRMT6mrna (kinase) T = 0.001071
CCDC80mrna (kinase) T = 0.001749
PPRC1mrna (genetic) T = 0.001295
IGSF8mrna (kinase) T = 0.001371
TNFSF10mrna (kinase) T = 0.003048
IRF1mrna (genetic) T = 0.002750
GLT8D2mrna (kinase) T = 0.001225
FAM102Bmrna (kinase) T = 0.001056
TPST1mrna (kinase) T = 0.001415
GCHFRmrna (kinase) T = 0.001170
KLF4mrna (kinase) T = 0.001376
UPK3Bmrna (genetic) T = 0.003021
ADAMTSL4mrna (kinase) T = 0.001562
SAMD9mrna (genetic) T = 0.001624
BADmrna (kinase) T = 0.001532
COQ10Bmrna (kinase) T = 0.001063
CLDN1mrna (kinase) T = 0.002365
IL8mrna (kinase) T = 0.005152
MCM3mrna (kinase) T = 0.001100
E2F1mrna (genetic) T = 0.001397
SPOCD1mrna (genetic) T = 0.001504
SPOCD1mrna (kinase) T = 0.002481
RAD51L3-RFFLmrna (kinase) T = 0.006095
CCNJmrna (genetic) T = 0.001370
MAT2Amrna (genetic) T = 0.001239
CSDC2mrna (kinase) T = 0.001606
ADI1mrna (genetic) T = 0.001105
DPH2mrna (genetic) T = 0.001000
DPH2mrna (kinase) T = 0.000414
WSB1mrna (genetic) T = 0.001370
MLK4mrna (kinase) T = 0.001373
RHOCmrna (kinase) T = 0.001033
SERPINI1mrna (genetic) T = 0.001583
IRF7mrna (kinase) T = 0.003183
OLFM2mrna (kinase) T = 0.001187
TUBG2mrna (genetic) T = 0.001426
SELRC1mrna (kinase) T = 0.001297
LIFmrna (kinase) T = 0.002142
C6orf211mrna (genetic) T = 0.001042
SELKmrna (kinase) T = 0.001043
S100A2mrna (kinase) T = 0.001614
SIX2mrna (kinase) T = 0.001032
DHRS1mrna (genetic) T = 0.001496
RHOBmrna (kinase) T = 0.001086
MRM1mrna (kinase) T = 0.001591
SERPINE1mrna (genetic) T = 0.002599
C1QTNF6mrna (genetic) T = 0.001585
HBEGFmrna (genetic) T = 0.002387
HBEGFmrna (kinase) T = 0.000148
TPGS1mrna (genetic) T = 0.001117
PPIL3mrna (kinase) T = 0.001407
EPHA7mrna (genetic) T = 0.001215
TMEM173mrna (kinase) T = 0.002122
FAM167Bmrna (kinase) T = 0.003742
BRIX1mrna (genetic) T = 0.001059
PUS7mrna (genetic) T = 0.002136
CATSPER1mrna (genetic) T = 0.001472
CATSPER1mrna (kinase) T = 0.001049
USP35mrna (kinase) T = 0.001649
EMP1mrna (kinase) T = 0.002053
CBX6mrna (kinase) T = 0.001446
AATFmrna (genetic) T = 0.001399
RRS1mrna (kinase) T = 0.001423
GEMIN8mrna (genetic) T = 0.001360
LETM2mrna (genetic) T = 0.002691
PPM1Mmrna (kinase) T = 0.001285
EGR1mrna (genetic) T = 0.002812
CLIC3mrna (genetic) T = 0.003053
RELBmrna (genetic) T = 0.002427
MOSPD1mrna (genetic) T = 0.001011
OSGIN1mrna (kinase) T = 0.002223
RETSATmrna (kinase) T = 0.001228
SDCBPmrna (kinase) T = 0.000983
NOLC1mrna (kinase) T = 0.001314
WDR43mrna (genetic) T = 0.001772
ESF1mrna (kinase) T = 0.001490
TAF13mrna (genetic) T = 0.001245
MMP19mrna (genetic) T = 0.002512
DHX37mrna (genetic) T = 0.001562
ANKRD1mrna (kinase) T = 0.005858
NOP56mrna (genetic) T = 0.001677
NOP58mrna (kinase) T = 0.001003
FAM123Bmrna (kinase) T = 0.001649
KIAA1430mrna (genetic) T = 0.001845
TMEM66mrna (kinase) T = 0.001260
NUDT3mrna (kinase) T = 0.001241
TNFAIP2mrna (genetic) T = 0.001351
DEDD2mrna (genetic) T = 0.001249
C6orf132mrna (genetic) T = 0.001770
TK1mrna (genetic) T = 0.000427
TK1mrna (kinase) T = 0.000626
PDGFRBmrna (genetic) T = 0.002544
ASB16-AS1mrna (kinase) T = 0.001864
FARSBmrna (genetic) T = 0.001086
NAF1mrna (kinase) T = 0.001420
DDNmrna (kinase) T = 0.003837
CD82mrna (kinase) T = 0.001399
NRBP2mrna (genetic) T = 0.001200
SAPCD2mrna (kinase) T = 0.001765
RCL1mrna (genetic) T = 0.001374
SLFN5mrna (kinase) T = 0.002174
MXI1mrna (genetic) T = 0.001305
RP11-318A15.7mrna (genetic) T = 0.001736
ADAMTS15mrna (kinase) T = 0.000999
RAB3Bmrna (kinase) T = 0.001839
SERBP1mrna (kinase) T = 0.001246
B3GALT4mrna (genetic) T = 0.003265
ARID5Bmrna (kinase) T = 0.001023
GADD45Amrna (genetic) T = 0.001592
ADAMTS6mrna (genetic) T = 0.002047
SELENBP1mrna (kinase) T = 0.001542
TRPV4mrna (kinase) T = 0.002052
IFI27L2mrna (genetic) T = 0.000026
IFI27L2mrna (kinase) T = 0.001789
NT5Emrna (genetic) T = 0.002919
FAM46Bmrna (kinase) T = 0.003778
NOL6mrna (kinase) T = 0.001350
SLPImrna (genetic) T = 0.001080
ZBED4mrna (kinase) T = 0.001013
NUAK2mrna (kinase) T = 0.001460
IRS2mrna (genetic) T = 0.001325
NIPSNAP3Amrna (kinase) T = 0.001227
ODF3L1mrna (kinase) T = 0.003772
POLD4mrna (kinase) T = 0.001478
GPN2mrna (genetic) T = 0.000108
GPN2mrna (kinase) T = 0.003533
MRPL41mrna (kinase) T = 0.001052
CDAmrna (genetic) T = 0.001552
PTGR1mrna (kinase) T = 0.001118
TMA16mrna (kinase) T = 0.001054
ENOPH1mrna (kinase) T = 0.001225
MFI2mrna (genetic) T = 0.000290
MFI2mrna (kinase) T = 0.000911
PRMT3mrna (kinase) T = 0.001286
GDPD5mrna (kinase) T = 0.001864
ANXA1mrna (kinase) T = 0.001414
BMFmrna (kinase) T = 0.001965
DDX58mrna (kinase) T = 0.002744
C17orf96mrna (kinase) T = 0.001235
HIST2H2BEmrna (kinase) T = 0.001638
ORAI3mrna (genetic) T = 0.002230
FAM111Bmrna (genetic) T = 0.001628
ZCCHC2mrna (genetic) T = 0.000502
ZCCHC2mrna (kinase) T = 0.002035
ALDH3A1mrna (kinase) T = 0.002512
RRP1Bmrna (kinase) T = 0.001007
NFICmrna (genetic) T = 0.001273
NAGKmrna (kinase) T = 0.001425
ISG20mrna (kinase) T = 0.002230
DAZAP1mrna (kinase) T = 0.001246
CFBmrna (kinase) T = 0.002438
PLEKHO2mrna (kinase) T = 0.002112
TMEM55Amrna (kinase) T = 0.001432
TSPYL2mrna (kinase) T = 0.001552
SMAD6mrna (kinase) T = 0.001286
ATF3mrna (kinase) T = 0.001445
UTP20mrna (genetic) T = 0.001721
NRIP3mrna (kinase) T = 0.002655
ACOX3mrna (kinase) T = 0.001716
C6orf223mrna (kinase) T = 0.001919
TP53I3mrna (genetic) T = 0.002045
PMAIP1mrna (kinase) T = 0.001015
GBP3mrna (genetic) T = 0.002807
DCAF4mrna (genetic) T = 0.001908
DCAF4mrna (kinase) T = 0.000824
EPORmrna (genetic) T = 0.000340
EPORmrna (kinase) T = 0.001410
TGM2mrna (kinase) T = 0.003307
MCM5mrna (genetic) T = 0.001677
FOXS1mrna (kinase) T = 0.005448
HSD3B7mrna (genetic) T = 0.001545
ZFYVE1mrna (genetic) T = 0.002094
IL17RCmrna (kinase) T = 0.001491
C17orf103mrna (genetic) T = 0.001161
WNT9Amrna (kinase) T = 0.002218
DKK1mrna (genetic) T = 0.002536
TNFAIP3mrna (genetic) T = 0.002160
RCAN1mrna (genetic) T = 0.001271
TAF4Bmrna (genetic) T = 0.001455
CPA4mrna (kinase) T = 0.001991
IRF2BP2mrna (genetic) T = 0.001068
STAT2mrna (genetic) T = 0.000183
STAT2mrna (kinase) T = 0.001493
S100A3mrna (genetic) T = 0.001672
S100A3mrna (kinase) T = 0.001423
MUC13mrna (kinase) T = 0.001444
ABLIM3mrna (kinase) T = 0.001701
SNAP25mrna (genetic) T = 0.001736
AP3M2mrna (kinase) T = 0.001936
NPC2mrna (kinase) T = 0.001081
HOXA11mrna (genetic) T = 0.000127
HOXA11mrna (kinase) T = 0.001273
CABYRmrna (genetic) T = 0.001926
BEND3mrna (genetic) T = 0.002234
BEND3mrna (kinase) T = 0.000268
OTUD6Bmrna (kinase) T = 0.001253
TMEM59mrna (kinase) T = 0.001281
TSC22D3mrna (kinase) T = 0.001489
ACSS2mrna (genetic) T = 0.000207
ACSS2mrna (kinase) T = 0.001804
STARD4mrna (kinase) T = 0.001210
IQGAP3mrna (genetic) T = 0.001322
IQGAP3mrna (kinase) T = 0.000145
ODC1mrna (kinase) T = 0.001117
MAPK11mrna (genetic) T = 0.000215
MAPK11mrna (kinase) T = 0.001025
CD68mrna (genetic) T = 0.001754
NCCRP1mrna (genetic) T = 0.004129
ANXA10mrna (kinase) T = 0.002025
HRH1mrna (kinase) T = 0.001802
ITGB3mrna (genetic) T = 0.001212
ITGB3mrna (kinase) T = 0.001387
SERINC2mrna (kinase) T = 0.001266
UBE2L6mrna (kinase) T = 0.001937
LYPD3mrna (kinase) T = 0.003991
NUFIP1mrna (kinase) T = 0.001035
APOL2mrna (kinase) T = 0.001420
NFKBIEmrna (genetic) T = 0.002264
TUBA1Amrna (kinase) T = 0.002383
WISP2mrna (genetic) T = 0.001733
C1QL4mrna (genetic) T = 0.001447
EVA1Bmrna (genetic) T = 0.001303
RGCCmrna (genetic) T = 0.001308
ISG15mrna (genetic) T = 0.001698
C21orf33mrna (kinase) T = 0.001262
ADMmrna (kinase) T = 0.001202
SLC7A5mrna (kinase) T = 0.001514
HIST1H2BKmrna (kinase) T = 0.001356
RPL26L1mrna (kinase) T = 0.001534
FRAT2mrna (genetic) T = 0.001114
BPNT1mrna (kinase) T = 0.001361
TMEM107mrna (genetic) T = 0.001296
NKAIN4mrna (genetic) T = 0.005917
NCEH1mrna (genetic) T = 0.001468
TNNC1mrna (kinase) T = 0.003328
SOWAHCmrna (kinase) T = 0.001395
JPH2mrna (genetic) T = 0.001087
HIST3H2Amrna (kinase) T = 0.001972
FSTmrna (genetic) T = 0.001391
IER5mrna (kinase) T = 0.001322
HSPA8mrna (kinase) T = 0.001312
NMBmrna (genetic) T = 0.001119
CREMmrna (kinase) T = 0.001409
NAPGmrna (genetic) T = 0.001118
NFKB2mrna (kinase) T = 0.001774
IDI1mrna (kinase) T = 0.001108
SF1mrna (genetic) T = 0.001057
RSAD1mrna (genetic) T = 0.001307
HELZ2mrna (kinase) T = 0.001341
ZNF296mrna (kinase) T = 0.002166
HES1mrna (kinase) T = 0.001351
APOBEC3Bmrna (kinase) T = 0.002086
FZD8mrna (kinase) T = 0.001794
GAR1mrna (genetic) T = 0.001150
TNNT1mrna (genetic) T = 0.002082
RP2mrna (kinase) T = 0.001185
HK2mrna (kinase) T = 0.002190
FAM35Amrna (kinase) T = 0.001041
STAG1mrna (kinase) T = 0.001650
BMP2mrna (genetic) T = 0.001232
CDC25Cmrna (genetic) T = 0.001052
BLZF1mrna (genetic) T = 0.001150
NDRG4mrna (kinase) T = 0.001832
SWI5mrna (kinase) T = 0.001492
SRSF7mrna (kinase) T = 0.001170
SRSF2mrna (kinase) T = 0.001280
CTGFmrna (genetic) T = 0.001654
IL10RBmrna (kinase) T = 0.001227
NECAP2mrna (kinase) T = 0.001493
SERTAD1mrna (genetic) T = 0.001256
SERTAD1mrna (kinase) T = 0.001486
SNAI2mrna (genetic) T = 0.001353
RPIAmrna (genetic) T = 0.001632
C7orf57mrna (genetic) T = 0.005252
HAUS5mrna (kinase) T = 0.001606
LOXL4mrna (genetic) T = 0.001840
SIK1mrna (genetic) T = 0.001346
DKC1mrna (kinase) T = 0.001698
PAK1IP1mrna (kinase) T = 0.001266
TMX2-CTNND1mrna (genetic) T = 0.012315
TMX2-CTNND1mrna (kinase) T = 0.005811
IL32mrna (genetic) T = 0.000873
IL32mrna (kinase) T = 0.001016
OLR1mrna (kinase) T = 0.002866
C11orf96mrna (genetic) T = 0.004069
TUBA4Amrna (genetic) T = 0.000982
KLF9mrna (kinase) T = 0.001101
GLIPR1mrna (genetic) T = 0.001996
CRIP1mrna (genetic) T = 0.002074
BCL10mrna (kinase) T = 0.001203
TMEM217mrna (kinase) T = 0.003841
DEPDC7mrna (genetic) T = 0.001166
TM2D2mrna (genetic) T = 0.001787
CAMKK1mrna (genetic) T = 0.000462
CAMKK1mrna (kinase) T = 0.001220
CYB5R1mrna (genetic) T = 0.001085
TFAP4mrna (genetic) T = 0.003648
NCLmrna (genetic) T = 0.001597
PHTF1mrna (kinase) T = 0.001147
OPTNmrna (genetic) T = 0.001716
S100A10mrna (kinase) T = 0.001077
PAXIP1mrna (kinase) T = 0.001257
SDC4mrna (kinase) T = 0.002062
TBC1D10Amrna (genetic) T = 0.002075
LRFN1mrna (genetic) T = 0.001672
LRFN1mrna (kinase) T = 0.000170
CD70mrna (genetic) T = 0.003854
DCTPP1mrna (kinase) T = 0.001095
COL16A1mrna (kinase) T = 0.002349
FDXRmrna (genetic) T = 0.000620
FDXRmrna (kinase) T = 0.001269
NCKAP5Lmrna (kinase) T = 0.001164
H1F0mrna (kinase) T = 0.004244
IMP4mrna (kinase) T = 0.001614
TMUB2mrna (kinase) T = 0.001048
SLC16A5mrna (kinase) T = 0.001408
PBXIP1mrna (genetic) T = 0.001264
TPPP3mrna (genetic) T = 0.002230
MAP4K2mrna (genetic) T = 0.001391
SAT1mrna (genetic) T = 0.001206
SAT1mrna (kinase) T = 0.000677
PTMAmrna (genetic) T = 0.001015
FBXL12mrna (kinase) T = 0.001676
EPPK1mrna (kinase) T = 0.001052
CTSSmrna (genetic) T = 0.002956
HKDC1mrna (kinase) T = 0.004606
METTL7Amrna (genetic) T = 0.002667
MTMR11mrna (kinase) T = 0.002425
IFI35mrna (kinase) T = 0.002028
USP11mrna (kinase) T = 0.001488
TRIM69mrna (kinase) T = 0.001543
APOL1mrna (genetic) T = 0.003850
ALDH9A1mrna (kinase) T = 0.001058
NRARPmrna (kinase) T = 0.001819
ADRA2Amrna (genetic) T = 0.000753
ADRA2Amrna (kinase) T = 0.000727
AIM1mrna (kinase) T = 0.002398
PNMA1mrna (kinase) T = 0.000979
IDH2mrna (kinase) T = 0.001068
TLR4mrna (kinase) T = 0.001715
IL18mrna (genetic) T = 0.002329
DUSP10mrna (kinase) T = 0.001913
RCC1mrna (kinase) T = 0.001187
MAP2K6mrna (kinase) T = 0.001444
LRCH4mrna (kinase) T = 0.001361
CHRDL2mrna (genetic) T = 0.002025
CHRDL2mrna (kinase) T = 0.000388
IFI6mrna (genetic) T = 0.002224
HHLA3mrna (kinase) T = 0.001709
SLC29A2mrna (kinase) T = 0.001467
MID1IP1mrna (kinase) T = 0.001518
PPARGC1Bmrna (kinase) T = 0.003137
CECR5mrna (kinase) T = 0.001059
TGFB1I1mrna (kinase) T = 0.001198
LDLRAD3mrna (kinase) T = 0.001429
GDF15mrna (kinase) T = 0.003730
GEMIN5mrna (kinase) T = 0.001878
SERPINE2mrna (genetic) T = 0.001344
WDR13mrna (kinase) T = 0.000274
MAML2mrna (kinase) T = 0.001740
BOP1mrna (genetic) T = 0.001368
TNFAIP8mrna (genetic) T = 0.001159
MALLmrna (genetic) T = 0.003738
TP53INP2mrna (genetic) T = 0.001365
TP53INP2mrna (kinase) T = 0.000956
ZSWIM3mrna (kinase) T = 0.002795
PADI3mrna (genetic) T = 0.002248
CES2mrna (kinase) T = 0.002019
TMEM92mrna (kinase) T = 0.002418
TNFSF13mrna (genetic) T = 0.002456
IL27RAmrna (kinase) T = 0.001035
HPDLmrna (genetic) T = 0.001105
HPDLmrna (kinase) T = 0.001546
IFI44mrna (genetic) T = 0.002435
PDK1mrna (genetic) T = 0.001188
PDK1mrna (kinase) T = 0.000126
CCNG2mrna (genetic) T = 0.001467
CTNNBIP1mrna (genetic) T = 0.001536
TUBB6mrna (kinase) T = 0.001114
PLEKHG4mrna (genetic) T = 0.001787
PLEKHG5mrna (kinase) T = 0.001632
IGFN1mrna (kinase) T = 0.001437
IL22RA1mrna (kinase) T = 0.001350
TCERG1mrna (kinase) T = 0.001472
NESmrna (genetic) T = 0.000054
NESmrna (kinase) T = 0.001499
STX11mrna (kinase) T = 0.001886
SPSB1mrna (kinase) T = 0.001313
RAET1Gmrna (genetic) T = 0.000908
RAET1Gmrna (kinase) T = 0.000386
FJX1mrna (kinase) T = 0.002376
DDAH2mrna (kinase) T = 0.002037
ADRA1Bmrna (genetic) T = 0.002799
