# Supplementary material for: Network modeling of kinase inhibitor polypharmacology reveals pathways targeted in chemical screens
Source: PLoS One. 2017 Oct 12;12(10):e0185650. doi: 10.1371/journal.pone.0185650 (PMC5638242; doi:10.1371/journal.pone.0185650)
Supplement: S11 Table — (ZIP) [file pone.0185650.s013.zip › S11_Table.GOenrichmentNetwork.xlsx]

## Sheet: Sheet1
Category	Term	Count	%	PValue	Genes	List Total	Pop Hits	Pop Total	Fold Enrichment	Bonferroni	Benjamini	FDR
GOTERM_BP_FAT	GO:0045449~regulation of transcription	189	48.9637	8.06918e-45	ITGB3BP, MEF2A, CCDC85B, STAT5A, STAT5B, TBP, CNOT1, PDX1, CTNNB1, GABPB1, GATA2, SIN3A, CDKN2A, RARA, RARB, TBPL1, RAN, RXRB, YY1, RELA, RXRA, ZHX1, AHR, DDIT3, HIF1A, ASCC2, HNF4A, NME1, JUN, GTF2IRD1, TGIF1, EDF1, TFAP2A, PIAS1, NFE2L2, DEAF1, CRTC2, TADA3, ELL, TFE3, ELK1, NFKBIA, KEAP1, ELK3, WT1, ATF2, ARNT, NR1H2, HOXA9, NKX2-1, BHLHE40, SKIL, ASF1B, TCF4, TCF3, RUNX3, RNF14, MDFI, SETDB1,…	366	2601	13528	2.6858	2.13026e-41	2.13026e-41	1.43231e-41
GOTERM_BP_FAT	GO:0010604~positive regulation of macromolecule metabolic process	108	27.9793	1.04014e-43	STAT5A, STAT5B, TBP, CDC16, PDX1, CTNNB1, GATA2, H2AFX, RARB, CUL1, RXRB, RAN, RELA, RXRA, SKP1, AHR, DDIT3, HIF1A, HNF4A, JUN, NFE2L2, PIAS1, TFE3, NFKBIA, ELK1, WT1, PIN1, ARNT, NR1H2, NKX2-1, TCF4, TRAF6, UBE2D1, TCF3, RNF14, SREBF1, NFE2, MAP2K3, TGFBR1, CREBBP, SMAD4, SMAD3, NR4A1, SMAD2, SMAD1, USF1, BRCA1, UIMC1, USF2, SREBF2, ATF6, HDAC4, PSMC5, HDAC2, RNF4, HDAC1, NEDD4, ETS1, GTF2F1, MT…	366	857	13528	4.65796	2.74596e-40	1.37298e-40	1.84628e-40
GOTERM_BP_FAT	GO:0006357~regulation of transcription from RNA polymerase II promoter	100	25.9067	1.41234e-43	STAT5A, STAT5B, PDX1, CTNNB1, GATA2, GABPB1, SIN3A, RARB, RXRB, RXRA, RELA, YY1, AHR, HIF1A, HNF4A, JUN, TGIF1, TFAP2A, TADA3, TFE3, NFKBIA, ELK1, WT1, ARNT, NR1H2, NKX2-1, SKIL, TCF4, TCF3, RNF14, SREBF1, MDFI, NFE2, CREBBP, SMAD4, SMAD3, NR4A1, SMAD2, SKI, TFCP2, SMAD1, USF1, BRCA1, USF2, SREBF2, ATF6, HDAC4, HDAC3, HDAC2, RNF4, HDAC1, NEDD4, ETS1, RNF2, PRKAR1A, TCF12, NCOR1, E2F1, HNF1A, PPAR…	366	727	13528	5.08415	3.72858e-40	1.24286e-40	2.50695e-40
GOTERM_BP_FAT	GO:0051173~positive regulation of nitrogen compound metabolic process	93	24.0933	4.60642e-42	E2F1, HNF1A, STAT5A, PPARG, STAT5B, NFKB1, TBP, PDX1, ZEB1, CTNNB1, AKT1, GATA2, FOS, H2AFX, SHC1, RARB, NR2F2, MYC, FOSL1, EGR1, EGFR, AR, HSP90AA1, EGR2, BRF1, RXRB, RAN, RXRA, RELA, TP53, RB1, AHR, CDK2, DDIT3, NRIP1, RAD51, HIF1A, HNF4A, NRL, JUN, NCOA6, NFE2L2, PIAS1, ING2, TFE3, NFKBIA, ELK1, NFYA, WT1, ARNT, STAT6, NR1H2, SQSTM1, NKX2-1, TCF4, NFATC2, TCF3, RNF14, SREBF1, ZBTB7B, CEBPA, BC…	366	644	13528	5.33764	1.21609e-38	3.04024e-39	8.17655e-39
GOTERM_BP_FAT	GO:0031328~positive regulation of cellular biosynthetic process	94	24.3523	1.18879e-40	E2F1, HNF1A, STAT5A, PPARG, STAT5B, NFKB1, TBP, PDX1, PAWR, ZEB1, CTNNB1, AKT1, GATA2, FOS, SHC1, RARB, NR2F2, MYC, FOSL1, EGR1, EGFR, AR, HSP90AA1, EGR2, BRF1, RXRB, RAN, RXRA, RELA, TP53, RB1, CDK4, AHR, CDK2, DDIT3, NRIP1, HIF1A, HNF4A, NRL, JUN, NCOA6, NFE2L2, PIAS1, ING2, TFE3, NFKBIA, ELK1, NFYA, WT1, ARNT, STAT6, NR1H2, SQSTM1, NKX2-1, TCF4, NFATC2, TRAF6, TCF3, RNF14, SREBF1, ZBTB7B, CEBP…	366	685	13528	5.07212	3.13841e-37	6.27682e-38	2.11015e-37
GOTERM_BP_FAT	GO:0010557~positive regulation of macromolecule biosynthetic process	92	23.8342	1.28709e-40	E2F1, HNF1A, STAT5A, PPARG, STAT5B, NFKB1, TBP, PDX1, PAWR, ZEB1, CTNNB1, AKT1, GATA2, FOS, SHC1, RARB, NR2F2, MYC, FOSL1, EGR1, AR, EGR2, BRF1, RXRB, RAN, RXRA, RELA, TP53, RB1, CDK4, AHR, CDK2, DDIT3, NRIP1, HIF1A, HNF4A, NRL, JUN, NCOA6, NFE2L2, PIAS1, ING2, TFE3, NFKBIA, ELK1, NFYA, WT1, ARNT, STAT6, NR1H2, SQSTM1, NKX2-1, TCF4, NFATC2, TRAF6, TCF3, RNF14, SREBF1, ZBTB7B, CEBPA, BCKDHA, NFE2,…	366	654	13528	5.19951	3.39793e-37	5.66322e-38	2.28464e-37
GOTERM_BP_FAT	GO:0045935~positive regulation of nucleobase, nucleoside, nucleotide and nucleic acid metabolic process	90	23.3161	1.47615e-40	E2F1, HNF1A, STAT5A, PPARG, STAT5B, NFKB1, TBP, PDX1, ZEB1, CTNNB1, GATA2, FOS, H2AFX, SHC1, RARB, NR2F2, MYC, FOSL1, EGR1, AR, EGR2, BRF1, RXRB, RAN, RXRA, RELA, TP53, RB1, AHR, CDK2, DDIT3, NRIP1, RAD51, HIF1A, HNF4A, NRL, JUN, NCOA6, NFE2L2, PIAS1, ING2, TFE3, NFKBIA, ELK1, NFYA, WT1, ARNT, STAT6, NR1H2, SQSTM1, NKX2-1, TCF4, NFATC2, TCF3, RNF14, SREBF1, ZBTB7B, CEBPA, BCKDHA, NFE2, CEBPB, VHL…	366	624	13528	5.33102	3.89705e-37	5.56721e-38	2.62022e-37
GOTERM_BP_FAT	GO:0045941~positive regulation of transcription	86	22.2798	1.53877e-40	E2F1, HNF1A, STAT5A, PPARG, STAT5B, NFKB1, TBP, PDX1, ZEB1, CTNNB1, GATA2, FOS, RARB, NR2F2, MYC, FOSL1, EGR1, AR, EGR2, BRF1, RXRB, RAN, RXRA, RELA, TP53, RB1, AHR, CDK2, DDIT3, NRIP1, HIF1A, HNF4A, NRL, JUN, NCOA6, NFE2L2, PIAS1, ING2, TFE3, NFKBIA, ELK1, NFYA, WT1, ARNT, STAT6, NR1H2, SQSTM1, NKX2-1, TCF4, NFATC2, TCF3, RNF14, ZBTB7B, CEBPA, BCKDHA, SREBF1, NFE2, CEBPB, VHL, MAP2K3, TGFBR1, CR…	366	564	13528	5.63601	4.06235e-37	5.07794e-38	2.73137e-37
GOTERM_BP_FAT	GO:0010628~positive regulation of gene expression	87	22.5389	2.0744e-40	E2F1, HNF1A, STAT5A, PPARG, STAT5B, NFKB1, TBP, PDX1, ZEB1, CTNNB1, GATA2, FOS, RARB, NR2F2, MYC, FOSL1, EGR1, AR, EGR2, BRF1, RXRB, RAN, RXRA, RELA, TP53, RB1, AHR, CDK2, DDIT3, NRIP1, HIF1A, HNF4A, NRL, JUN, NCOA6, NFE2L2, PIAS1, ING2, TFE3, NFKBIA, ELK1, KIT, NFYA, WT1, ARNT, STAT6, NR1H2, SQSTM1, NKX2-1, TCF4, NFATC2, TCF3, RNF14, SREBF1, ZBTB7B, CEBPA, BCKDHA, NFE2, CEBPB, VHL, MAP2K3, TGFBR…	366	581	13528	5.53472	5.47641e-37	6.0849e-38	3.68213e-37
GOTERM_BP_FAT	GO:0009891~positive regulation of biosynthetic process	94	24.3523	4.07734e-40	E2F1, HNF1A, STAT5A, PPARG, STAT5B, NFKB1, TBP, PDX1, PAWR, ZEB1, CTNNB1, AKT1, GATA2, FOS, SHC1, RARB, NR2F2, MYC, FOSL1, EGR1, EGFR, AR, HSP90AA1, EGR2, BRF1, RXRB, RAN, RXRA, RELA, TP53, RB1, CDK4, AHR, CDK2, DDIT3, NRIP1, HIF1A, HNF4A, NRL, JUN, NCOA6, NFE2L2, PIAS1, ING2, TFE3, NFKBIA, ELK1, NFYA, WT1, ARNT, STAT6, NR1H2, SQSTM1, NKX2-1, TCF4, NFATC2, TRAF6, TCF3, RNF14, SREBF1, ZBTB7B, CEBP…	366	695	13528	4.99914	1.07642e-36	1.07642e-37	7.23742e-37
GOTERM_BP_FAT	GO:0051252~regulation of RNA metabolic process	149	38.601	3.25723e-39	MEF2A, STAT5A, STAT5B, TBP, PDX1, CTNNB1, GATA2, GABPB1, SIN3A, CDKN2A, RARA, RARB, TBPL1, RXRB, RAN, RELA, RXRA, YY1, ZHX1, AHR, DDIT3, HIF1A, HNF4A, NME1, JUN, GTF2IRD1, TGIF1, EDF1, TFAP2A, PIAS1, NFE2L2, TADA3, TFE3, NFKBIA, ELK1, ELK3, WT1, ATF2, ARNT, NR1H2, HOXA9, NKX2-1, BHLHE40, SKIL, TCF4, TCF3, RUNX3, RNF14, MDFI, SREBF1, MAFG, DHX9, NFE2, MAP2K3, CREBBP, SMAD4, NR4A1, SMAD3, SKI, SMAD…	366	1813	13528	3.03767	8.59908e-36	7.81735e-37	5.78169e-36
GOTERM_BP_FAT	GO:0006355~regulation of transcription, DNA-dependent	147	38.0829	5.02645e-39	MEF2A, STAT5A, STAT5B, TBP, PDX1, CTNNB1, GATA2, GABPB1, SIN3A, CDKN2A, RARA, RARB, TBPL1, RXRB, RAN, RELA, RXRA, YY1, ZHX1, AHR, DDIT3, HIF1A, HNF4A, NME1, JUN, GTF2IRD1, TGIF1, EDF1, TFAP2A, PIAS1, NFE2L2, TADA3, TFE3, NFKBIA, ELK1, ELK3, WT1, ATF2, ARNT, NR1H2, HOXA9, NKX2-1, BHLHE40, SKIL, TCF4, TCF3, RUNX3, RNF14, MDFI, SREBF1, MAFG, NFE2, MAP2K3, CREBBP, SMAD4, NR4A1, SMAD3, SKI, SMAD2, TFC…	366	1773	13528	3.06451	1.32698e-35	1.10582e-36	8.92213e-36
GOTERM_BP_FAT	GO:0006350~transcription	159	41.1917	6.44295e-38	ITGB3BP, MEF2A, STAT5A, STAT5B, TBP, CNOT1, PDX1, CTNNB1, GABPB1, GATA2, SIN3A, CDKN2A, RARA, RARB, TBPL1, RXRB, YY1, RELA, RXRA, ZHX1, AHR, DDIT3, HIF1A, ASCC2, HNF4A, NME1, JUN, GTF2IRD1, TGIF1, EDF1, TFAP2A, PIAS1, NFE2L2, DEAF1, CRTC2, TADA3, ELL, NFKBIB, TFE3, ELK1, KEAP1, ELK3, WT1, ATF2, ARNT, NR1H2, HOXA9, NKX2-1, BHLHE40, SKIL, ASF1B, TCF4, TCF3, RUNX3, RNF14, SREBF1, SETDB1, MAFG, NFE2,…	366	2101	13528	2.7972	1.70094e-34	1.30842e-35	1.14365e-34
GOTERM_BP_FAT	GO:0045893~positive regulation of transcription, DNA-dependent	76	19.6891	6.72562e-37	E2F1, HNF1A, STAT5A, PPARG, STAT5B, NFKB1, PDX1, ZEB1, CTNNB1, GATA2, FOS, RARB, NR2F2, MYC, FOSL1, EGR1, AR, EGR2, RXRB, RAN, RXRA, RELA, TP53, RB1, AHR, NRIP1, HIF1A, HNF4A, NRL, JUN, NCOA6, NFE2L2, PIAS1, TFE3, ELK1, NFKBIA, NFYA, WT1, ARNT, STAT6, NR1H2, SQSTM1, NKX2-1, NFATC2, TCF4, TCF3, RNF14, ZBTB7B, CEBPA, BCKDHA, SREBF1, CEBPB, CREB1, MAP2K3, TRIM28, CREBBP, SMAD4, SMAD3, NR4A1, SMAD2, …	366	477	13528	5.88908	1.77556e-33	1.26826e-34	1.19382e-33
GOTERM_BP_FAT	GO:0051254~positive regulation of RNA metabolic process	76	19.6891	1.21387e-36	E2F1, HNF1A, STAT5A, PPARG, STAT5B, NFKB1, PDX1, ZEB1, CTNNB1, GATA2, FOS, RARB, NR2F2, MYC, FOSL1, EGR1, AR, EGR2, RXRB, RAN, RXRA, RELA, TP53, RB1, AHR, NRIP1, HIF1A, HNF4A, NRL, JUN, NCOA6, NFE2L2, PIAS1, TFE3, ELK1, NFKBIA, NFYA, WT1, ARNT, STAT6, NR1H2, SQSTM1, NKX2-1, NFATC2, TCF4, TCF3, RNF14, ZBTB7B, CEBPA, BCKDHA, SREBF1, CEBPB, CREB1, MAP2K3, TRIM28, CREBBP, SMAD4, SMAD3, NR4A1, SMAD2, …	366	481	13528	5.84011	3.20463e-33	2.13642e-34	2.15467e-33
GOTERM_BP_FAT	GO:0045944~positive regulation of transcription from RNA polymerase II promoter	65	16.8394	7.59683e-34	E2F1, HNF1A, STAT5A, PPARG, STAT5B, NFKB1, PDX1, ZEB1, CTNNB1, GATA2, FOS, RARB, FOSL1, MYC, EGR1, AR, EGR2, RXRB, RXRA, RELA, TP53, RB1, AHR, NRIP1, HIF1A, HNF4A, NRL, JUN, NCOA6, TFE3, ELK1, NFKBIA, NFYA, WT1, ARNT, STAT6, NR1H2, SQSTM1, NKX2-1, NFATC2, TCF3, ZBTB7B, CEBPA, SREBF1, CEBPB, CREB1, CREBBP, SMAD4, SMAD3, NR4A1, SMAD2, SMAD1, USF1, STAT3, USF2, SREBF2, ATF6, ATXN1, HDAC4, HDAC2, HDA…	366	371	13528	6.47578	2.00556e-30	1.25348e-31	1.34846e-30
GOTERM_BP_FAT	GO:0010605~negative regulation of macromolecule metabolic process	87	22.5389	1.6463e-32	E2F1, HNF1A, CCDC85B, PPARG, NFKB1, PDX1, PAWR, CDC16, ZEB1, DAXX, CTNNB1, ZNF350, CDKN2A, SIN3A, PSMD1, PSMD4, RARB, NR2F2, MYC, EGR1, KHDRBS1, PPP2R1A, CTBP2, RXRA, RELA, SOCS1, ZHX1, TP53, SKP2, UBE2I, RB1, MXD3, MXD4, NRIP1, MAD2L1, HNF4A, JUN, TGIF1, MDM2, MDM4, PRKCZ, PML, FKBP1A, BCL2L1, ELK3, WT1, NR1H2, NKX2-1, BCL6, GFI1, BHLHE40, SKIL, TCF4, UBE2D1, CEBPA, MDFI, ZBTB7A, VHL, PHB, TRIM2…	366	734	13528	4.38102	4.34624e-29	2.55661e-30	2.92224e-29
GOTERM_BP_FAT	GO:0010629~negative regulation of gene expression	71	18.3938	6.87388e-31	E2F1, HNF1A, CCDC85B, PPARG, NFKB1, PDX1, PAWR, ZEB1, DAXX, CTNNB1, ZNF350, SIN3A, RARB, NR2F2, MYC, KHDRBS1, EGR1, CTBP2, RXRA, ZHX1, TP53, SKP2, UBE2I, RB1, MXD3, MXD4, NRIP1, TGIF1, MDM2, MDM4, PML, BCL2L1, ELK3, WT1, NR1H2, NKX2-1, BCL6, GFI1, BHLHE40, SKIL, TCF4, CEBPA, MDFI, ZBTB7A, VHL, PHB, TRIM28, YWHAB, SMAD4, SMAD3, SKI, SMAD2, SMAD1, UIMC1, STAT3, BRCA1, ATXN1, HDAC4, HDAC3, PSMC5, HD…	366	504	13528	5.20691	1.8147e-27	1.00817e-28	1.22014e-27
GOTERM_BP_FAT	GO:0016481~negative regulation of transcription	67	17.3575	5.21886e-30	E2F1, HNF1A, CCDC85B, PPARG, NFKB1, PDX1, PAWR, ZEB1, DAXX, CTNNB1, ZNF350, SIN3A, RARB, NR2F2, KHDRBS1, EGR1, CTBP2, RXRA, ZHX1, TP53, UBE2I, RB1, MXD3, MXD4, NRIP1, TGIF1, MDM2, MDM4, PML, ELK3, WT1, NR1H2, NKX2-1, BCL6, GFI1, SKIL, BHLHE40, TCF4, CEBPA, MDFI, ZBTB7A, VHL, PHB, TRIM28, YWHAB, SMAD4, SMAD3, SKI, SMAD2, UIMC1, STAT3, BRCA1, ATXN1, HDAC4, HDAC3, PSMC5, HDAC2, CDKN1B, HDAC1, NEDD4,…	366	459	13528	5.39529	1.37778e-26	7.25147e-28	9.26366e-27
GOTERM_BP_FAT	GO:0045934~negative regulation of nucleobase, nucleoside, nucleotide and nucleic acid metabolic process	69	17.8756	8.4583e-29	E2F1, HNF1A, CCDC85B, PPARG, NFKB1, PDX1, PAWR, ZEB1, DAXX, CTNNB1, ZNF350, SIN3A, RARB, NR2F2, KHDRBS1, EGR1, CTBP2, RXRA, ZHX1, TP53, UBE2I, RB1, MXD3, MXD4, NRIP1, TGIF1, MDM2, MDM4, PML, ELK3, WT1, NR1H2, NKX2-1, BCL6, GFI1, SKIL, BHLHE40, TCF4, CEBPA, MDFI, ZBTB7A, VHL, PHB, TRIM28, YWHAB, SMAD4, SMAD3, SKI, SMAD2, ATR, UIMC1, STAT3, BRCA1, ATXN1, HDAC4, HDAC3, PSMC5, HDAC2, CDKN1B, HDAC1, N…	366	512	13528	4.98117	2.23299e-25	1.1165e-26	1.50138e-25
GOTERM_BP_FAT	GO:0051172~negative regulation of nitrogen compound metabolic process	69	17.8756	1.9351e-28	E2F1, HNF1A, CCDC85B, PPARG, NFKB1, PDX1, PAWR, ZEB1, DAXX, CTNNB1, ZNF350, SIN3A, RARB, NR2F2, KHDRBS1, EGR1, CTBP2, RXRA, ZHX1, TP53, UBE2I, RB1, MXD3, MXD4, NRIP1, TGIF1, MDM2, MDM4, PML, ELK3, WT1, NR1H2, NKX2-1, BCL6, GFI1, SKIL, BHLHE40, TCF4, CEBPA, MDFI, ZBTB7A, VHL, PHB, TRIM28, YWHAB, SMAD4, SMAD3, SKI, SMAD2, ATR, UIMC1, STAT3, BRCA1, ATXN1, HDAC4, HDAC3, PSMC5, HDAC2, CDKN1B, HDAC1, N…	366	519	13528	4.91399	5.10867e-25	2.4327e-26	3.43487e-25
GOTERM_BP_FAT	GO:0010558~negative regulation of macromolecule biosynthetic process	68	17.6166	2.7818e-26	E2F1, HNF1A, CCDC85B, PPARG, NFKB1, PDX1, PAWR, ZEB1, DAXX, CTNNB1, ZNF350, SIN3A, RARB, NR2F2, KHDRBS1, EGR1, CTBP2, RXRA, ZHX1, TP53, UBE2I, RB1, MXD3, MXD4, NRIP1, TGIF1, MDM2, MDM4, PML, ELK3, WT1, NR1H2, NKX2-1, BCL6, GFI1, SKIL, BHLHE40, TCF4, CEBPA, MDFI, ZBTB7A, VHL, PHB, TRIM28, YWHAB, SMAD4, SMAD3, SKI, SMAD2, ATR, UIMC1, STAT3, BRCA1, ATXN1, HDAC4, HDAC3, PSMC5, HDAC2, CDKN1B, HDAC1, N…	366	547	13528	4.59488	7.34394e-23	3.33816e-24	4.93778e-23
GOTERM_BP_FAT	GO:0031327~negative regulation of cellular biosynthetic process	68	17.6166	1.21919e-25	E2F1, HNF1A, CCDC85B, PPARG, NFKB1, PDX1, PAWR, ZEB1, DAXX, CTNNB1, ZNF350, SIN3A, RARB, NR2F2, KHDRBS1, EGR1, CTBP2, RXRA, ZHX1, TP53, UBE2I, RB1, MXD3, MXD4, NRIP1, TGIF1, MDM2, MDM4, PML, ELK3, WT1, NR1H2, NKX2-1, BCL6, GFI1, SKIL, BHLHE40, TCF4, CEBPA, MDFI, ZBTB7A, VHL, PHB, TRIM28, YWHAB, SMAD4, SMAD3, SKI, SMAD2, ATR, UIMC1, STAT3, BRCA1, ATXN1, HDAC4, HDAC3, PSMC5, HDAC2, CDKN1B, HDAC1, N…	366	561	13528	4.48021	3.21866e-22	1.39942e-23	2.16411e-22
GOTERM_BP_FAT	GO:0009890~negative regulation of biosynthetic process	68	17.6166	4.16507e-25	E2F1, HNF1A, CCDC85B, PPARG, NFKB1, PDX1, PAWR, ZEB1, DAXX, CTNNB1, ZNF350, SIN3A, RARB, NR2F2, KHDRBS1, EGR1, CTBP2, RXRA, ZHX1, TP53, UBE2I, RB1, MXD3, MXD4, NRIP1, TGIF1, MDM2, MDM4, PML, ELK3, WT1, NR1H2, NKX2-1, BCL6, GFI1, SKIL, BHLHE40, TCF4, CEBPA, MDFI, ZBTB7A, VHL, PHB, TRIM28, YWHAB, SMAD4, SMAD3, SKI, SMAD2, ATR, UIMC1, STAT3, BRCA1, ATXN1, HDAC4, HDAC3, PSMC5, HDAC2, CDKN1B, HDAC1, N…	366	573	13528	4.38639	1.09958e-21	4.58158e-23	7.39315e-22
GOTERM_BP_FAT	GO:0051253~negative regulation of RNA metabolic process	52	13.4715	8.09562e-23	E2F1, PPARG, NFKB1, ZEB1, PAWR, PDX1, DAXX, CTNNB1, SIN3A, RARB, NR2F2, EGR1, CTBP2, RXRA, ZHX1, TP53, UBE2I, RB1, NRIP1, MXD4, TGIF1, MDM2, MDM4, WT1, NKX2-1, BCL6, SKIL, BHLHE40, GFI1, TCF4, MDFI, CEBPA, ZBTB7A, VHL, TRIM28, SMAD4, SMAD3, SKI, SMAD2, STAT3, HDAC4, HDAC3, HDAC2, CDKN1B, HDAC1, NEDD4, IRF7, RNF2, MLX, YWHAQ, NCOR1, BARD1	366	362	13528	5.30942	2.13724e-19	8.54897e-21	1.437e-19
GOTERM_BP_FAT	GO:0045892~negative regulation of transcription, DNA-dependent	51	13.2124	2.54197e-22	E2F1, PPARG, NFKB1, ZEB1, PAWR, PDX1, DAXX, CTNNB1, SIN3A, RARB, NR2F2, EGR1, CTBP2, RXRA, ZHX1, TP53, UBE2I, RB1, NRIP1, MXD4, TGIF1, MDM2, MDM4, WT1, NKX2-1, BCL6, SKIL, BHLHE40, GFI1, TCF4, MDFI, CEBPA, ZBTB7A, VHL, TRIM28, SMAD4, SMAD3, SKI, SMAD2, STAT3, HDAC4, HDAC3, HDAC2, CDKN1B, HDAC1, NEDD4, IRF7, RNF2, MLX, YWHAQ, NCOR1	366	356	13528	5.29508	6.7108e-19	2.58108e-20	4.51209e-19
GOTERM_BP_FAT	GO:0043067~regulation of programmed cell death	75	19.4301	4.15243e-21	ITGB3BP, STAT5A, STAT5B, NFKB1, PAWR, DAXX, SART1, AKT1, CUL3, CDKN2A, DYNLL1, CASP8, RHOA, RARB, MYC, FOSL1, CUL1, WWOX, EGFR, PPP2R1A, ACTN4, RXRA, RELA, TP53, SKP2, DDIT3, NME1, JUN, PRNP, TNFAIP3, MYO18A, TRAF2, PRKCZ, YWHAZ, PML, NFKBIA, CDH1, BCL2L1, HSPA1B, KIT, NR3C1, SFN, SQSTM1, RAC1, BCL6, HSPA5, TRAF6, RUNX3, ARHGDIA, HSPA9, CEBPB, HTT, VHL, PHB, TGFBR1, CREB1, YWHAB, SMAD3, NR4A1, BI…	366	812	13528	3.41395	1.09624e-17	4.06015e-19	7.3707e-18
GOTERM_BP_FAT	GO:0010941~regulation of cell death	75	19.4301	5.15603e-21	ITGB3BP, STAT5A, STAT5B, NFKB1, PAWR, DAXX, SART1, AKT1, CUL3, CDKN2A, DYNLL1, CASP8, RHOA, RARB, MYC, FOSL1, CUL1, WWOX, EGFR, PPP2R1A, ACTN4, RXRA, RELA, TP53, SKP2, DDIT3, NME1, JUN, PRNP, TNFAIP3, MYO18A, TRAF2, PRKCZ, YWHAZ, PML, NFKBIA, CDH1, BCL2L1, HSPA1B, KIT, NR3C1, SFN, SQSTM1, RAC1, BCL6, HSPA5, TRAF6, RUNX3, ARHGDIA, HSPA9, CEBPB, HTT, VHL, PHB, TGFBR1, CREB1, YWHAB, SMAD3, NR4A1, BI…	366	815	13528	3.40139	1.36119e-17	4.8614e-19	9.15213e-18
GOTERM_BP_FAT	GO:0006351~transcription, DNA-dependent	45	11.658	5.9442e-21	DEAF1, ELL, HCFC1, NFKB1, TBP, NFYA, NR3C1, TMF1, ARNT, MAX, CDKN2A, GTF2A1, SKIL, FOSL1, GTF3C1, MYC, TBPL1, RUNX3, NFATC1, CEBPA, AR, CEBPB, BRF1, BRF2, CREB1, TP53, STAT1, USF1, AHR, DDIT3, USF2, TAF10, PSMC5, HIF1A, TAF12, ETS1, NRL, GTF2I, IRF7, GTF2F1, NCOA6, IRF3, NFE2L2, PARP1, NCOR1	366	292	13528	5.69616	1.56927e-17	5.41127e-19	1.05512e-17
GOTERM_BP_FAT	GO:0032774~RNA biosynthetic process	45	11.658	1.02933e-20	DEAF1, ELL, HCFC1, NFKB1, TBP, NFYA, NR3C1, TMF1, ARNT, MAX, CDKN2A, GTF2A1, SKIL, FOSL1, GTF3C1, MYC, TBPL1, RUNX3, NFATC1, CEBPA, AR, CEBPB, BRF1, BRF2, CREB1, TP53, STAT1, USF1, AHR, DDIT3, USF2, TAF10, PSMC5, HIF1A, TAF12, ETS1, NRL, GTF2I, IRF7, GTF2F1, NCOA6, IRF3, NFE2L2, PARP1, NCOR1	366	296	13528	5.61918	2.71743e-17	9.0581e-19	1.8271e-17
GOTERM_BP_FAT	GO:0032583~regulation of gene-specific transcription	32	8.29016	1.18012e-20	HNF1A, PPARG, TFE3, NFKBIA, NFKB1, CTNNB1, ARNT, NR1H2, GATA2, GFI1, NR2F2, TCF3, CEBPA, CREB1, RXRA, TRIM28, TP53, SMAD3, SMAD2, USF1, USF2, ATF6, HDAC4, HDAC3, CDKN1B, HIF1A, PSMC5, HDAC2, HNF4A, HDAC1, ETS1, NCOR1	366	134	13528	8.82669	3.1155e-17	1.005e-18	2.09475e-17
GOTERM_BP_FAT	GO:0042127~regulation of cell proliferation	73	18.9119	1.25334e-20	RARRES3, STAT5A, STAT5B, PPARG, BAP1, PDX1, PAWR, ZEB1, CTNNB1, CUL3, TNFRSF11A, CDKN2A, HSF1, SHC1, RARB, FGF1, FANCA, FOSL1, MYC, CUL1, EGFR, CTBP2, RELA, RXRA, TP53, RB1, CDK4, CDK2, MXD4, HIF1A, HNF4A, NME1, NCK1, JUN, TGIF1, MDM2, MDM4, PRKCZ, PML, NFKBIA, BCL2L1, SFN, KIT, ARNT, PIN1, STAT6, PTN, BCL6, TCF3, RUNX3, MAFG, CEBPA, VHL, PHB, TGFBR1, SMAD4, SMAD3, SMAD2, SKI, SMAD1, STAT1, NFKBI…	366	787	13528	3.42847	3.30883e-17	1.03401e-18	2.22473e-17
GOTERM_BP_FAT	GO:0051726~regulation of cell cycle	47	12.1762	2.12141e-20	E2F1, MAD1L1, STAT5A, STAT5B, PML, HCFC1, SFN, CDC16, CDC37, PIN1, AKT1, CDC42, CDKN2A, H2AFX, BCL6, CDK5RAP3, FANCG, FOSL1, MYC, TCF3, RUNX3, EGFR, SKP2, TP53, SMAD3, BIRC5, RB1, ATR, CDC25C, CEP63, CDK4, BRCA1, NFKBIL1, UIMC1, CDK2, ATM, PTPN11, HDAC3, MAD2L1, HDAC2, CDKN1B, HNF4A, HDAC1, ETS1, MAPK14, JUN, MDM2	366	331	13528	5.24834	5.60052e-17	1.69713e-18	3.76558e-17
GOTERM_BP_FAT	GO:0042981~regulation of apoptosis	73	18.9119	4.22854e-20	ITGB3BP, STAT5A, STAT5B, NFKB1, PAWR, DAXX, SART1, AKT1, CUL3, CDKN2A, DYNLL1, CASP8, RHOA, RARB, MYC, FOSL1, CUL1, WWOX, EGFR, PPP2R1A, ACTN4, RXRA, RELA, TP53, SKP2, DDIT3, NME1, JUN, PRNP, TNFAIP3, MYO18A, TRAF2, PRKCZ, YWHAZ, PML, NFKBIA, CDH1, BCL2L1, HSPA1B, NR3C1, SFN, SQSTM1, RAC1, BCL6, HSPA5, TRAF6, RUNX3, ARHGDIA, HSPA9, CEBPB, HTT, VHL, PHB, TGFBR1, CREB1, YWHAB, SMAD3, NR4A1, BIRC5, …	366	804	13528	3.35598	1.11633e-16	3.28333e-18	7.5058e-17
GOTERM_BP_FAT	GO:0000122~negative regulation of transcription from RNA polymerase II promoter	41	10.6218	4.28051e-19	E2F1, PPARG, NFKB1, PDX1, PAWR, ZEB1, WT1, CTNNB1, SIN3A, NKX2-1, BCL6, GFI1, RARB, SKIL, TCF4, NR2F2, MDFI, CEBPA, EGR1, ZBTB7A, VHL, RXRA, TRIM28, TP53, SMAD3, SKI, RB1, STAT3, NRIP1, MXD4, HDAC4, HDAC3, HDAC2, HDAC1, NEDD4, IRF7, RNF2, TGIF1, MDM2, MDM4, NCOR1	366	266	13528	5.69711	1.13005e-15	3.22873e-17	7.59805e-16
GOTERM_BP_FAT	GO:0043193~positive regulation of gene-specific transcription	25	6.47668	3.55694e-18	PPARG, TFE3, NFKBIA, ARNT, CTNNB1, NR1H2, GATA2, NR2F2, TCF3, CEBPA, CREB1, TRIM28, TP53, SMAD3, SMAD2, USF1, USF2, ATF6, HDAC4, HIF1A, PSMC5, HDAC2, HNF4A, HDAC1, ETS1	366	87	13528	10.6212	9.39032e-15	2.60842e-16	6.31369e-15
GOTERM_BP_FAT	GO:0007049~cell cycle	68	17.6166	7.01952e-18	E2F1, MAD1L1, CDC16, DAXX, SART1, CTNNB1, AKT1, CUL3, CDKN2A, MCM7, PSMD1, PSMD4, H2AFX, TUBG1, CCNA1, FANCA, MYC, CUL1, EGFR, KHDRBS1, RAN, TP53, SKP2, UBE2I, RB1, SKP1, CDC5L, MCM2, CDK4, RAD50, AHR, DDIT3, CDK2, RAD51, MAD2L1, MDM2, RUVBL1, MDM4, KPNA2, MRE11A, PML, HCFC1, NEDD9, PIN1, GFI1, UBE2D1, TCF3, NFATC1, PARD6A, UPF1, SMAD3, BIRC5, ATR, APPL1, CDC25C, CEP63, ATM, BRCA1, CDC25B, HDAC3,…	366	776	13528	3.23892	1.85315e-14	5.00853e-16	1.24599e-14
GOTERM_BP_FAT	GO:0006366~transcription from RNA polymerase II promoter	37	9.58549	1.29549e-17	DEAF1, ELL, HCFC1, NFKB1, TBP, NFYA, NR3C1, TMF1, ARNT, MAX, GTF2A1, SKIL, FOSL1, MYC, TBPL1, RUNX3, NFATC1, CEBPA, CEBPB, STAT1, USF1, DDIT3, AHR, TAF10, HIF1A, TAF12, PSMC5, ETS1, NRL, GTF2I, IRF7, GTF2F1, NCOA6, IRF3, NFE2L2, PARP1, NCOR1	366	234	13528	5.84438	3.42009e-14	9.00023e-16	2.29954e-14
GOTERM_BP_FAT	GO:0022402~cell cycle process	56	14.5078	5.199e-17	E2F1, MAD1L1, CDC16, DAXX, SART1, CTNNB1, AKT1, CUL3, CDKN2A, PSMD1, PSMD4, H2AFX, TUBG1, CCNA1, MYC, FANCA, CUL1, EGFR, KHDRBS1, RAN, SKP2, TP53, UBE2I, RB1, SKP1, CDK4, RAD50, DDIT3, CDK2, RAD51, MAD2L1, MDM2, MDM4, RUVBL1, KPNA2, MRE11A, PML, NEDD9, GFI1, UBE2D1, TCF3, NFATC1, SMAD3, BIRC5, CEP63, CDC25C, ATM, BRCA1, CDC25B, HDAC3, PSMC5, CDKN1B, RAD54B, MPHOSPH6, NCOR1, BARD1	366	565	13528	3.66347	1.37254e-13	3.51933e-15	9.22841e-14
GOTERM_BP_FAT	GO:0043065~positive regulation of apoptosis	48	12.4352	1.4065e-16	ITGB3BP, TRAF2, PML, BCL2L1, PAWR, SFN, NR3C1, DAXX, SART1, CUL3, AKT1, CDKN2A, DYNLL1, SQSTM1, RAC1, CASP8, BCL6, RARB, TRAF6, FOSL1, MYC, RUNX3, WWOX, CUL1, PPP2R1A, CEBPB, HTT, TGFBR1, RXRA, YWHAB, SKP2, TP53, SMAD3, NR4A1, BAD, STAT1, YWHAE, BRCA1, NFKBIL1, ATM, DDIT3, TRADD, CDKN1B, ETS1, JUN, IKBKG, SCAND1, BARD1	366	430	13528	4.12596	2.93099e-13	7.32747e-15	1.9984e-13
GOTERM_BP_FAT	GO:0043068~positive regulation of programmed cell death	48	12.4352	1.8458e-16	ITGB3BP, TRAF2, PML, BCL2L1, PAWR, SFN, NR3C1, DAXX, SART1, CUL3, AKT1, CDKN2A, DYNLL1, SQSTM1, RAC1, CASP8, BCL6, RARB, TRAF6, FOSL1, MYC, RUNX3, WWOX, CUL1, PPP2R1A, CEBPB, HTT, TGFBR1, RXRA, YWHAB, SKP2, TP53, SMAD3, NR4A1, BAD, STAT1, YWHAE, BRCA1, NFKBIL1, ATM, DDIT3, TRADD, CDKN1B, ETS1, JUN, IKBKG, SCAND1, BARD1	366	433	13528	4.09738	5.86198e-13	1.43219e-14	3.9968e-13
GOTERM_BP_FAT	GO:0010942~positive regulation of cell death	48	12.4352	2.20936e-16	ITGB3BP, TRAF2, PML, BCL2L1, PAWR, SFN, NR3C1, DAXX, SART1, CUL3, AKT1, CDKN2A, DYNLL1, SQSTM1, RAC1, CASP8, BCL6, RARB, TRAF6, FOSL1, MYC, RUNX3, WWOX, CUL1, PPP2R1A, CEBPB, HTT, TGFBR1, RXRA, YWHAB, SKP2, TP53, SMAD3, NR4A1, BAD, STAT1, YWHAE, BRCA1, NFKBIL1, ATM, DDIT3, TRADD, CDKN1B, ETS1, JUN, IKBKG, SCAND1, BARD1	366	435	13528	4.07854	5.86198e-13	1.39888e-14	3.9968e-13
GOTERM_BP_FAT	GO:0010033~response to organic substance	63	16.3212	2.84641e-16	HNF1A, STAT5A, PPARG, STAT5B, CTNNB1, AKT1, FOS, HSF1, CASP8, RARA, SHC1, FOSL1, MYC, EGFR, EGR1, PPP2R1A, AR, HSP90AA1, EGR2, RXRA, RELA, SOCS1, DDIT3, HNF4A, NME1, JUN, NCOA6, NFE2L2, GRB2, PML, NFKBIA, FKBP1A, CDH1, BCL2L1, HSPA1B, NR3C1, STAT6, ENO2, NKX2-1, PIK3R1, RNF14, BCKDHA, TGFBR1, CREB1, SMAD3, SMAD2, SMAD1, APPL1, STAT1, USF1, STAT3, BRCA1, PTPN11, SREBF2, ATF6, HDAC4, HDAC2, MAPK14,…	366	721	13528	3.22967	8.79297e-13	2.04281e-14	5.88418e-13
GOTERM_BP_FAT	GO:0010551~regulation of specific transcription from RNA polymerase II promoter	24	6.21762	3.28314e-16	CEBPA, HNF1A, CREB1, RXRA, TFE3, PPARG, TP53, SMAD3, NFKBIA, NFKB1, USF1, USF2, CTNNB1, NR1H2, HDAC4, GATA2, HDAC3, HDAC2, HDAC1, HNF4A, ETS1, GFI1, TCF3, NCOR1	366	94	13528	9.43704	8.79297e-13	1.9984e-14	5.88418e-13
GOTERM_BP_FAT	GO:0007242~intracellular signaling cascade	83	21.5026	1.80809e-14	ZBTB33, STAT5A, STAT5B, PDX1, MBIP, DAXX, RFXANK, IQGAP1, CTNNB1, AKT1, CDC42, PIK3C3, RHOA, RARA, H2AFX, SHC1, FGF1, FRS2, EGFR, PPP2R1A, AR, RAN, RXRA, SOCS1, TP53, RB1, TANK, IFNAR1, NRIP1, CRKL, NCOA6, RAB5A, PIAS1, TRAF2, PRKCZ, GRB2, NFKBIB, PML, MAP4K1, NFKBIA, KIT, NR3C1, SFN, NR1H2, SQSTM1, RAC1, TRAF6, RNF14, ARHGDIA, PIK3R1, NFATC1, DVL2, MDFI, MAP2K3, TGFBR1, MAP2K4, YWHAB, RAF1, SMAD…	366	1256	13528	2.44254	4.77751e-11	1.06171e-12	3.21188e-11
GOTERM_BP_FAT	GO:0010552~positive regulation of specific transcription from RNA polymerase II promoter	18	4.66321	7.68493e-14	CEBPA, CREB1, TFE3, PPARG, TP53, SMAD3, NFKBIA, USF1, USF2, CTNNB1, NR1H2, HDAC4, GATA2, HDAC2, HDAC1, HNF4A, ETS1, TCF3	366	57	13528	11.6721	2.02824e-10	4.40925e-12	1.36369e-10
GOTERM_BP_FAT	GO:0070271~protein complex biogenesis	46	11.9171	1.36164e-12	PRKCZ, TRAF2, GRB2, PML, CDH1, FKBP1A, TBP, CTNNB1, GTF2A1, ZFYVE9, RAC1, CASP8, SKIL, TUBG1, FANCA, KPNB1, MYC, TBPL1, FANCC, PPP2R1A, HSP90AA1, BRF1, BRF2, VHL, CREBBP, YWHAB, TP53, SMAD4, SMAD3, MPP6, SMAD2, SKI, SMAD1, WAS, RAD51, JUP, TAF10, TAF12, GTF2I, IRF7, GTF2F1, NCK1, NCOA6, MDM2, MDM4, PRNP	366	505	13528	3.36681	3.59486e-09	7.64864e-11	2.41704e-09
GOTERM_BP_FAT	GO:0006461~protein complex assembly	46	11.9171	1.36164e-12	PRKCZ, TRAF2, GRB2, PML, CDH1, FKBP1A, TBP, CTNNB1, GTF2A1, ZFYVE9, RAC1, CASP8, SKIL, TUBG1, FANCA, KPNB1, MYC, TBPL1, FANCC, PPP2R1A, HSP90AA1, BRF1, BRF2, VHL, CREBBP, YWHAB, TP53, SMAD4, SMAD3, MPP6, SMAD2, SKI, SMAD1, WAS, RAD51, JUP, TAF10, TAF12, GTF2I, IRF7, GTF2F1, NCK1, NCOA6, MDM2, MDM4, PRNP	366	505	13528	3.36681	3.59486e-09	7.64864e-11	2.41704e-09
GOTERM_BP_FAT	GO:0033554~cellular response to stress	49	12.6943	1.39718e-12	MBIP, DAXX, FOS, MCM7, FANCF, H2AFX, FANCG, FANCA, FANCC, RXRA, TP53, TOPBP1, DDIT3, RAD50, RAD51, CRKL, HIF1A, JUN, NCOA6, RUVBL2, NFE2L2, MRE11A, PML, MAP4K1, SFN, ARNT, BCL6, HSPA5, SREBF1, MDFI, DHX9, SSRP1, UPF1, MAP2K4, ATR, CEP63, ATM, UIMC1, BRCA1, PTPN11, ATF6, HDAC2, NEDD4, IRF7, MAPK14, PCNA, RAD54B, PARP1, BARD1	366	566	13528	3.19987	3.68865e-09	7.68469e-11	2.48011e-09
GOTERM_BP_FAT	GO:0008285~negative regulation of cell proliferation	38	9.84456	2.57245e-12	RARRES3, PPARG, PML, BAP1, PDX1, PAWR, ZEB1, SFN, CDKN2A, HSF1, BCL6, RARB, FOSL1, RUNX3, CUL1, CEBPA, CTBP2, VHL, RXRA, PHB, SMAD4, TP53, SMAD3, SMAD2, SKI, RB1, SMAD1, NFKBIL1, MXD4, HDAC4, CDKN1B, HNF4A, NME1, ETS1, JUN, TGIF1, MDM4, LDOC1	366	361	13528	3.89071	6.79139e-09	1.386e-10	4.56627e-09
GOTERM_BP_FAT	GO:0051174~regulation of phosphorus metabolic process	44	11.399	5.31564e-12	PRKCZ, TRAF2, MAP4K1, FKBP1A, MBIP, SFN, KIT, DAXX, CDC37, PIN1, AKT1, CDC42, MCM7, CDKN2A, DYNLL1, RAC1, CDK5RAP3, SHC1, TRAF6, FRS2, MDFI, EGFR, PPP2R1A, TGFBR1, MAP2K3, SOCS1, YWHAB, SMAD4, SMAD3, RB1, CDC25C, YWHAE, CDC25B, PTPN11, ATXN1, YWHAG, CDKN1B, LRP1, HNF4A, JUN, IKBKG, PRKAR1A, MTOR, BARD1	366	485	13528	3.35323	1.40333e-08	2.80666e-10	9.43544e-09
GOTERM_BP_FAT	GO:0019220~regulation of phosphate metabolic process	44	11.399	5.31564e-12	PRKCZ, TRAF2, MAP4K1, FKBP1A, MBIP, SFN, KIT, DAXX, CDC37, PIN1, AKT1, CDC42, MCM7, CDKN2A, DYNLL1, RAC1, CDK5RAP3, SHC1, TRAF6, FRS2, MDFI, EGFR, PPP2R1A, TGFBR1, MAP2K3, SOCS1, YWHAB, SMAD4, SMAD3, RB1, CDC25C, YWHAE, CDC25B, PTPN11, ATXN1, YWHAG, CDKN1B, LRP1, HNF4A, JUN, IKBKG, PRKAR1A, MTOR, BARD1	366	485	13528	3.35323	1.40333e-08	2.80666e-10	9.43544e-09
GOTERM_BP_FAT	GO:0022403~cell cycle phase	40	10.3627	8.83884e-12	E2F1, MAD1L1, MRE11A, NEDD9, CDC16, AKT1, CUL3, CDKN2A, H2AFX, GFI1, TUBG1, CCNA1, TCF3, FANCA, CUL1, NFATC1, KHDRBS1, EGFR, RAN, SKP2, UBE2I, BIRC5, RB1, CDC25C, CEP63, CDK4, RAD50, ATM, CDK2, CDC25B, RAD51, HDAC3, MAD2L1, CDKN1B, MDM2, RAD54B, RUVBL1, MPHOSPH6, KPNA2, NCOR1	366	414	13528	3.57118	2.33345e-08	4.57539e-10	1.56892e-08
GOTERM_BP_FAT	GO:0043069~negative regulation of programmed cell death	37	9.58549	9.81583e-12	PRKCZ, YWHAZ, STAT5A, STAT5B, NFKBIA, NFKB1, BCL2L1, KIT, HSPA1B, AKT1, SQSTM1, RHOA, BCL6, HSPA5, TRAF6, MYC, ARHGDIA, HSPA9, EGFR, CEBPB, HTT, VHL, TGFBR1, RELA, TP53, SKP2, SMAD3, BIRC5, ATM, HDAC3, PSMC5, HDAC1, NME1, TNFAIP3, PRNP, MYO18A, BARD1	366	359	13528	3.80943	2.59138e-08	4.98341e-10	1.74234e-08
GOTERM_BP_FAT	GO:0030522~intracellular receptor-mediated signaling pathway	18	4.66321	1.04787e-11	AR, RAN, RXRA, PML, RB1, NR3C1, DAXX, BRCA1, CTNNB1, NRIP1, NR1H2, YWHAH, RNF4, NEDD4, NCOA6, RARA, PIAS1, RNF14	366	75	13528	8.87082	2.76638e-08	5.21959e-10	1.86001e-08
GOTERM_BP_FAT	GO:0060548~negative regulation of cell death	37	9.58549	1.06189e-11	PRKCZ, YWHAZ, STAT5A, STAT5B, NFKBIA, NFKB1, BCL2L1, KIT, HSPA1B, AKT1, SQSTM1, RHOA, BCL6, HSPA5, TRAF6, MYC, ARHGDIA, HSPA9, EGFR, CEBPB, HTT, VHL, TGFBR1, RELA, TP53, SKP2, SMAD3, BIRC5, ATM, HDAC3, PSMC5, HDAC1, NME1, TNFAIP3, PRNP, MYO18A, BARD1	366	360	13528	3.79885	2.8034e-08	5.19149e-10	1.8849e-08
GOTERM_BP_FAT	GO:0065003~macromolecular complex assembly	52	13.4715	1.16142e-11	TBP, CTNNB1, GTF2A1, ZFYVE9, CASP8, H2AFX, TUBG1, KPNB1, MYC, FANCA, TBPL1, FANCC, PPP2R1A, HSP90AA1, BRF1, BRF2, TP53, MPP6, MCM2, WAS, RAD51, JUP, TAF10, TAF12, GTF2I, NCK1, NCOA6, MDM2, MDM4, PRNP, PRKCZ, TRAF2, GRB2, PML, CDH1, FKBP1A, EIF3A, RAC1, SKIL, ASF1B, VHL, CREBBP, YWHAB, SMAD4, SMAD3, SKI, SMAD2, SMAD1, SF3A2, SF3A1, IRF7, GTF2F1	366	665	13528	2.89024	3.06614e-08	5.57479e-10	2.06155e-08
GOTERM_BP_FAT	GO:0051094~positive regulation of developmental process	32	8.29016	1.93367e-11	MSR1, STAT5A, PPARG, STAT5B, NFKB1, KIT, SART1, CTNNB1, ARNT, AKT1, GATA2, IL4R, RHOA, RARA, GFI1, ARHGDIA, VHL, RELA, SMAD4, SMAD3, SMAD2, RB1, BAD, SMAD1, TRADD, HIF1A, ETS1, NME1, MAPK14, JUN, TGIF1, AMOT	366	278	13528	4.25459	5.1049e-08	9.1159e-10	3.43234e-08
GOTERM_BP_FAT	GO:0045597~positive regulation of cell differentiation	29	7.51295	2.1159e-11	MSR1, STAT5A, PPARG, STAT5B, NFKB1, KIT, SART1, ARNT, CTNNB1, AKT1, IL4R, RHOA, RARA, GFI1, ARHGDIA, VHL, RELA, SMAD4, SMAD3, SMAD2, RB1, SMAD1, BAD, HIF1A, ETS1, NME1, MAPK14, JUN, TGIF1	366	229	13528	4.68075	5.586e-08	9.79999e-10	3.75581e-08
GOTERM_BP_FAT	GO:0043933~macromolecular complex subunit organization	53	13.7306	3.97031e-11	TBP, CTNNB1, GTF2A1, ZFYVE9, CASP8, H2AFX, TUBG1, KPNB1, MYC, FANCA, TBPL1, FANCC, PPP2R1A, HSP90AA1, BRF1, BRF2, TP53, MPP6, MCM2, WAS, RAD51, JUP, TAF10, TAF12, GTF2I, NCK1, NCOA6, MDM2, MDM4, PRNP, PRKCZ, TRAF2, GRB2, PML, CDH1, FKBP1A, EIF3A, RAC1, SKIL, ASF1B, NFE2, VHL, CREBBP, YWHAB, SMAD4, SMAD3, SKI, SMAD2, SMAD1, SF3A2, SF3A1, IRF7, GTF2F1	366	710	13528	2.75912	1.04816e-07	1.80718e-09	7.04744e-08
GOTERM_BP_FAT	GO:0006916~anti-apoptosis	27	6.99482	5.51075e-11	PRKCZ, YWHAZ, STAT5A, STAT5B, NFKBIA, NFKB1, BCL2L1, HSPA1B, AKT1, SQSTM1, HSPA5, TRAF6, MYC, ARHGDIA, HSPA9, CEBPB, VHL, HTT, RELA, TGFBR1, SKP2, BIRC5, HDAC3, HDAC1, TNFAIP3, PRNP, MYO18A	366	206	13528	4.8445	1.45484e-07	2.46583e-09	9.78177e-08
GOTERM_BP_FAT	GO:0044093~positive regulation of molecular function	47	12.1762	6.10447e-11	CDC16, DAXX, AKT1, CDC42, CDKN2A, PSMD1, SHC1, PSMD4, CAP1, MYC, FRS2, CUL1, EGFR, ACTN4, RELA, TP53, SKP1, HIF1A, NME1, EDF1, TRAF2, PRKCZ, PML, MAP4K1, FKBP1A, KIT, PIN1, NR1H2, RAC1, UBE2D1, TRAF6, MDFI, GABARAPL2, MAP2K3, TGFBR1, YWHAB, SMAD3, SKI, STAT1, CDC25B, PTPN11, HDAC4, LRP1, PSMC5, PRKAR1A, IKBKG, CALM3, CALM2, CALM1	366	586	13528	2.96451	1.61158e-07	2.68597e-09	1.08356e-07
GOTERM_BP_FAT	GO:0042325~regulation of phosphorylation	41	10.6218	8.43591e-11	PRKCZ, TRAF2, MAP4K1, FKBP1A, MBIP, SFN, KIT, DAXX, CDC37, PIN1, AKT1, CDC42, MCM7, CDKN2A, DYNLL1, RAC1, CDK5RAP3, SHC1, TRAF6, FRS2, MDFI, EGFR, PPP2R1A, TGFBR1, MAP2K3, SOCS1, SMAD4, RB1, CDC25C, CDC25B, PTPN11, ATXN1, YWHAG, CDKN1B, LRP1, HNF4A, JUN, IKBKG, PRKAR1A, MTOR, BARD1	366	466	13528	3.252	2.22708e-07	3.65095e-09	1.4974e-07
GOTERM_BP_FAT	GO:0000278~mitotic cell cycle	36	9.32642	9.88368e-11	E2F1, MAD1L1, NEDD9, CDC16, CUL3, AKT1, CDKN2A, PSMD1, PSMD4, GFI1, UBE2D1, CCNA1, TCF3, CUL1, NFATC1, KHDRBS1, EGFR, RAN, SKP2, UBE2I, BIRC5, RB1, SKP1, CDC25C, CEP63, CDK4, CDK2, CDC25B, MAD2L1, PSMC5, CDKN1B, RNF2, MDM2, RUVBL1, MPHOSPH6, KPNA2	366	370	13528	3.59628	2.60929e-07	4.20854e-09	1.75439e-07
GOTERM_BP_FAT	GO:0007346~regulation of mitotic cell cycle	23	5.95855	1.1924e-10	EGFR, MAD1L1, STAT5A, STAT5B, TP53, PML, SMAD3, BIRC5, RB1, CDC16, CDC25C, NFKBIL1, ATM, CDK2, PIN1, CDC42, HDAC3, CDKN2A, MAD2L1, HNF4A, MDM2, BCL6, MYC	366	152	13528	5.5929	3.14793e-07	4.99672e-09	2.11655e-07
GOTERM_BP_FAT	GO:0043066~negative regulation of apoptosis	35	9.06736	1.23884e-10	PRKCZ, YWHAZ, STAT5A, STAT5B, NFKBIA, NFKB1, BCL2L1, HSPA1B, AKT1, SQSTM1, RHOA, BCL6, HSPA5, TRAF6, MYC, ARHGDIA, HSPA9, EGFR, CEBPB, HTT, VHL, RELA, TGFBR1, TP53, SKP2, SMAD3, BIRC5, ATM, HDAC3, HDAC1, NME1, TNFAIP3, PRNP, MYO18A, BARD1	366	354	13528	3.65441	3.27054e-07	5.11022e-09	2.19899e-07
GOTERM_BP_FAT	GO:0006917~induction of apoptosis	33	8.54922	1.58561e-10	ITGB3BP, PML, SFN, DAXX, SART1, CUL3, CDKN2A, SQSTM1, CASP8, RAC1, TRAF6, MYC, RUNX3, WWOX, CUL1, PPP2R1A, CEBPB, HTT, TGFBR1, TP53, SMAD3, NR4A1, BAD, STAT1, YWHAE, BRCA1, NFKBIL1, ATM, TRADD, CDKN1B, ETS1, IKBKG, SCAND1	366	320	13528	3.81168	4.186e-07	6.44e-09	2.81451e-07
GOTERM_BP_FAT	GO:0045596~negative regulation of cell differentiation	27	6.99482	1.5904e-10	LMO2, CCDC85B, STAT5A, PPARG, STAT5B, NFKBIA, KIT, ZEB1, CTNNB1, MBP, NR1H2, IL4R, RHOA, BCL6, GFI1, TLX2, ARHGDIA, TGFBR1, CREBBP, TP53, SMAD3, SKI, HDAC4, HDAC3, YWHAH, HDAC1, NME1	366	216	13528	4.62022	4.19865e-07	6.36159e-09	2.82301e-07
GOTERM_BP_FAT	GO:0012502~induction of programmed cell death	33	8.54922	1.71866e-10	ITGB3BP, PML, SFN, DAXX, SART1, CUL3, CDKN2A, SQSTM1, CASP8, RAC1, TRAF6, MYC, RUNX3, WWOX, CUL1, PPP2R1A, CEBPB, HTT, TGFBR1, TP53, SMAD3, NR4A1, BAD, STAT1, YWHAE, BRCA1, NFKBIL1, ATM, TRADD, CDKN1B, ETS1, IKBKG, SCAND1	366	321	13528	3.79981	4.53727e-07	6.77204e-09	3.05068e-07
GOTERM_BP_FAT	GO:0051329~interphase of mitotic cell cycle	19	4.92228	2.56671e-10	E2F1, KHDRBS1, EGFR, SKP2, BIRC5, RB1, CDC25C, CDK4, CDK2, CUL3, AKT1, CDKN2A, CDKN1B, MDM2, GFI1, TCF3, KPNA2, CUL1, NFATC1	366	103	13528	6.81819	6.77612e-07	9.96488e-09	4.556e-07
GOTERM_BP_FAT	GO:0046822~regulation of nucleocytoplasmic transport	15	3.88601	2.92292e-10	KHDRBS1, MDFI, TGFBR1, NFKBIB, SMAD4, NFKBIA, SMAD3, CDH1, NFKBIL1, PTPN11, CDKN2A, HNF4A, NEDD4, RHOA, BARD1	366	58	13528	9.55907	7.71651e-07	1.11834e-08	5.18829e-07
GOTERM_BP_FAT	GO:0030518~steroid hormone receptor signaling pathway	15	3.88601	2.92292e-10	AR, RAN, RB1, NR3C1, DAXX, BRCA1, NRIP1, CTNNB1, YWHAH, RNF4, NEDD4, NCOA6, RARA, PIAS1, RNF14	366	58	13528	9.55907	7.71651e-07	1.11834e-08	5.18829e-07
GOTERM_BP_FAT	GO:0007243~protein kinase cascade	35	9.06736	4.03264e-10	TRAF2, GRB2, STAT5A, NFKBIB, STAT5B, NFKBIA, MAP4K1, MBIP, KIT, DAXX, AKT1, SHC1, FGF1, TRAF6, FRS2, PIK3R1, MDFI, EGFR, PPP2R1A, TGFBR1, MAP2K3, MAP2K4, SOCS1, SMAD1, STAT1, TANK, STAT3, STAT2, PTPN11, IFNAR1, CRKL, MAPK14, IKBKG, IRF3, PIAS1	366	370	13528	3.49638	1.06462e-06	1.52088e-08	7.15807e-07
GOTERM_BP_FAT	GO:0051325~interphase	19	4.92228	4.19112e-10	E2F1, KHDRBS1, EGFR, SKP2, BIRC5, RB1, CDC25C, CDK4, CDK2, CUL3, AKT1, CDKN2A, CDKN1B, MDM2, GFI1, TCF3, KPNA2, CUL1, NFATC1	366	106	13528	6.62522	1.10646e-06	1.55839e-08	7.43939e-07
GOTERM_BP_FAT	GO:0032386~regulation of intracellular transport	16	4.14508	5.08917e-10	KHDRBS1, MDFI, TGFBR1, NFKBIB, SMAD4, NFKBIA, SMAD3, CDH1, NFKBIL1, PTPN11, CDKN2A, HNF4A, NEDD4, RHOA, CALM3, CALM2, CALM1, BARD1	366	71	13528	8.32941	1.34354e-06	1.86603e-08	9.03345e-07
GOTERM_BP_FAT	GO:0007167~enzyme linked receptor protein signaling pathway	33	8.54922	8.64787e-10	GRB2, STAT5A, STAT5B, PML, FKBP1A, KIT, AKT1, FOS, UBE2D3, ZFYVE9, PTN, SHC1, UBE2D1, FGF1, FRS2, PIK3R1, EGFR, CREB1, TGFBR1, CBL, SMAD4, SMAD3, RAF1, SMAD2, SKI, SMAD1, APPL1, STAT3, PTPN11, JUN, NCK1, SMURF2, PTPN1	366	342	13528	3.56648	2.28304e-06	3.12745e-08	1.53503e-06
GOTERM_BP_FAT	GO:0009628~response to abiotic stimulus	34	8.80829	1.38465e-09	PPARG, PML, MBIP, BCL2L1, KIT, AKT1, FOS, HSF1, RAC1, NKX2-1, H2AFX, GFI1, FANCG, MYC, FOSL1, EGFR, DHX9, STX1A, HTT, TGFBR1, RELA, TP53, TOPBP1, STAT1, USF1, BRCA1, NFKBIL1, UIMC1, ATM, ATXN1, HDAC2, NEDD4, JUN, RAD54B	366	368	13528	3.41494	3.65547e-06	4.93984e-08	2.4578e-06
GOTERM_BP_FAT	GO:0031399~regulation of protein modification process	30	7.77202	1.7728e-09	PRKCZ, PML, MAP4K1, FKBP1A, CDC16, DAXX, PIN1, CDKN2A, PSMD1, PSMD4, UBE2D1, CUL1, MDFI, EGFR, PPP2R1A, TGFBR1, SOCS1, YWHAB, SMAD4, SKP1, YWHAE, BRCA1, HDAC4, PSMC5, MAD2L1, HNF4A, JUN, PRKAR1A, MTOR, PIAS1	366	295	13528	3.75882	4.68018e-06	6.24026e-08	3.14678e-06
GOTERM_BP_FAT	GO:0032268~regulation of cellular protein metabolic process	39	10.1036	1.81968e-09	PRKCZ, PML, NFKBIA, MAP4K1, NFKB1, FKBP1A, CDC16, DAXX, PIN1, NR1H2, AKT1, CDKN2A, PSMD1, PSMD4, UBE2D1, CUL1, MDFI, EGFR, PPP2R1A, UPF1, TGFBR1, SOCS1, YWHAB, SMAD4, SKP1, CDK4, YWHAE, BRCA1, HDAC4, MAD2L1, PSMC5, HDAC2, HNF4A, JUN, NCK1, PRKAR1A, MDM2, MTOR, PIAS1	366	474	13528	3.04116	4.80395e-06	6.321e-08	3.23e-06
GOTERM_BP_FAT	GO:0008284~positive regulation of cell proliferation	36	9.32642	2.05721e-09	PRKCZ, STAT5A, STAT5B, BCL2L1, PDX1, KIT, ARNT, CUL3, TNFRSF11A, PTN, SHC1, BCL6, FGF1, MYC, TCF3, FOSL1, EGFR, TGFBR1, RELA, STAT1, CDK4, CDK2, CDC25B, HDAC4, ATF3, CDKN1B, HIF1A, HDAC2, HDAC1, NME1, JUN, NCK1, TGIF1, MDM2, MTOR, MDM4	366	414	13528	3.21407	5.43102e-06	7.05329e-08	3.65162e-06
GOTERM_BP_FAT	GO:0045786~negative regulation of cell cycle	16	4.14508	3.54549e-09	EGFR, TP53, PML, SMAD3, RB1, ATM, HDAC3, CDKN2A, HDAC2, MAD2L1, CDKN1B, HDAC1, HNF4A, ETS1, BCL6, RUNX3	366	81	13528	7.30109	9.36004e-06	1.20001e-07	6.29336e-06
GOTERM_BP_FAT	GO:0009719~response to endogenous stimulus	35	9.06736	4.27459e-09	GRB2, STAT5A, PPARG, STAT5B, BCL2L1, CTNNB1, AKT1, FOS, ENO2, RARA, SHC1, FOSL1, RNF14, PIK3R1, BCKDHA, AR, EGR2, TGFBR1, RELA, RXRA, SOCS1, SMAD1, STAT1, APPL1, USF1, BRCA1, DDIT3, STAT3, SREBF2, PTPN11, NCOA6, PRKAR1A, MTOR, PTPN1, PARP1	366	405	13528	3.19423	1.12849e-05	1.42847e-07	7.58754e-06
GOTERM_BP_FAT	GO:0009725~response to hormone stimulus	33	8.54922	4.90436e-09	GRB2, STAT5A, PPARG, STAT5B, BCL2L1, CTNNB1, AKT1, FOS, ENO2, RARA, SHC1, FOSL1, RNF14, PIK3R1, BCKDHA, AR, EGR2, TGFBR1, RXRA, RELA, SOCS1, STAT1, APPL1, USF1, BRCA1, STAT3, SREBF2, PTPN11, NCOA6, PRKAR1A, MTOR, PTPN1, PARP1	366	367	13528	3.32354	1.29474e-05	1.61844e-07	8.70541e-06
GOTERM_BP_FAT	GO:0048534~hemopoietic or lymphoid organ development	27	6.99482	8.84609e-09	LMO2, STAT5A, PPARG, STAT5B, PML, KIT, NFKB2, VPS33A, CTNNB1, CDC42, TNFRSF11A, CASP8, HOXA9, BCL6, TRAF6, TCF3, PIK3R1, EGR1, CEBPA, TGFBR1, TP53, RB1, HDAC4, CRKL, SP1, NCOA6, SCAND1	366	260	13528	3.83834	2.33534e-05	2.88317e-07	1.57021e-05
GOTERM_BP_FAT	GO:0051130~positive regulation of cellular component organization	22	5.69948	1.86771e-08	ACTN4, TGFBR1, CBL, SMAD4, PML, SMAD3, SMAD2, KIT, SMAD1, AHR, NFKBIL1, AKT1, CDC42, GATA2, CDKN1B, NCK1, RAC1, RHOA, AMOT, MTOR, PIK3R1, ARHGDIA	366	181	13528	4.49259	4.93064e-05	6.01312e-07	3.31525e-05
GOTERM_BP_FAT	GO:0000075~cell cycle checkpoint	16	4.14508	1.86821e-08	MAD1L1, TP53, PML, BIRC5, RB1, ATR, CEP63, ATM, UIMC1, BRCA1, PTPN11, CDKN2A, MAD2L1, MAPK14, H2AFX, FANCG	366	91	13528	6.49877	4.93196e-05	5.94227e-07	3.31614e-05
GOTERM_BP_FAT	GO:0043085~positive regulation of catalytic activity	39	10.1036	2.26734e-08	PRKCZ, TRAF2, PML, MAP4K1, KIT, CDC16, DAXX, PIN1, NR1H2, AKT1, CDC42, CDKN2A, PSMD1, RAC1, PSMD4, SHC1, CAP1, UBE2D1, TRAF6, MYC, FRS2, CUL1, MDFI, EGFR, GABARAPL2, TGFBR1, MAP2K3, YWHAB, TP53, SMAD3, SKP1, STAT1, PTPN11, CDC25B, PSMC5, HIF1A, LRP1, IKBKG, PRKAR1A	366	520	13528	2.77213	5.98559e-05	7.12592e-07	4.0246e-05
GOTERM_BP_FAT	GO:0043009~chordate embryonic development	30	7.77202	2.41427e-08	HNF1A, ELL, CDH1, KEAP1, BCL2L1, ZEB1, ARNT, CUL3, GATA2, HSF1, CASP8, HOXA9, TRAF6, DVL2, MAFG, CEBPA, AR, CEBPB, HTT, TGFBR1, TP53, SMAD2, BRCA1, ATM, HIF1A, SP1, NCOA6, TGIF1, TFAP2A, AMOT	366	331	13528	3.35001	6.37346e-05	7.49842e-07	4.28541e-05
GOTERM_BP_FAT	GO:0070201~regulation of establishment of protein localization	18	4.66321	2.51726e-08	MDFI, PRKCZ, TGFBR1, NFKBIB, YWHAB, SMAD4, NFKBIA, SMAD3, CDH1, APPL1, NFKBIL1, PTPN11, AKT1, HNF4A, RHOA, TRAF6, PIK3R1, BARD1	366	121	13528	5.49844	6.64534e-05	7.7274e-07	4.46822e-05
GOTERM_BP_FAT	GO:0051338~regulation of transferase activity	32	8.29016	2.54104e-08	TRAF2, PRKCZ, PPARG, MAP4K1, MBIP, SFN, KIT, DAXX, CDC37, AKT1, CDC42, CDKN2A, RAC1, CDK5RAP3, SHC1, TRAF6, FRS2, MDFI, EGFR, PPP2R1A, TGFBR1, MAP2K3, RB1, CDC25C, CDC25B, PTPN11, YWHAG, CDKN1B, LRP1, PRKAR1A, IKBKG, MTOR	366	372	13528	3.17951	6.70812e-05	7.71074e-07	4.51043e-05
GOTERM_BP_FAT	GO:0044092~negative regulation of molecular function	30	7.77202	2.9501e-08	PRKCZ, PPARG, NFKBIA, FKBP1A, NFKB1, MBIP, CDC16, SFN, AKT1, CDKN2A, PSMD1, PSMD4, GFI1, HSPA5, UBE2D1, MDFI, PPP2R1A, TP53, NR4A1, BIRC5, RB1, DDIT3, HDAC4, YWHAG, CDKN1B, PSMC5, HDAC2, MAD2L1, HNF4A, CALM3, CALM2, CALM1	366	334	13528	3.31992	7.78797e-05	8.85031e-07	5.23653e-05
GOTERM_BP_FAT	GO:0009792~embryonic development ending in birth or egg hatching	30	7.77202	2.9501e-08	HNF1A, ELL, CDH1, KEAP1, BCL2L1, ZEB1, ARNT, CUL3, GATA2, HSF1, CASP8, HOXA9, TRAF6, DVL2, MAFG, CEBPA, AR, CEBPB, HTT, TGFBR1, TP53, SMAD2, BRCA1, ATM, HIF1A, SP1, NCOA6, TGIF1, TFAP2A, AMOT	366	334	13528	3.31992	7.78797e-05	8.85031e-07	5.23653e-05
GOTERM_BP_FAT	GO:0002520~immune system development	27	6.99482	3.04417e-08	LMO2, STAT5A, PPARG, STAT5B, PML, KIT, NFKB2, VPS33A, CTNNB1, CDC42, TNFRSF11A, CASP8, HOXA9, BCL6, TRAF6, TCF3, PIK3R1, EGR1, CEBPA, TGFBR1, TP53, RB1, HDAC4, CRKL, SP1, NCOA6, SCAND1	366	276	13528	3.61582	8.03628e-05	9.02989e-07	5.4035e-05
GOTERM_BP_FAT	GO:0032880~regulation of protein localization	19	4.92228	3.1908e-08	MDFI, PRKCZ, TGFBR1, NFKBIB, YWHAB, SMAD4, NFKBIA, SMAD3, CDH1, APPL1, NFKBIL1, PTPN11, AKT1, HNF4A, RHOA, TRAF6, PIK3R1, ARHGDIA, BARD1	366	138	13528	5.08894	8.42336e-05	9.35967e-07	5.66378e-05
GOTERM_BP_FAT	GO:0043434~response to peptide hormone stimulus	20	5.18135	3.30649e-08	AR, EGR2, GRB2, STAT5A, RXRA, RELA, PPARG, SOCS1, STAT5B, BCL2L1, STAT1, APPL1, USF1, STAT3, AKT1, SHC1, MTOR, PTPN1, PARP1, PIK3R1	366	154	13528	4.80023	8.72876e-05	9.59246e-07	5.86914e-05
GOTERM_BP_FAT	GO:0043549~regulation of kinase activity	31	8.03109	3.54812e-08	TRAF2, PRKCZ, MAP4K1, MBIP, KIT, SFN, DAXX, CDC37, AKT1, CDC42, CDKN2A, RAC1, CDK5RAP3, SHC1, TRAF6, FRS2, MDFI, EGFR, PPP2R1A, TGFBR1, MAP2K3, RB1, CDC25C, CDC25B, PTPN11, YWHAG, CDKN1B, LRP1, PRKAR1A, IKBKG, MTOR	366	357	13528	3.20956	9.36661e-05	1.01816e-06	6.29804e-05
GOTERM_BP_FAT	GO:0007369~gastrulation	14	3.62694	3.8358e-08	HNF1A, HTT, TP53, SMAD4, SMAD3, SMAD2, SMAD1, CTNNB1, CUL3, RNF2, PRKAR1A, AMOT, TLX2, FRS2	366	70	13528	7.39235	0.00010126	1.08887e-06	6.80868e-05
GOTERM_BP_FAT	GO:0045637~regulation of myeloid cell differentiation	14	3.62694	3.8358e-08	ZBTB7A, LMO2, STAT5A, STAT5B, TFE3, NFKBIA, RB1, ARNT, CTNNB1, HIF1A, ETS1, NME1, JUN, MAPK14	366	70	13528	7.39235	0.00010126	1.08887e-06	6.80868e-05
GOTERM_BP_FAT	GO:0010563~negative regulation of phosphorus metabolic process	12	3.10881	4.38206e-08	ATXN1, PRKCZ, PPP2R1A, CDKN1B, CDKN2A, HNF4A, DYNLL1, JUN, SOCS1, YWHAB, FKBP1A, YWHAE	366	48	13528	9.24044	0.00011568	1.23071e-06	7.7783e-05
GOTERM_BP_FAT	GO:0045936~negative regulation of phosphate metabolic process	12	3.10881	4.38206e-08	ATXN1, PRKCZ, PPP2R1A, CDKN1B, CDKN2A, HNF4A, DYNLL1, JUN, SOCS1, YWHAB, FKBP1A, YWHAE	366	48	13528	9.24044	0.00011568	1.23071e-06	7.7783e-05
GOTERM_BP_FAT	GO:0008633~activation of pro-apoptotic gene products	9	2.33161	5.97697e-08	AKT1, TRAF2, DYNLL1, CASP8, YWHAB, SMAD3, BAD, MYC, TRADD	366	22	13528	15.1207	0.00015778	1.66097e-06	0.000106093
GOTERM_BP_FAT	GO:0051052~regulation of DNA metabolic process	17	4.40415	6.61116e-08	PPP2R1A, MRE11A, TP53, ATR, RAD50, BRCA1, UIMC1, CDK2, RAD51, STAT6, JUN, PCNA, SHC1, BCL6, H2AFX, KPNA2, MYC	366	114	13528	5.51184	0.000174519	1.81807e-06	0.00011735
GOTERM_BP_FAT	GO:0048598~embryonic morphogenesis	28	7.25389	6.90776e-08	HNF1A, ZEB1, PDX1, CTNNB1, CUL3, CASP8, HOXA9, GFI1, RARB, TRAF6, MYC, FRS2, TLX2, DVL2, HTT, TGFBR1, SMAD4, TP53, SMAD3, SMAD2, SKI, SMAD1, SP1, RNF2, PRKAR1A, TGIF1, TFAP2A, AMOT	366	307	13528	3.3711	0.000182348	1.88005e-06	0.000122615
GOTERM_BP_FAT	GO:0006974~response to DNA damage stimulus	31	8.03109	9.41071e-08	MRE11A, PML, SFN, MCM7, FANCF, BCL6, H2AFX, FANCG, FANCA, FANCC, SSRP1, UPF1, TP53, TOPBP1, ATR, CEP63, RAD50, BRCA1, UIMC1, ATM, DDIT3, RAD51, PTPN11, MAPK14, IRF7, NCOA6, PCNA, RAD54B, RUVBL2, PARP1, BARD1	366	373	13528	3.07189	0.000248412	2.53513e-06	0.000167043
GOTERM_BP_FAT	GO:0008219~cell death	46	11.9171	1.12106e-07	ITGB3BP, E2F1, TRAF2, MEF2A, PML, NFKBIA, NFKB1, TBP, BCL2L1, PAWR, SFN, KIT, DAXX, CTNNB1, AKT1, CDKN2A, DYNLL1, SQSTM1, CASP8, RAC1, TRAF6, MYC, CUL1, AR, HTT, YWHAB, TP53, SMAD3, RAF1, BIRC5, BAD, STAT1, YWHAE, BRCA1, NFKBIL1, ATM, AHR, TRADD, ATXN1, SYNE1, CDKN1B, RABEP1, UBA1, JUN, MDM4, TNFAIP3	366	719	13528	2.36473	0.000295915	2.98948e-06	0.000198991
GOTERM_BP_FAT	GO:0033157~regulation of intracellular protein transport	12	3.10881	1.30987e-07	MDFI, HNF4A, NFKBIB, TGFBR1, RHOA, SMAD4, SMAD3, NFKBIA, CDH1, NFKBIL1, BARD1, PTPN11	366	53	13528	8.3687	0.000345746	3.45805e-06	0.000232506
GOTERM_BP_FAT	GO:0016265~death	46	11.9171	1.35339e-07	ITGB3BP, E2F1, TRAF2, MEF2A, PML, NFKBIA, NFKB1, TBP, BCL2L1, PAWR, SFN, KIT, DAXX, CTNNB1, AKT1, CDKN2A, DYNLL1, SQSTM1, CASP8, RAC1, TRAF6, MYC, CUL1, AR, HTT, YWHAB, TP53, SMAD3, RAF1, BIRC5, BAD, STAT1, YWHAE, BRCA1, NFKBIL1, ATM, AHR, TRADD, ATXN1, SYNE1, CDKN1B, RABEP1, UBA1, JUN, MDM4, TNFAIP3	366	724	13528	2.3484	0.00035723	3.53756e-06	0.000240231
GOTERM_BP_FAT	GO:0051247~positive regulation of protein metabolic process	24	6.21762	1.78199e-07	TGFBR1, SMAD4, PML, NFKBIA, FKBP1A, SKP1, CDC16, CDK4, BRCA1, PIN1, NR1H2, AKT1, HDAC4, HDAC2, PSMC5, NEDD4, PSMD1, MDM2, PSMD4, PIAS1, MTOR, UBE2D1, CUL1, BARD1	366	243	13528	3.65054	0.000470336	4.61221e-06	0.000316309
GOTERM_BP_FAT	GO:0012501~programmed cell death	41	10.6218	1.88422e-07	ITGB3BP, E2F1, TRAF2, MEF2A, PML, NFKBIA, NFKB1, BCL2L1, PAWR, SFN, KIT, DAXX, CTNNB1, AKT1, CDKN2A, DYNLL1, SQSTM1, CASP8, RAC1, TRAF6, MYC, CUL1, HTT, YWHAB, TP53, SMAD3, RAF1, BIRC5, BAD, STAT1, YWHAE, BRCA1, NFKBIL1, ATM, AHR, TRADD, CDKN1B, RABEP1, JUN, MDM4, TNFAIP3	366	611	13528	2.48025	0.000497309	4.82944e-06	0.000334454
GOTERM_BP_FAT	GO:0045859~regulation of protein kinase activity	29	7.51295	2.12274e-07	TRAF2, PRKCZ, MAP4K1, MBIP, KIT, SFN, DAXX, CDC37, AKT1, CDKN2A, CDK5RAP3, SHC1, TRAF6, FRS2, MDFI, EGFR, PPP2R1A, MAP2K3, TGFBR1, RB1, CDC25C, CDC25B, PTPN11, YWHAG, CDKN1B, LRP1, PRKAR1A, IKBKG, MTOR	366	345	13528	3.10693	0.000560246	5.38848e-06	0.000376793
GOTERM_BP_FAT	GO:0010627~regulation of protein kinase cascade	24	6.21762	2.77305e-07	MDFI, PPP2R1A, RELA, TGFBR1, SOCS1, MAP4K1, FKBP1A, DAXX, TAB2, NFKBIL1, CTNNB1, TRADD, AKT1, HDAC3, HNF4A, SQSTM1, NEDD4, CASP8, RHOA, MTOR, TNFAIP3, TRAF6, EEF1D, NCOR1	366	249	13528	3.56258	0.000731818	6.97223e-06	0.000492225
GOTERM_BP_FAT	GO:0001701~in utero embryonic development	20	5.18135	2.82656e-07	MAFG, CEBPA, AR, HNF1A, CEBPB, ELL, TGFBR1, TP53, CDH1, KEAP1, SMAD2, BCL2L1, ARNT, CUL3, GATA2, HIF1A, HSF1, SP1, NCOA6, AMOT	366	176	13528	4.2002	0.000745932	7.0397e-06	0.000501722
GOTERM_BP_FAT	GO:0008283~cell proliferation	33	8.54922	2.82766e-07	E2F1, FKBP1A, SFN, ZEB1, KIT, CDC16, CTNNB1, MCM7, RAC1, MYC, FRS2, RUNX3, CUL1, KHDRBS1, EGFR, ERG, AR, RXRB, RXRA, CREBBP, SKP2, TP53, RAF1, BAD, CSRP2, APPL1, MXD1, CDC25C, LRP1, TXN, PCNA, MDM4, BIN1	366	436	13528	2.79756	0.000746225	6.97664e-06	0.000501919
GOTERM_BP_FAT	GO:0019216~regulation of lipid metabolic process	16	4.14508	3.19749e-07	STAT5A, STAT5B, PPARG, NFKB1, RB1, NR3C1, BRCA1, NR1H2, AKT1, CDC42, HNF4A, RAC1, EDF1, MTOR, CAB39, GFI1	366	112	13528	5.28025	0.00084378	7.81605e-06	0.000567563
GOTERM_BP_FAT	GO:0030521~androgen receptor signaling pathway	10	2.59067	3.39427e-07	AR, RNF4, RAN, RB1, PIAS1, DAXX, RNF14, BRCA1, CTNNB1, NRIP1	366	36	13528	10.2672	0.000895686	8.22095e-06	0.000602493
GOTERM_BP_FAT	GO:0048609~reproductive process in a multicellular organism	35	9.06736	3.83047e-07	DEAF1, STAT5A, STAT5B, TBP, BCL2L1, KIT, WT1, AKT1, HSF1, DYNLL1, NKX2-1, BCL6, H2AFX, FANCG, CCNA1, ASF1B, TBPL1, FANCC, EGFR, HTT, RAN, CREB1, TGFBR1, LMNA, SMAD1, ATM, USF2, SREBF2, CDC25B, NRIP1, PTPN11, SP1, NME1, MTOR, RUVBL1	366	487	13528	2.65639	0.00101073	9.19308e-06	0.000679919
GOTERM_BP_FAT	GO:0032504~multicellular organism reproduction	35	9.06736	3.83047e-07	DEAF1, STAT5A, STAT5B, TBP, BCL2L1, KIT, WT1, AKT1, HSF1, DYNLL1, NKX2-1, BCL6, H2AFX, FANCG, CCNA1, ASF1B, TBPL1, FANCC, EGFR, HTT, RAN, CREB1, TGFBR1, LMNA, SMAD1, ATM, USF2, SREBF2, CDC25B, NRIP1, PTPN11, SP1, NME1, MTOR, RUVBL1	366	487	13528	2.65639	0.00101073	9.19308e-06	0.000679919
GOTERM_BP_FAT	GO:0030097~hemopoiesis	23	5.95855	4.29869e-07	CEBPA, EGR1, LMO2, STAT5A, STAT5B, PPARG, TP53, PML, RB1, KIT, VPS33A, CTNNB1, HDAC4, CDC42, SP1, NCOA6, CASP8, HOXA9, BCL6, TRAF6, TCF3, SCAND1, PIK3R1	366	236	13528	3.6022	0.00113421	1.02239e-05	0.00076303
GOTERM_BP_FAT	GO:0032868~response to insulin stimulus	15	3.88601	4.55926e-07	AR, EGR2, GRB2, RXRA, RELA, PPARG, APPL1, STAT1, USF1, AKT1, SHC1, MTOR, PTPN1, PARP1, PIK3R1	366	100	13528	5.54426	0.00120292	1.07468e-05	0.000809281
GOTERM_BP_FAT	GO:0032582~negative regulation of gene-specific transcription	11	2.84974	4.742e-07	HDAC4, HDAC3, CDKN1B, HDAC2, HDAC1, RXRA, PPARG, SMAD3, NFKB1, GFI1, NCOR1	366	48	13528	8.4704	0.00125111	1.10786e-05	0.000841718
GOTERM_BP_FAT	GO:0032870~cellular response to hormone stimulus	17	4.40415	5.76003e-07	GRB2, STAT5A, RXRA, PPARG, STAT5B, STAT1, APPL1, USF1, STAT3, PTPN11, AKT1, FOS, PRKAR1A, SHC1, PTPN1, PARP1, PIK3R1	366	133	13528	4.72443	0.00151949	1.33389e-05	0.00102242
GOTERM_BP_FAT	GO:0040008~regulation of growth	28	7.25389	5.7616e-07	ING2, CCDC85B, STAT5A, PPARG, STAT5B, PML, NEDD9, SFN, AKT1, CDKN2A, HSF1, SHC1, BCL6, PPP2R1A, CREB1, TGFBR1, SOCS1, SMAD4, TP53, SMAD3, RB1, STAT3, PTPN11, CDKN1B, HNF4A, RUVBL2, RUVBL1, PARP1	366	341	13528	3.03498	0.00151991	1.32266e-05	0.0010227
GOTERM_BP_FAT	GO:0007178~transmembrane receptor protein serine/threonine kinase signaling pathway	15	3.88601	6.59859e-07	TGFBR1, CREB1, SMAD4, PML, SMAD3, SKI, SMAD2, FKBP1A, SMAD1, FOS, UBE2D3, JUN, ZFYVE9, SMURF2, UBE2D1	366	103	13528	5.38278	0.00174051	1.50174e-05	0.00117127
GOTERM_BP_FAT	GO:0007183~SMAD protein complex assembly	6	1.5544	7.28863e-07	ZFYVE9, SMAD4, SMAD3, FKBP1A, SMAD2, SMAD1	366	8	13528	27.7213	0.00192235	1.6446e-05	0.00129375
GOTERM_BP_FAT	GO:0008361~regulation of cell size	21	5.44041	7.63251e-07	PPP2R1A, AR, CCDC85B, CREB1, TGFBR1, PPARG, TP53, SMAD4, PML, SMAD3, RB1, SFN, CDK4, CSRP2, AKT1, CDKN2A, CDKN1B, HNF4A, AMOT, BCL6, MTOR	366	206	13528	3.76795	0.00201295	1.7076e-05	0.00135479
GOTERM_BP_FAT	GO:0051098~regulation of binding	18	4.66321	8.00222e-07	MDFI, RELA, SMAD4, SMAD3, NFKBIA, SKI, SMAD2, FKBP1A, ATR, DDIT3, HDAC4, CDKN2A, HDAC2, HNF4A, NME1, CALM3, EDF1, NR2F2, CALM2, CALM1	366	153	13528	4.34844	0.00211036	1.77527e-05	0.00142041
GOTERM_BP_FAT	GO:0030163~protein catabolic process	40	10.3627	8.07231e-07	BAP1, NFKB1, CDC16, CUL3, AKT1, UBE2D3, ARIH2, SQSTM1, PSMD1, CASP8, RNF11, PSMD4, UBE2D1, TRAF6, FBXW11, RNF14, CUL1, VHL, RELA, SOCS1, CBL, SKP2, UBE2I, SKP1, MID1, BRCA1, UBL5, MAD2L1, PSMC5, UBR7, NEDD4, UBA1, RNF2, MDM2, SMURF2, MTOR, PIAS1, TNFAIP3, UBE2E2, BARD1	366	622	13528	2.37696	0.00212882	1.77589e-05	0.00143285
GOTERM_BP_FAT	GO:0006259~DNA metabolic process	35	9.06736	9.22488e-07	MRE11A, PML, FOS, MCM7, CDKN2A, H2AFX, FANCF, FANCG, MYC, FANCA, FANCC, SSRP1, UPF1, RAN, PHB, TP53, TOPBP1, MCM2, ATR, CDC25C, RAD50, BRCA1, UIMC1, ATM, CDK2, RAD51, NCOA6, PCNA, RUVBL2, RAD54B, RUVBL1, PARP1, KPNA2, MYO18A, BARD1	366	506	13528	2.55664	0.00243241	2.01268e-05	0.00163744
GOTERM_BP_FAT	GO:0006915~apoptosis	39	10.1036	9.62575e-07	ITGB3BP, E2F1, TRAF2, MEF2A, PML, NFKBIA, NFKB1, BCL2L1, PAWR, SFN, DAXX, CTNNB1, AKT1, CDKN2A, DYNLL1, SQSTM1, CASP8, RAC1, TRAF6, MYC, CUL1, HTT, YWHAB, TP53, SMAD3, RAF1, BIRC5, BAD, STAT1, YWHAE, BRCA1, NFKBIL1, ATM, AHR, TRADD, RABEP1, JUN, MDM4, TNFAIP3	366	602	13528	2.39453	0.00253797	2.08293e-05	0.00170859
GOTERM_BP_FAT	GO:0010553~negative regulation of specific transcription from RNA polymerase II promoter	10	2.59067	1.12114e-06	HDAC4, HDAC3, HDAC2, HDAC1, RXRA, PPARG, SMAD3, NFKB1, GFI1, NCOR1	366	41	13528	9.01506	0.00295545	2.40633e-05	0.00199005
GOTERM_BP_FAT	GO:0009057~macromolecule catabolic process	46	11.9171	1.14466e-06	BAP1, NFKB1, FKBP1A, CDC16, HSPA1B, CUL3, AKT1, UBE2D3, ARIH2, CDKN2A, SQSTM1, PSMD1, CASP8, RNF11, PSMD4, UBE2D1, TRAF6, FBXW11, MYC, CUL1, RNF14, UPF1, VHL, RELA, SOCS1, CBL, SKP2, UBE2I, SKP1, MID1, BRCA1, ATM, UBL5, MAD2L1, PSMC5, UBR7, NEDD4, UBA1, RNF2, MDM2, SMURF2, MTOR, PIAS1, TNFAIP3, UBE2E2, BARD1	366	781	13528	2.177	0.00301735	2.43699e-05	0.00203179
GOTERM_BP_FAT	GO:0034097~response to cytokine stimulus	13	3.36788	1.24985e-06	RELA, SOCS1, PML, BCL2L1, STAT1, STAT3, CTNNB1, STAT6, HDAC4, FOS, JUN, CASP8, FOSL1	366	79	13528	6.08231	0.00329417	2.63965e-05	0.00221851
GOTERM_BP_FAT	GO:0032270~positive regulation of cellular protein metabolic process	22	5.69948	1.37939e-06	TGFBR1, SMAD4, PML, NFKBIA, FKBP1A, SKP1, CDC16, CDK4, BRCA1, PIN1, NR1H2, AKT1, HDAC4, HDAC2, PSMC5, PSMD1, MDM2, PSMD4, PIAS1, MTOR, UBE2D1, CUL1	366	233	13528	3.48995	0.00363497	2.89011e-05	0.00244843
GOTERM_BP_FAT	GO:0006605~protein targeting	21	5.44041	1.50218e-06	ARL6IP1, YWHAZ, HTT, RAN, YWHAB, TP53, PML, NFKBIA, YWHAE, CDC37, AIP, AKT1, YWHAG, NEDD4, JUN, ZFYVE9, YWHAQ, BCL6, KPNA2, KPNB1, HSPA9	366	215	13528	3.61022	0.00395789	3.12259e-05	0.00266638
GOTERM_BP_FAT	GO:0042493~response to drug	21	5.44041	1.59875e-06	YWHAZ, CREB1, RELA, PPARG, SOCS1, TP53, CDH1, SMAD1, STAT1, DDIT3, STAT3, SREBF2, HDAC4, FOS, HDAC3, HDAC2, NME1, JUN, ENO2, RAD54B, FOSL1	366	216	13528	3.5935	0.00421181	3.29737e-05	0.0028378
GOTERM_BP_FAT	GO:0009314~response to radiation	20	5.18135	2.00931e-06	EGFR, HTT, RELA, TP53, PML, TOPBP1, BCL2L1, KIT, USF1, BRCA1, ATM, UIMC1, AKT1, ATXN1, FOS, NEDD4, H2AFX, RAD54B, FANCG, MYC	366	200	13528	3.69617	0.00529054	4.112e-05	0.00356654
GOTERM_BP_FAT	GO:0042306~regulation of protein import into nucleus	10	2.59067	2.11215e-06	MDFI, HNF4A, NFKBIB, TGFBR1, RHOA, SMAD4, SMAD3, NFKBIA, CDH1, NFKBIL1	366	44	13528	8.4004	0.00556055	4.28919e-05	0.00374906
GOTERM_BP_FAT	GO:0000082~G1/S transition of mitotic cell cycle	11	2.84974	2.13038e-06	EGFR, AKT1, CUL3, CDKN1B, CDKN2A, SKP2, RB1, GFI1, CDK4, CUL1, NFATC1	366	56	13528	7.26034	0.00560843	4.2932e-05	0.00378143
GOTERM_BP_FAT	GO:0051223~regulation of protein transport	15	3.88601	2.29217e-06	MDFI, PRKCZ, TGFBR1, NFKBIB, YWHAB, SMAD4, NFKBIA, SMAD3, CDH1, NFKBIL1, PTPN11, HNF4A, RHOA, TRAF6, BARD1	366	114	13528	4.86339	0.00603307	4.58424e-05	0.0040686
GOTERM_BP_FAT	GO:0009968~negative regulation of signal transduction	21	5.44041	2.30524e-06	MDFI, PPP2R1A, PRKCZ, RELA, SOCS1, NFKBIA, SKI, PAWR, PIN1, ATXN1, AKT1, HDAC3, LRP1, HNF4A, TGIF1, BCL6, PTPN1, SKIL, TNFAIP3, NCOR1, WWOX	366	221	13528	3.5122	0.00606737	4.57572e-05	0.00409181
GOTERM_BP_FAT	GO:0051603~proteolysis involved in cellular protein catabolic process	38	9.84456	2.35538e-06	BAP1, NFKB1, CDC16, CUL3, UBE2D3, ARIH2, SQSTM1, CASP8, PSMD1, RNF11, PSMD4, UBE2D1, TRAF6, FBXW11, RNF14, CUL1, VHL, RELA, SOCS1, CBL, SKP2, UBE2I, SKP1, MID1, BRCA1, UBL5, PSMC5, MAD2L1, UBR7, NEDD4, UBA1, RNF2, MDM2, SMURF2, PIAS1, TNFAIP3, UBE2E2, BARD1	366	600	13528	2.34091	0.00619891	4.64034e-05	0.00418079
GOTERM_BP_FAT	GO:0044265~cellular macromolecule catabolic process	43	11.1399	2.37735e-06	BAP1, NFKB1, CDC16, HSPA1B, CUL3, UBE2D3, ARIH2, CDKN2A, SQSTM1, PSMD1, CASP8, RNF11, PSMD4, UBE2D1, TRAF6, FBXW11, MYC, CUL1, RNF14, UPF1, VHL, RELA, SOCS1, CBL, SKP2, UBE2I, SKP1, MID1, BRCA1, ATM, UBL5, MAD2L1, PSMC5, UBR7, NEDD4, UBA1, RNF2, MDM2, SMURF2, PIAS1, TNFAIP3, UBE2E2, BARD1	366	725	13528	2.19221	0.00625657	4.64894e-05	0.0042198
GOTERM_BP_FAT	GO:0002521~leukocyte differentiation	16	4.14508	2.44342e-06	CEBPA, EGR1, STAT5A, STAT5B, PPARG, TP53, KIT, CTNNB1, HDAC4, CDC42, CASP8, BCL6, TRAF6, TCF3, SCAND1, PIK3R1	366	131	13528	4.51441	0.00642988	4.74301e-05	0.00433707
GOTERM_BP_FAT	GO:0019221~cytokine-mediated signaling pathway	12	3.10881	2.46631e-06	STAT6, CEBPA, RELA, STAT5A, SOCS1, STAT5B, FKBP1A, KIT, BAD, STAT1, STAT3, TRADD	366	70	13528	6.3363	0.00648991	4.75249e-05	0.00437769
GOTERM_BP_FAT	GO:0045792~negative regulation of cell size	14	3.62694	2.46715e-06	PPP2R1A, CCDC85B, PPARG, TP53, SMAD4, PML, SMAD3, RB1, AKT1, CDKN2A, CDKN1B, HNF4A, BCL6, MTOR	366	99	13528	5.22691	0.00649212	4.71966e-05	0.00437919
GOTERM_BP_FAT	GO:0042326~negative regulation of phosphorylation	10	2.59067	2.57804e-06	ATXN1, PRKCZ, PPP2R1A, CDKN1B, CDKN2A, HNF4A, DYNLL1, JUN, SOCS1, FKBP1A	366	45	13528	8.21372	0.00678292	4.8963e-05	0.00457601
GOTERM_BP_FAT	GO:0044257~cellular protein catabolic process	38	9.84456	2.62701e-06	BAP1, NFKB1, CDC16, CUL3, UBE2D3, ARIH2, SQSTM1, CASP8, PSMD1, RNF11, PSMD4, UBE2D1, TRAF6, FBXW11, RNF14, CUL1, VHL, RELA, SOCS1, CBL, SKP2, UBE2I, SKP1, MID1, BRCA1, UBL5, PSMC5, MAD2L1, UBR7, NEDD4, UBA1, RNF2, MDM2, SMURF2, PIAS1, TNFAIP3, UBE2E2, BARD1	366	603	13528	2.32926	0.00691131	4.95367e-05	0.00466292
GOTERM_BP_FAT	GO:0060284~regulation of cell development	20	5.18135	2.905e-06	RELA, PPARG, TP53, SMAD4, SMAD3, SMAD2, KIT, SMAD1, MBP, HDAC4, YWHAG, HDAC3, YWHAH, HDAC1, RHOA, TGIF1, CDK5RAP3, TLX2, DBN1, ARHGDIA	366	205	13528	3.60602	0.00763988	5.43901e-05	0.00515635
GOTERM_BP_FAT	GO:0051248~negative regulation of protein metabolic process	19	4.92228	3.10713e-06	PPP2R1A, PRKCZ, RELA, SOCS1, YWHAB, PML, FKBP1A, NFKB1, CDC16, YWHAE, CDKN2A, PSMC5, MAD2L1, HNF4A, JUN, PSMD1, PSMD4, MDM4, UBE2D1	366	187	13528	3.75547	0.0081693	5.77649e-05	0.00551513
GOTERM_BP_FAT	GO:0000279~M phase	26	6.73575	3.19323e-06	MAD1L1, MRE11A, NEDD9, CDC16, H2AFX, TUBG1, CCNA1, FANCA, RAN, BIRC5, UBE2I, RB1, CDC25C, CEP63, ATM, CDK2, RAD50, CDC25B, RAD51, HDAC3, MAD2L1, RAD54B, RUVBL1, MPHOSPH6, KPNA2, NCOR1	366	329	13528	2.92099	0.00839471	5.89503e-05	0.00566794
GOTERM_BP_FAT	GO:0010648~negative regulation of cell communication	22	5.69948	3.72819e-06	MDFI, PPP2R1A, PRKCZ, RELA, SOCS1, NFKBIA, SKI, PAWR, PIN1, ATXN1, AKT1, HDAC3, LRP1, HNF4A, TGIF1, BCL6, MTOR, PTPN1, SKIL, TNFAIP3, NCOR1, WWOX	366	248	13528	3.27886	0.00979415	6.83479e-05	0.00661745
GOTERM_BP_FAT	GO:0031400~negative regulation of protein modification process	15	3.88601	3.83781e-06	PRKCZ, PPP2R1A, SOCS1, YWHAB, FKBP1A, CDC16, YWHAE, CDKN2A, PSMC5, MAD2L1, HNF4A, JUN, PSMD1, PSMD4, UBE2D1	366	119	13528	4.65904	0.0100807	6.98723e-05	0.00681203
GOTERM_BP_FAT	GO:0016567~protein ubiquitination	15	3.88601	3.83781e-06	VHL, CBL, TRIM23, BRCA1, AKT1, UBE2D3, NEDD4, RNF2, RNF11, MDM2, UBE2D1, TRAF6, FBXW11, RNF14, BARD1	366	119	13528	4.65904	0.0100807	6.98723e-05	0.00681203
GOTERM_BP_FAT	GO:0001890~placenta development	11	2.84974	4.09822e-06	CEBPA, AKT1, GATA2, HIF1A, CEBPB, HNF1A, HSF1, SP1, RXRA, PPARG, ARNT	366	60	13528	6.77632	0.010761	7.41021e-05	0.00727422
GOTERM_BP_FAT	GO:0032535~regulation of cellular component size	23	5.95855	4.36233e-06	PPP2R1A, AR, CCDC85B, CREB1, TGFBR1, PPARG, TP53, SMAD4, PML, SMAD3, RB1, SFN, CDK4, CSRP2, AKT1, CDKN2A, CDKN1B, HNF4A, NCK1, RAC1, AMOT, BCL6, MTOR	366	271	13528	3.13697	0.0114505	7.8341e-05	0.007743
GOTERM_BP_FAT	GO:0000077~DNA damage checkpoint	10	2.59067	4.54272e-06	MAPK14, PML, TP53, H2AFX, ATR, CEP63, ATM, BRCA1, UIMC1, PTPN11	366	48	13528	7.70036	0.0119212	8.10292e-05	0.00806318
GOTERM_BP_FAT	GO:0045646~regulation of erythrocyte differentiation	7	1.81347	5.22264e-06	HIF1A, LMO2, ETS1, MAPK14, STAT5A, STAT5B, ARNT	366	18	13528	14.374	0.0136932	9.25312e-05	0.00926995
GOTERM_BP_FAT	GO:0043086~negative regulation of catalytic activity	23	5.95855	6.24728e-06	PPP2R1A, PRKCZ, PPARG, TP53, NR4A1, FKBP1A, BIRC5, NFKB1, RB1, MBIP, CDC16, SFN, AKT1, YWHAG, CDKN2A, PSMC5, MAD2L1, CDKN1B, PSMD1, PSMD4, HSPA5, GFI1, UBE2D1	366	277	13528	3.06903	0.0163576	0.000109946	0.0110886
GOTERM_BP_FAT	GO:0070647~protein modification by small protein conjugation or removal	17	4.40415	6.74072e-06	VHL, CBL, TRIM23, UIMC1, BRCA1, AKT1, TAF10, UBE2D3, NEDD4, RNF2, RNF11, MDM2, UBE2D1, TRAF6, FBXW11, RNF14, BARD1	366	160	13528	3.92719	0.0176382	0.000117844	0.0119643
GOTERM_BP_FAT	GO:0030099~myeloid cell differentiation	13	3.36788	7.2429e-06	CEBPA, PPARG, PML, RB1, KIT, VPS33A, CDC42, SP1, CASP8, NCOA6, BCL6, TRAF6, SCAND1	366	93	13528	5.1667	0.0189397	0.00012579	0.0128556
GOTERM_BP_FAT	GO:0009299~mRNA transcription	5	1.29534	7.49234e-06	HIF1A, USF1, USF2, DDIT3, ARNT	366	6	13528	30.8015	0.0195855	0.000129272	0.0132983
GOTERM_BP_FAT	GO:0048729~tissue morphogenesis	18	4.66321	7.54201e-06	DVL2, HNF1A, HTT, RXRA, SMAD4, SMAD3, FKBP1A, SMAD2, SMAD1, PDX1, CTNNB1, PRKAR1A, CASP8, TGIF1, TFAP2A, TRAF6, TLX2, RUNX3	366	180	13528	3.69617	0.0197141	0.000129284	0.0133865
GOTERM_BP_FAT	GO:0017015~regulation of transforming growth factor beta receptor signaling pathway	9	2.33161	7.69662e-06	ING2, SMAD4, SMAD3, SKI, SMAD2, SMURF2, SKIL, ZEB1, PIN1	366	39	13528	8.52963	0.0201141	0.000131083	0.0136609
GOTERM_BP_FAT	GO:0001817~regulation of cytokine production	18	4.66321	8.12222e-06	TRAF2, CEBPB, CREB1, STAT5A, MAP2K3, RELA, STAT5B, PPARG, SMAD4, SMAD3, NFKB1, ARNT, IFNAR1, HIF1A, HSF1, RARA, BCL6, TRAF6	366	181	13528	3.67575	0.0212145	0.000137444	0.0144162
GOTERM_BP_FAT	GO:0043281~regulation of caspase activity	12	3.10881	8.29126e-06	CDKN2A, PML, TP53, SMAD3, NR4A1, BIRC5, CDH1, SFN, HSPA5, BAD, STAT1, MYC	366	79	13528	5.61444	0.0216512	0.000139411	0.0147162
GOTERM_BP_FAT	GO:0031570~DNA integrity checkpoint	10	2.59067	9.06078e-06	MAPK14, PML, TP53, H2AFX, ATR, CEP63, ATM, BRCA1, UIMC1, PTPN11	366	52	13528	7.10803	0.0236367	0.000151385	0.016082
GOTERM_BP_FAT	GO:0006281~DNA repair	23	5.95855	9.24805e-06	SSRP1, UPF1, MRE11A, TP53, PML, TOPBP1, ATR, RAD50, BRCA1, UIMC1, ATM, RAD51, NCOA6, PCNA, RAD54B, FANCF, RUVBL2, H2AFX, FANCG, PARP1, FANCA, BARD1, FANCC	366	284	13528	2.99338	0.0241193	0.000153542	0.0164143
GOTERM_BP_FAT	GO:0052548~regulation of endopeptidase activity	12	3.10881	1.19515e-05	CDKN2A, PML, TP53, SMAD3, NR4A1, BIRC5, CDH1, SFN, HSPA5, BAD, STAT1, MYC	366	82	13528	5.40904	0.0310597	0.000197182	0.0212123
GOTERM_BP_FAT	GO:0032446~protein modification by small protein conjugation	15	3.88601	1.29467e-05	VHL, CBL, TRIM23, BRCA1, AKT1, UBE2D3, NEDD4, RNF2, RNF11, MDM2, UBE2D1, TRAF6, FBXW11, RNF14, BARD1	366	132	13528	4.2002	0.033602	0.000212273	0.0229784
GOTERM_BP_FAT	GO:0032869~cellular response to insulin stimulus	11	2.84974	1.3048e-05	AKT1, GRB2, RXRA, PPARG, SHC1, PTPN1, APPL1, PARP1, STAT1, USF1, PIK3R1	366	68	13528	5.97911	0.0338605	0.000212613	0.0231582
GOTERM_BP_FAT	GO:0060341~regulation of cellular localization	21	5.44041	1.31323e-05	KHDRBS1, MDFI, STX1A, HNF1A, TGFBR1, CREB1, NFKBIB, SMAD4, NFKBIA, SMAD3, CDH1, NFKBIL1, PTPN11, CDKN2A, HNF4A, NEDD4, RHOA, CALM3, TRAF6, CALM2, NSF, CALM1, BARD1	366	248	13528	3.12983	0.0340753	0.000212673	0.0233077
GOTERM_BP_FAT	GO:0006352~transcription initiation	12	3.10881	1.34497e-05	TAF10, BRF1, TAF12, GTF2A1, BRF2, GTF2I, GTF2F1, IRF7, NCOA6, TBP, MYC, TBPL1	366	83	13528	5.34387	0.0348845	0.000216486	0.023871
GOTERM_BP_FAT	GO:0045884~regulation of survival gene product expression	7	1.81347	1.42531e-05	AKT1, STAT5A, TGFBR1, STAT5B, SKP2, BCL2L1, MYC	366	21	13528	12.3206	0.0369293	0.000228025	0.0252967
GOTERM_BP_FAT	GO:0043632~modification-dependent macromolecule catabolic process	35	9.06736	1.44235e-05	BAP1, CDC16, CUL3, UBE2D3, ARIH2, SQSTM1, PSMD1, RNF11, PSMD4, UBE2D1, TRAF6, FBXW11, RNF14, CUL1, VHL, CBL, SOCS1, SKP2, UBE2I, SKP1, MID1, BRCA1, UBL5, PSMC5, MAD2L1, UBR7, NEDD4, UBA1, RNF2, MDM2, SMURF2, PIAS1, TNFAIP3, UBE2E2, BARD1	366	574	13528	2.25377	0.0373623	0.00022936	0.025599
GOTERM_BP_FAT	GO:0019941~modification-dependent protein catabolic process	35	9.06736	1.44235e-05	BAP1, CDC16, CUL3, UBE2D3, ARIH2, SQSTM1, PSMD1, RNF11, PSMD4, UBE2D1, TRAF6, FBXW11, RNF14, CUL1, VHL, CBL, SOCS1, SKP2, UBE2I, SKP1, MID1, BRCA1, UBL5, PSMC5, MAD2L1, UBR7, NEDD4, UBA1, RNF2, MDM2, SMURF2, PIAS1, TNFAIP3, UBE2E2, BARD1	366	574	13528	2.25377	0.0373623	0.00022936	0.025599
GOTERM_BP_FAT	GO:0008637~apoptotic mitochondrial changes	8	2.07254	1.4772e-05	AKT1, CDKN2A, JUN, TP53, SMAD3, BCL2L1, SFN, MYC	366	31	13528	9.53852	0.0382476	0.000233495	0.0262175
GOTERM_BP_FAT	GO:0033674~positive regulation of kinase activity	20	5.18135	1.63667e-05	EGFR, MDFI, PRKCZ, TRAF2, TGFBR1, MAP2K3, MAP4K1, KIT, DAXX, PTPN11, CDC25B, AKT1, CDC42, LRP1, RAC1, IKBKG, PRKAR1A, SHC1, TRAF6, FRS2	366	231	13528	3.20015	0.0422882	0.00025716	0.0290475
GOTERM_BP_FAT	GO:0052547~regulation of peptidase activity	12	3.10881	1.89642e-05	CDKN2A, PML, TP53, SMAD3, NR4A1, BIRC5, CDH1, SFN, HSPA5, BAD, STAT1, MYC	366	86	13528	5.15745	0.0488332	0.000296204	0.0336567
GOTERM_BP_FAT	GO:0034613~cellular protein localization	28	7.25389	1.90912e-05	ARL6IP1, YWHAZ, PML, NFKBIA, CDC37, CTNNB1, AIP, AKT1, CDC42, ZFYVE9, BCL6, KPNB1, HSPA9, EGFR, STX1A, RAN, HTT, YWHAB, TP53, YWHAE, YWHAG, YWHAH, NEDD4, JUN, YWHAQ, PCNA, GGA1, KPNA2	366	411	13528	2.51808	0.0491521	0.000296434	0.0338821
GOTERM_BP_FAT	GO:0045787~positive regulation of cell cycle	10	2.59067	1.96739e-05	EGFR, AKT1, STAT5A, STAT5B, MDM2, HCFC1, BIRC5, TCF3, FOSL1, NFKBIL1	366	57	13528	6.48452	0.0506139	0.000303695	0.0349162
GOTERM_BP_FAT	GO:0007050~cell cycle arrest	13	3.36788	2.08744e-05	KHDRBS1, TP53, PML, SMAD3, RB1, DDIT3, SART1, CUL3, CDKN1B, CDKN2A, MYC, CUL1, BARD1	366	103	13528	4.66508	0.0536179	0.000320349	0.0370463
GOTERM_BP_FAT	GO:0006913~nucleocytoplasmic transport	16	4.14508	2.09166e-05	UPF1, RAN, HTT, TP53, PML, NFKBIA, NXF1, AKT1, ATXN1, JUN, MLX, ZFYVE9, BCL6, KPNA2, KPNB1, HSPA9	366	156	13528	3.79095	0.0537235	0.000319143	0.0371212
GOTERM_BP_FAT	GO:0070727~cellular macromolecule localization	28	7.25389	2.15743e-05	ARL6IP1, YWHAZ, PML, NFKBIA, CDC37, CTNNB1, AIP, AKT1, CDC42, ZFYVE9, BCL6, KPNB1, HSPA9, EGFR, STX1A, RAN, HTT, YWHAB, TP53, YWHAE, YWHAG, YWHAH, NEDD4, JUN, YWHAQ, PCNA, GGA1, KPNA2	366	414	13528	2.49983	0.0553652	0.000327285	0.0382883
GOTERM_BP_FAT	GO:0014070~response to organic cyclic substance	14	3.62694	2.29348e-05	RXRA, RELA, TGFBR1, PPARG, FKBP1A, BCL2L1, STAT1, STAT3, CTNNB1, FOS, HDAC2, JUN, ENO2, FOSL1	366	121	13528	4.27657	0.0587518	0.000345931	0.0407022
GOTERM_BP_FAT	GO:0045165~cell fate commitment	15	3.88601	2.33607e-05	TGFBR1, PPARG, TP53, SMAD4, SMAD2, SMAD1, CTNNB1, CDC42, GATA2, NKX2-1, GFI1, FGF1, NR2F2, TCF3, FRS2	366	139	13528	3.98868	0.0598096	0.000350353	0.0414579
GOTERM_BP_FAT	GO:0051169~nuclear transport	16	4.14508	2.4335e-05	UPF1, RAN, HTT, TP53, PML, NFKBIA, NXF1, AKT1, ATXN1, JUN, MLX, ZFYVE9, BCL6, KPNA2, KPNB1, HSPA9	366	158	13528	3.74296	0.0622249	0.000362901	0.0431866
GOTERM_BP_FAT	GO:0033043~regulation of organelle organization	19	4.92228	2.43838e-05	PML, SMAD3, CDC16, MID1, CDC25C, ATM, NFKBIL1, BRCA1, CTNNB1, PIN1, CDC42, MAD2L1, CDKN1B, NCK1, RAC1, RHOA, AMOT, MTOR, MYC	366	217	13528	3.23628	0.0623457	0.000361586	0.0432732
GOTERM_BP_FAT	GO:0003002~regionalization	18	4.66321	2.45653e-05	MDFI, DVL2, EGR2, HTT, TGFBR1, YY1, SMAD4, SMAD2, ATM, CTNNB1, CRKL, RNF2, TGIF1, HOXA9, NKX2-1, NR2F2, PBX3, FRS2	366	197	13528	3.37722	0.0627951	0.000362243	0.0435954
GOTERM_BP_FAT	GO:0031344~regulation of cell projection organization	12	3.10881	2.63379e-05	CDC42, YWHAH, TGFBR1, RAC1, RHOA, SMAD1, MTOR, KIT, TLX2, DBN1, ARHGDIA, MBP	366	89	13528	4.98361	0.0671707	0.00038622	0.0467404
GOTERM_BP_FAT	GO:0051347~positive regulation of transferase activity	20	5.18135	2.7901e-05	EGFR, MDFI, PRKCZ, TRAF2, TGFBR1, MAP2K3, MAP4K1, KIT, DAXX, PTPN11, CDC25B, AKT1, CDC42, LRP1, RAC1, IKBKG, PRKAR1A, SHC1, TRAF6, FRS2	366	240	13528	3.08015	0.0710123	0.000406877	0.0495137
GOTERM_BP_FAT	GO:0000060~protein import into nucleus, translocation	8	2.07254	2.81851e-05	AKT1, ZFYVE9, JUN, PML, TP53, NFKBIA, BCL6, KPNB1	366	34	13528	8.69688	0.0717088	0.000408761	0.0500178
GOTERM_BP_FAT	GO:0032269~negative regulation of cellular protein metabolic process	17	4.40415	2.97329e-05	PRKCZ, PPP2R1A, SOCS1, YWHAB, PML, NFKB1, FKBP1A, CDC16, YWHAE, CDKN2A, PSMC5, MAD2L1, HNF4A, JUN, PSMD1, PSMD4, UBE2D1	366	180	13528	3.49083	0.0754942	0.000428848	0.0527638
GOTERM_BP_FAT	GO:0007179~transforming growth factor beta receptor signaling pathway	10	2.59067	3.01058e-05	FOS, ZFYVE9, JUN, CREB1, TGFBR1, PML, SMAD4, SMAD3, SMAD2, SMAD1	366	60	13528	6.16029	0.0764041	0.000431867	0.0534254
GOTERM_BP_FAT	GO:0001892~embryonic placenta development	7	1.81347	3.30104e-05	CEBPA, GATA2, HIF1A, CEBPB, HSF1, SP1, ARNT	366	24	13528	10.7805	0.0834594	0.000470964	0.0585784
GOTERM_BP_FAT	GO:0051050~positive regulation of transport	19	4.92228	3.50779e-05	PRKCZ, STX1A, ACTN4, TGFBR1, CREB1, CBL, SMAD4, NFKBIA, SMAD3, CDH1, NFKBIL1, PTPN11, NR1H2, AKT1, GATA2, NEDD4, RHOA, CALM3, CALM2, PIK3R1, CALM1	366	223	13528	3.14921	0.0884485	0.000497764	0.0622461
GOTERM_BP_FAT	GO:0030308~negative regulation of cell growth	12	3.10881	3.60679e-05	PPP2R1A, CDKN1B, CDKN2A, HNF4A, CCDC85B, PPARG, PML, SMAD4, TP53, SMAD3, BCL6, RB1	366	92	13528	4.8211	0.090828	0.000509074	0.0640025
GOTERM_BP_FAT	GO:0007389~pattern specification process	21	5.44041	3.81753e-05	MDFI, DVL2, EGR2, HTT, YY1, TGFBR1, SMAD4, SMAD2, SMAD1, ZEB1, MID1, ATM, CTNNB1, CRKL, RNF2, TGIF1, HOXA9, NKX2-1, NR2F2, PBX3, FRS2	366	267	13528	2.9071	0.0958725	0.000535946	0.0677409
GOTERM_BP_FAT	GO:0032496~response to lipopolysaccharide	11	2.84974	3.9695e-05	FOS, HSF1, RELA, MAPK14, JUN, SOCS1, STAT5B, NFKBIA, NKX2-1, IRF3, STAT1	366	77	13528	5.28025	0.0994926	0.000554327	0.0704366
GOTERM_BP_FAT	GO:0007568~aging	13	3.36788	4.0544e-05	HTT, GRB2, RELA, RXRA, TGFBR1, TP53, PML, DDIT3, SREBF2, FOS, LRP1, CDKN2A, JUN	366	110	13528	4.36821	0.101509	0.000563201	0.0719426
GOTERM_BP_FAT	GO:0051249~regulation of lymphocyte activation	15	3.88601	4.71327e-05	STAT6, TRAF2, CDKN2A, STAT5A, NCK1, IL4R, STAT5B, RARA, BCL6, BAD, ZEB1, PAWR, TRAF6, TCF3, SART1	366	148	13528	3.74612	0.117003	0.00065127	0.0836291
GOTERM_BP_FAT	GO:0042770~DNA damage response, signal transduction	11	2.84974	5.54581e-05	MAPK14, PML, TP53, H2AFX, ATR, SFN, CEP63, ATM, BRCA1, UIMC1, PTPN11	366	80	13528	5.08224	0.1362	0.000762279	0.0983943
GOTERM_BP_FAT	GO:0010564~regulation of cell cycle process	13	3.36788	5.78036e-05	PML, BIRC5, RB1, CDC16, CDC25C, NFKBIL1, BRCA1, ATM, PIN1, CDC42, CDKN2A, MAD2L1, BCL6	366	114	13528	4.21494	0.141532	0.000790391	0.102554
GOTERM_BP_FAT	GO:0051251~positive regulation of lymphocyte activation	12	3.10881	5.91872e-05	STAT6, TRAF2, STAT5A, NCK1, IL4R, STAT5B, RARA, BCL6, BAD, TRAF6, TCF3, SART1	366	97	13528	4.57259	0.144662	0.000805134	0.105007
GOTERM_BP_FAT	GO:0045580~regulation of T cell differentiation	9	2.33161	6.00665e-05	CDKN2A, STAT5A, IL4R, STAT5B, RARA, BCL6, BAD, ZEB1, SART1	366	51	13528	6.52266	0.146646	0.000812902	0.106567
GOTERM_BP_FAT	GO:0042592~homeostatic process	40	10.3627	6.53776e-05	PRKCZ, HNF1A, STAT5A, MRE11A, STAT5B, PPARG, FKBP1A, BCL2L1, PDX1, CTNNB1, MBP, AKT1, RAC1, BCL6, MYC, FANCC, MAFG, EGR2, HTT, CREBBP, TP53, RB1, BAD, SMAD1, USF1, RAD50, STAT3, DDIT3, USF2, PTPN11, ATXN1, HIF1A, SP1, HNF4A, JUN, IKBKG, TXN, PRNP, PARP1, BARD1	366	751	13528	1.96867	0.158528	0.000880237	0.115984
GOTERM_BP_FAT	GO:0048568~embryonic organ development	16	4.14508	6.54662e-05	CEBPA, CEBPB, LMO2, TGFBR1, ZEB1, DDIT3, ARNT, GATA2, HIF1A, HSF1, SP1, TFAP2A, RARB, GFI1, FRS2, MYC	366	172	13528	3.4383	0.158725	0.000876957	0.116141
GOTERM_BP_FAT	GO:0051291~protein heterooligomerization	9	2.33161	6.93403e-05	JUP, PRKCZ, GRB2, VHL, CASP8, YWHAB, SKI, SKIL, CTNNB1	366	52	13528	6.39723	0.167286	0.000924142	0.12301
GOTERM_BP_FAT	GO:0007276~gamete generation	26	6.73575	7.12564e-05	DEAF1, TBP, KIT, BCL2L1, WT1, AKT1, HSF1, DYNLL1, H2AFX, BCL6, FANCG, ASF1B, CCNA1, TBPL1, FANCC, RAN, HTT, TGFBR1, LMNA, SMAD1, ATM, CDC25B, NRIP1, SREBF2, RUVBL1, MTOR	366	395	13528	2.43293	0.171488	0.000944898	0.126407
GOTERM_BP_FAT	GO:0007259~JAK-STAT cascade	8	2.07254	7.1755e-05	STAT5A, SOCS1, STAT5B, PIAS1, STAT1, STAT3, STAT2, IFNAR1	366	39	13528	7.5819	0.172578	0.000946751	0.127291
GOTERM_BP_FAT	GO:0048732~gland development	14	3.62694	7.28307e-05	EGFR, GATA2, AR, CRKL, NME1, CREB1, STAT5A, TGFBR1, STAT5B, HOXA9, NKX2-1, CDH1, NR3C1, USF2	366	135	13528	3.83307	0.174924	0.00095616	0.129198
GOTERM_BP_FAT	GO:0051051~negative regulation of transport	14	3.62694	7.28307e-05	MDFI, NFKBIB, YWHAB, NFKBIA, NFKB1, NFKBIL1, PTPN11, AKT1, NR1H2, HNF4A, NEDD4, RAC1, CALM3, CALM2, CALM1, BARD1	366	135	13528	3.83307	0.174924	0.00095616	0.129198
GOTERM_BP_FAT	GO:0050863~regulation of T cell activation	13	3.36788	7.46101e-05	TRAF2, CDKN2A, STAT5A, NCK1, IL4R, STAT5B, RARA, BCL6, BAD, ZEB1, PAWR, TRAF6, SART1	366	117	13528	4.10686	0.178791	0.000974663	0.132353
GOTERM_BP_FAT	GO:0031396~regulation of protein ubiquitination	12	3.10881	7.84168e-05	MAD2L1, CDKN2A, PSMC5, PSMD1, PSMD4, FKBP1A, CDC16, SKP1, UBE2D1, BRCA1, CUL1, PIN1	366	100	13528	4.43541	0.187004	0.00101933	0.139101
GOTERM_BP_FAT	GO:0006886~intracellular protein transport	25	6.47668	8.04448e-05	ARL6IP1, YWHAZ, PML, NFKBIA, CDC37, AIP, AKT1, ZFYVE9, BCL6, KPNB1, HSPA9, STX1A, RAN, HTT, YWHAB, TP53, YWHAE, YWHAG, YWHAH, NEDD4, JUN, PCNA, YWHAQ, GGA1, KPNA2	366	374	13528	2.47071	0.191345	0.00104055	0.142696
GOTERM_BP_FAT	GO:0001704~formation of primary germ layer	8	2.07254	8.49825e-05	HNF1A, HTT, PRKAR1A, SMAD3, SMAD2, SMAD1, TLX2, CTNNB1	366	40	13528	7.39235	0.200975	0.00109386	0.150739
GOTERM_BP_FAT	GO:0007005~mitochondrion organization	14	3.62694	9.1341e-05	CEBPA, YWHAZ, HSP90AA1, HTT, TP53, SMAD3, SFN, BCL2L1, AIP, AKT1, CDKN2A, JUN, FANCG, MYC	366	138	13528	3.74974	0.214277	0.00116995	0.162009
GOTERM_BP_FAT	GO:0008629~induction of apoptosis by intracellular signals	9	2.33161	9.14743e-05	CUL3, PML, TP53, SFN, MYC, ATM, BRCA1, CUL1, SART1	366	54	13528	6.16029	0.214554	0.001166	0.162246
GOTERM_BP_FAT	GO:0046907~intracellular transport	36	9.32642	9.57059e-05	ARL6IP1, PRKCZ, YWHAZ, PML, NFKBIA, BCL2L1, CDC37, AIP, AKT1, SQSTM1, ZFYVE9, BCL6, KPNB1, HSPA9, GABARAPL2, STX1A, HSP90AA1, UPF1, HTT, RAN, YWHAB, TP53, NXF1, WAS, YWHAE, ATXN1, YWHAG, YWHAH, NEDD4, JUN, MLX, YWHAQ, PCNA, VAMP2, GGA1, KPNA2	366	657	13528	2.0253	0.22328	0.00121405	0.169745
GOTERM_BP_FAT	GO:0009991~response to extracellular stimulus	18	4.66321	9.90386e-05	SREBF1, MUC1, BCKDHA, RXRA, RELA, PPARG, TP53, STAT1, USF1, USF2, DDIT3, AKT1, FOS, JUN, RARA, MTOR, HSPA5, FOSL1	366	220	13528	3.02414	0.230085	0.00125029	0.175651
GOTERM_BP_FAT	GO:0006511~ubiquitin-dependent protein catabolic process	19	4.92228	0.00010149	SKP2, BAP1, UBE2I, SKP1, CDC16, CUL3, UBE2D3, ARIH2, PSMC5, MAD2L1, SQSTM1, NEDD4, PSMD1, MDM2, RNF11, SMURF2, PSMD4, UBE2D1, CUL1	366	242	13528	2.90196	0.235052	0.00127513	0.179996
GOTERM_BP_FAT	GO:0002237~response to molecule of bacterial origin	11	2.84974	0.000103353	FOS, HSF1, RELA, MAPK14, JUN, SOCS1, STAT5B, NFKBIA, NKX2-1, IRF3, STAT1	366	86	13528	4.72767	0.238805	0.00129236	0.183296
GOTERM_BP_FAT	GO:0006606~protein import into nucleus	11	2.84974	0.000103353	AKT1, HTT, RAN, ZFYVE9, JUN, PML, TP53, NFKBIA, BCL6, KPNA2, KPNB1	366	86	13528	4.72767	0.238805	0.00129236	0.183296
GOTERM_BP_FAT	GO:0051101~regulation of DNA binding	13	3.36788	0.000103456	MDFI, RELA, NFKBIA, SKI, DDIT3, HDAC4, HDAC2, CDKN2A, HNF4A, NME1, EDF1, CALM3, NR2F2, CALM2, CALM1	366	121	13528	3.9711	0.239012	0.00128756	0.183479
GOTERM_BP_FAT	GO:0016570~histone modification	13	3.36788	0.000112009	TADA3, PHB, CREBBP, UIMC1, HDAC4, TAF10, HDAC3, HDAC2, TAF12, HDAC1, RNF2, RUVBL2, RUVBL1	366	122	13528	3.93855	0.256004	0.00138739	0.198633
GOTERM_BP_FAT	GO:0045860~positive regulation of protein kinase activity	18	4.66321	0.000116924	EGFR, MDFI, PRKCZ, TRAF2, TGFBR1, MAP2K3, MAP4K1, KIT, DAXX, PTPN11, CDC25B, AKT1, LRP1, IKBKG, PRKAR1A, SHC1, TRAF6, FRS2	366	223	13528	2.98346	0.265597	0.00144147	0.207341
GOTERM_BP_FAT	GO:0051170~nuclear import	11	2.84974	0.00012561	AKT1, HTT, RAN, ZFYVE9, JUN, PML, TP53, NFKBIA, BCL6, KPNA2, KPNB1	366	88	13528	4.62022	0.282248	0.00154128	0.222727
GOTERM_BP_FAT	GO:0042990~regulation of transcription factor import into nucleus	7	1.81347	0.000127001	MDFI, NFKBIB, RHOA, SMAD3, NFKBIA, CDH1, NFKBIL1	366	30	13528	8.62441	0.28488	0.00155113	0.225192
GOTERM_BP_FAT	GO:0002696~positive regulation of leukocyte activation	12	3.10881	0.000133279	STAT6, TRAF2, STAT5A, NCK1, IL4R, STAT5B, RARA, BCL6, BAD, TRAF6, TCF3, SART1	366	106	13528	4.18435	0.296636	0.00162026	0.236312
GOTERM_BP_FAT	GO:0016569~covalent chromatin modification	13	3.36788	0.00015257	TADA3, PHB, CREBBP, UIMC1, HDAC4, TAF10, HDAC3, HDAC2, TAF12, HDAC1, RNF2, RUVBL2, RUVBL1	366	126	13528	3.81351	0.331565	0.00184607	0.270471
GOTERM_BP_FAT	GO:0002694~regulation of leukocyte activation	15	3.88601	0.000162936	STAT6, TRAF2, CDKN2A, STAT5A, NCK1, IL4R, STAT5B, RARA, BCL6, BAD, ZEB1, PAWR, TRAF6, TCF3, SART1	366	166	13528	3.33992	0.349612	0.00196239	0.288822
GOTERM_BP_FAT	GO:0016568~chromatin modification	20	5.18135	0.000165009	SETDB1, ING2, HNF1A, TADA3, PHB, CREBBP, RB1, NR3C1, UIMC1, HDAC4, TAF10, HDAC3, HDAC2, TAF12, HDAC1, RNF2, RUVBL2, RUVBL1, ASF1B, NCOR1	366	274	13528	2.69794	0.353162	0.00197831	0.292492
GOTERM_BP_FAT	GO:0031401~positive regulation of protein modification process	16	4.14508	0.000167713	TGFBR1, SMAD4, PML, FKBP1A, SKP1, CDC16, BRCA1, PIN1, HDAC4, PSMC5, PSMD1, PSMD4, PIAS1, MTOR, UBE2D1, CUL1	366	187	13528	3.1625	0.357764	0.00200161	0.297278
GOTERM_BP_FAT	GO:0045926~negative regulation of growth	12	3.10881	0.000185711	PPP2R1A, CDKN1B, CDKN2A, HNF4A, CCDC85B, PPARG, PML, SMAD4, TP53, SMAD3, BCL6, RB1	366	110	13528	4.03219	0.387571	0.00220622	0.329131
GOTERM_BP_FAT	GO:0051318~G1 phase	6	1.5544	0.000198168	E2F1, MDM2, RB1, CDC25C, TCF3, CDK2	366	21	13528	10.5605	0.407388	0.00234351	0.351172
GOTERM_BP_FAT	GO:0001836~release of cytochrome c from mitochondria	6	1.5544	0.000198168	JUN, TP53, SMAD3, BCL2L1, SFN, MYC	366	21	13528	10.5605	0.407388	0.00234351	0.351172
GOTERM_BP_FAT	GO:0050867~positive regulation of cell activation	12	3.10881	0.000201258	STAT6, TRAF2, STAT5A, NCK1, IL4R, STAT5B, RARA, BCL6, BAD, TRAF6, TCF3, SART1	366	111	13528	3.99586	0.412204	0.0023694	0.356639
GOTERM_BP_FAT	GO:0034504~protein localization in nucleus	11	2.84974	0.000218087	AKT1, HTT, RAN, ZFYVE9, JUN, PML, TP53, NFKBIA, BCL6, KPNA2, KPNB1	366	94	13528	4.32531	0.437752	0.0025559	0.386406
GOTERM_BP_FAT	GO:0017038~protein import	13	3.36788	0.000220404	YWHAZ, RAN, HTT, TP53, PML, NFKBIA, AIP, AKT1, JUN, ZFYVE9, BCL6, KPNA2, KPNB1	366	131	13528	3.66796	0.441182	0.0025716	0.390504
GOTERM_BP_FAT	GO:0045639~positive regulation of myeloid cell differentiation	7	1.81347	0.000221261	HIF1A, ETS1, MAPK14, JUN, STAT5A, RB1, ARNT	366	33	13528	7.84037	0.442445	0.00257023	0.392019
GOTERM_BP_FAT	GO:0010647~positive regulation of cell communication	22	5.69948	0.000239071	EGFR, PRKCZ, ING2, RELA, TGFBR1, SMAD4, FKBP1A, KIT, TAB2, NFKBIL1, ARNT, CTNNB1, PTPN11, TRADD, HIF1A, NEDD4, RAC1, CASP8, RHOA, MTOR, TRAF6, EEF1D	366	329	13528	2.47161	0.468059	0.00276469	0.42351
GOTERM_BP_FAT	GO:0051438~regulation of ubiquitin-protein ligase activity	10	2.59067	0.000242485	MAD2L1, CDKN2A, PSMC5, PSMD1, PSMD4, CDC16, SKP1, UBE2D1, CUL1, PIN1	366	78	13528	4.73869	0.472833	0.00279189	0.429546
GOTERM_BP_FAT	GO:0031346~positive regulation of cell projection organization	8	2.07254	0.000243792	CDC42, TGFBR1, RAC1, RHOA, SMAD1, MTOR, KIT, ARHGDIA	366	47	13528	6.29136	0.474649	0.00279473	0.431856
GOTERM_BP_FAT	GO:0045930~negative regulation of mitotic cell cycle	6	1.5544	0.000250819	EGFR, HNF4A, PML, SMAD3, BCL6, RB1	366	22	13528	10.0805	0.484307	0.00286275	0.444278
GOTERM_BP_FAT	GO:0032387~negative regulation of intracellular transport	6	1.5544	0.000250819	MDFI, HNF4A, NFKBIB, NFKBIA, NFKBIL1, BARD1	366	22	13528	10.0805	0.484307	0.00286275	0.444278
GOTERM_BP_FAT	GO:0001932~regulation of protein amino acid phosphorylation	15	3.88601	0.000250947	EGFR, MDFI, PRKCZ, PPP2R1A, TGFBR1, SOCS1, SMAD4, MAP4K1, FKBP1A, DAXX, PIN1, HNF4A, JUN, PRKAR1A, MTOR	366	173	13528	3.20478	0.484482	0.00285189	0.444505
GOTERM_BP_FAT	GO:0009894~regulation of catabolic process	11	2.84974	0.000259435	AKT1, HDAC4, HIF1A, NEDD4, RELA, PSMD1, MDM2, MTOR, MDM4, ARNT, BARD1	366	96	13528	4.2352	0.495908	0.00293558	0.459506
GOTERM_BP_FAT	GO:0002573~myeloid leukocyte differentiation	7	1.81347	0.000262635	CEBPA, CDC42, PPARG, CASP8, KIT, TRAF6, SCAND1	366	34	13528	7.60977	0.50015	0.00295906	0.465162
GOTERM_BP_FAT	GO:0045619~regulation of lymphocyte differentiation	9	2.33161	0.000275757	CDKN2A, STAT5A, IL4R, STAT5B, RARA, BCL6, BAD, ZEB1, SART1	366	63	13528	5.28025	0.517174	0.00309349	0.488349
GOTERM_BP_FAT	GO:0050865~regulation of cell activation	15	3.88601	0.000282595	STAT6, TRAF2, CDKN2A, STAT5A, NCK1, IL4R, STAT5B, RARA, BCL6, BAD, ZEB1, PAWR, TRAF6, TCF3, SART1	366	175	13528	3.16815	0.525814	0.00315669	0.500431
GOTERM_BP_FAT	GO:0019953~sexual reproduction	27	6.99482	0.000290768	DEAF1, TBP, BCL2L1, KIT, WT1, AKT1, HSF1, DYNLL1, H2AFX, BCL6, FANCG, ASF1B, CCNA1, TBPL1, FANCC, RAN, HTT, TGFBR1, LMNA, SMAD1, STAT3, ATM, NRIP1, CDC25B, SREBF2, RUVBL1, MTOR	366	458	13528	2.17897	0.535939	0.00323417	0.514869
GOTERM_BP_FAT	GO:0031667~response to nutrient levels	16	4.14508	0.00029401	MUC1, BCKDHA, SREBF1, RXRA, RELA, PPARG, TP53, STAT1, USF1, USF2, DDIT3, AKT1, JUN, RARA, MTOR, HSPA5	366	197	13528	3.00197	0.539894	0.00325645	0.520594
GOTERM_BP_FAT	GO:0001775~cell activation	20	5.18135	0.000297896	EGFR, EGR1, YWHAZ, STAT5A, STAT5B, TP53, SMAD3, FKBP1A, NFKB2, WAS, NFKBIL1, CTNNB1, IFNAR1, HDAC4, PLSCR1, NCK1, BCL6, TRAF6, TCF3, PIK3R1	366	287	13528	2.57573	0.544593	0.00328565	0.527459
GOTERM_BP_FAT	GO:0051276~chromosome organization	28	7.25389	0.000305915	ING2, HNF1A, TADA3, MRE11A, NR3C1, H2AFX, ASF1B, SETDB1, NFE2, PHB, CREBBP, TP53, RB1, MCM2, RAD50, UIMC1, HDAC4, TAF10, HDAC3, TAF12, HDAC2, MAD2L1, HDAC1, RNF2, RUVBL2, RUVBL1, PARP1, NCOR1	366	485	13528	2.13387	0.554136	0.00335993	0.541621
GOTERM_BP_FAT	GO:0051272~positive regulation of cell motion	11	2.84974	0.000307152	EGFR, HIF1A, ACTN4, ETS1, TGFBR1, STAT5B, SMAD3, AMOT, BCL6, KIT, PIK3R1	366	98	13528	4.14877	0.555589	0.00335951	0.543805
GOTERM_BP_FAT	GO:0048167~regulation of synaptic plasticity	9	2.33161	0.000307864	EGR1, YWHAG, YWHAH, EGR2, HTT, RAB5A, KIT, BHLHE40, DBN1	366	64	13528	5.19775	0.556423	0.00335339	0.545062
GOTERM_BP_FAT	GO:0010906~regulation of glucose metabolic process	7	1.81347	0.000309851	AKT1, HDAC4, HIF1A, HNF4A, MTOR, NR3C1, ARNT	366	35	13528	7.39235	0.558746	0.00336114	0.548571
GOTERM_BP_FAT	GO:0050804~regulation of synaptic transmission	13	3.36788	0.000312402	EGFR, EGR1, PRKCZ, STX1A, EGR2, HTT, KIT, NFKBIL1, YWHAG, YWHAH, RAB5A, BHLHE40, DBN1	366	136	13528	3.53311	0.561708	0.00337491	0.553076
GOTERM_BP_FAT	GO:0042593~glucose homeostasis	8	2.07254	0.000317944	HIF1A, HNF1A, PPARG, BAD, PDX1, USF1, STAT3, PTPN11	366	49	13528	6.03457	0.568077	0.00342069	0.562862
GOTERM_BP_FAT	GO:0033500~carbohydrate homeostasis	8	2.07254	0.000317944	HIF1A, HNF1A, PPARG, BAD, PDX1, USF1, STAT3, PTPN11	366	49	13528	6.03457	0.568077	0.00342069	0.562862
GOTERM_BP_FAT	GO:0051340~regulation of ligase activity	10	2.59067	0.000323164	MAD2L1, CDKN2A, PSMC5, PSMD1, PSMD4, CDC16, SKP1, UBE2D1, CUL1, PIN1	366	81	13528	4.56318	0.57399	0.00346266	0.572078
GOTERM_BP_FAT	GO:0051240~positive regulation of multicellular organismal process	18	4.66321	0.000341451	EGFR, PRKCZ, TRAF2, STAT5A, CREB1, STAT5B, SMAD3, USF1, NFKBIL1, ARNT, TRADD, IFNAR1, AKT1, HDAC2, HIF1A, HSF1, RARA, TRAF6	366	244	13528	2.72669	0.594074	0.00364348	0.604357
GOTERM_BP_FAT	GO:0048585~negative regulation of response to stimulus	11	2.84974	0.000361988	STAT6, AKT1, PRKCZ, HDAC3, RELA, SOCS1, PPARG, BCL6, MTOR, PTPN1, NCOR1	366	100	13528	4.06579	0.615504	0.0038467	0.640597
GOTERM_BP_FAT	GO:0001707~mesoderm formation	7	1.81347	0.000363471	HNF1A, HTT, PRKAR1A, SMAD3, SMAD2, SMAD1, TLX2	366	36	13528	7.18701	0.617007	0.00384695	0.643214
GOTERM_BP_FAT	GO:0010741~negative regulation of protein kinase cascade	7	1.81347	0.000363471	AKT1, PPP2R1A, HDAC3, HNF4A, SOCS1, TNFAIP3, NCOR1	366	36	13528	7.18701	0.617007	0.00384695	0.643214
GOTERM_BP_FAT	GO:0060395~SMAD protein signal transduction	4	1.03627	0.000366726	FOS, JUN, SMAD4, SKI	366	6	13528	24.6412	0.620285	0.00386584	0.648955
GOTERM_BP_FAT	GO:0007169~transmembrane receptor protein tyrosine kinase signaling pathway	17	4.40415	0.000385013	EGFR, GRB2, STAT5A, STAT5B, CBL, RAF1, KIT, APPL1, STAT3, PTPN11, AKT1, NCK1, SHC1, PTPN1, FGF1, FRS2, PIK3R1	366	224	13528	2.80513	0.638188	0.00404213	0.681213
GOTERM_BP_FAT	GO:0007281~germ cell development	11	2.84974	0.000392326	DEAF1, AKT1, RAN, FANCG, BCL2L1, MTOR, KIT, WT1, TBPL1, CDC25B, FANCC	366	101	13528	4.02554	0.645109	0.00410245	0.694109
GOTERM_BP_FAT	GO:0009952~anterior/posterior pattern formation	13	3.36788	0.000407744	CRKL, HTT, RNF2, YY1, TGFBR1, SMAD4, HOXA9, SMAD2, PBX3, NR2F2, FRS2, ATM, CTNNB1	366	140	13528	3.43216	0.65927	0.00424655	0.721294
GOTERM_BP_FAT	GO:0050864~regulation of B cell activation	8	2.07254	0.00040918	STAT6, CDKN2A, STAT5A, STAT5B, BCL6, PAWR, BAD, TCF3	366	51	13528	5.79792	0.660559	0.00424473	0.723825
GOTERM_BP_FAT	GO:0009967~positive regulation of signal transduction	20	5.18135	0.000419896	ING2, RELA, TGFBR1, SMAD4, FKBP1A, KIT, TAB2, NFKBIL1, ARNT, CTNNB1, PTPN11, TRADD, HIF1A, NEDD4, RAC1, CASP8, RHOA, MTOR, TRAF6, EEF1D	366	295	13528	2.50588	0.670032	0.00433864	0.742715
GOTERM_BP_FAT	GO:0051301~cell division	20	5.18135	0.000419896	PARD6A, MAD1L1, RAN, NEDD9, BIRC5, UBE2I, RB1, CDC16, KIT, CDK4, CEP63, CDC25C, DAXX, CDK2, CDC25B, CDC42, CDKN2A, MAD2L1, RUVBL1, CCNA1	366	295	13528	2.50588	0.670032	0.00433864	0.742715
GOTERM_BP_FAT	GO:0051220~cytoplasmic sequestering of protein	5	1.29534	0.000421039	MDFI, NFKBIB, YWHAB, NFKBIA, NFKBIL1	366	14	13528	13.2006	0.671026	0.00433346	0.744729
GOTERM_BP_FAT	GO:0031398~positive regulation of protein ubiquitination	10	2.59067	0.000424844	PSMC5, PSMD1, PSMD4, FKBP1A, CDC16, SKP1, UBE2D1, BRCA1, CUL1, PIN1	366	84	13528	4.40021	0.674315	0.00435557	0.751435
GOTERM_BP_FAT	GO:0008104~protein localization	42	10.8808	0.000448335	ARL6IP1, YWHAZ, MSR1, HNF1A, NFKBIB, PPARG, PML, NFKBIA, VPS33A, CDC37, AIP, CTNNB1, AKT1, CDC42, SQSTM1, ZFYVE9, BCL6, KPNB1, NSF, HSPA9, MDFI, EGFR, GABARAPL2, STX1A, VPS18, ACTN4, HTT, RAN, YWHAB, TP53, YWHAE, NFKBIL1, YWHAG, YWHAH, RABEP1, NEDD4, JUN, YWHAQ, PCNA, RAB5A, GGA1, KPNA2	366	882	13528	1.76008	0.693908	0.00457813	0.792829
GOTERM_BP_FAT	GO:0010035~response to inorganic substance	16	4.14508	0.000451608	EGFR, HTT, RXRA, RELA, BCL2L1, STAT1, DDIT3, SREBF2, CTNNB1, FOS, NEDD4, JUN, CALM3, PRNP, FOSL1, CALM2, CALM1, FANCC	366	205	13528	2.88482	0.696542	0.00459372	0.798594
GOTERM_BP_FAT	GO:0044087~regulation of cellular component biogenesis	13	3.36788	0.000463965	CDC42, PRKCZ, CDKN1B, NCK1, TGFBR1, RAC1, RHOA, SMAD3, HCFC1, AMOT, MTOR, KIT, AHR	366	142	13528	3.38382	0.706287	0.00470104	0.820362
GOTERM_BP_FAT	GO:0051129~negative regulation of cellular component organization	13	3.36788	0.000463965	NR1H2, CDC42, PRKCZ, MAD2L1, YWHAH, RAC1, RHOA, MID1, TLX2, ATM, BRCA1, ARHGDIA, MBP	366	142	13528	3.38382	0.706287	0.00470104	0.820362
GOTERM_BP_FAT	GO:0006367~transcription initiation from RNA polymerase II promoter	9	2.33161	0.00046826	TAF10, TAF12, GTF2A1, GTF2I, GTF2F1, IRF7, NCOA6, TBP, TBPL1	366	68	13528	4.892	0.7096	0.00472633	0.827926
GOTERM_BP_FAT	GO:0000165~MAPKKK cascade	15	3.88601	0.000470991	EGFR, MDFI, PPP2R1A, GRB2, MAP2K3, TGFBR1, MAP2K4, MAP4K1, MBIP, SMAD1, DAXX, PTPN11, CRKL, SHC1, FRS2	366	184	13528	3.01319	0.711687	0.00473574	0.832736
GOTERM_BP_FAT	GO:0043331~response to dsRNA	6	1.5544	0.000473456	SMAD3, NFKBIA, IRF3, SMAD2, SMAD1, STAT1	366	25	13528	8.87082	0.713558	0.00474241	0.837077
GOTERM_BP_FAT	GO:0010675~regulation of cellular carbohydrate metabolic process	7	1.81347	0.0004923	AKT1, HDAC4, HIF1A, HNF4A, MTOR, NR3C1, ARNT	366	38	13528	6.80874	0.727466	0.00491211	0.870256
GOTERM_BP_FAT	GO:0048332~mesoderm morphogenesis	7	1.81347	0.0004923	HNF1A, HTT, PRKAR1A, SMAD3, SMAD2, SMAD1, TLX2	366	38	13528	6.80874	0.727466	0.00491211	0.870256
GOTERM_BP_FAT	GO:0006979~response to oxidative stress	14	3.62694	0.000505257	EGFR, HNF1A, RELA, PML, BCL2L1, STAT1, DDIT3, ARNT, FOS, HIF1A, JUN, PRNP, FOSL1, FANCC	366	164	13528	3.15527	0.736635	0.00502212	0.893063
GOTERM_BP_FAT	GO:0035270~endocrine system development	9	2.33161	0.000517443	GATA2, CRKL, HNF1A, CREB1, TGFBR1, NKX2-1, CDH1, NR3C1, PDX1	366	69	13528	4.8211	0.744978	0.00512369	0.91451
GOTERM_BP_FAT	GO:0010720~positive regulation of cell development	9	2.33161	0.000517443	RELA, PPARG, RHOA, SMAD4, SMAD3, SMAD2, SMAD1, KIT, ARHGDIA	366	69	13528	4.8211	0.744978	0.00512369	0.91451
GOTERM_BP_FAT	GO:0001889~liver development	8	2.07254	0.000520216	CEBPA, HDAC3, HNF1A, SP1, RELA, RXRA, STAT5B, CTNNB1	366	53	13528	5.57913	0.746838	0.00513183	0.919389
GOTERM_BP_FAT	GO:0050767~regulation of neurogenesis	14	3.62694	0.000567043	YWHAG, YWHAH, RELA, PPARG, RHOA, TP53, TGIF1, CDK5RAP3, KIT, SMAD1, DBN1, TLX2, ARHGDIA, MBP	366	166	13528	3.11726	0.776293	0.0055718	1.00175
GOTERM_BP_FAT	GO:0006109~regulation of carbohydrate metabolic process	7	1.81347	0.000568763	AKT1, HDAC4, HIF1A, HNF4A, MTOR, NR3C1, ARNT	366	39	13528	6.63416	0.777307	0.00556794	1.00478
GOTERM_BP_FAT	GO:0000079~regulation of cyclin-dependent protein kinase activity	8	2.07254	0.000584071	EGFR, AKT1, CDKN1B, CDKN2A, CDK5RAP3, SFN, CDC25C, CDC37	366	54	13528	5.47581	0.786132	0.0056963	1.03169
GOTERM_BP_FAT	GO:0033365~protein localization in organelle	13	3.36788	0.00059617	YWHAZ, RAN, HTT, TP53, PML, NFKBIA, AIP, AKT1, JUN, ZFYVE9, BCL6, KPNA2, KPNB1	366	146	13528	3.29111	0.792859	0.0057926	1.05295
GOTERM_BP_FAT	GO:0006325~chromatin organization	23	5.95855	0.000614364	SETDB1, ING2, HNF1A, NFE2, TADA3, PHB, CREBBP, RB1, MCM2, NR3C1, UIMC1, HDAC4, TAF10, HDAC3, TAF12, HDAC2, HDAC1, RNF2, RUVBL2, H2AFX, RUVBL1, ASF1B, NCOR1	366	378	13528	2.249	0.802579	0.00594702	1.08492
GOTERM_BP_FAT	GO:0043122~regulation of I-kappaB kinase/NF-kappaB cascade	11	2.84974	0.000622182	SQSTM1, RELA, CASP8, RHOA, FKBP1A, TNFAIP3, TRAF6, EEF1D, TAB2, NFKBIL1, TRADD	366	107	13528	3.79981	0.806615	0.0060005	1.09866
GOTERM_BP_FAT	GO:0016032~viral reproduction	9	2.33161	0.000628363	PARD6A, CTBP2, NEDD4, IRF7, SMAD3, HCFC1, GFI1, USF1, USF2	366	71	13528	4.68529	0.809747	0.0060379	1.10951
GOTERM_BP_FAT	GO:0042921~glucocorticoid receptor signaling pathway	4	1.03627	0.000628938	YWHAH, NEDD4, NCOA6, NR3C1	366	7	13528	21.121	0.810036	0.0060215	1.11053
GOTERM_BP_FAT	GO:0051969~regulation of transmission of nerve impulse	13	3.36788	0.00063376	EGFR, EGR1, PRKCZ, STX1A, EGR2, HTT, KIT, NFKBIL1, YWHAG, YWHAH, RAB5A, BHLHE40, DBN1	366	147	13528	3.26873	0.81244	0.00604562	1.11899
GOTERM_BP_FAT	GO:0051224~negative regulation of protein transport	7	1.81347	0.000654136	MDFI, HNF4A, NFKBIB, YWHAB, NFKBIA, NFKBIL1, BARD1	366	40	13528	6.46831	0.822269	0.006217	1.15477
GOTERM_BP_FAT	GO:0048545~response to steroid hormone stimulus	15	3.88601	0.000717891	BCKDHA, FOS, TGFBR1, RELA, RXRA, PPARG, SOCS1, STAT5B, ENO2, RARA, FOSL1, RNF14, BRCA1, STAT3, CTNNB1	366	192	13528	2.88764	0.849819	0.00679663	1.26665
GOTERM_BP_FAT	GO:0009612~response to mechanical stimulus	8	2.07254	0.000730404	FOS, RELA, JUN, GFI1, STAT1, FOSL1, MYC, NFKBIL1	366	56	13528	5.28025	0.854703	0.00689003	1.28859
GOTERM_BP_FAT	GO:0002761~regulation of myeloid leukocyte differentiation	7	1.81347	0.000749108	ZBTB7A, NME1, JUN, STAT5A, TFE3, RB1, CTNNB1	366	41	13528	6.31054	0.861708	0.00704076	1.32138
GOTERM_BP_FAT	GO:0003006~reproductive developmental process	18	4.66321	0.000767872	DEAF1, AR, HNF1A, RAN, STAT5A, STAT5B, BCL2L1, KIT, WT1, NRIP1, CDC25B, AKT1, NKX2-1, FANCG, MTOR, FANCA, TBPL1, FANCC	366	262	13528	2.53936	0.868396	0.00719096	1.35427
GOTERM_BP_FAT	GO:0001558~regulation of cell growth	15	3.88601	0.000794846	PPP2R1A, CCDC85B, TGFBR1, PPARG, TP53, SMAD4, PML, SMAD3, RB1, SFN, AKT1, CDKN2A, CDKN1B, HNF4A, BCL6	366	194	13528	2.85787	0.877449	0.00741644	1.40153
GOTERM_BP_FAT	GO:0010565~regulation of cellular ketone metabolic process	8	2.07254	0.000813704	NR1H2, AKT1, HNF4A, PPARG, CAB39, MTOR, NR3C1, BRCA1	366	57	13528	5.18761	0.883406	0.00756507	1.43455
GOTERM_BP_FAT	GO:0051591~response to cAMP	7	1.81347	0.000854392	BCKDHA, FOS, NME1, RELA, JUN, STAT1, FOSL1	366	42	13528	6.16029	0.89529	0.00791414	1.50577
GOTERM_BP_FAT	GO:0051259~protein oligomerization	14	3.62694	0.000882002	PRKCZ, VHL, GRB2, YWHAB, TP53, CDH1, SKI, RAD51, CTNNB1, JUP, TAF10, CASP8, SKIL, PRNP	366	174	13528	2.97393	0.902657	0.00814041	1.55407
GOTERM_BP_FAT	GO:0031644~regulation of neurological system process	13	3.36788	0.000903525	EGFR, EGR1, PRKCZ, STX1A, EGR2, HTT, KIT, NFKBIL1, YWHAG, YWHAH, RAB5A, BHLHE40, DBN1	366	153	13528	3.14054	0.908038	0.00830929	1.59171
GOTERM_BP_FAT	GO:0016331~morphogenesis of embryonic epithelium	8	2.07254	0.00090433	DVL2, HTT, CASP8, TGIF1, TFAP2A, PDX1, TRAF6, CTNNB1	366	58	13528	5.09817	0.908234	0.00828781	1.59312
GOTERM_BP_FAT	GO:0016575~histone deacetylation	5	1.29534	0.000938887	HDAC4, HDAC3, HDAC2, HDAC1, PHB	366	17	13528	10.8711	0.916242	0.00857354	1.65352
GOTERM_BP_FAT	GO:0030856~regulation of epithelial cell differentiation	6	1.5544	0.000968597	NME1, STAT5A, TGFBR1, STAT5B, ZEB1, CTNNB1	366	29	13528	7.64726	0.922567	0.00881331	1.70542
GOTERM_BP_FAT	GO:0060396~growth hormone receptor signaling pathway	4	1.03627	0.000986206	STAT5A, STAT5B, STAT3, PIK3R1	366	8	13528	18.4809	0.926087	0.00894209	1.73617
GOTERM_BP_FAT	GO:0031958~corticosteroid receptor signaling pathway	4	1.03627	0.000986206	YWHAH, NEDD4, NCOA6, NR3C1	366	8	13528	18.4809	0.926087	0.00894209	1.73617
GOTERM_BP_FAT	GO:0048340~paraxial mesoderm morphogenesis	4	1.03627	0.000986206	HNF1A, HTT, SMAD3, SMAD2	366	8	13528	18.4809	0.926087	0.00894209	1.73617
GOTERM_BP_FAT	GO:0050870~positive regulation of T cell activation	9	2.33161	0.000991104	TRAF2, STAT5A, NCK1, IL4R, STAT5B, RARA, BAD, TRAF6, SART1	366	76	13528	4.37705	0.927038	0.00895557	1.74472
GOTERM_BP_FAT	GO:0001666~response to hypoxia	12	3.10881	0.00100866	HIF1A, ACTN4, VHL, TGFBR1, STAT5B, CREBBP, PML, SMAD4, SMAD3, BCL2L1, USF1, ARNT	366	134	13528	3.31001	0.930345	0.00908249	1.77536
GOTERM_BP_FAT	GO:0010769~regulation of cell morphogenesis involved in differentiation	9	2.33161	0.00108055	YWHAH, RHOA, SMAD4, SMAD3, SMAD2, SMAD1, TLX2, ARHGDIA, MBP	366	77	13528	4.3202	0.942398	0.00969398	1.90075
GOTERM_BP_FAT	GO:0010212~response to ionizing radiation	8	2.07254	0.00110935	PML, TP53, TOPBP1, H2AFX, RAD54B, ATM, BRCA1, UIMC1	366	60	13528	4.92823	0.946619	0.00991753	1.95095
GOTERM_BP_FAT	GO:0032388~positive regulation of intracellular transport	6	1.5544	0.00113692	NEDD4, TGFBR1, RHOA, SMAD4, SMAD3, CDH1	366	30	13528	7.39235	0.95037	0.0101286	1.99896
GOTERM_BP_FAT	GO:0045638~negative regulation of myeloid cell differentiation	6	1.5544	0.00113692	LMO2, NME1, STAT5A, STAT5B, NFKBIA, CTNNB1	366	30	13528	7.39235	0.95037	0.0101286	1.99896
GOTERM_BP_FAT	GO:0060491~regulation of cell projection assembly	5	1.29534	0.00118166	CDC42, TGFBR1, RAC1, MTOR, KIT	366	18	13528	10.2672	0.955905	0.0104899	2.07685
GOTERM_BP_FAT	GO:0000080~G1 phase of mitotic cell cycle	5	1.29534	0.00118166	E2F1, MDM2, CDC25C, TCF3, CDK2	366	18	13528	10.2672	0.955905	0.0104899	2.07685
GOTERM_BP_FAT	GO:0046823~negative regulation of nucleocytoplasmic transport	5	1.29534	0.00118166	MDFI, NFKBIB, NFKBIA, NFKBIL1, BARD1	366	18	13528	10.2672	0.955905	0.0104899	2.07685
GOTERM_BP_FAT	GO:0033993~response to lipid	5	1.29534	0.00118166	EGFR, TGFBR1, PPARG, SMAD2, SREBF2	366	18	13528	10.2672	0.955905	0.0104899	2.07685
GOTERM_BP_FAT	GO:0046890~regulation of lipid biosynthetic process	7	1.81347	0.00123956	NR1H2, AKT1, HNF4A, NFKB1, NR3C1, GFI1, BRCA1	366	45	13528	5.74961	0.962163	0.0109646	2.17757
GOTERM_BP_FAT	GO:0051495~positive regulation of cytoskeleton organization	7	1.81347	0.00123956	CDKN1B, NCK1, RAC1, RHOA, SMAD3, AMOT, MTOR	366	45	13528	5.74961	0.962163	0.0109646	2.17757
GOTERM_BP_FAT	GO:0060429~epithelium development	16	4.14508	0.00127587	DVL2, HTT, PPARG, SMAD4, PDX1, SFN, WT1, CTNNB1, JUN, CASP8, TGIF1, NKX2-1, TFAP2A, EDF1, TRAF6, NR2F2	366	227	13528	2.60523	0.965626	0.0112465	2.24068
GOTERM_BP_FAT	GO:0006302~double-strand break repair	8	2.07254	0.00134917	MRE11A, TP53, H2AFX, RAD54B, RAD50, BRCA1, UIMC1, RAD51	366	62	13528	4.76926	0.971681	0.0118497	2.36796
GOTERM_BP_FAT	GO:0050732~negative regulation of peptidyl-tyrosine phosphorylation	4	1.03627	0.00144981	PRKCZ, PPP2R1A, HNF4A, SOCS1	366	9	13528	16.4274	0.978296	0.0126864	2.54245
GOTERM_BP_FAT	GO:0060416~response to growth hormone stimulus	4	1.03627	0.00144981	STAT5A, STAT5B, STAT3, PIK3R1	366	9	13528	16.4274	0.978296	0.0126864	2.54245
GOTERM_BP_FAT	GO:0048610~reproductive cellular process	13	3.36788	0.00148282	DEAF1, RAN, TGFBR1, KIT, BCL2L1, WT1, CDC25B, AKT1, NKX2-1, FANCG, MTOR, TBPL1, FANCC	366	162	13528	2.96607	0.98011	0.0129308	2.59963
GOTERM_BP_FAT	GO:0007249~I-kappaB kinase/NF-kappaB cascade	8	2.07254	0.00148335	TRAF2, NFKBIB, IKBKG, NFKBIA, IRF3, TRAF6, STAT1, TANK	366	63	13528	4.69356	0.980138	0.0128928	2.60054
GOTERM_BP_FAT	GO:0051321~meiotic cell cycle	10	2.59067	0.00150631	MRE11A, H2AFX, RAD54B, TUBG1, CCNA1, FANCA, ATM, RAD50, CDC25B, RAD51	366	100	13528	3.69617	0.981308	0.0130483	2.64028
GOTERM_BP_FAT	GO:0070482~response to oxygen levels	12	3.10881	0.00152709	HIF1A, ACTN4, VHL, TGFBR1, STAT5B, CREBBP, PML, SMAD4, SMAD3, BCL2L1, USF1, ARNT	366	141	13528	3.14568	0.982307	0.013184	2.67624
GOTERM_BP_FAT	GO:0045582~positive regulation of T cell differentiation	6	1.5544	0.0015372	STAT5A, IL4R, STAT5B, RARA, BAD, SART1	366	32	13528	6.93033	0.982774	0.0132276	2.69374
GOTERM_BP_FAT	GO:0001933~negative regulation of protein amino acid phosphorylation	6	1.5544	0.0015372	PRKCZ, PPP2R1A, HNF4A, JUN, SOCS1, FKBP1A	366	32	13528	6.93033	0.982774	0.0132276	2.69374
GOTERM_BP_FAT	GO:0031668~cellular response to extracellular stimulus	8	2.07254	0.00162771	SREBF1, FOS, JUN, TP53, HSPA5, USF1, FOSL1, USF2	366	64	13528	4.62022	0.98644	0.0139561	2.85019
GOTERM_BP_FAT	GO:0007010~cytoskeleton organization	24	6.21762	0.00172669	PRKCZ, ACTN4, RAN, S100A9, NEDD9, RAF1, MID1, CEP63, WAS, BRCA1, CTNNB1, CDC42, HDAC3, DYNLL1, NCK1, RAC1, RHOA, AMOT, BCL6, CAP1, TUBG1, CRK, NCOR1, DBN1	366	436	13528	2.03459	0.989563	0.0147514	3.02101
GOTERM_BP_FAT	GO:0051346~negative regulation of hydrolase activity	7	1.81347	0.00174521	PRKCZ, TP53, NR4A1, BIRC5, FKBP1A, SFN, HSPA5	366	48	13528	5.39026	0.990062	0.0148605	3.05294
GOTERM_BP_FAT	GO:0010638~positive regulation of organelle organization	9	2.33161	0.00176159	CDKN1B, NCK1, RAC1, RHOA, PML, SMAD3, AMOT, MTOR, NFKBIL1	366	83	13528	4.0079	0.990483	0.0149509	3.08118
GOTERM_BP_FAT	GO:0050871~positive regulation of B cell activation	6	1.5544	0.00177219	STAT6, STAT5A, STAT5B, BCL6, BAD, TCF3	366	33	13528	6.72032	0.990746	0.0149921	3.09944
GOTERM_BP_FAT	GO:0080135~regulation of cellular response to stress	10	2.59067	0.0018522	MDFI, AKT1, HDAC3, MAP4K1, H2AFX, MTOR, DAXX, NCOR1, BRCA1, UIMC1	366	103	13528	3.58852	0.992511	0.0156142	3.23721
GOTERM_BP_FAT	GO:0010740~positive regulation of protein kinase cascade	13	3.36788	0.00191906	RELA, TGFBR1, FKBP1A, TAB2, NFKBIL1, TRADD, CTNNB1, NEDD4, CASP8, RHOA, MTOR, TRAF6, EEF1D	366	167	13528	2.87726	0.993725	0.0161224	3.35219
GOTERM_BP_FAT	GO:0019217~regulation of fatty acid metabolic process	7	1.81347	0.00194436	NR1H2, AKT1, HNF4A, PPARG, CAB39, MTOR, BRCA1	366	49	13528	5.28025	0.994131	0.0162817	3.39568
GOTERM_BP_FAT	GO:0006260~DNA replication	14	3.62694	0.00195442	SSRP1, UPF1, PHB, MRE11A, MCM2, ATR, CDC25C, RAD50, CDK2, BRCA1, RAD51, MCM7, NCOA6, PCNA	366	190	13528	2.7235	0.994285	0.0163136	3.41295
GOTERM_BP_FAT	GO:0006107~oxaloacetate metabolic process	4	1.03627	0.00202991	STAT5A, STAT5B, MDH2, MDH1	366	10	13528	14.7847	0.99532	0.0168857	3.54255
GOTERM_BP_FAT	GO:0002828~regulation of T-helper 2 type immune response	4	1.03627	0.00202991	STAT6, IL4R, RARA, BCL6	366	10	13528	14.7847	0.99532	0.0168857	3.54255
GOTERM_BP_FAT	GO:0051336~regulation of hydrolase activity	20	5.18135	0.00203144	EGFR, GABARAPL2, PRKCZ, TP53, PML, SMAD3, NR4A1, CDH1, FKBP1A, BIRC5, BAD, SFN, STAT1, NR1H2, CDKN2A, BCL6, MTOR, HSPA5, EVI5L, MYC	366	337	13528	2.19358	0.995339	0.0168453	3.54517
GOTERM_BP_FAT	GO:0043627~response to estrogen stimulus	10	2.59067	0.00211612	TGFBR1, SOCS1, STAT5B, PPARG, ENO2, RARA, STAT3, RNF14, BRCA1, CTNNB1	366	105	13528	3.52017	0.996274	0.0174871	3.69034
GOTERM_BP_FAT	GO:0006310~DNA recombination	10	2.59067	0.00211612	MRE11A, NCOA6, H2AFX, RUVBL2, RAD54B, RUVBL1, ATM, RAD50, BRCA1, RAD51	366	105	13528	3.52017	0.996274	0.0174871	3.69034
GOTERM_BP_FAT	GO:0046543~development of secondary female sexual characteristics	3	0.777202	0.00213914	STAT5A, STAT5B, NKX2-1	366	3	13528	36.9617	0.996494	0.0176209	3.72978
GOTERM_BP_FAT	GO:0042789~mRNA transcription from RNA polymerase II promoter	3	0.777202	0.00213914	HIF1A, DDIT3, ARNT	366	3	13528	36.9617	0.996494	0.0176209	3.72978
GOTERM_BP_FAT	GO:0051960~regulation of nervous system development	14	3.62694	0.00214389	YWHAG, YWHAH, RELA, PPARG, RHOA, TP53, TGIF1, CDK5RAP3, KIT, SMAD1, DBN1, TLX2, ARHGDIA, MBP	366	192	13528	2.69513	0.996538	0.0176048	3.73792
GOTERM_BP_FAT	GO:0001702~gastrulation with mouth forming second	5	1.29534	0.00216813	RNF2, SMAD4, AMOT, FRS2, CTNNB1	366	21	13528	8.80042	0.996753	0.0177471	3.77941
GOTERM_BP_FAT	GO:0010883~regulation of lipid storage	5	1.29534	0.00216813	NR1H2, MSR1, PPARG, NFKBIA, NFKB1	366	21	13528	8.80042	0.996753	0.0177471	3.77941
GOTERM_BP_FAT	GO:0051270~regulation of cell motion	14	3.62694	0.00224639	EGFR, ACTN4, TGFBR1, STAT5B, SMAD3, KIT, AKT1, HIF1A, CDKN1B, ETS1, RAC1, AMOT, BCL6, PIK3R1	366	193	13528	2.68116	0.99736	0.0183258	3.91328
GOTERM_BP_FAT	GO:0045621~positive regulation of lymphocyte differentiation	6	1.5544	0.00231956	STAT5A, IL4R, STAT5B, RARA, BAD, SART1	366	35	13528	6.3363	0.997825	0.0188595	4.03828
GOTERM_BP_FAT	GO:0043392~negative regulation of DNA binding	7	1.81347	0.00239371	MDFI, HDAC4, CDKN2A, HDAC2, HNF4A, NFKBIA, DDIT3	366	51	13528	5.07318	0.998213	0.0193976	4.1648
GOTERM_BP_FAT	GO:0045321~leukocyte activation	16	4.14508	0.00240741	EGR1, YWHAZ, STAT5A, STAT5B, TP53, SMAD3, FKBP1A, WAS, IFNAR1, CTNNB1, HDAC4, NCK1, BCL6, TRAF6, TCF3, PIK3R1	366	242	13528	2.44375	0.998276	0.019448	4.18815
GOTERM_BP_FAT	GO:0048592~eye morphogenesis	8	2.07254	0.00252068	SP1, NRL, YY1, RARB, ZEB1, FRS2, STAT3, CTNNB1	366	69	13528	4.28542	0.998723	0.0202928	4.38107
GOTERM_BP_FAT	GO:0043525~positive regulation of neuron apoptosis	5	1.29534	0.0025942	JUN, TP53, NR3C1, ATM, NFKBIL1	366	22	13528	8.4004	0.998949	0.0208158	4.50609
GOTERM_BP_FAT	GO:0006476~protein amino acid deacetylation	5	1.29534	0.0025942	HDAC4, HDAC3, HDAC2, HDAC1, PHB	366	22	13528	8.4004	0.998949	0.0208158	4.50609
GOTERM_BP_FAT	GO:0048168~regulation of neuronal synaptic plasticity	6	1.5544	0.00263506	EGR1, EGR2, RAB5A, KIT, BHLHE40, DBN1	366	36	13528	6.16029	0.999056	0.0210767	4.57551
GOTERM_BP_FAT	GO:0042176~regulation of protein catabolic process	7	1.81347	0.00264567	AKT1, NEDD4, RELA, PSMD1, MDM2, MDM4, BARD1	366	52	13528	4.97562	0.999082	0.0210969	4.59353
GOTERM_BP_FAT	GO:0001568~blood vessel development	16	4.14508	0.00270825	LMO2, VHL, TGFBR1, ELK3, WT1, CTNNB1, AKT1, HDAC3, CRKL, HIF1A, MAPK14, JUN, CASP8, AMOT, FGF1, NR2F2	366	245	13528	2.41383	0.999223	0.0215263	4.69974
GOTERM_BP_FAT	GO:0042994~cytoplasmic sequestering of transcription factor	4	1.03627	0.00273562	MDFI, NFKBIB, NFKBIA, NFKBIL1	366	11	13528	13.4406	0.999277	0.0216766	4.74615
GOTERM_BP_FAT	GO:0045648~positive regulation of erythrocyte differentiation	4	1.03627	0.00273562	HIF1A, ETS1, MAPK14, ARNT	366	11	13528	13.4406	0.999277	0.0216766	4.74615
GOTERM_BP_FAT	GO:0031663~lipopolysaccharide-mediated signaling pathway	4	1.03627	0.00273562	MAPK14, NFKBIA, IRF3, STAT1	366	11	13528	13.4406	0.999277	0.0216766	4.74615
GOTERM_BP_FAT	GO:0051443~positive regulation of ubiquitin-protein ligase activity	8	2.07254	0.00273734	PSMC5, PSMD1, PSMD4, CDC16, SKP1, UBE2D1, CUL1, PIN1	366	70	13528	4.2242	0.99928	0.0216252	4.74906
GOTERM_BP_FAT	GO:0006006~glucose metabolic process	12	3.10881	0.00291099	AKT1, ATF3, AKR1A1, MAPK14, ENO2, BAD, PDX1, USF1, MYC, PDHB, MDH2, MDH1	366	153	13528	2.89896	0.999545	0.0229148	5.04304
GOTERM_BP_FAT	GO:0046649~lymphocyte activation	14	3.62694	0.00291925	EGR1, STAT5A, STAT5B, TP53, SMAD3, FKBP1A, WAS, CTNNB1, IFNAR1, HDAC4, NCK1, BCL6, TCF3, PIK3R1	366	199	13528	2.60032	0.999555	0.0229109	5.057
GOTERM_BP_FAT	GO:0051439~regulation of ubiquitin-protein ligase activity during mitotic cell cycle	8	2.07254	0.00296801	MAD2L1, PSMC5, PSMD1, PSMD4, CDC16, SKP1, UBE2D1, CUL1	366	71	13528	4.1647	0.999609	0.0232207	5.13938
GOTERM_BP_FAT	GO:0008286~insulin receptor signaling pathway	6	1.5544	0.00298052	AKT1, GRB2, SHC1, PTPN1, APPL1, PIK3R1	366	37	13528	5.9938	0.999622	0.0232489	5.16051
GOTERM_BP_FAT	GO:0007611~learning or memory	10	2.59067	0.00309164	EGR1, ATXN1, FOS, PRKCZ, EGR2, HTT, JUN, PTN, KIT, FOSL1	366	111	13528	3.32989	0.999718	0.0240355	5.34795
GOTERM_BP_FAT	GO:0030036~actin cytoskeleton organization	15	3.88601	0.00333621	PRKCZ, ACTN4, S100A9, NEDD9, WAS, CDC42, DYNLL1, NCK1, RAC1, RHOA, AMOT, BCL6, CAP1, CRK, DBN1	366	226	13528	2.45321	0.999853	0.0258393	5.75928
GOTERM_BP_FAT	GO:0001944~vasculature development	16	4.14508	0.00340353	LMO2, VHL, TGFBR1, ELK3, WT1, CTNNB1, AKT1, HDAC3, CRKL, HIF1A, MAPK14, JUN, CASP8, AMOT, FGF1, NR2F2	366	251	13528	2.35613	0.999877	0.0262777	5.87221
GOTERM_BP_FAT	GO:0051351~positive regulation of ligase activity	8	2.07254	0.00347371	PSMC5, PSMD1, PSMD4, CDC16, SKP1, UBE2D1, CUL1, PIN1	366	73	13528	4.0506	0.999898	0.0267351	5.98979
GOTERM_BP_FAT	GO:0051496~positive regulation of stress fiber formation	4	1.03627	0.00357505	RHOA, SMAD3, AMOT, MTOR	366	12	13528	12.3206	0.999922	0.0274259	6.15935
GOTERM_BP_FAT	GO:0048048~embryonic eye morphogenesis	4	1.03627	0.00357505	SP1, RARB, ZEB1, FRS2	366	12	13528	12.3206	0.999922	0.0274259	6.15935
GOTERM_BP_FAT	GO:0048339~paraxial mesoderm development	4	1.03627	0.00357505	HNF1A, HTT, SMAD3, SMAD2	366	12	13528	12.3206	0.999922	0.0274259	6.15935
GOTERM_BP_FAT	GO:0007131~reciprocal meiotic recombination	5	1.29534	0.00361177	MRE11A, RAD54B, ATM, RAD50, RAD51	366	24	13528	7.70036	0.999929	0.027624	6.22072
GOTERM_BP_FAT	GO:0032844~regulation of homeostatic process	10	2.59067	0.00369697	HIF1A, LMO2, ETS1, MAPK14, STAT5A, STAT5B, CALM3, FKBP1A, MYC, CALM2, CALM1, ARNT	366	114	13528	3.24226	0.999943	0.0281861	6.36296
GOTERM_BP_FAT	GO:0051783~regulation of nuclear division	7	1.81347	0.00385636	CDC42, MAD2L1, CDC16, CDC25C, ATM, NFKBIL1, PIN1	366	56	13528	4.62022	0.999963	0.0293011	6.6285
GOTERM_BP_FAT	GO:0007088~regulation of mitosis	7	1.81347	0.00385636	CDC42, MAD2L1, CDC16, CDC25C, ATM, NFKBIL1, PIN1	366	56	13528	4.62022	0.999963	0.0293011	6.6285
GOTERM_BP_FAT	GO:0051054~positive regulation of DNA metabolic process	7	1.81347	0.00385636	STAT6, JUN, H2AFX, SHC1, BRCA1, UIMC1, RAD51	366	56	13528	4.62022	0.999963	0.0293011	6.6285
GOTERM_BP_FAT	GO:0000302~response to reactive oxygen species	8	2.07254	0.0040425	FOS, RELA, JUN, BCL2L1, STAT1, FOSL1, DDIT3, FANCC	366	75	13528	3.94259	0.999977	0.0306085	6.93771
GOTERM_BP_FAT	GO:0060397~JAK-STAT cascade involved in growth hormone signaling pathway	3	0.777202	0.00420191	STAT5A, STAT5B, STAT3	366	4	13528	27.7213	0.999985	0.0317079	7.20176
GOTERM_BP_FAT	GO:0032909~regulation of transforming growth factor-beta2 production	3	0.777202	0.00420191	HIF1A, SMAD4, SMAD3	366	4	13528	27.7213	0.999985	0.0317079	7.20176
GOTERM_BP_FAT	GO:0009416~response to light stimulus	11	2.84974	0.00420473	EGFR, ATXN1, AKT1, FOS, NEDD4, HTT, RELA, PML, TP53, KIT, USF1	366	138	13528	2.94623	0.999985	0.0316386	7.20642
GOTERM_BP_FAT	GO:0040018~positive regulation of multicellular organism growth	5	1.29534	0.00420954	AKT1, HSF1, CREB1, STAT5A, STAT5B	366	25	13528	7.39235	0.999985	0.0315846	7.21439
GOTERM_BP_FAT	GO:0010948~negative regulation of cell cycle process	5	1.29534	0.00420954	MAD2L1, BCL6, RB1, ATM, BRCA1	366	25	13528	7.39235	0.999985	0.0315846	7.21439
GOTERM_BP_FAT	GO:0032768~regulation of monooxygenase activity	5	1.29534	0.00420954	EGFR, AKT1, HIF1A, NFKB1, GFI1	366	25	13528	7.39235	0.999985	0.0315846	7.21439
GOTERM_BP_FAT	GO:0010743~regulation of foam cell differentiation	5	1.29534	0.00420954	NR1H2, MSR1, PPARG, NFKBIA, NFKB1	366	25	13528	7.39235	0.999985	0.0315846	7.21439
GOTERM_BP_FAT	GO:0051348~negative regulation of transferase activity	9	2.33161	0.00438103	AKT1, PPP2R1A, YWHAG, CDKN1B, CDKN2A, PPARG, RB1, MBIP, SFN	366	96	13528	3.46516	0.999991	0.0327598	7.4976
GOTERM_BP_FAT	GO:0043623~cellular protein complex assembly	12	3.10881	0.00450215	HSP90AA1, ZFYVE9, NCK1, RAC1, SMAD4, SMAD3, FKBP1A, SMAD2, SMAD1, TUBG1, KPNB1, WAS	366	162	13528	2.73791	0.999993	0.0335573	7.69715
GOTERM_BP_FAT	GO:0048384~retinoic acid receptor signaling pathway	4	1.03627	0.00455539	NR1H2, RXRA, PML, RARA	366	13	13528	11.3728	0.999994	0.0338529	7.78473
GOTERM_BP_FAT	GO:0007584~response to nutrient	11	2.84974	0.00465468	BCKDHA, MUC1, RELA, RXRA, PPARG, RARA, MTOR, STAT1, USF1, USF2, DDIT3	366	140	13528	2.90414	0.999996	0.0344828	7.94787
GOTERM_BP_FAT	GO:0043123~positive regulation of I-kappaB kinase/NF-kappaB cascade	9	2.33161	0.00466567	RELA, CASP8, RHOA, FKBP1A, TRAF6, EEF1D, TAB2, NFKBIL1, TRADD	366	97	13528	3.42944	0.999996	0.0344665	7.96591
GOTERM_BP_FAT	GO:0032507~maintenance of protein location in cell	6	1.5544	0.00469344	MDFI, NFKBIB, YWHAB, PML, NFKBIA, NFKBIL1	366	41	13528	5.40904	0.999996	0.034572	8.01148
GOTERM_BP_FAT	GO:0010608~posttranscriptional regulation of gene expression	14	3.62694	0.00482703	DHX9, UPF1, BRF1, VHL, PML, SMAD3, SMAD2, SMAD1, CDK4, AKT1, CDKN2A, NCK1, MDM4, MTOR	366	211	13528	2.45244	0.999997	0.035442	8.23038
GOTERM_BP_FAT	GO:0000018~regulation of DNA recombination	5	1.29534	0.00487067	STAT6, MRE11A, BCL6, KPNA2, RAD50	366	26	13528	7.10803	0.999997	0.0356585	8.30179
GOTERM_BP_FAT	GO:0043405~regulation of MAP kinase activity	11	2.84974	0.00489343	EGFR, MDFI, PPP2R1A, MAP2K3, MAP4K1, SHC1, MBIP, KIT, FRS2, DAXX, PTPN11	366	141	13528	2.88354	0.999998	0.0357237	8.33901
GOTERM_BP_FAT	GO:0015031~protein transport	34	8.80829	0.00492845	ARL6IP1, YWHAZ, MSR1, PPARG, PML, NFKBIA, VPS33A, CDC37, AIP, AKT1, ZFYVE9, BCL6, KPNB1, NSF, HSPA9, GABARAPL2, VPS18, STX1A, ACTN4, HTT, RAN, YWHAB, TP53, YWHAE, YWHAG, YWHAH, RABEP1, NEDD4, JUN, YWHAQ, PCNA, RAB5A, GGA1, KPNA2	366	762	13528	1.64921	0.999998	0.0358764	8.39625
GOTERM_BP_FAT	GO:0007126~meiosis	9	2.33161	0.0049643	MRE11A, H2AFX, RAD54B, CCNA1, FANCA, ATM, RAD50, CDC25B, RAD51	366	98	13528	3.39445	0.999998	0.0360342	8.45482
GOTERM_BP_FAT	GO:0051327~M phase of meiotic cell cycle	9	2.33161	0.0049643	MRE11A, H2AFX, RAD54B, CCNA1, FANCA, ATM, RAD50, CDC25B, RAD51	366	98	13528	3.39445	0.999998	0.0360342	8.45482
GOTERM_BP_FAT	GO:0051100~negative regulation of binding	7	1.81347	0.00500305	MDFI, HDAC4, CDKN2A, HDAC2, HNF4A, NFKBIA, DDIT3	366	59	13528	4.38529	0.999998	0.0362117	8.51807
GOTERM_BP_FAT	GO:0009411~response to UV	7	1.81347	0.00500305	EGFR, AKT1, NEDD4, RELA, PML, TP53, USF1	366	59	13528	4.38529	0.999998	0.0362117	8.51807
GOTERM_BP_FAT	GO:0002684~positive regulation of immune system process	15	3.88601	0.00526638	STAT6, TRAF2, STAT5A, NCK1, IL4R, RELA, IKBKG, STAT5B, NFKBIA, RARA, BCL6, BAD, TRAF6, TCF3, SART1	366	238	13528	2.32952	0.999999	0.037982	8.94687
GOTERM_BP_FAT	GO:0007612~learning	7	1.81347	0.00543568	ATXN1, FOS, HTT, JUN, PTN, KIT, FOSL1	366	60	13528	4.3122	0.999999	0.0390757	9.22157
GOTERM_BP_FAT	GO:0001952~regulation of cell-matrix adhesion	5	1.29534	0.00559805	PRKCZ, CDKN2A, SMAD3, BCL6, PIK3R1	366	27	13528	6.84477	1	0.0401135	9.48427
GOTERM_BP_FAT	GO:0032233~positive regulation of actin filament bundle formation	4	1.03627	0.00568294	RHOA, SMAD3, AMOT, MTOR	366	14	13528	10.5605	1	0.0406011	9.62133
GOTERM_BP_FAT	GO:0035265~organ growth	4	1.03627	0.00568294	RXRB, RXRA, SMAD2, PTPN11	366	14	13528	10.5605	1	0.0406011	9.62133
GOTERM_BP_FAT	GO:0042992~negative regulation of transcription factor import into nucleus	4	1.03627	0.00568294	MDFI, NFKBIB, NFKBIA, NFKBIL1	366	14	13528	10.5605	1	0.0406011	9.62133
GOTERM_BP_FAT	GO:0045184~establishment of protein localization	34	8.80829	0.0056874	ARL6IP1, YWHAZ, MSR1, PPARG, PML, NFKBIA, VPS33A, CDC37, AIP, AKT1, ZFYVE9, BCL6, KPNB1, NSF, HSPA9, GABARAPL2, VPS18, STX1A, ACTN4, HTT, RAN, YWHAB, TP53, YWHAE, YWHAG, YWHAH, RABEP1, NEDD4, JUN, YWHAQ, PCNA, RAB5A, GGA1, KPNA2	366	769	13528	1.6342	1	0.0405231	9.62853
GOTERM_BP_FAT	GO:0034622~cellular macromolecular complex assembly	18	4.66321	0.00582939	HSP90AA1, SMAD4, SMAD3, FKBP1A, SMAD2, MCM2, SMAD1, SF3A2, SF3A1, WAS, EIF3A, ZFYVE9, NCK1, RAC1, H2AFX, TUBG1, ASF1B, KPNB1	366	318	13528	2.09217	1	0.041405	9.85732
GOTERM_BP_FAT	GO:0030029~actin filament-based process	15	3.88601	0.00586698	PRKCZ, ACTN4, S100A9, NEDD9, WAS, CDC42, DYNLL1, NCK1, RAC1, RHOA, AMOT, BCL6, CAP1, CRK, DBN1	366	241	13528	2.30052	1	0.0415557	9.9178
GOTERM_BP_FAT	GO:0040014~regulation of multicellular organism growth	7	1.81347	0.00589507	AKT1, HSF1, CREB1, STAT5A, STAT5B, STAT3, PTPN11	366	61	13528	4.24151	1	0.0416396	9.96297
GOTERM_BP_FAT	GO:0002009~morphogenesis of an epithelium	9	2.33161	0.0059485	DVL2, HTT, CASP8, SMAD4, TGIF1, TFAP2A, PDX1, TRAF6, CTNNB1	366	101	13528	3.29362	1	0.0418984	10.0488
GOTERM_BP_FAT	GO:0043406~positive regulation of MAP kinase activity	9	2.33161	0.00630748	EGFR, MDFI, MAP2K3, MAP4K1, SHC1, KIT, FRS2, DAXX, PTPN11	366	102	13528	3.26133	1	0.0442602	10.6237
GOTERM_BP_FAT	GO:0031669~cellular response to nutrient levels	6	1.5544	0.00636924	SREBF1, JUN, TP53, HSPA5, USF1, USF2	366	44	13528	5.04024	1	0.0445671	10.7222
GOTERM_BP_FAT	GO:0030509~BMP signaling pathway	6	1.5544	0.00636924	UBE2D3, SMAD4, SKI, SMURF2, SMAD1, UBE2D1	366	44	13528	5.04024	1	0.0445671	10.7222
GOTERM_BP_FAT	GO:0022415~viral reproductive process	7	1.81347	0.00638213	CTBP2, NEDD4, IRF7, SMAD3, HCFC1, USF1, USF2	366	62	13528	4.1731	1	0.0445379	10.7428
GOTERM_BP_FAT	GO:0006275~regulation of DNA replication	7	1.81347	0.00638213	PPP2R1A, JUN, TP53, PCNA, SHC1, ATR, CDK2	366	62	13528	4.1731	1	0.0445379	10.7428
GOTERM_BP_FAT	GO:0031345~negative regulation of cell projection organization	5	1.29534	0.00639448	YWHAH, RHOA, TLX2, ARHGDIA, MBP	366	28	13528	6.60031	1	0.0445051	10.7625
GOTERM_BP_FAT	GO:0007595~lactation	5	1.29534	0.00639448	NME1, CREB1, STAT5A, STAT5B, USF2	366	28	13528	6.60031	1	0.0445051	10.7625
GOTERM_BP_FAT	GO:0030098~lymphocyte differentiation	9	2.33161	0.00668266	EGR1, HDAC4, STAT5A, STAT5B, TP53, BCL6, TCF3, PIK3R1, CTNNB1	366	103	13528	3.22967	1	0.0463485	11.2208
GOTERM_BP_FAT	GO:0035295~tube development	14	3.62694	0.00678546	DVL2, CEBPA, TGFBR1, SMAD4, SMAD2, CTNNB1, SP1, CASP8, TFAP2A, NKX2-1, TGIF1, RARB, TRAF6, FGF1	366	220	13528	2.35211	1	0.046924	11.3837
GOTERM_BP_FAT	GO:0043618~regulation of transcription from RNA polymerase II promoter in response to stress	3	0.777202	0.00687845	HIF1A, NEDD4, ARNT	366	5	13528	22.177	1	0.0474299	11.5309
GOTERM_BP_FAT	GO:0010830~regulation of myotube differentiation	3	0.777202	0.00687845	HDAC4, HDAC3, HDAC1	366	5	13528	22.177	1	0.0474299	11.5309
GOTERM_BP_FAT	GO:0043620~regulation of transcription in response to stress	3	0.777202	0.00687845	HIF1A, NEDD4, ARNT	366	5	13528	22.177	1	0.0474299	11.5309
GOTERM_BP_FAT	GO:0045136~development of secondary sexual characteristics	3	0.777202	0.00687845	STAT5A, STAT5B, NKX2-1	366	5	13528	22.177	1	0.0474299	11.5309
GOTERM_BP_FAT	GO:0031053~primary microRNA processing	3	0.777202	0.00687845	SMAD3, SMAD2, SMAD1	366	5	13528	22.177	1	0.0474299	11.5309
GOTERM_BP_FAT	GO:0045647~negative regulation of erythrocyte differentiation	3	0.777202	0.00687845	LMO2, STAT5A, STAT5B	366	5	13528	22.177	1	0.0474299	11.5309
GOTERM_BP_FAT	GO:0010832~negative regulation of myotube differentiation	3	0.777202	0.00687845	HDAC4, HDAC3, HDAC1	366	5	13528	22.177	1	0.0474299	11.5309
GOTERM_BP_FAT	GO:0050773~regulation of dendrite development	4	1.03627	0.00696318	YWHAH, SMAD1, TLX2, DBN1	366	15	13528	9.85647	1	0.0478774	11.6648
GOTERM_BP_FAT	GO:0046627~negative regulation of insulin receptor signaling pathway	4	1.03627	0.00696318	PRKCZ, RELA, SOCS1, PTPN1	366	15	13528	9.85647	1	0.0478774	11.6648
GOTERM_BP_FAT	GO:0050768~negative regulation of neurogenesis	6	1.5544	0.00701045	YWHAH, RHOA, TP53, TLX2, ARHGDIA, MBP	366	45	13528	4.92823	1	0.0480708	11.7394
GOTERM_BP_FAT	GO:0043433~negative regulation of transcription factor activity	6	1.5544	0.00701045	HDAC4, CDKN2A, HDAC2, HNF4A, NFKBIA, DDIT3	366	45	13528	4.92823	1	0.0480708	11.7394
GOTERM_BP_FAT	GO:0042110~T cell activation	10	2.59067	0.00709758	EGR1, STAT5A, NCK1, STAT5B, TP53, SMAD3, FKBP1A, WAS, IFNAR1, CTNNB1	366	126	13528	2.93347	1	0.04853	11.8767
GOTERM_BP_FAT	GO:0048608~reproductive structure development	10	2.59067	0.00709758	AR, HNF1A, STAT5A, STAT5B, NKX2-1, FANCG, BCL2L1, FANCA, WT1, NRIP1	366	126	13528	2.93347	1	0.04853	11.8767
GOTERM_BP_FAT	GO:0007265~Ras protein signal transduction	9	2.33161	0.00748344	CRKL, GRB2, MAPK14, YWHAB, RHOA, RAF1, SHC1, RFXANK, ARHGDIA	366	105	13528	3.16815	1	0.0509781	12.4826
GOTERM_BP_FAT	GO:0016044~membrane organization	20	5.18135	0.0075794	EGFR, SH3GL3, HSP90AA1, MSR1, HTT, LMNA, TP53, BCL2L1, PLSCR1, GATA2, LRP1, RABEP1, NEDD4, NME1, ZFYVE9, RAC1, RAB5A, CAP1, VAMP2, BIN1	366	381	13528	1.94025	1	0.0514848	12.6327
GOTERM_BP_FAT	GO:0006468~protein amino acid phosphorylation	30	7.77202	0.00767835	PRKCZ, BCKDK, STAT5A, PML, MAP4K1, KIT, DAXX, AKT1, HSF1, PIK3C3, SHC1, FRS2, MDFI, EGFR, ERG, CREB1, MAP2K3, TGFBR1, TRIM28, MAP2K4, RAF1, SMAD2, ATR, CDK4, STAT1, CDK2, ATM, PTPN11, MAPK14, MTOR	366	667	13528	1.66245	1	0.0520084	12.7872
GOTERM_BP_FAT	GO:0045834~positive regulation of lipid metabolic process	6	1.5544	0.00769542	NR1H2, AKT1, CDC42, HNF4A, PPARG, RAC1	366	46	13528	4.8211	1	0.0519886	12.8138
GOTERM_BP_FAT	GO:0048511~rhythmic process	10	2.59067	0.00784274	EGFR, EGR2, JUN, STAT5A, STAT5B, NKX2-1, FANCG, BCL2L1, CDK4, NRIP1	366	128	13528	2.88764	1	0.0528263	13.0433
GOTERM_BP_FAT	GO:0000087~M phase of mitotic cell cycle	14	3.62694	0.00784719	MAD1L1, RAN, NEDD9, BIRC5, UBE2I, CDC16, CEP63, CDC25C, CDK2, CDC25B, MAD2L1, RUVBL1, CCNA1, MPHOSPH6	366	224	13528	2.31011	1	0.0527216	13.0502
GOTERM_BP_FAT	GO:0030900~forebrain development	11	2.84974	0.00820477	E2F1, GATA2, HTT, CREB1, RAC1, NKX2-1, CDH1, NR2F2, FRS2, YWHAE, CTNNB1	366	152	13528	2.67486	1	0.0549273	13.6048
GOTERM_BP_FAT	GO:0043467~regulation of generation of precursor metabolites and energy	5	1.29534	0.00820503	AKT1, HDAC4, HIF1A, MTOR, ARNT	366	30	13528	6.16029	1	0.0547906	13.6052
GOTERM_BP_FAT	GO:0009798~axis specification	5	1.29534	0.00820503	MDFI, RNF2, SMAD2, FRS2, CTNNB1	366	30	13528	6.16029	1	0.0547906	13.6052
GOTERM_BP_FAT	GO:0034621~cellular macromolecular complex subunit organization	19	4.92228	0.0083379	HSP90AA1, NFE2, SMAD4, SMAD3, FKBP1A, SMAD2, MCM2, SMAD1, SF3A2, SF3A1, WAS, EIF3A, ZFYVE9, NCK1, RAC1, H2AFX, TUBG1, ASF1B, KPNB1	366	357	13528	1.96715	1	0.0555166	13.8104
GOTERM_BP_FAT	GO:0051789~response to protein stimulus	9	2.33161	0.00835444	ATF6, EGR1, FOS, HSP90AA1, NFE2L2, BCL2L1, NR3C1, HSPA1B, DDIT3	366	107	13528	3.10893	1	0.0554847	13.8359
GOTERM_BP_FAT	GO:0009081~branched chain family amino acid metabolic process	4	1.03627	0.00840081	BCKDHA, BCKDK, STAT5A, STAT5B	366	16	13528	9.24044	1	0.0556458	13.9074
GOTERM_BP_FAT	GO:0042308~negative regulation of protein import into nucleus	4	1.03627	0.00840081	MDFI, NFKBIB, NFKBIA, NFKBIL1	366	16	13528	9.24044	1	0.0556458	13.9074
GOTERM_BP_FAT	GO:0006469~negative regulation of protein kinase activity	8	2.07254	0.00905441	AKT1, PPP2R1A, YWHAG, CDKN1B, CDKN2A, RB1, MBIP, SFN	366	87	13528	3.39878	1	0.0597134	14.9092
GOTERM_BP_FAT	GO:0045185~maintenance of protein location	6	1.5544	0.00920239	MDFI, NFKBIB, YWHAB, PML, NFKBIA, NFKBIL1	366	48	13528	4.62022	1	0.0605131	15.1344
GOTERM_BP_FAT	GO:0051651~maintenance of location in cell	6	1.5544	0.00920239	MDFI, NFKBIB, YWHAB, PML, NFKBIA, NFKBIL1	366	48	13528	4.62022	1	0.0605131	15.1344
GOTERM_BP_FAT	GO:0010721~negative regulation of cell development	6	1.5544	0.00920239	YWHAH, RHOA, TP53, TLX2, ARHGDIA, MBP	366	48	13528	4.62022	1	0.0605131	15.1344
GOTERM_BP_FAT	GO:0006368~RNA elongation from RNA polymerase II promoter	6	1.5544	0.00920239	TAF10, TAF12, GTF2A1, ELL, GTF2F1, TBP	366	48	13528	4.62022	1	0.0605131	15.1344
GOTERM_BP_FAT	GO:0016573~histone acetylation	6	1.5544	0.00920239	TAF10, TAF12, TADA3, CREBBP, RUVBL2, RUVBL1	366	48	13528	4.62022	1	0.0605131	15.1344
GOTERM_BP_FAT	GO:0051352~negative regulation of ligase activity	7	1.81347	0.00926472	MAD2L1, CDKN2A, PSMC5, PSMD1, PSMD4, CDC16, UBE2D1	366	67	13528	3.86168	1	0.0607616	15.2292
GOTERM_BP_FAT	GO:0042698~ovulation cycle	7	1.81347	0.00926472	EGFR, STAT5A, STAT5B, NKX2-1, FANCG, BCL2L1, NRIP1	366	67	13528	3.86168	1	0.0607616	15.2292
GOTERM_BP_FAT	GO:0051222~positive regulation of protein transport	7	1.81347	0.00926472	PRKCZ, TGFBR1, RHOA, SMAD4, SMAD3, CDH1, NFKBIL1	366	67	13528	3.86168	1	0.0607616	15.2292
GOTERM_BP_FAT	GO:0051444~negative regulation of ubiquitin-protein ligase activity	7	1.81347	0.00926472	MAD2L1, CDKN2A, PSMC5, PSMD1, PSMD4, CDC16, UBE2D1	366	67	13528	3.86168	1	0.0607616	15.2292
GOTERM_BP_FAT	GO:0007423~sensory organ development	14	3.62694	0.00935114	EGFR, YY1, ZEB1, STAT3, WT1, CTNNB1, CDKN1B, SP1, NRL, TGIF1, RARB, GFI1, FRS2, MYC	366	229	13528	2.25967	1	0.061162	15.3603
GOTERM_BP_FAT	GO:0001654~eye development	10	2.59067	0.00951048	SP1, NRL, YY1, TGIF1, RARB, ZEB1, FRS2, WT1, STAT3, CTNNB1	366	132	13528	2.80013	1	0.0620231	15.6016
GOTERM_BP_FAT	GO:0007565~female pregnancy	9	2.33161	0.00980055	MUC1, FOS, HSF1, SP1, STAT5A, TGFBR1, RXRA, STAT5B, FOSL1	366	110	13528	3.02414	1	0.0637058	16.0393
GOTERM_BP_FAT	GO:0051437~positive regulation of ubiquitin-protein ligase activity during mitotic cell cycle	7	1.81347	0.00993704	PSMC5, PSMD1, PSMD4, CDC16, SKP1, UBE2D1, CUL1	366	68	13528	3.80489	1	0.0644103	16.2445
GOTERM_BP_FAT	GO:0045664~regulation of neuron differentiation	10	2.59067	0.00996639	YWHAG, YWHAH, RHOA, TGIF1, CDK5RAP3, SMAD1, TLX2, DBN1, ARHGDIA, MBP	366	133	13528	2.77908	1	0.0644379	16.2885
GOTERM_BP_FAT	GO:0009896~positive regulation of catabolic process	6	1.5544	0.0100272	AKT1, HIF1A, NEDD4, MDM2, ARNT, BARD1	366	49	13528	4.52593	1	0.0646622	16.3797
GOTERM_BP_FAT	GO:0051154~negative regulation of striated muscle cell differentiation	3	0.777202	0.0101343	HDAC4, HDAC3, HDAC1	366	6	13528	18.4809	1	0.0651752	16.5402
GOTERM_BP_FAT	GO:0007089~traversing start control point of mitotic cell cycle	3	0.777202	0.0101343	MDM2, CDC25C, CDK2	366	6	13528	18.4809	1	0.0651752	16.5402
GOTERM_BP_FAT	GO:0042532~negative regulation of tyrosine phosphorylation of STAT protein	3	0.777202	0.0101343	PPP2R1A, HNF4A, SOCS1	366	6	13528	18.4809	1	0.0651752	16.5402
GOTERM_BP_FAT	GO:0045628~regulation of T-helper 2 cell differentiation	3	0.777202	0.0101343	IL4R, RARA, BCL6	366	6	13528	18.4809	1	0.0651752	16.5402
GOTERM_BP_FAT	GO:0009629~response to gravity	3	0.777202	0.0101343	FOS, STX1A, FOSL1	366	6	13528	18.4809	1	0.0651752	16.5402
GOTERM_BP_FAT	GO:0006970~response to osmotic stress	5	1.29534	0.0103223	EGFR, RAC1, TP53, NKX2-1, MBIP	366	32	13528	5.77527	1	0.066189	16.8211
GOTERM_BP_FAT	GO:0046545~development of primary female sexual characteristics	7	1.81347	0.0106434	STAT5A, STAT5B, NKX2-1, FANCG, BCL2L1, FANCA, NRIP1	366	69	13528	3.74974	1	0.0680225	17.2988
GOTERM_BP_FAT	GO:0046660~female sex differentiation	7	1.81347	0.0106434	STAT5A, STAT5B, NKX2-1, FANCG, BCL2L1, FANCA, NRIP1	366	69	13528	3.74974	1	0.0680225	17.2988
GOTERM_BP_FAT	GO:0043523~regulation of neuron apoptosis	8	2.07254	0.0108149	HTT, JUN, RHOA, TP53, BCL2L1, NR3C1, ATM, NFKBIL1	366	90	13528	3.28549	1	0.06892	17.5529
GOTERM_BP_FAT	GO:0001819~positive regulation of cytokine production	8	2.07254	0.0108149	TRAF2, HIF1A, CREB1, SMAD3, RARA, TRAF6, ARNT, IFNAR1	366	90	13528	3.28549	1	0.06892	17.5529
GOTERM_BP_FAT	GO:0043254~regulation of protein complex assembly	8	2.07254	0.0108149	CDC42, PRKCZ, CDKN1B, NCK1, RAC1, HCFC1, MTOR, AHR	366	90	13528	3.28549	1	0.06892	17.5529
GOTERM_BP_FAT	GO:0033673~negative regulation of kinase activity	8	2.07254	0.0108149	AKT1, PPP2R1A, YWHAG, CDKN1B, CDKN2A, RB1, MBIP, SFN	366	90	13528	3.28549	1	0.06892	17.5529
GOTERM_BP_FAT	GO:0008406~gonad development	9	2.33161	0.010863	AR, STAT5A, STAT5B, NKX2-1, FANCG, BCL2L1, FANCA, WT1, NRIP1	366	112	13528	2.97014	1	0.0690515	17.6241
GOTERM_BP_FAT	GO:0010975~regulation of neuron projection development	7	1.81347	0.0113846	YWHAH, RHOA, SMAD1, TLX2, DBN1, ARHGDIA, MBP	366	70	13528	3.69617	1	0.0720903	18.3917
GOTERM_BP_FAT	GO:0051493~regulation of cytoskeleton organization	10	2.59067	0.0114332	CDKN1B, NCK1, RAC1, RHOA, SMAD3, AMOT, MTOR, MID1, BRCA1, CTNNB1	366	136	13528	2.71778	1	0.0722167	18.463
GOTERM_BP_FAT	GO:0046324~regulation of glucose import	5	1.29534	0.0115016	AKT1, PRKCZ, APPL1, NFKBIL1, PIK3R1	366	33	13528	5.60026	1	0.0724627	18.563
GOTERM_BP_FAT	GO:0008630~DNA damage response, signal transduction resulting in induction of apoptosis	5	1.29534	0.0115016	PML, TP53, SFN, ATM, BRCA1	366	33	13528	5.60026	1	0.0724627	18.563
GOTERM_BP_FAT	GO:0043154~negative regulation of caspase activity	4	1.03627	0.0117634	NR4A1, BIRC5, SFN, HSPA5	366	18	13528	8.21372	1	0.0738838	18.945
GOTERM_BP_FAT	GO:0009303~rRNA transcription	4	1.03627	0.0117634	BRF1, CDKN2A, TP53, GTF3C1	366	18	13528	8.21372	1	0.0738838	18.945
GOTERM_BP_FAT	GO:0001837~epithelial to mesenchymal transition	4	1.03627	0.0117634	HIF1A, TRIM28, CTNNB1, NFATC1	366	18	13528	8.21372	1	0.0738838	18.945
GOTERM_BP_FAT	GO:0006354~RNA elongation	6	1.5544	0.011826	TAF10, TAF12, GTF2A1, ELL, GTF2F1, TBP	366	51	13528	4.34844	1	0.0740891	19.0361
GOTERM_BP_FAT	GO:0030155~regulation of cell adhesion	10	2.59067	0.0119564	PRKCZ, PPP2R1A, CDKN2A, STAT5A, STAT5B, SMAD3, BCL6, FGF1, ARHGDIA, PIK3R1	366	137	13528	2.69794	1	0.0747032	19.2255
GOTERM_BP_FAT	GO:0032147~activation of protein kinase activity	9	2.33161	0.0120083	EGFR, TRAF2, PRKCZ, LRP1, TGFBR1, PRKAR1A, IKBKG, MAP4K1, TRAF6	366	114	13528	2.91803	1	0.0748412	19.3008
GOTERM_BP_FAT	GO:0048514~blood vessel morphogenesis	13	3.36788	0.0121339	VHL, TGFBR1, ELK3, WT1, CTNNB1, HDAC3, HIF1A, MAPK14, JUN, CASP8, AMOT, FGF1, NR2F2	366	211	13528	2.27726	1	0.0754212	19.4827
GOTERM_BP_FAT	GO:0010827~regulation of glucose transport	5	1.29534	0.0127642	AKT1, PRKCZ, APPL1, NFKBIL1, PIK3R1	366	34	13528	5.43555	1	0.0790194	20.3897
GOTERM_BP_FAT	GO:0043648~dicarboxylic acid metabolic process	5	1.29534	0.0127642	HTT, STAT5A, STAT5B, MDH2, MDH1	366	34	13528	5.43555	1	0.0790194	20.3897
GOTERM_BP_FAT	GO:0034976~response to endoplasmic reticulum stress	5	1.29534	0.0127642	ATF6, TP53, NFE2L2, HSPA5, DDIT3	366	34	13528	5.43555	1	0.0790194	20.3897
GOTERM_BP_FAT	GO:0006997~nucleus organization	6	1.5544	0.0128026	SYNE1, CDKN2A, ETS1, LMNA, PML, MYC	366	52	13528	4.26482	1	0.0790652	20.4447
GOTERM_BP_FAT	GO:0006473~protein amino acid acetylation	6	1.5544	0.0128026	TAF10, TAF12, TADA3, CREBBP, RUVBL2, RUVBL1	366	52	13528	4.26482	1	0.0790652	20.4447
GOTERM_BP_FAT	GO:0007015~actin filament organization	7	1.81347	0.0129749	ACTN4, NCK1, RAC1, RHOA, NEDD9, WAS, DBN1	366	72	13528	3.5935	1	0.0799067	20.6909
GOTERM_BP_FAT	GO:0000725~recombinational repair	4	1.03627	0.0136943	H2AFX, RAD54B, BRCA1, RAD51	366	19	13528	7.78142	1	0.0839806	21.7107
GOTERM_BP_FAT	GO:0000724~double-strand break repair via homologous recombination	4	1.03627	0.0136943	H2AFX, RAD54B, BRCA1, RAD51	366	19	13528	7.78142	1	0.0839806	21.7107
GOTERM_BP_FAT	GO:0010907~positive regulation of glucose metabolic process	4	1.03627	0.0136943	AKT1, HIF1A, HNF4A, ARNT	366	19	13528	7.78142	1	0.0839806	21.7107
GOTERM_BP_FAT	GO:0046626~regulation of insulin receptor signaling pathway	4	1.03627	0.0136943	PRKCZ, RELA, SOCS1, PTPN1	366	19	13528	7.78142	1	0.0839806	21.7107
GOTERM_BP_FAT	GO:0051492~regulation of stress fiber formation	4	1.03627	0.0136943	RHOA, SMAD3, AMOT, MTOR	366	19	13528	7.78142	1	0.0839806	21.7107
GOTERM_BP_FAT	GO:0046661~male sex differentiation	7	1.81347	0.0138258	AR, STAT5A, STAT5B, NKX2-1, BCL2L1, FANCA, WT1	366	73	13528	3.54428	1	0.0845621	21.8957
GOTERM_BP_FAT	GO:0007507~heart development	13	3.36788	0.0138704	DVL2, CRKL, RXRB, TGFBR1, RXRA, NCOA6, CASP8, FKBP1A, SMAD2, RARB, ATM, CTNNB1, NFATC1	366	215	13528	2.2349	1	0.0846306	21.9584
GOTERM_BP_FAT	GO:0010770~positive regulation of cell morphogenesis involved in differentiation	3	0.777202	0.0139365	SMAD4, SMAD3, SMAD2	366	7	13528	15.8407	1	0.0848239	22.0511
GOTERM_BP_FAT	GO:0010718~positive regulation of epithelial to mesenchymal transition	3	0.777202	0.0139365	SMAD4, SMAD3, SMAD2	366	7	13528	15.8407	1	0.0848239	22.0511
GOTERM_BP_FAT	GO:0045579~positive regulation of B cell differentiation	3	0.777202	0.0139365	STAT5A, STAT5B, BAD	366	7	13528	15.8407	1	0.0848239	22.0511
GOTERM_BP_FAT	GO:0008634~negative regulation of survival gene product expression	3	0.777202	0.0139365	SKP2, BCL2L1, MYC	366	7	13528	15.8407	1	0.0848239	22.0511
GOTERM_BP_FAT	GO:0090003~regulation of establishment of protein localization to plasma membrane	3	0.777202	0.0139365	AKT1, APPL1, PIK3R1	366	7	13528	15.8407	1	0.0848239	22.0511
GOTERM_BP_FAT	GO:0046426~negative regulation of JAK-STAT cascade	3	0.777202	0.0139365	PPP2R1A, HNF4A, SOCS1	366	7	13528	15.8407	1	0.0848239	22.0511
GOTERM_BP_FAT	GO:0045216~cell-cell junction organization	5	1.29534	0.0141119	PARD6A, CDC42, HNF4A, SMAD3, AMOT	366	35	13528	5.28025	1	0.0856558	22.2969
GOTERM_BP_FAT	GO:0006984~ER-nuclear signaling pathway	5	1.29534	0.0141119	ATF6, TP53, NFE2L2, HSPA5, DDIT3	366	35	13528	5.28025	1	0.0856558	22.2969
GOTERM_BP_FAT	GO:0031397~negative regulation of protein ubiquitination	7	1.81347	0.0147148	MAD2L1, CDKN2A, PSMC5, PSMD1, PSMD4, CDC16, UBE2D1	366	74	13528	3.49638	1	0.088971	23.1361
GOTERM_BP_FAT	GO:0007498~mesoderm development	7	1.81347	0.0147148	HNF1A, HTT, PRKAR1A, SMAD3, SMAD2, SMAD1, TLX2	366	74	13528	3.49638	1	0.088971	23.1361
GOTERM_BP_FAT	GO:0032355~response to estradiol stimulus	6	1.5544	0.0149164	SOCS1, STAT5B, ENO2, RARA, STAT3, RNF14	366	54	13528	4.10686	1	0.0899379	23.4148
GOTERM_BP_FAT	GO:0006919~activation of caspase activity	6	1.5544	0.0149164	CDKN2A, PML, TP53, SMAD3, STAT1, MYC	366	54	13528	4.10686	1	0.0899379	23.4148
GOTERM_BP_FAT	GO:0002706~regulation of lymphocyte mediated immunity	6	1.5544	0.0149164	STAT6, TRAF2, STAT5A, STAT5B, BCL6, TRAF6	366	54	13528	4.10686	1	0.0899379	23.4148
GOTERM_BP_FAT	GO:0060627~regulation of vesicle-mediated transport	8	2.07254	0.0150608	NR1H2, GATA2, STX1A, ACTN4, CBL, RAC1, BIN1, NSF	366	96	13528	3.08015	1	0.090569	23.6138
GOTERM_BP_FAT	GO:0019318~hexose metabolic process	12	3.10881	0.0151375	AKT1, ATF3, AKR1A1, MAPK14, ENO2, BAD, PDX1, USF1, MYC, PDHB, MDH2, MDH1	366	192	13528	2.31011	1	0.0908064	23.7192
GOTERM_BP_FAT	GO:0019218~regulation of steroid metabolic process	5	1.29534	0.0155465	STAT5A, STAT5B, NFKB1, NR3C1, GFI1	366	36	13528	5.13358	1	0.0929512	24.2796
GOTERM_BP_FAT	GO:0001776~leukocyte homeostasis	5	1.29534	0.0155465	AKT1, STAT5A, IKBKG, STAT5B, FANCC	366	36	13528	5.13358	1	0.0929512	24.2796
GOTERM_BP_FAT	GO:0010676~positive regulation of cellular carbohydrate metabolic process	4	1.03627	0.0157946	AKT1, HIF1A, HNF4A, ARNT	366	20	13528	7.39235	1	0.0941625	24.6176
GOTERM_BP_FAT	GO:0045913~positive regulation of carbohydrate metabolic process	4	1.03627	0.0157946	AKT1, HIF1A, HNF4A, ARNT	366	20	13528	7.39235	1	0.0941625	24.6176
GOTERM_BP_FAT	GO:0032570~response to progesterone stimulus	4	1.03627	0.0157946	FOS, RELA, SOCS1, FOSL1	366	20	13528	7.39235	1	0.0941625	24.6176
GOTERM_BP_FAT	GO:0002822~regulation of adaptive immune response based on somatic recombination of immune receptors built from immunoglobulin superfamily domains	6	1.5544	0.0160559	STAT6, TRAF2, IL4R, RARA, BCL6, TRAF6	366	55	13528	4.03219	1	0.0954422	24.9722
GOTERM_BP_FAT	GO:0000280~nuclear division	13	3.36788	0.0163511	MAD1L1, RAN, NEDD9, BIRC5, UBE2I, CDC16, CEP63, CDC25C, CDK2, CDC25B, MAD2L1, RUVBL1, CCNA1	366	220	13528	2.1841	1	0.0969066	25.3707
GOTERM_BP_FAT	GO:0007067~mitosis	13	3.36788	0.0163511	MAD1L1, RAN, NEDD9, BIRC5, UBE2I, CDC16, CEP63, CDC25C, CDK2, CDC25B, MAD2L1, RUVBL1, CCNA1	366	220	13528	2.1841	1	0.0969066	25.3707
GOTERM_BP_FAT	GO:0016310~phosphorylation	33	8.54922	0.0165259	PRKCZ, BCKDK, STAT5A, PML, MAP4K1, KIT, DAXX, AKT1, HSF1, PIK3C3, SHC1, FRS2, PIK3R1, MDFI, EGFR, ERG, CREB1, MAP2K3, TGFBR1, MAP2K4, TRIM28, RAF1, SMAD2, ATR, CDK4, STAT1, CDK2, ATM, PTPN11, NME1, MAPK14, ATP5C1, MTOR	366	800	13528	1.52467	1	0.0976812	25.6058
GOTERM_BP_FAT	GO:0000902~cell morphogenesis	18	4.66321	0.016674	EGFR, EGR2, VHL, CREB1, RXRA, TRIM28, CTNNB1, PTPN11, CUL3, CDC42, HIF1A, RAC1, RHOA, NKX2-1, BCL6, CAP1, RUNX3, NFATC1	366	356	13528	1.86885	1	0.098301	25.8044
GOTERM_BP_FAT	GO:0009895~negative regulation of catabolic process	5	1.29534	0.0170696	AKT1, HDAC4, RELA, MTOR, MDM4	366	37	13528	4.99483	1	0.100309	26.3324
GOTERM_BP_FAT	GO:0043603~cellular amide metabolic process	6	1.5544	0.017252	CEBPA, HTT, STAT5A, STAT5B, MDH2, MDH1	366	56	13528	3.96019	1	0.101111	26.5746
GOTERM_BP_FAT	GO:0042542~response to hydrogen peroxide	6	1.5544	0.017252	RELA, JUN, BCL2L1, STAT1, FOSL1, DDIT3	366	56	13528	3.96019	1	0.101111	26.5746
GOTERM_BP_FAT	GO:0002819~regulation of adaptive immune response	6	1.5544	0.017252	STAT6, TRAF2, IL4R, RARA, BCL6, TRAF6	366	56	13528	3.96019	1	0.101111	26.5746
GOTERM_BP_FAT	GO:0006508~proteolysis	41	10.6218	0.0173559	MST1, BAP1, NFKB1, CDC16, CUL3, UBE2D3, ARIH2, SQSTM1, PSMD1, CASP8, RNF11, PSMD4, UBE2D1, TRAF6, FBXW11, NSF, CUL1, RNF14, VHL, RELA, SOCS1, CBL, SKP2, UBE2I, SKP1, MID1, BRCA1, UBL5, MAD2L1, PSMC5, UBR7, NEDD4, UBA1, RNF2, MDM2, SMURF2, PIAS1, TNFAIP3, PRSS23, UBE2E2, BARD1	366	1054	13528	1.43779	1	0.10147	26.7124
GOTERM_BP_FAT	GO:0010466~negative regulation of peptidase activity	4	1.03627	0.0180657	NR4A1, BIRC5, SFN, HSPA5	366	21	13528	7.04033	1	0.105198	27.6463
GOTERM_BP_FAT	GO:0032231~regulation of actin filament bundle formation	4	1.03627	0.0180657	RHOA, SMAD3, AMOT, MTOR	366	21	13528	7.04033	1	0.105198	27.6463
GOTERM_BP_FAT	GO:0043255~regulation of carbohydrate biosynthetic process	4	1.03627	0.0180657	AKT1, HNF4A, MTOR, NR3C1	366	21	13528	7.04033	1	0.105198	27.6463
GOTERM_BP_FAT	GO:0030225~macrophage differentiation	3	0.777202	0.0182532	CEBPA, CDC42, CASP8	366	8	13528	13.8607	1	0.106009	27.8912
GOTERM_BP_FAT	GO:0046885~regulation of hormone biosynthetic process	3	0.777202	0.0182532	HIF1A, NR3C1, ARNT	366	8	13528	13.8607	1	0.106009	27.8912
GOTERM_BP_FAT	GO:0007184~SMAD protein nuclear translocation	3	0.777202	0.0182532	ZFYVE9, JUN, PML	366	8	13528	13.8607	1	0.106009	27.8912
GOTERM_BP_FAT	GO:0048596~embryonic camera-type eye morphogenesis	3	0.777202	0.0182532	SP1, ZEB1, FRS2	366	8	13528	13.8607	1	0.106009	27.8912
GOTERM_BP_FAT	GO:0009950~dorsal/ventral axis specification	3	0.777202	0.0182532	MDFI, SMAD2, CTNNB1	366	8	13528	13.8607	1	0.106009	27.8912
GOTERM_BP_FAT	GO:0048872~homeostasis of number of cells	8	2.07254	0.0184791	AKT1, SP1, STAT5A, IKBKG, STAT5B, BCL6, RB1, FANCC	366	100	13528	2.95694	1	0.107026	28.1852
GOTERM_BP_FAT	GO:0051099~positive regulation of binding	7	1.81347	0.0186685	HDAC4, NME1, RELA, CALM3, EDF1, SKI, FKBP1A, CALM2, CALM1	366	78	13528	3.31708	1	0.107837	28.4307
GOTERM_BP_FAT	GO:0001818~negative regulation of cytokine production	5	1.29534	0.0186828	HSF1, PPARG, NFKB1, RARA, BCL6	366	38	13528	4.86339	1	0.107683	28.4492
GOTERM_BP_FAT	GO:0045682~regulation of epidermis development	4	1.03627	0.0205085	MAFG, NME1, KEAP1, TRADD	366	22	13528	6.72032	1	0.117413	30.7757
GOTERM_BP_FAT	GO:0046824~positive regulation of nucleocytoplasmic transport	4	1.03627	0.0205085	NEDD4, RHOA, SMAD3, CDH1	366	22	13528	6.72032	1	0.117413	30.7757
GOTERM_BP_FAT	GO:0044057~regulation of system process	16	4.14508	0.0206363	EGFR, EGR1, PRKCZ, STX1A, EGR2, HTT, KIT, NFKBIL1, PTPN11, HDAC4, YWHAG, YWHAH, RAB5A, BHLHE40, PBX3, DBN1	366	309	13528	1.91388	1	0.117854	30.9358
GOTERM_BP_FAT	GO:0045927~positive regulation of growth	7	1.81347	0.0208941	AKT1, HSF1, CREB1, STAT5A, TGFBR1, STAT5B, SFN	366	80	13528	3.23415	1	0.118996	31.2578
GOTERM_BP_FAT	GO:0050769~positive regulation of neurogenesis	6	1.5544	0.0211895	RELA, PPARG, RHOA, SMAD1, KIT, ARHGDIA	366	59	13528	3.75882	1	0.120333	31.6251
GOTERM_BP_FAT	GO:0010952~positive regulation of peptidase activity	6	1.5544	0.0211895	CDKN2A, PML, TP53, SMAD3, STAT1, MYC	366	59	13528	3.75882	1	0.120333	31.6251
GOTERM_BP_FAT	GO:0043280~positive regulation of caspase activity	6	1.5544	0.0211895	CDKN2A, PML, TP53, SMAD3, STAT1, MYC	366	59	13528	3.75882	1	0.120333	31.6251
GOTERM_BP_FAT	GO:0051090~regulation of transcription factor activity	8	2.07254	0.0213765	HDAC4, CDKN2A, HDAC2, HNF4A, RELA, NFKBIA, NR2F2, DDIT3	366	103	13528	2.87082	1	0.121081	31.8565
GOTERM_BP_FAT	GO:0048285~organelle fission	13	3.36788	0.0216488	MAD1L1, RAN, NEDD9, BIRC5, UBE2I, CDC16, CEP63, CDC25C, CDK2, CDC25B, MAD2L1, RUVBL1, CCNA1	366	229	13528	2.09827	1	0.122282	32.1923
GOTERM_BP_FAT	GO:0045137~development of primary sexual characteristics	9	2.33161	0.0217157	AR, STAT5A, STAT5B, NKX2-1, FANCG, BCL2L1, FANCA, WT1, NRIP1	366	127	13528	2.61934	1	0.122381	32.2745
GOTERM_BP_FAT	GO:0051341~regulation of oxidoreductase activity	5	1.29534	0.0221846	EGFR, AKT1, HIF1A, NFKB1, GFI1	366	40	13528	4.62022	1	0.124617	32.8484
GOTERM_BP_FAT	GO:0001841~neural tube formation	5	1.29534	0.0221846	DVL2, CASP8, TGIF1, TFAP2A, TRAF6	366	40	13528	4.62022	1	0.124617	32.8484
GOTERM_BP_FAT	GO:0032989~cellular component morphogenesis	19	4.92228	0.0224713	EGFR, EGR2, VHL, CREB1, RXRA, TRIM28, CTNNB1, PTPN11, CUL3, CDC42, HIF1A, RAC1, RHOA, NKX2-1, BCL6, CAP1, RUNX3, TBPL1, NFATC1	366	397	13528	1.76895	1	0.125874	33.197
GOTERM_BP_FAT	GO:0043543~protein amino acid acylation	6	1.5544	0.0226217	TAF10, TAF12, TADA3, CREBBP, RUVBL2, RUVBL1	366	60	13528	3.69617	1	0.126406	33.3793
GOTERM_BP_FAT	GO:0031076~embryonic camera-type eye development	3	0.777202	0.0230542	SP1, ZEB1, FRS2	366	9	13528	12.3206	1	0.128418	33.9006
GOTERM_BP_FAT	GO:0010869~regulation of receptor biosynthetic process	3	0.777202	0.0230542	HDAC2, HDAC1, PPARG	366	9	13528	12.3206	1	0.128418	33.9006
GOTERM_BP_FAT	GO:0010717~regulation of epithelial to mesenchymal transition	3	0.777202	0.0230542	SMAD4, SMAD3, SMAD2	366	9	13528	12.3206	1	0.128418	33.9006
GOTERM_BP_FAT	GO:0033158~regulation of protein import into nucleus, translocation	3	0.777202	0.0230542	HNF4A, TGFBR1, SMAD4	366	9	13528	12.3206	1	0.128418	33.9006
GOTERM_BP_FAT	GO:0000187~activation of MAPK activity	7	1.81347	0.0232929	MDFI, MAP2K3, MAP4K1, SHC1, FRS2, DAXX, PTPN11	366	82	13528	3.15527	1	0.129403	34.1868
GOTERM_BP_FAT	GO:0010038~response to metal ion	9	2.33161	0.0235929	EGFR, NEDD4, HTT, RXRA, CALM3, BCL2L1, PRNP, CALM2, CALM1, CTNNB1, SREBF2	366	129	13528	2.57873	1	0.130703	34.5446
GOTERM_BP_FAT	GO:0002703~regulation of leukocyte mediated immunity	6	1.5544	0.0241152	STAT6, TRAF2, STAT5A, STAT5B, BCL6, TRAF6	366	61	13528	3.63558	1	0.133152	35.1633
GOTERM_BP_FAT	GO:0031329~regulation of cellular catabolic process	6	1.5544	0.0241152	AKT1, HDAC4, HIF1A, MDM2, MTOR, ARNT	366	61	13528	3.63558	1	0.133152	35.1633
GOTERM_BP_FAT	GO:0030100~regulation of endocytosis	6	1.5544	0.0241152	NR1H2, GATA2, ACTN4, CBL, RAC1, BIN1	366	61	13528	3.63558	1	0.133152	35.1633
GOTERM_BP_FAT	GO:0050670~regulation of lymphocyte proliferation	7	1.81347	0.0245589	CDKN2A, STAT5A, NCK1, STAT5B, BCL6, PAWR, TCF3	366	83	13528	3.11726	1	0.135179	35.6846
GOTERM_BP_FAT	GO:0060249~anatomical structure homeostasis	8	2.07254	0.0245752	HIF1A, HNF1A, MRE11A, RAC1, PARP1, RAD50, BARD1, CTNNB1	366	106	13528	2.78957	1	0.134985	35.7036
GOTERM_BP_FAT	GO:0022604~regulation of cell morphogenesis	9	2.33161	0.0255813	YWHAH, RHOA, SMAD4, SMAD3, SMAD2, SMAD1, TLX2, ARHGDIA, MBP	366	131	13528	2.53936	1	0.139886	36.8707
GOTERM_BP_FAT	GO:0022602~ovulation cycle process	6	1.5544	0.0256707	STAT5A, STAT5B, NKX2-1, FANCG, BCL2L1, NRIP1	366	62	13528	3.57694	1	0.140059	36.9735
GOTERM_BP_FAT	GO:0070663~regulation of leukocyte proliferation	7	1.81347	0.0258701	CDKN2A, STAT5A, NCK1, STAT5B, BCL6, PAWR, TCF3	366	84	13528	3.08015	1	0.140793	37.202
GOTERM_BP_FAT	GO:0032944~regulation of mononuclear cell proliferation	7	1.81347	0.0258701	CDKN2A, STAT5A, NCK1, STAT5B, BCL6, PAWR, TCF3	366	84	13528	3.08015	1	0.140793	37.202
GOTERM_BP_FAT	GO:0007127~meiosis I	5	1.29534	0.0260611	MRE11A, RAD54B, ATM, RAD50, RAD51	366	42	13528	4.40021	1	0.141481	37.4203
GOTERM_BP_FAT	GO:0001501~skeletal system development	16	4.14508	0.026576	EGFR, TGFBR1, SMAD3, SMAD1, ZEB1, CTNNB1, HDAC4, TNFRSF11A, SP1, MAPK14, TFAP2A, HOXA9, PTN, TRAF6, MYC, WWOX	366	319	13528	1.85388	1	0.143809	38.0049
GOTERM_BP_FAT	GO:0030879~mammary gland development	6	1.5544	0.027289	NME1, CREB1, STAT5A, STAT5B, HOXA9, USF2	366	63	13528	3.52017	1	0.147121	38.8061
GOTERM_BP_FAT	GO:0009615~response to virus	8	2.07254	0.0280881	PLSCR1, RELA, IRF7, IRF3, STAT1, FOSL1, STAT2, IFNAR1	366	109	13528	2.71279	1	0.15084	39.6922
GOTERM_BP_FAT	GO:0034599~cellular response to oxidative stress	5	1.29534	0.0281422	FOS, HIF1A, PML, ARNT, FANCC	366	43	13528	4.29788	1	0.15081	39.7519
GOTERM_BP_FAT	GO:0001824~blastocyst development	5	1.29534	0.0281422	CUL3, HNF1A, SP1, TGFBR1, CDH1	366	43	13528	4.29788	1	0.15081	39.7519
GOTERM_BP_FAT	GO:0001838~embryonic epithelial tube formation	5	1.29534	0.0281422	DVL2, CASP8, TGIF1, TFAP2A, TRAF6	366	43	13528	4.29788	1	0.15081	39.7519
GOTERM_BP_FAT	GO:0007093~mitotic cell cycle checkpoint	5	1.29534	0.0281422	MAD1L1, MAD2L1, PML, TP53, ATM	366	43	13528	4.29788	1	0.15081	39.7519
GOTERM_BP_FAT	GO:0055012~ventricular cardiac muscle cell differentiation	3	0.777202	0.0283102	RXRB, RXRA, RARB	366	10	13528	11.0885	1	0.151349	39.9364
GOTERM_BP_FAT	GO:0043550~regulation of lipid kinase activity	3	0.777202	0.0283102	CDC42, RAC1, RB1	366	10	13528	11.0885	1	0.151349	39.9364
GOTERM_BP_FAT	GO:0006983~ER overload response	3	0.777202	0.0283102	TP53, HSPA5, DDIT3	366	10	13528	11.0885	1	0.151349	39.9364
GOTERM_BP_FAT	GO:0070303~negative regulation of stress-activated protein kinase signaling pathway	3	0.777202	0.0283102	AKT1, HDAC3, NCOR1	366	10	13528	11.0885	1	0.151349	39.9364
GOTERM_BP_FAT	GO:0046329~negative regulation of JNK cascade	3	0.777202	0.0283102	AKT1, HDAC3, NCOR1	366	10	13528	11.0885	1	0.151349	39.9364
GOTERM_BP_FAT	GO:0001953~negative regulation of cell-matrix adhesion	3	0.777202	0.0283102	CDKN2A, BCL6, PIK3R1	366	10	13528	11.0885	1	0.151349	39.9364
GOTERM_BP_FAT	GO:0045622~regulation of T-helper cell differentiation	3	0.777202	0.0283102	IL4R, RARA, BCL6	366	10	13528	11.0885	1	0.151349	39.9364
GOTERM_BP_FAT	GO:0030182~neuron differentiation	20	5.18135	0.0288111	EGFR, EGR2, CEBPB, HTT, CREB1, RXRA, TGFBR1, SMAD4, CDH1, STAT3, PTPN11, CDC42, GATA2, NRL, NEDD4, RAC1, NKX2-1, GFI1, PBX3, RUNX3	366	438	13528	1.68775	1	0.15354	40.4836
GOTERM_BP_FAT	GO:0032273~positive regulation of protein polymerization	4	1.03627	0.0288704	CDKN1B, NCK1, RAC1, MTOR	366	25	13528	5.91388	1	0.15353	40.5481
GOTERM_BP_FAT	GO:0051235~maintenance of location	6	1.5544	0.0289709	MDFI, NFKBIB, YWHAB, PML, NFKBIA, NFKBIL1	366	64	13528	3.46516	1	0.153724	40.6572
GOTERM_BP_FAT	GO:0008585~female gonad development	6	1.5544	0.0289709	STAT5A, STAT5B, FANCG, BCL2L1, FANCA, NRIP1	366	64	13528	3.46516	1	0.153724	40.6572
GOTERM_BP_FAT	GO:0048593~camera-type eye morphogenesis	5	1.29534	0.0303195	SP1, YY1, ZEB1, FRS2, CTNNB1	366	44	13528	4.2002	1	0.16006	42.1033
GOTERM_BP_FAT	GO:0035148~tube lumen formation	5	1.29534	0.0303195	DVL2, CASP8, TGIF1, TFAP2A, TRAF6	366	44	13528	4.2002	1	0.16006	42.1033
GOTERM_BP_FAT	GO:0006954~inflammatory response	16	4.14508	0.0306032	YWHAZ, CEBPB, RXRA, MAP2K3, RELA, S100A9, STAT5B, NFKB1, SMAD1, STAT3, AKT1, HDAC4, FOS, HIF1A, IRF7, RAC1	366	325	13528	1.81966	1	0.161135	42.4032
GOTERM_BP_FAT	GO:0046328~regulation of JNK cascade	6	1.5544	0.0307169	MDFI, AKT1, HDAC3, MAP4K1, DAXX, NCOR1	366	65	13528	3.41185	1	0.161375	42.523
GOTERM_BP_FAT	GO:0031145~anaphase-promoting complex-dependent proteasomal ubiquitin-dependent protein catabolic process	6	1.5544	0.0307169	MAD2L1, PSMC5, PSMD1, PSMD4, CDC16, UBE2D1	366	65	13528	3.41185	1	0.161375	42.523
GOTERM_BP_FAT	GO:0051436~negative regulation of ubiquitin-protein ligase activity during mitotic cell cycle	6	1.5544	0.0307169	MAD2L1, PSMC5, PSMD1, PSMD4, CDC16, UBE2D1	366	65	13528	3.41185	1	0.161375	42.523
GOTERM_BP_FAT	GO:0008624~induction of apoptosis by extracellular signals	8	2.07254	0.0319269	ITGB3BP, SQSTM1, CASP8, RAC1, BAD, TRAF6, YWHAE, DAXX	366	112	13528	2.64012	1	0.166938	43.7833
GOTERM_BP_FAT	GO:0035303~regulation of dephosphorylation	4	1.03627	0.0320008	YWHAB, SMAD3, FKBP1A, YWHAE	366	26	13528	5.68642	1	0.166972	43.8594
GOTERM_BP_FAT	GO:0007051~spindle organization	5	1.29534	0.0325936	HDAC3, RAN, TUBG1, CEP63, NCOR1	366	45	13528	4.10686	1	0.169505	44.4666
GOTERM_BP_FAT	GO:0046879~hormone secretion	5	1.29534	0.0325936	YWHAZ, HNF1A, HTT, SMAD2, PDX1	366	45	13528	4.10686	1	0.169505	44.4666
GOTERM_BP_FAT	GO:0006793~phosphorus metabolic process	37	9.58549	0.0331469	PRKCZ, BCKDK, STAT5A, PML, MAP4K1, KIT, DAXX, AKT1, HSF1, PIK3C3, SHC1, FRS2, PIK3R1, MDFI, EGFR, PPP2R1A, ERG, CREB1, TGFBR1, MAP2K3, MAP2K4, TRIM28, RAF1, SMAD2, ATR, STAT1, CDK4, CDC25C, CDK2, ATM, CDC25B, PTPN11, NME1, MAPK14, ATP5C1, MTOR, PTPN1	366	973	13528	1.40553	1	0.171833	45.0277
GOTERM_BP_FAT	GO:0006796~phosphate metabolic process	37	9.58549	0.0331469	PRKCZ, BCKDK, STAT5A, PML, MAP4K1, KIT, DAXX, AKT1, HSF1, PIK3C3, SHC1, FRS2, PIK3R1, MDFI, EGFR, PPP2R1A, ERG, CREB1, TGFBR1, MAP2K3, MAP2K4, TRIM28, RAF1, SMAD2, ATR, STAT1, CDK4, CDC25C, CDK2, ATM, CDC25B, PTPN11, NME1, MAPK14, ATP5C1, MTOR, PTPN1	366	973	13528	1.40553	1	0.171833	45.0277
GOTERM_BP_FAT	GO:0046902~regulation of mitochondrial membrane permeability	3	0.777202	0.0339935	HTT, TP53, BCL2L1	366	11	13528	10.0805	1	0.175544	45.8759
GOTERM_BP_FAT	GO:0010885~regulation of cholesterol storage	3	0.777202	0.0339935	NR1H2, MSR1, PPARG	366	11	13528	10.0805	1	0.175544	45.8759
GOTERM_BP_FAT	GO:0031293~membrane protein intracellular domain proteolysis	3	0.777202	0.0339935	RELA, NFKB1, TRAF6	366	11	13528	10.0805	1	0.175544	45.8759
GOTERM_BP_FAT	GO:0010812~negative regulation of cell-substrate adhesion	3	0.777202	0.0339935	CDKN2A, BCL6, PIK3R1	366	11	13528	10.0805	1	0.175544	45.8759
GOTERM_BP_FAT	GO:0043330~response to exogenous dsRNA	3	0.777202	0.0339935	NFKBIA, IRF3, STAT1	366	11	13528	10.0805	1	0.175544	45.8759
GOTERM_BP_FAT	GO:0060562~epithelial tube morphogenesis	6	1.5544	0.0344038	DVL2, CASP8, SMAD4, TGIF1, TFAP2A, TRAF6	366	67	13528	3.31001	1	0.177157	46.2825
GOTERM_BP_FAT	GO:0030111~regulation of Wnt receptor signaling pathway	5	1.29534	0.0349649	MDFI, PPP2R1A, HNF1A, LRP1, WWOX	366	46	13528	4.01758	1	0.179474	46.8339
GOTERM_BP_FAT	GO:0010810~regulation of cell-substrate adhesion	5	1.29534	0.0349649	PRKCZ, CDKN2A, SMAD3, BCL6, PIK3R1	366	46	13528	4.01758	1	0.179474	46.8339
GOTERM_BP_FAT	GO:0033077~T cell differentiation in the thymus	4	1.03627	0.0353011	STAT5A, STAT5B, TP53, CTNNB1	366	27	13528	5.47581	1	0.180718	47.1617
GOTERM_BP_FAT	GO:0030073~insulin secretion	4	1.03627	0.0353011	HNF1A, HTT, SMAD2, PDX1	366	27	13528	5.47581	1	0.180718	47.1617
GOTERM_BP_FAT	GO:0045732~positive regulation of protein catabolic process	4	1.03627	0.0353011	AKT1, NEDD4, MDM2, BARD1	366	27	13528	5.47581	1	0.180718	47.1617
GOTERM_BP_FAT	GO:0001503~ossification	8	2.07254	0.0361022	EGFR, TNFRSF11A, SP1, SMAD3, PTN, SMAD1, TRAF6, WWOX	366	115	13528	2.57125	1	0.184135	47.9351
GOTERM_BP_FAT	GO:0050730~regulation of peptidyl-tyrosine phosphorylation	6	1.5544	0.0363456	EGFR, PRKCZ, PPP2R1A, HNF4A, SOCS1, MTOR	366	68	13528	3.26133	1	0.184926	48.168
GOTERM_BP_FAT	GO:0010324~membrane invagination	12	3.10881	0.0364442	SH3GL3, GATA2, MSR1, LRP1, RABEP1, NEDD4, NME1, ZFYVE9, RAC1, RAB5A, CAP1, BIN1	366	220	13528	2.0161	1	0.185037	48.2621
GOTERM_BP_FAT	GO:0006897~endocytosis	12	3.10881	0.0364442	SH3GL3, GATA2, MSR1, LRP1, RABEP1, NEDD4, NME1, ZFYVE9, RAC1, RAB5A, CAP1, BIN1	366	220	13528	2.0161	1	0.185037	48.2621
GOTERM_BP_FAT	GO:0009617~response to bacterium	11	2.84974	0.0366071	FOS, HSF1, RELA, MAPK14, JUN, SOCS1, STAT5B, NFKBIA, NKX2-1, IRF3, STAT1	366	193	13528	2.10663	1	0.185448	48.4171
GOTERM_BP_FAT	GO:0048878~chemical homeostasis	22	5.69948	0.0375339	MAFG, PRKCZ, EGR2, HNF1A, HTT, PPARG, TP53, FKBP1A, BCL2L1, BAD, PDX1, USF1, USF2, STAT3, MBP, PTPN11, ATXN1, HIF1A, HNF4A, JUN, PRNP, MYC	366	512	13528	1.5882	1	0.189394	49.2909
GOTERM_BP_FAT	GO:0007264~small GTPase mediated signal transduction	15	3.88601	0.0375429	GRB2, YWHAB, RAF1, TRIM23, RFXANK, IQGAP1, CDC42, CRKL, MAPK14, RAC1, RAB5A, RHOA, YWHAQ, SHC1, ARHGDIA	366	305	13528	1.81779	1	0.189082	49.2993
GOTERM_BP_FAT	GO:0006839~mitochondrial transport	6	1.5544	0.0383536	YWHAZ, HSP90AA1, HTT, TP53, BCL2L1, AIP	366	69	13528	3.21407	1	0.192458	50.052
GOTERM_BP_FAT	GO:0070302~regulation of stress-activated protein kinase signaling pathway	6	1.5544	0.0383536	MDFI, AKT1, HDAC3, MAP4K1, DAXX, NCOR1	366	69	13528	3.21407	1	0.192458	50.052
GOTERM_BP_FAT	GO:0005996~monosaccharide metabolic process	12	3.10881	0.0383954	AKT1, ATF3, AKR1A1, MAPK14, ENO2, BAD, PDX1, USF1, MYC, PDHB, MDH2, MDH1	366	222	13528	1.99793	1	0.192293	50.0906
GOTERM_BP_FAT	GO:0045833~negative regulation of lipid metabolic process	4	1.03627	0.0387699	AKT1, NFKB1, GFI1, BRCA1	366	28	13528	5.28025	1	0.193649	50.4345
GOTERM_BP_FAT	GO:0030888~regulation of B cell proliferation	4	1.03627	0.0387699	CDKN2A, BCL6, PAWR, TCF3	366	28	13528	5.28025	1	0.193649	50.4345
GOTERM_BP_FAT	GO:0007173~epidermal growth factor receptor signaling pathway	4	1.03627	0.0387699	EGFR, GRB2, CBL, SHC1	366	28	13528	5.28025	1	0.193649	50.4345
GOTERM_BP_FAT	GO:0021983~pituitary gland development	4	1.03627	0.0387699	GATA2, CREB1, NKX2-1, CDH1	366	28	13528	5.28025	1	0.193649	50.4345
GOTERM_BP_FAT	GO:0046320~regulation of fatty acid oxidation	4	1.03627	0.0387699	AKT1, PPARG, CAB39, MTOR	366	28	13528	5.28025	1	0.193649	50.4345
GOTERM_BP_FAT	GO:0002260~lymphocyte homeostasis	4	1.03627	0.0387699	AKT1, STAT5A, IKBKG, STAT5B	366	28	13528	5.28025	1	0.193649	50.4345
GOTERM_BP_FAT	GO:0045793~positive regulation of cell size	5	1.29534	0.0400001	AKT1, TGFBR1, AMOT, SFN, CDK4	366	48	13528	3.85018	1	0.198884	51.5485
GOTERM_BP_FAT	GO:0030183~B cell differentiation	5	1.29534	0.0400001	HDAC4, TP53, BCL6, TCF3, PIK3R1	366	48	13528	3.85018	1	0.198884	51.5485
GOTERM_BP_FAT	GO:0007283~spermatogenesis	15	3.88601	0.0400046	RAN, HTT, LMNA, TBP, BCL2L1, KIT, SREBF2, HSF1, BCL6, H2AFX, FANCG, RUVBL1, ASF1B, CCNA1, TBPL1	366	308	13528	1.80009	1	0.198539	51.5525
GOTERM_BP_FAT	GO:0048232~male gamete generation	15	3.88601	0.0400046	RAN, HTT, LMNA, TBP, BCL2L1, KIT, SREBF2, HSF1, BCL6, H2AFX, FANCG, RUVBL1, ASF1B, CCNA1, TBPL1	366	308	13528	1.80009	1	0.198539	51.5525
GOTERM_BP_FAT	GO:0010888~negative regulation of lipid storage	3	0.777202	0.0400772	NR1H2, PPARG, NFKBIA	366	12	13528	9.24044	1	0.198504	51.6175
GOTERM_BP_FAT	GO:0032350~regulation of hormone metabolic process	3	0.777202	0.0400772	HIF1A, NR3C1, ARNT	366	12	13528	9.24044	1	0.198504	51.6175
GOTERM_BP_FAT	GO:0048814~regulation of dendrite morphogenesis	3	0.777202	0.0400772	YWHAH, SMAD1, TLX2	366	12	13528	9.24044	1	0.198504	51.6175
GOTERM_BP_FAT	GO:0045931~positive regulation of mitotic cell cycle	3	0.777202	0.0400772	STAT5A, STAT5B, BIRC5	366	12	13528	9.24044	1	0.198504	51.6175
GOTERM_BP_FAT	GO:0010745~negative regulation of foam cell differentiation	3	0.777202	0.0400772	NR1H2, PPARG, NFKBIA	366	12	13528	9.24044	1	0.198504	51.6175
GOTERM_BP_FAT	GO:0031577~spindle checkpoint	3	0.777202	0.0400772	MAD2L1, BIRC5, ATM	366	12	13528	9.24044	1	0.198504	51.6175
GOTERM_BP_FAT	GO:0006110~regulation of glycolysis	3	0.777202	0.0400772	HDAC4, HIF1A, ARNT	366	12	13528	9.24044	1	0.198504	51.6175
GOTERM_BP_FAT	GO:0045885~positive regulation of survival gene product expression	3	0.777202	0.0400772	STAT5A, TGFBR1, STAT5B	366	12	13528	9.24044	1	0.198504	51.6175
GOTERM_BP_FAT	GO:0035196~gene silencing by miRNA, production of miRNAs	3	0.777202	0.0400772	SMAD3, SMAD2, SMAD1	366	12	13528	9.24044	1	0.198504	51.6175
GOTERM_BP_FAT	GO:0030838~positive regulation of actin filament polymerization	3	0.777202	0.0400772	NCK1, RAC1, MTOR	366	12	13528	9.24044	1	0.198504	51.6175
GOTERM_BP_FAT	GO:0043388~positive regulation of DNA binding	6	1.5544	0.0404281	HDAC4, NME1, RELA, CALM3, EDF1, SKI, CALM2, CALM1	366	70	13528	3.16815	1	0.199722	51.9305
GOTERM_BP_FAT	GO:0018105~peptidyl-serine phosphorylation	4	1.03627	0.0424053	AKT1, PRKCZ, TGFBR1, MAP4K1	366	29	13528	5.09817	1	0.208207	53.6586
GOTERM_BP_FAT	GO:0050678~regulation of epithelial cell proliferation	6	1.5544	0.0425695	EGFR, CDKN1B, NME1, SMAD3, FGF1, RUNX3	366	71	13528	3.12353	1	0.20856	53.7994
GOTERM_BP_FAT	GO:0009914~hormone transport	5	1.29534	0.0426644	YWHAZ, HNF1A, HTT, SMAD2, PDX1	366	49	13528	3.77161	1	0.208605	53.8806
GOTERM_BP_FAT	GO:0042692~muscle cell differentiation	8	2.07254	0.0454985	SYNE1, RXRB, RXRA, RB1, RARB, BIN1, CSRP2, CTNNB1	366	121	13528	2.44375	1	0.2207	56.2449
GOTERM_BP_FAT	GO:0000226~microtubule cytoskeleton organization	9	2.33161	0.0458113	PRKCZ, HDAC3, RAN, TUBG1, MID1, CEP63, NCOR1, BRCA1, CTNNB1	366	147	13528	2.26296	1	0.221672	56.4988
GOTERM_BP_FAT	GO:0032368~regulation of lipid transport	4	1.03627	0.0462054	NR1H2, AKT1, NFKBIA, NFKB1	366	30	13528	4.92823	1	0.222991	56.8166
GOTERM_BP_FAT	GO:0032663~regulation of interleukin-2 production	4	1.03627	0.0462054	TRAF2, STAT5A, STAT5B, TRAF6	366	30	13528	4.92823	1	0.222991	56.8166
GOTERM_BP_FAT	GO:0060606~tube closure	4	1.03627	0.0462054	DVL2, TGIF1, TFAP2A, TRAF6	366	30	13528	4.92823	1	0.222991	56.8166
GOTERM_BP_FAT	GO:0001843~neural tube closure	4	1.03627	0.0462054	DVL2, TGIF1, TFAP2A, TRAF6	366	30	13528	4.92823	1	0.222991	56.8166
GOTERM_BP_FAT	GO:0007250~activation of NF-kappaB-inducing kinase activity	3	0.777202	0.0465357	TRAF2, IKBKG, TRAF6	366	13	13528	8.52963	1	0.224028	57.0813
GOTERM_BP_FAT	GO:0042993~positive regulation of transcription factor import into nucleus	3	0.777202	0.0465357	RHOA, SMAD3, CDH1	366	13	13528	8.52963	1	0.224028	57.0813
GOTERM_BP_FAT	GO:0031050~dsRNA fragmentation	3	0.777202	0.0465357	SMAD3, SMAD2, SMAD1	366	13	13528	8.52963	1	0.224028	57.0813
GOTERM_BP_FAT	GO:0001525~angiogenesis	9	2.33161	0.0473461	HDAC3, HIF1A, VHL, MAPK14, JUN, CASP8, ELK3, FGF1, CTNNB1	366	148	13528	2.24767	1	0.22713	57.7242
GOTERM_BP_FAT	GO:0060348~bone development	8	2.07254	0.0489486	EGFR, TNFRSF11A, SP1, SMAD3, PTN, SMAD1, TRAF6, WWOX	366	123	13528	2.40402	1	0.233601	58.9689
GOTERM_BP_FAT	GO:0042035~regulation of cytokine biosynthetic process	6	1.5544	0.0493974	CEBPB, RELA, STAT5A, MAP2K3, STAT5B, TRAF6	366	74	13528	2.9969	1	0.235105	59.3112
GOTERM_BP_FAT	GO:0009611~response to wounding	22	5.69948	0.0498092	YWHAZ, CEBPB, RELA, RXRA, MAP2K3, S100A9, STAT5B, MST1, SMAD3, NFKB1, ELK3, SMAD1, WAS, STAT3, AKT1, HDAC4, PLSCR1, FOS, HIF1A, HNF4A, IRF7, RAC1	366	530	13528	1.53426	1	0.236444	59.623
GOTERM_BP_FAT	GO:0048661~positive regulation of smooth muscle cell proliferation	4	1.03627	0.0501676	EGFR, JUN, STAT5B, STAT1	366	31	13528	4.76926	1	0.23755	59.8925
GOTERM_BP_FAT	GO:0008584~male gonad development	5	1.29534	0.0512429	AR, NKX2-1, BCL2L1, FANCA, WT1	366	52	13528	3.55401	1	0.241669	60.6908
GOTERM_BP_FAT	GO:0030324~lung development	7	1.81347	0.0512876	CEBPA, SP1, TGFBR1, NKX2-1, SMAD2, FGF1, CTNNB1	366	99	13528	2.61346	1	0.241439	60.7237
GOTERM_BP_FAT	GO:0048469~cell maturation	6	1.5544	0.0518084	CEBPA, GATA2, PPARG, RUNX3, CDC25B, CTNNB1	366	75	13528	2.95694	1	0.243203	61.1046
GOTERM_BP_FAT	GO:0007548~sex differentiation	9	2.33161	0.0521505	AR, STAT5A, STAT5B, NKX2-1, FANCG, BCL2L1, FANCA, WT1, NRIP1	366	151	13528	2.20302	1	0.244212	61.353
GOTERM_BP_FAT	GO:0010817~regulation of hormone levels	9	2.33161	0.0521505	YWHAZ, YWHAH, HNF1A, HTT, STAT5B, SMAD2, NR3C1, PDX1, PTPN11	366	151	13528	2.20302	1	0.244212	61.353
GOTERM_BP_FAT	GO:0000436~positive regulation of transcription from RNA polymerase II promoter by carbon catabolites	2	0.518135	0.0532361	USF1, USF2	366	2	13528	36.9617	1	0.248302	62.1312
GOTERM_BP_FAT	GO:0019080~viral genome expression	2	0.518135	0.0532361	USF1, USF2	366	2	13528	36.9617	1	0.248302	62.1312
GOTERM_BP_FAT	GO:0010957~negative regulation of vitamin D biosynthetic process	2	0.518135	0.0532361	NFKB1, GFI1	366	2	13528	36.9617	1	0.248302	62.1312
GOTERM_BP_FAT	GO:0030575~nuclear body organization	2	0.518135	0.0532361	ETS1, PML	366	2	13528	36.9617	1	0.248302	62.1312
GOTERM_BP_FAT	GO:0046544~development of secondary male sexual characteristics	2	0.518135	0.0532361	STAT5A, STAT5B	366	2	13528	36.9617	1	0.248302	62.1312
GOTERM_BP_FAT	GO:0000429~regulation of transcription from RNA polymerase II promoter by carbon catabolites	2	0.518135	0.0532361	USF1, USF2	366	2	13528	36.9617	1	0.248302	62.1312
GOTERM_BP_FAT	GO:0050774~negative regulation of dendrite morphogenesis	2	0.518135	0.0532361	YWHAH, TLX2	366	2	13528	36.9617	1	0.248302	62.1312
GOTERM_BP_FAT	GO:0032916~positive regulation of transforming growth factor-beta3 production	2	0.518135	0.0532361	CREB1, SMAD3	366	2	13528	36.9617	1	0.248302	62.1312
GOTERM_BP_FAT	GO:0019083~viral transcription	2	0.518135	0.0532361	USF1, USF2	366	2	13528	36.9617	1	0.248302	62.1312
GOTERM_BP_FAT	GO:0046016~positive regulation of transcription by glucose	2	0.518135	0.0532361	USF1, USF2	366	2	13528	36.9617	1	0.248302	62.1312
GOTERM_BP_FAT	GO:0000430~regulation of transcription from RNA polymerase II promoter by glucose	2	0.518135	0.0532361	USF1, USF2	366	2	13528	36.9617	1	0.248302	62.1312
GOTERM_BP_FAT	GO:0000432~positive regulation of transcription from RNA polymerase II promoter by glucose	2	0.518135	0.0532361	USF1, USF2	366	2	13528	36.9617	1	0.248302	62.1312
GOTERM_BP_FAT	GO:0019086~late viral mRNA transcription	2	0.518135	0.0532361	USF1, USF2	366	2	13528	36.9617	1	0.248302	62.1312
GOTERM_BP_FAT	GO:0030578~PML body organization	2	0.518135	0.0532361	ETS1, PML	366	2	13528	36.9617	1	0.248302	62.1312
GOTERM_BP_FAT	GO:0045991~positive regulation of transcription by carbon catabolites	2	0.518135	0.0532361	USF1, USF2	366	2	13528	36.9617	1	0.248302	62.1312
GOTERM_BP_FAT	GO:0070208~protein heterotrimerization	2	0.518135	0.0532361	SKI, SKIL	366	2	13528	36.9617	1	0.248302	62.1312
GOTERM_BP_FAT	GO:0046137~negative regulation of vitamin metabolic process	2	0.518135	0.0532361	NFKB1, GFI1	366	2	13528	36.9617	1	0.248302	62.1312
GOTERM_BP_FAT	GO:0006268~DNA unwinding during replication	3	0.777202	0.0533445	MCM7, MCM2, RAD51	366	14	13528	7.92037	1	0.248327	62.2081
GOTERM_BP_FAT	GO:0045604~regulation of epidermal cell differentiation	3	0.777202	0.0533445	MAFG, NME1, KEAP1	366	14	13528	7.92037	1	0.248327	62.2081
GOTERM_BP_FAT	GO:0051345~positive regulation of hydrolase activity	10	2.59067	0.0537871	NR1H2, EGFR, GABARAPL2, PRKCZ, CDKN2A, PML, TP53, SMAD3, STAT1, MYC	366	179	13528	2.0649	1	0.24973	62.5205
GOTERM_BP_FAT	GO:0009880~embryonic pattern specification	4	1.03627	0.0542896	SMAD2, SMAD1, FRS2, CTNNB1	366	32	13528	4.62022	1	0.251371	62.8722
GOTERM_BP_FAT	GO:0007006~mitochondrial membrane organization	4	1.03627	0.0542896	HSP90AA1, HTT, TP53, BCL2L1	366	32	13528	4.62022	1	0.251371	62.8722
GOTERM_BP_FAT	GO:0009267~cellular response to starvation	4	1.03627	0.0542896	SREBF1, JUN, TP53, HSPA5	366	32	13528	4.62022	1	0.251371	62.8722
GOTERM_BP_FAT	GO:0045444~fat cell differentiation	5	1.29534	0.0542969	CEBPA, CTBP2, CEBPB, SOCS1, PPARG	366	53	13528	3.48696	1	0.250976	62.8773
GOTERM_BP_FAT	GO:0048584~positive regulation of response to stimulus	12	3.10881	0.0549401	TRAF2, RELA, STAT5A, IRF7, IKBKG, STAT5B, SMAD3, NFKBIA, H2AFX, TRAF6, BRCA1, UIMC1	366	236	13528	1.87941	1	0.253182	63.3229
GOTERM_BP_FAT	GO:0002697~regulation of immune effector process	7	1.81347	0.0555273	STAT6, TRAF2, STAT5A, STAT5B, PML, BCL6, TRAF6	366	101	13528	2.56171	1	0.255147	63.7253
GOTERM_BP_FAT	GO:0021700~developmental maturation	7	1.81347	0.0555273	CEBPA, AKT1, GATA2, PPARG, RUNX3, CDC25B, CTNNB1	366	101	13528	2.56171	1	0.255147	63.7253
GOTERM_BP_FAT	GO:0006928~cell motion	20	5.18135	0.0563401	EGR2, VHL, TGFBR1, VIM, S100A9, KIT, YWHAE, STAT3, HIF1A, ETS1, MAPK14, NCK1, TXN, RAC1, NKX2-1, AMOT, CAP1, NR2F2, ARHGDIA, RUNX3	366	475	13528	1.55628	1	0.258014	64.2755
GOTERM_BP_FAT	GO:0040029~regulation of gene expression, epigenetic	6	1.5544	0.0568335	FOS, HDAC2, SMAD3, SMAD2, SMAD1, BRCA1	366	77	13528	2.88014	1	0.259575	64.6056
GOTERM_BP_FAT	GO:0043279~response to alkaloid	5	1.29534	0.0574473	HDAC2, RELA, PPARG, FKBP1A, MYC	366	54	13528	3.42238	1	0.261611	65.0122
GOTERM_BP_FAT	GO:0010498~proteasomal protein catabolic process	7	1.81347	0.0577241	CUL3, MAD2L1, PSMC5, PSMD1, PSMD4, CDC16, UBE2D1	366	102	13528	2.53659	1	0.262286	65.1942
GOTERM_BP_FAT	GO:0043161~proteasomal ubiquitin-dependent protein catabolic process	7	1.81347	0.0577241	CUL3, MAD2L1, PSMC5, PSMD1, PSMD4, CDC16, UBE2D1	366	102	13528	2.53659	1	0.262286	65.1942
GOTERM_BP_FAT	GO:0030323~respiratory tube development	7	1.81347	0.0577241	CEBPA, SP1, TGFBR1, NKX2-1, SMAD2, FGF1, CTNNB1	366	102	13528	2.53659	1	0.262286	65.1942
GOTERM_BP_FAT	GO:0007569~cell aging	4	1.03627	0.0585684	CDKN2A, HTT, PML, TP53	366	33	13528	4.48021	1	0.265223	65.7436
GOTERM_BP_FAT	GO:0014020~primary neural tube formation	4	1.03627	0.0585684	DVL2, TGIF1, TFAP2A, TRAF6	366	33	13528	4.48021	1	0.265223	65.7436
GOTERM_BP_FAT	GO:0007517~muscle organ development	11	2.84974	0.0602718	MEF2A, RXRB, MAPK14, RXRA, LMNA, RHOA, FKBP1A, RARB, NR2F2, CSRP2, TCF12	366	211	13528	1.92692	1	0.271541	66.8273
GOTERM_BP_FAT	GO:0051055~negative regulation of lipid biosynthetic process	3	0.777202	0.0604801	NFKB1, GFI1, BRCA1	366	15	13528	7.39235	1	0.271917	66.9576
GOTERM_BP_FAT	GO:0001938~positive regulation of endothelial cell proliferation	3	0.777202	0.0604801	HIF1A, MTOR, ARNT	366	15	13528	7.39235	1	0.271917	66.9576
GOTERM_BP_FAT	GO:0000578~embryonic axis specification	3	0.777202	0.0604801	SMAD2, FRS2, CTNNB1	366	15	13528	7.39235	1	0.271917	66.9576
GOTERM_BP_FAT	GO:0042304~regulation of fatty acid biosynthetic process	3	0.777202	0.0604801	NR1H2, HNF4A, BRCA1	366	15	13528	7.39235	1	0.271917	66.9576
GOTERM_BP_FAT	GO:0043370~regulation of CD4-positive, alpha beta T cell differentiation	3	0.777202	0.0604801	IL4R, RARA, BCL6	366	15	13528	7.39235	1	0.271917	66.9576
GOTERM_BP_FAT	GO:0045453~bone resorption	3	0.777202	0.0604801	HNF1A, RAC1, CTNNB1	366	15	13528	7.39235	1	0.271917	66.9576
GOTERM_BP_FAT	GO:0032369~negative regulation of lipid transport	3	0.777202	0.0604801	NR1H2, AKT1, NFKB1	366	15	13528	7.39235	1	0.271917	66.9576
GOTERM_BP_FAT	GO:0045739~positive regulation of DNA repair	3	0.777202	0.0604801	H2AFX, BRCA1, UIMC1	366	15	13528	7.39235	1	0.271917	66.9576
GOTERM_BP_FAT	GO:0050671~positive regulation of lymphocyte proliferation	5	1.29534	0.0606937	STAT5A, NCK1, STAT5B, BCL6, TCF3	366	55	13528	3.36016	1	0.272313	67.0907
GOTERM_BP_FAT	GO:0002708~positive regulation of lymphocyte mediated immunity	4	1.03627	0.063001	TRAF2, STAT5A, STAT5B, TRAF6	366	34	13528	4.34844	1	0.280887	68.4965
GOTERM_BP_FAT	GO:0002705~positive regulation of leukocyte mediated immunity	4	1.03627	0.063001	TRAF2, STAT5A, STAT5B, TRAF6	366	34	13528	4.34844	1	0.280887	68.4965
GOTERM_BP_FAT	GO:0032946~positive regulation of mononuclear cell proliferation	5	1.29534	0.0640353	STAT5A, NCK1, STAT5B, BCL6, TCF3	366	56	13528	3.30016	1	0.284441	69.108
GOTERM_BP_FAT	GO:0070665~positive regulation of leukocyte proliferation	5	1.29534	0.0640353	STAT5A, NCK1, STAT5B, BCL6, TCF3	366	56	13528	3.30016	1	0.284441	69.108
GOTERM_BP_FAT	GO:0006338~chromatin remodeling	5	1.29534	0.0640353	HDAC4, HNF1A, HDAC2, HDAC1, RB1	366	56	13528	3.30016	1	0.284441	69.108
GOTERM_BP_FAT	GO:0000904~cell morphogenesis involved in differentiation	12	3.10881	0.0668614	CUL3, HIF1A, EGR2, CREB1, RXRA, TRIM28, RAC1, NKX2-1, RUNX3, CTNNB1, NFATC1, PTPN11	366	244	13528	1.81779	1	0.294829	70.7225
GOTERM_BP_FAT	GO:0034330~cell junction organization	5	1.29534	0.0674715	PARD6A, CDC42, HNF4A, SMAD3, AMOT	366	57	13528	3.24226	1	0.296681	71.0605
GOTERM_BP_FAT	GO:0031334~positive regulation of protein complex assembly	4	1.03627	0.0675844	CDKN1B, NCK1, RAC1, MTOR	366	35	13528	4.2242	1	0.296637	71.1226
GOTERM_BP_FAT	GO:0031016~pancreas development	4	1.03627	0.0675844	HNF1A, SMAD2, PDX1, CTNNB1	366	35	13528	4.2242	1	0.296637	71.1226
GOTERM_BP_FAT	GO:0001829~trophectodermal cell differentiation	3	0.777202	0.06792	CUL3, SP1, CDH1	366	16	13528	6.93033	1	0.297437	71.3065
GOTERM_BP_FAT	GO:0050999~regulation of nitric-oxide synthase activity	3	0.777202	0.06792	EGFR, AKT1, HIF1A	366	16	13528	6.93033	1	0.297437	71.3065
GOTERM_BP_FAT	GO:0043471~regulation of cellular carbohydrate catabolic process	3	0.777202	0.06792	HDAC4, HIF1A, ARNT	366	16	13528	6.93033	1	0.297437	71.3065
GOTERM_BP_FAT	GO:0051148~negative regulation of muscle cell differentiation	3	0.777202	0.06792	HDAC4, HDAC3, HDAC1	366	16	13528	6.93033	1	0.297437	71.3065
GOTERM_BP_FAT	GO:0042089~cytokine biosynthetic process	3	0.777202	0.06792	IRF3, PAWR, IFNAR1	366	16	13528	6.93033	1	0.297437	71.3065
GOTERM_BP_FAT	GO:0043470~regulation of carbohydrate catabolic process	3	0.777202	0.06792	HDAC4, HIF1A, ARNT	366	16	13528	6.93033	1	0.297437	71.3065
GOTERM_BP_FAT	GO:0045598~regulation of fat cell differentiation	3	0.777202	0.06792	AKT1, CCDC85B, PPARG	366	16	13528	6.93033	1	0.297437	71.3065
GOTERM_BP_FAT	GO:0009948~anterior/posterior axis specification	3	0.777202	0.06792	RNF2, FRS2, CTNNB1	366	16	13528	6.93033	1	0.297437	71.3065
GOTERM_BP_FAT	GO:0045577~regulation of B cell differentiation	3	0.777202	0.06792	STAT5A, STAT5B, BAD	366	16	13528	6.93033	1	0.297437	71.3065
GOTERM_BP_FAT	GO:0048562~embryonic organ morphogenesis	8	2.07254	0.0686521	SP1, TGFBR1, TFAP2A, RARB, ZEB1, GFI1, FRS2, MYC	366	133	13528	2.22326	1	0.299728	71.7039
GOTERM_BP_FAT	GO:0043010~camera-type eye development	7	1.81347	0.0694809	SP1, YY1, TGIF1, ZEB1, FRS2, WT1, CTNNB1	366	107	13528	2.41806	1	0.302368	72.1476
GOTERM_BP_FAT	GO:0006007~glucose catabolic process	5	1.29534	0.0710015	ENO2, BAD, PDHB, MDH2, MDH1	366	58	13528	3.18636	1	0.307567	72.9445
GOTERM_BP_FAT	GO:0060541~respiratory system development	7	1.81347	0.0719868	CEBPA, SP1, TGFBR1, NKX2-1, SMAD2, FGF1, CTNNB1	366	108	13528	2.39567	1	0.31074	73.4493
GOTERM_BP_FAT	GO:0031331~positive regulation of cellular catabolic process	4	1.03627	0.0723151	AKT1, HIF1A, MDM2, ARNT	366	36	13528	4.10686	1	0.311469	73.6156
GOTERM_BP_FAT	GO:0009266~response to temperature stimulus	6	1.5544	0.0735275	AKT1, FOS, DHX9, HDAC2, HSF1, PPARG	366	83	13528	2.67193	1	0.315443	74.221
GOTERM_BP_FAT	GO:0043408~regulation of MAPKKK cascade	7	1.81347	0.074544	MDFI, AKT1, HDAC3, MAP4K1, DAXX, NCOR1, CTNNB1	366	109	13528	2.37369	1	0.318671	74.7184
GOTERM_BP_FAT	GO:0007254~JNK cascade	5	1.29534	0.0746241	MDFI, CRKL, MAP2K4, MAP4K1, DAXX	366	59	13528	3.13235	1	0.318473	74.7573
GOTERM_BP_FAT	GO:0060393~regulation of pathway-restricted SMAD protein phosphorylation	3	0.777202	0.0756426	TGFBR1, SMAD4, PIN1	366	17	13528	6.52266	1	0.321681	75.2459
GOTERM_BP_FAT	GO:0042307~positive regulation of protein import into nucleus	3	0.777202	0.0756426	RHOA, SMAD3, CDH1	366	17	13528	6.52266	1	0.321681	75.2459
GOTERM_BP_FAT	GO:0042787~protein ubiquitination during ubiquitin-dependent protein catabolic process	3	0.777202	0.0756426	NEDD4, MDM2, RNF11	366	17	13528	6.52266	1	0.321681	75.2459
GOTERM_BP_FAT	GO:0051225~spindle assembly	3	0.777202	0.0756426	HDAC3, CEP63, NCOR1	366	17	13528	6.52266	1	0.321681	75.2459
GOTERM_BP_FAT	GO:0043409~negative regulation of MAPKKK cascade	3	0.777202	0.0756426	AKT1, HDAC3, NCOR1	366	17	13528	6.52266	1	0.321681	75.2459
GOTERM_BP_FAT	GO:0035195~gene silencing by miRNA	3	0.777202	0.0756426	SMAD3, SMAD2, SMAD1	366	17	13528	6.52266	1	0.321681	75.2459
GOTERM_BP_FAT	GO:0030512~negative regulation of transforming growth factor beta receptor signaling pathway	3	0.777202	0.0756426	SKI, SKIL, PIN1	366	17	13528	6.52266	1	0.321681	75.2459
GOTERM_BP_FAT	GO:0042107~cytokine metabolic process	3	0.777202	0.0756426	IRF3, PAWR, IFNAR1	366	17	13528	6.52266	1	0.321681	75.2459
GOTERM_BP_FAT	GO:0021536~diencephalon development	4	1.03627	0.0771897	GATA2, CREB1, NKX2-1, CDH1	366	37	13528	3.99586	1	0.326767	75.9711
GOTERM_BP_FAT	GO:0051168~nuclear export	5	1.29534	0.0783386	ATXN1, UPF1, RAN, NXF1, HSPA9	366	60	13528	3.08015	1	0.330384	76.4966
GOTERM_BP_FAT	GO:0009953~dorsal/ventral pattern formation	5	1.29534	0.0783386	MDFI, TGIF1, NKX2-1, SMAD2, CTNNB1	366	60	13528	3.08015	1	0.330384	76.4966
GOTERM_BP_FAT	GO:0001553~luteinization	2	0.518135	0.0787846	STAT5A, STAT5B	366	3	13528	24.6412	1	0.331474	76.6977
GOTERM_BP_FAT	GO:0010591~regulation of lamellipodium assembly	2	0.518135	0.0787846	RAC1, MTOR	366	3	13528	24.6412	1	0.331474	76.6977
GOTERM_BP_FAT	GO:0035305~negative regulation of dephosphorylation	2	0.518135	0.0787846	YWHAB, YWHAE	366	3	13528	24.6412	1	0.331474	76.6977
GOTERM_BP_FAT	GO:0032823~regulation of natural killer cell differentiation	2	0.518135	0.0787846	STAT5A, STAT5B	366	3	13528	24.6412	1	0.331474	76.6977
GOTERM_BP_FAT	GO:0045990~regulation of transcription by carbon catabolites	2	0.518135	0.0787846	USF1, USF2	366	3	13528	24.6412	1	0.331474	76.6977
GOTERM_BP_FAT	GO:0046449~creatinine metabolic process	2	0.518135	0.0787846	STAT5A, STAT5B	366	3	13528	24.6412	1	0.331474	76.6977
GOTERM_BP_FAT	GO:0070141~response to UV-A	2	0.518135	0.0787846	EGFR, AKT1	366	3	13528	24.6412	1	0.331474	76.6977
GOTERM_BP_FAT	GO:0046015~regulation of transcription by glucose	2	0.518135	0.0787846	USF1, USF2	366	3	13528	24.6412	1	0.331474	76.6977
GOTERM_BP_FAT	GO:0035308~negative regulation of protein amino acid dephosphorylation	2	0.518135	0.0787846	YWHAB, YWHAE	366	3	13528	24.6412	1	0.331474	76.6977
GOTERM_BP_FAT	GO:0045630~positive regulation of T-helper 2 cell differentiation	2	0.518135	0.0787846	IL4R, RARA	366	3	13528	24.6412	1	0.331474	76.6977
GOTERM_BP_FAT	GO:0032910~regulation of transforming growth factor-beta3 production	2	0.518135	0.0787846	CREB1, SMAD3	366	3	13528	24.6412	1	0.331474	76.6977
GOTERM_BP_FAT	GO:0032568~general transcription from RNA polymerase II promoter	2	0.518135	0.0787846	GTF2A1, TBP	366	3	13528	24.6412	1	0.331474	76.6977
GOTERM_BP_FAT	GO:0032825~positive regulation of natural killer cell differentiation	2	0.518135	0.0787846	STAT5A, STAT5B	366	3	13528	24.6412	1	0.331474	76.6977
GOTERM_BP_FAT	GO:0010956~negative regulation of calcidiol 1-monooxygenase activity	2	0.518135	0.0787846	NFKB1, GFI1	366	3	13528	24.6412	1	0.331474	76.6977
GOTERM_BP_FAT	GO:0010592~positive regulation of lamellipodium assembly	2	0.518135	0.0787846	RAC1, MTOR	366	3	13528	24.6412	1	0.331474	76.6977
GOTERM_BP_FAT	GO:0003001~generation of a signal involved in cell-cell signaling	6	1.5544	0.0796261	STX1A, YWHAZ, HNF1A, HTT, SMAD2, PDX1	366	85	13528	2.60906	1	0.333963	77.0727
GOTERM_BP_FAT	GO:0046777~protein amino acid autophosphorylation	6	1.5544	0.0796261	EGFR, AKT1, TGFBR1, TRIM28, MTOR, KIT	366	85	13528	2.60906	1	0.333963	77.0727
GOTERM_BP_FAT	GO:0007017~microtubule-based process	12	3.10881	0.0814609	PRKCZ, HDAC3, DYNLL1, HTT, RAN, TUBG1, MID1, CEP63, KPNA2, NCOR1, BRCA1, CTNNB1	366	253	13528	1.75313	1	0.339932	77.8705
GOTERM_BP_FAT	GO:0045767~regulation of anti-apoptosis	4	1.03627	0.0822046	LRP1, RARA, BCL2L1, SMAD1	366	38	13528	3.89071	1	0.342031	78.1864
GOTERM_BP_FAT	GO:0002763~positive regulation of myeloid leukocyte differentiation	3	0.777202	0.0836276	JUN, STAT5A, RB1	366	18	13528	6.16029	1	0.34648	78.779
GOTERM_BP_FAT	GO:0050869~negative regulation of B cell activation	3	0.777202	0.0836276	CDKN2A, BCL6, PAWR	366	18	13528	6.16029	1	0.34648	78.779
GOTERM_BP_FAT	GO:0042345~regulation of NF-kappaB import into nucleus	3	0.777202	0.0836276	NFKBIB, RHOA, NFKBIA	366	18	13528	6.16029	1	0.34648	78.779
GOTERM_BP_FAT	GO:0032508~DNA duplex unwinding	3	0.777202	0.0836276	MCM7, MCM2, RAD51	366	18	13528	6.16029	1	0.34648	78.779
GOTERM_BP_FAT	GO:0032392~DNA geometric change	3	0.777202	0.0836276	MCM7, MCM2, RAD51	366	18	13528	6.16029	1	0.34648	78.779
GOTERM_BP_FAT	GO:0019915~lipid storage	3	0.777202	0.0836276	STAT5A, STAT5B, NRIP1	366	18	13528	6.16029	1	0.34648	78.779
GOTERM_BP_FAT	GO:0002718~regulation of cytokine production during immune response	3	0.777202	0.0836276	TRAF2, BCL6, TRAF6	366	18	13528	6.16029	1	0.34648	78.779
GOTERM_BP_FAT	GO:0007610~behavior	19	4.92228	0.0854021	MAFG, EGR1, PRKCZ, EGR2, HTT, S100A9, KIT, STAT3, ATXN1, FOS, MAPK14, JUN, RAC1, PTN, NKX2-1, AMOT, GFI1, PBX3, FOSL1	366	469	13528	1.49738	1	0.352103	79.4967
GOTERM_BP_FAT	GO:0042129~regulation of T cell proliferation	5	1.29534	0.0860384	CDKN2A, STAT5A, NCK1, STAT5B, PAWR	366	62	13528	2.98079	1	0.353772	79.7485
GOTERM_BP_FAT	GO:0030072~peptide hormone secretion	4	1.03627	0.087356	HNF1A, HTT, SMAD2, PDX1	366	39	13528	3.79095	1	0.357758	80.2605
GOTERM_BP_FAT	GO:0018209~peptidyl-serine modification	4	1.03627	0.087356	AKT1, PRKCZ, TGFBR1, MAP4K1	366	39	13528	3.79095	1	0.357758	80.2605
GOTERM_BP_FAT	GO:0051147~regulation of muscle cell differentiation	4	1.03627	0.087356	HDAC4, HDAC3, HDAC1, ZEB1	366	39	13528	3.79095	1	0.357758	80.2605
GOTERM_BP_FAT	GO:0010243~response to organic nitrogen	5	1.29534	0.0900214	RELA, BCL2L1, SMAD1, MTOR, DDIT3	366	63	13528	2.93347	1	0.366263	81.2592
GOTERM_BP_FAT	GO:0031098~stress-activated protein kinase signaling pathway	5	1.29534	0.0900214	MDFI, CRKL, MAP2K4, MAP4K1, DAXX	366	63	13528	2.93347	1	0.366263	81.2592
GOTERM_BP_FAT	GO:0045168~cell-cell signaling involved in cell fate specification	3	0.777202	0.091855	NKX2-1, FGF1, FRS2	366	19	13528	5.83607	1	0.371879	81.9183
GOTERM_BP_FAT	GO:0045445~myoblast differentiation	3	0.777202	0.091855	RB1, CSRP2, CTNNB1	366	19	13528	5.83607	1	0.371879	81.9183
GOTERM_BP_FAT	GO:0031128~developmental induction	3	0.777202	0.091855	NKX2-1, FGF1, FRS2	366	19	13528	5.83607	1	0.371879	81.9183
GOTERM_BP_FAT	GO:0030335~positive regulation of cell migration	6	1.5544	0.0926065	EGFR, HIF1A, SMAD3, AMOT, KIT, PIK3R1	366	89	13528	2.4918	1	0.373848	82.182
GOTERM_BP_FAT	GO:0032956~regulation of actin cytoskeleton organization	6	1.5544	0.0926065	NCK1, RAC1, RHOA, SMAD3, AMOT, MTOR	366	89	13528	2.4918	1	0.373848	82.182
GOTERM_BP_FAT	GO:0008202~steroid metabolic process	10	2.59067	0.0966457	SREBF1, YWHAH, HNF1A, HSD17B14, RXRA, STAT5B, NR3C1, C14ORF1, WWOX, SREBF2	366	202	13528	1.82979	1	0.386615	83.5386
GOTERM_BP_FAT	GO:0002700~regulation of production of molecular mediator of immune response	4	1.03627	0.0980532	STAT6, TRAF2, BCL6, TRAF6	366	41	13528	3.60602	1	0.390648	83.988
GOTERM_BP_FAT	GO:0002790~peptide secretion	4	1.03627	0.0980532	HNF1A, HTT, SMAD2, PDX1	366	41	13528	3.60602	1	0.390648	83.988
GOTERM_BP_FAT	GO:0046546~development of primary male sexual characteristics	5	1.29534	0.0982472	AR, NKX2-1, BCL2L1, FANCA, WT1	366	65	13528	2.84321	1	0.390728	84.049
GOTERM_BP_FAT	GO:0030217~T cell differentiation	5	1.29534	0.0982472	EGR1, STAT5A, STAT5B, TP53, CTNNB1	366	65	13528	2.84321	1	0.390728	84.049
GOTERM_BP_FAT	GO:0016192~vesicle-mediated transport	22	5.69948	0.0998611	SH3GL3, GABARAPL2, YWHAZ, STX1A, MSR1, HTT, VPS33A, WAS, CTNNB1, GATA2, LRP1, RABEP1, SQSTM1, NEDD4, NME1, ZFYVE9, RAC1, RAB5A, VAMP2, CAP1, BIN1, GGA1	366	576	13528	1.41173	1	0.395383	84.5482
