# Supplementary material for: Network modeling of kinase inhibitor polypharmacology reveals pathways targeted in chemical screens
Source: PLoS One. 2017 Oct 12;12(10):e0185650. doi: 10.1371/journal.pone.0185650 (PMC5638242; doi:10.1371/journal.pone.0185650)
Supplement: S12 Table — (ZIP) [file pone.0185650.s014.zip › S12_Table.Targets.xlsx]

## Sheet: Sheet1
Node	Evidence_score_all	pvalue(genetic)	pvalue(kinase)
ABCB1	1	NA	NA
ABHD14B	1	NA	NA
ABL1	1	NA	NA
ABL2	1	NA	NA
ACOT2	1	NA	NA
ZBTB7A	40	0.99	0.04
ACVR1	1	NA	NA
AHR	8	0.85	0.56
AIP	1	0.95	0.21
AKR1A1	1	-1	0.97
STAT5A	31	1	0
AKT2	1	NA	NA
AKT3	1	NA	NA
ALDOA	1	NA	NA
NFKB2	8	0	0.89
AMOTL1	1	NA	NA
ANAPC4	1	NA	NA
ANKRD13A	1	NA	NA
ANKRD27	1	NA	NA
APOA1BP	1	-1	0.98
APPL1	1	0.94	0.07
AR	23	0.61	0.56
ARAF	1	NA	NA
ARHGDIA	2	0.09	0.17
ARIH2	1	0.08	0.97
ARL6	1	NA	NA
IRF7	6	0	0.19
TNFRSF11A	4	0	0.9
ARNT	7	0.67	0.44
ASAH1	1	NA	NA
ASCC2	1	0.39	0.25
ASF1B	1	0.98	0.09
ATF2	3	0.08	0.25
ATF3	1	1	0.17
TRAF6	4	0.05	0.35
ATG4D	1	NA	NA
ATM	2	1	0.94
ATP5C1	1	0.07	0.97
ATR	1	0.14	0.99
ATXN1	1	0.42	0.87
AURKA	1	NA	NA
AURKB	1	NA	NA
AXL	1	NA	NA
B3GNT9	1	NA	NA
NKX2-1	16	1	0.02
BAG6	1	0.08	0.97
BAP1	1	0.08	0.96
BARD1	5	0.14	0.47
BCKDHA	1	-1	0.99
BCKDHB	1	NA	NA
TLX2	3	0.01	0.84
BCL2L1	2	0.56	0.43
BCL6	13	0.97	0.2
BEX2	1	NA	NA
BHLHE40	2	0.76	0.57
BIN1	1	0.06	0.94
ELK1	11	0.97	0.01
BMX	1	NA	NA
BRCA1	68	0.29	0.96
BRF1	3	0.56	0.11
BRF2	1	0.43	0.9
BRMS1L	1	NA	NA
BRSK1	1	NA	NA
BRSK2	1	NA	NA
BTBD10	1	NA	NA
BUD13	1	NA	NA
C14orf1	3	0.42	0.28
C15orf23	1	NA	NA
C19orf12	1	NA	NA
C22orf23	1	NA	NA
C7orf50	1	NA	NA
YWHAH	3	0.01	0.24
CABLES2	1	NA	NA
CALM1	2	0.45	0.14
CALM2	1	0.5	0.06
ELK3	9	0.99	0
CAMK1	1	NA	NA
CAMK1D	1	NA	NA
CAMK2B	1	NA	NA
CAMK2D	1	NA	NA
CAMK2G	1	NA	NA
CAMKK1	1	NA	NA
CAMKK2	1	NA	NA
ZEB1	3	0.04	0.07
CAPS2	1	NA	NA
CASP8	1	0.19	0.97
CBL	12	0.91	0.38
CBX5	1	NA	NA
CCDC85B	1	0.38	0.99
CCNA1	1	0.23	0.99
CDC16	1	0.37	-1
TGIF1	8	0.31	0.01
CDC25C	1	-1	-1
CDC37	1	0.97	0.52
CDC42	1	0.08	0.98
NCK1	6	0.97	0.01
CDH1	3	0.46	0.67
CDK2	2	0.36	0.78
CDK4	3	0.7	0.42
CDK5RAP2	1	NA	NA
ELL	2	0.02	0.98
CDKN1B	2	0.23	0.25
HSD17B14	2	0.04	1
CEBPA	8	0.64	0.26
CEBPB	17	0.34	0.93
MUC1	4	0.99	0.05
CFLAR	1	NA	NA
CHEK1	1	NA	NA
CHEK2	2	NA	NA
CHUK	5	NA	NA
CIRBP	1	NA	NA
CLK1	1	NA	NA
CLK2	2	NA	NA
CLK3	1	NA	NA
CLK4	1	NA	NA
CLPTM1L	1	NA	NA
MXD1	4	0.08	0.03
CNOT2	1	NA	NA
COX17	1	-1	0.96
CRADD	1	NA	NA
CREB1	54	0.91	0.33
CREB3L3	1	NA	NA
CREBBP	44	0.96	0.83
AKT1	3	0.99	0.05
CRKL	13	0.99	0.3
CRTC2	1	0.99	-1
CSF1R	1	NA	NA
CSK	1	NA	NA
CSNK1E	1	NA	NA
CSNK1G2	1	NA	NA
CSNK1G3	1	NA	NA
CSNK2A1	1	NA	NA
CSNK2A2	1	NA	NA
ZNF350	3	0.01	0.05
CSTF2	1	0.31	0.97
CTBP2	1	0.06	0.96
CTNNB1	8	0.53	0.9
CTNND1	1	NA	NA
CUL1	1	0.15	0.74
CUL3	2	0.08	0.89
CUTA	1	NA	NA
CXorf56	1	NA	NA
CYBA	1	NA	NA
DAPK1	1	NA	NA
DAPK2	1	NA	NA
DAPK3	1	NA	NA
DAXX	2	0.99	0.18
DAZAP2	1	0.09	1
DBN1	1	-1	0.97
DDIT3	3	0.37	0.61
DEAF1	2	0.98	0.07
DHX9	1	0.12	0.97
DIDO1	1	NA	NA
DLGAP4	1	NA	NA
DOCK7	1	NA	NA
DSTYK	1	NA	NA
DUSP23	1	NA	NA
DVL2	1	0.99	0.3
DYNC1I2	1	NA	NA
DYNLL1	1	0.06	0.96
DYRK1A	1	NA	NA
DYRK1B	1	NA	NA
DYRK2	1	NA	NA
DYRK3	1	NA	NA
E2F1	17	0.33	0.95
EAF1	2	NA	NA
PIN1	2	0.05	0.99
EEF1D	1	0.06	0.06
EEF1G	1	0.14	0.13
EGFR	15	0.96	0.68
EGR1	1	0.41	0.78
EGR2	1	0.49	0.63
EIF3A	2	0.17	0.98
ELAVL1	1	NA	NA
CRK	3	0.23	0.01
NFATC2	3	0.99	0
AMOT	1	0.02	0.4
ELL2	1	NA	NA
ELOF1	1	NA	NA
EMILIN3	1	NA	NA
ENO2	1	0.18	0.99
EPHA7	1	NA	NA
EPM2A	1	NA	NA
ERG	2	0.99	0.2
ERRFI1	1	NA	NA
ETS1	6	0.07	0.69
EVI5L	1	-1	0.99
ARL6IP1	1	0.01	0.56
F8	1	NA	NA
FAM104B	1	NA	NA
FAM107B	1	NA	NA
FAM160A2	1	NA	NA
FANCA	3	0.46	0.96
FANCC	3	0.51	0.98
ARL6IP4	1	0.04	0.6
FANCG	2	0.25	0.32
FANCM	1	NA	NA
FBXW11	1	-1	0.21
FBXW9	1	NA	NA
FER	1	NA	NA
FES	1	NA	NA
FGF1	1	0.99	0.06
FGFR1	1	NA	NA
FGFR2	1	NA	NA
FGFR3	1	NA	NA
FIP1L1	1	NA	NA
FIZ1	1	NA	NA
FKBP10	1	NA	NA
FKBP1A	2	0.07	0.11
FOS	6	0.44	0.22
FOSL1	3	0.76	0.9
PRKCZ	3	0.98	0.01
FXR2	2	0.44	0.33
FYN	2	NA	NA
ATF6	1	0.01	0.98
GABARAPL2	2	0.15	0.12
GABPB1	2	0.32	0.51
GATA2	3	0.82	0.33
GEM	1	NA	NA
GFI1	1	0.1	0.97
GFM1	1	NA	NA
GGA1	1	0.27	0.5
GLYR1	1	NA	NA
GNB2L1	2	1	0.17
GNPTG	1	NA	NA
GOLPH3	1	NA	NA
GPD1	1	NA	NA
GRB2	5	0.95	0.69
GRK4	1	NA	NA
GRK6	1	NA	NA
GSK3A	1	NA	NA
GSK3B	3	NA	NA
GSTM3	1	NA	NA
GTF2A1	2	0.33	0.17
BCKDK	1	0.01	0.98
GTF2I	1	0.98	0.42
GTF2IRD1	1	0.06	0.92
CAB39	1	0.01	0.93
CAP1	1	0.02	0.73
HCFC1	1	0.99	0.47
HDAC1	15	0.49	0.98
HDAC2	17	0.76	0.95
HDAC3	17	0.42	0.91
HDAC4	13	0.64	0.42
HIF1A	50	0.96	0.96
HIPK2	1	NA	NA
HIPK3	1	NA	NA
HIST1H2AH	1	NA	NA
HLA-B	1	0.13	0.96
HNF1A	1	0.99	0.45
HNF4A	3	0.98	0.63
HOOK3	1	NA	NA
HOXA9	1	0.74	0.99
HPGD	1	NA	NA
CDC5L	1	0.04	0.99
HSF1	3	0.6	0.72
HSP90AA1	3	0.52	0.48
HSPA1B	1	0.17	0.51
HSPA5	1	0.1	0.95
HSPA6	1	NA	NA
HSPA9	1	0.99	0.13
HTT	1	0.49	0.99
CDK5RAP3	1	0.02	0.98
IGF1R	1	NA	NA
IGFBP6	1	NA	NA
IKBKB	5	NA	NA
IKBKE	1	NA	NA
IKBKG	4	0.41	0.21
IL13RA1	1	NA	NA
CDKN2A	1	0.01	0.97
ING2	1	-1	0.97
INMT	1	-1	0.97
INSR	2	NA	NA
INSRR	1	NA	NA
IQCG	1	NA	NA
CNOT1	1	0.01	0.97
IRAK1	2	NA	NA
IRAK4	1	NA	NA
IRF3	6	0.41	0.08
CSRP2	1	0.02	-1
EDF1	1	0.01	0.96
ITK	1	NA	NA
JAK1	1	NA	NA
JAK2	2	NA	NA
JAK3	1	NA	NA
JUN	18	0.87	0.17
JUP	2	0.15	0.09
KATNAL1	1	NA	NA
KBTBD6	1	NA	NA
KBTBD7	2	NA	NA
KEAP1	4	0.32	0.34
KHDRBS1	2	0.99	0.06
KIAA1524	1	NA	NA
KIAA1967	1	NA	NA
KIF1B	1	NA	NA
KIRREL3	1	NA	NA
KIT	11	0.99	0.17
KLF10	1	NA	NA
EXOSC4	1	0.04	0.96
KPNA3	1	NA	NA
KPNB1	2	0.18	0.18
KRBA1	1	NA	NA
LAS1L	1	NA	NA
LDOC1	3	0.69	0.85
LIMK1	1	NA	NA
LMNA	1	0.98	0.21
LMO2	1	0.97	0.56
FANCF	1	0	0.98
LSM2	1	NA	NA
LTF	1	NA	NA
LTK	1	NA	NA
LYN	1	NA	NA
MAD1L1	1	0.96	0.11
MAD2L1	1	0.96	0.09
MAFG	3	0.98	0.08
MAGEA11	3	0.31	1
MAP2K1	4	NA	NA
MAP2K2	1	NA	NA
PTPN1	3	0.99	0.01
MAP2K4	1	0.9	0.56
MAP2K6	2	NA	NA
MAP3K10	1	NA	NA
MAP3K11	1	NA	NA
MAP3K2	1	NA	NA
MAP3K3	2	NA	NA
MAP3K5	1	NA	NA
SHC1	3	0.26	0
MAP4K2	1	NA	NA
MAP4K4	1	NA	NA
MAP4K5	1	NA	NA
MAPK1	8	NA	NA
MAPK14	3	0.1	0.06
MAPK3	3	NA	NA
MAPK8	3	NA	NA
MAPK9	1	NA	NA
MAPKAPK2	1	NA	NA
MAPKAPK5	1	NA	NA
MARK1	1	NA	NA
MARK2	1	NA	NA
MARK3	1	NA	NA
MARK4	1	NA	NA
MAX	3	0.96	0.24
CALM3	2	0.47	0.03
GABARAPL1	1	0.01	0.97
MCF2L	1	NA	NA
MCM2	1	0.15	0.98
MCM7	1	0.29	0.96
MCM8	1	NA	NA
MDFI	4	0.81	0.95
MDH1	1	-1	0.95
GTF2F1	1	0.04	0.98
MDM2	3	0.59	0.19
MDM4	5	0.99	0.23
MECR	1	NA	NA
MED25	1	NA	NA
MED31	1	0.4	0.56
MEF2A	4	0.88	0.1
MELK	1	NA	NA
MERTK	1	NA	NA
MEX3B	1	NA	NA
MICALL1	1	NA	NA
GTF3C1	1	0.05	0.99
MINK1	1	NA	NA
MKNK1	1	NA	NA
MKNK2	1	NA	NA
MLLT4	1	0.98	0.13
MLX	2	0.16	0.12
MON1A	1	NA	NA
H2AFX	1	0.04	0.98
IL4R	1	0.01	0.96
MPP6	1	0.06	0.06
MRE11A	1	0.1	0.96
MSR1	1	-1	0.97
IQGAP1	1	0.05	0.14
MST4	1	NA	NA
MTOR	3	1	0.18
IFNAR1	2	0.01	0
MUSK	1	NA	NA
KPNA2	2	0.05	0.02
MXD3	3	0.31	0.97
MXD4	2	0.15	0.13
MYC	16	0.24	0.98
MYLK	2	NA	NA
MYLK2	1	NA	NA
MYO18A	1	-1	0.98
NBAS	1	NA	NA
RAC1	2	0.98	0.04
NCOA6	6	0.98	0.95
NCOA7	1	NA	NA
NCOR1	5	0.16	0.37
NDEL1	1	NA	NA
NEDD4	1	0.19	0.86
NEDD9	14	0.99	0.13
NEK1	1	NA	NA
NEK9	1	NA	NA
STAT2	2	0.06	0
TGFBR1	2	0.21	0
NFE2	1	0.25	0.96
NFE2L2	4	0.38	0.38
NFKB1	1	0.51	0.97
ITGB3BP	1	0.03	0.98
NFKBIA	5	0.98	0.2
NFKBIB	5	0.44	0.64
LRP1	1	0.02	0.95
NFYA	3	0.52	0.99
ACTN4	1	1	0.04
MBP	1	0.02	0.97
NR1H2	4	0.82	0.95
NR2F2	1	0.99	0.17
NR3C1	9	0.8	0.71
NR4A1	1	0.06	0.96
NRIP1	1	0.58	0.96
NRL	1	-1	0.96
BAD	1	0.88	0
NTRK1	2	NA	NA
NUAK1	1	NA	NA
NUAK2	1	NA	NA
NUDT18	1	0.06	0.95
MDH2	1	0.01	0.96
OGDH	1	NA	NA
OGFOD1	1	-1	0.96
OLFM2	1	-1	0.98
PAK1	1	NA	NA
PAK2	1	NA	NA
PAK3	1	NA	NA
PAK4	1	NA	NA
PAK6	1	NA	NA
PARD6A	1	0.93	0.26
PARP1	1	0.07	0.99
PASK	1	NA	NA
BIRC5	1	0.98	0.05
PBK	1	NA	NA
PBX3	1	0.08	0.98
PCNA	2	0.07	0.95
PDGFRB	1	NA	NA
PDHA1	1	NA	NA
MID1	1	0	0.83
PDPK1	1	NA	NA
MPHOSPH6	1	0.01	0.96
PHB	9	0.93	0.09
PHB2	1	0.08	0.96
PHF5A	1	NA	NA
PHKG1	1	NA	NA
PHKG2	1	NA	NA
MPP3	1	0	0.37
MST1	1	0.01	-1
PIAS4	1	NA	NA
NFKBIL1	1	0.01	0.97
PIK3C3	1	-1	0.96
PIK3R1	5	0.98	0.09
PIM1	1	NA	NA
PIM2	1	NA	NA
PIM3	1	NA	NA
NME1	1	0.01	0.98
PKN1	1	NA	NA
PKN2	1	NA	NA
PLEKHA8	1	NA	NA
CDC25B	1	0.97	0
PLK1	1	NA	NA
PLK3	1	NA	NA
PLRG1	1	NA	NA
PLSCR1	1	0.31	0.99
PML	3	0.86	0.36
PPARG	3	0.57	0.19
PPP2R1A	1	0.87	0.18
PRDX2	1	NA	NA
PRKACA	1	NA	NA
PRKAR1A	1	0.27	0.07
PRKCA	1	NA	NA
PRKCD	1	NA	NA
PRKCE	1	NA	NA
PRKCH	1	NA	NA
PRKCI	1	NA	NA
CEP63	1	0.08	0.02
PRKD1	1	NA	NA
PRKD2	1	NA	NA
PRKD3	1	NA	NA
PRKG1	1	NA	NA
PRKG2	1	NA	NA
PRKX	1	NA	NA
PRMT10	1	NA	NA
PRNP	2	0.2	0.17
PRPF38A	1	NA	NA
PRSS23	1	0.98	0.21
PRUNE	1	NA	NA
PSMC5	4	0.76	0.29
NXF1	1	0.04	0.97
PDHB	1	0	0.96
PTK2	1	NA	NA
PTK2B	1	NA	NA
PTK6	1	NA	NA
PDX1	1	0.01	0.95
FRS2	1	0.99	0.03
PTPN11	8	0.99	0.64
RAB1B	1	NA	NA
RAB34	1	NA	NA
RAB5A	1	0.08	0.99
RABAC1	1	0.07	0.96
RABEP1	1	0.12	0.99
MAP2K3	1	1	0.03
PHYH	1	0.04	0.99
RAD51	1	0.91	0.18
MAP4K1	1	1	0.01
RAF1	9	0.14	0.41
RAN	1	0.3	0.16
RANGAP1	1	0.31	0.25
RAP2C	1	NA	NA
RARA	1	0.74	0.98
RARB	1	0.77	0.07
RARRES3	1	-1	0.97
RB1	12	0.12	0.94
RELA	13	0.65	0.55
RFX1	2	0.46	0.67
RFXANK	1	0.43	0.98
RHOA	2	0.1	0.07
RINT1	1	NA	NA
RIPK2	1	NA	NA
RNF11	2	0.37	0.97
RNF135	1	NA	NA
RNF14	1	0.16	1
PIAS1	1	0.05	0.09
PIDD	1	0.03	0.87
RNF4	1	0.09	0.96
ROCK1	1	NA	NA
ROCK2	1	NA	NA
MBIP	1	0.1	0.05
PSMD1	1	0	0.98
RPS6KA1	1	NA	NA
RPS6KA2	1	NA	NA
RPS6KA3	1	NA	NA
RPS6KA4	1	NA	NA
RPS6KA5	1	NA	NA
RPS6KB1	1	NA	NA
RPS6KB2	1	NA	NA
RUNX2	3	NA	NA
RUNX3	1	0.23	0.92
RUVBL1	2	0.47	0.75
RUVBL2	1	0.09	0.94
RXRA	13	0.17	0.96
RXRB	1	0.23	0.98
NFATC1	1	0.98	0
PSMD4	1	0.04	0.98
SBF2	1	NA	NA
PTN	1	0.02	0.95
SETDB1	2	0.47	0.35
SF3A1	1	0.11	0.5
RAD50	1	0.04	0.96
SFN	2	0.42	0.29
SGK1	2	NA	NA
SH3GL3	1	0.11	0.99
NSF	1	0.12	0.01
SIGIRR	1	NA	NA
SIK2	1	NA	NA
SIN3A	1	0.07	0.99
SKI	11	0.95	0.27
SKIL	2	0.13	0.96
SKP1	1	0.41	0.97
SKP2	2	0.41	0.96
SLA2	1	NA	NA
SLK	1	NA	NA
SMAD1	2	0.26	0.38
SMAD2	5	0.12	0.29
SMAD3	35	0.74	0.37
SMAD4	11	0.63	0.68
SMC5	1	NA	NA
SMURF2	1	0.06	0.97
SOCS1	1	0.86	0.12
SP1	65	0.72	0.98
SPNS1	1	NA	NA
SQSTM1	1	0.14	0.99
SRC	6	NA	NA
SREBF1	1	0.97	0.22
SREBF2	4	0.77	0.43
SRF	2	NA	NA
SRPK2	1	NA	NA
SRPK3	1	NA	NA
RNF2	1	0.01	0.96
PAWR	1	0.98	0
STAT1	32	0.97	0.68
PLEKHF2	1	0.35	0.04
STAT3	25	0.91	0.27
RAD54B	1	0.99	0
STAT5B	15	0.96	0.49
STAT6	1	0.14	0.98
STK16	3	NA	NA
STK24	1	NA	NA
STK25	1	NA	NA
STK3	1	NA	NA
STK33	1	NA	NA
STK39	1	NA	NA
STK4	2	NA	NA
STRN4	2	0.99	0.06
RPL10	1	0.62	0.01
SYNE1	1	0.97	-1
TAB2	4	0.06	0.94
RNF219	1	0.04	0.73
TAF10	1	0.17	0.98
RPL8	1	0	0.99
SART1	1	0.03	-1
TAOK1	1	NA	NA
TAOK2	1	NA	NA
TAOK3	1	NA	NA
TBK1	6	NA	NA
TBP	50	0.36	0.96
S100A9	1	0.99	0.02
TCF12	1	0.99	0.22
TCF3	4	1	0.11
TCF4	9	0.55	0.78
TEC	1	NA	NA
TFAP2A	40	1	0.84
TFCP2	3	0.16	1
TFE3	3	0.12	0.98
SSRP1	1	0.98	0.01
TGFBR2	1	NA	NA
STX1A	1	0.99	0.04
TLK2	1	NA	NA
SCAND1	1	0.04	0.98
TMF1	1	0.99	-1
SF3A2	1	0.04	0.98
SRSF1	1	0.02	0.96
TNK2	1	NA	NA
TNPO2	1	NA	NA
TOPBP1	2	0.98	0.21
TP53	40	0.94	0.39
TP53BP1	1	NA	NA
TRADD	5	0.82	0.89
TRAF2	5	0.31	0.55
TADA3	1	0.02	0.99
TAF12	1	0.02	0.96
TRAPPC1	1	NA	NA
TANK	1	0.01	0.46
TRIM28	6	0.57	0.69
TSSK2	1	NA	NA
TTK	1	NA	NA
TBPL1	1	0.99	0.05
TNFAIP3	1	0.01	0.97
TYK2	2	NA	NA
TYRO3	1	NA	NA
U2AF2	2	0.29	0.36
UBA1	6	0.42	0.52
UBE2D1	3	0.32	0.97
TRAF3IP1	1	0	0.98
TRIM23	1	0.03	0.98
UBE2I	2	0.82	0.86
TXN	1	0.03	0.93
UBQLN4	3	0.31	0.73
UBE2D3	1	0.03	0.97
UIMC1	1	0.13	0.49
ULK1	1	NA	NA
ULK2	1	NA	NA
UPF1	1	0.07	0.98
USF1	1	1	0.42
USF2	2	0.97	0.09
USHBP1	1	0.22	0.12
USMG5	1	NA	NA
UTP15	1	NA	NA
TUBG1	1	1	0.02
VHL	2	0.65	0.97
VIM	3	0.99	0.32
UBE2E2	1	0.04	0.99
VPS33A	1	-1	0.98
WAS	1	0.19	0.4
WDR20	1	NA	NA
WDYHV1	1	0.06	0.96
WEE1	1	NA	NA
WIPF2	1	NA	NA
WT1	3	0.36	0.13
WWOX	1	0.06	0.98
YES1	1	NA	NA
YWHAB	1	0.08	0.96
YWHAE	2	1	0.19
YWHAG	5	0.46	0.43
UBL5	1	0.02	-1
YWHAQ	9	0.18	0.55
YWHAZ	6	0.78	0.19
YY1	28	0.77	0.97
ZBED5	1	NA	NA
VAMP2	1	0.92	0
ZBTB33	1	0.3	0.95
ZBTB24	1	0.61	0.01
ZBTB7B	1	0.06	0.98
ZC3H10	1	NA	NA
UBR7	1	0.01	-1
ZFYVE20	1	NA	NA
ZFYVE28	1	NA	NA
ZFYVE9	5	0.18	0.5
ZHX1	2	0.46	0.95
ZMAT2	1	-1	0.96
VPS18	1	0.03	0.99
ZNF277	1	0.04	0.99
ZNF397	1	NA	NA
ZNF408	1	0.04	0.32
ZNF512B	1	0.05	0.97
ZNF598	1	NA	NA
ZNF766	1	NA	NA
